# Supplementary material for: Comparative genomic analysis of Planctomycetota potential for polysaccharide degradation identifies biotechnologically relevant microbes
Source: BMC Genomics. 2024 May 27;25:523. doi: 10.1186/s12864-024-10413-z (PMC11131199; doi:10.1186/s12864-024-10413-z)
Supplement: Supplementary file 2 — Supplementary Material 2 [file 12864_2024_10413_MOESM2_ESM.xlsx]

## Sheet: Table S3
Table S3. The final count table used in the study: Genome, Gene ID and CAZyme genes based on an HMMER search.
Genome	Gene_ID	CAZyme
GCA_000025185	CP001848.1_1195	CBM48
GCA_000025185	CP001848.1_1195	GH13_9
GCA_000025185	CP001848.1_1269	PL10_3
GCA_000025185	CP001848.1_1359	CE14
GCA_000025185	CP001848.1_1425	CE4
GCA_000025185	CP001848.1_1626	CE1
GCA_000025185	CP001848.1_1634	CE15
GCA_000025185	CP001848.1_1685	GH130
GCA_000025185	CP001848.1_1894	CE1
GCA_000025185	CP001848.1_1901	GH100
GCA_000025185	CP001848.1_1905	CBM67
GCA_000025185	CP001848.1_1922	CBM32
GCA_000025185	CP001848.1_1936	CE15
GCA_000025185	CP001848.1_2096	CE1
GCA_000025185	CP001848.1_2153	GH13_11
GCA_000025185	CP001848.1_2184	CBM67
GCA_000025185	CP001848.1_2207	CBM47
GCA_000025185	CP001848.1_2253	GH13
GCA_000025185	CP001848.1_2394	GH109
GCA_000025185	CP001848.1_2425	CBM66
GCA_000025185	CP001848.1_2454	GH109
GCA_000025185	CP001848.1_2567	CE1
GCA_000025185	CP001848.1_2619	AA4
GCA_000025185	CP001848.1_2692	CBM51
GCA_000025185	CP001848.1_2711	AA2
GCA_000025185	CP001848.1_2792	GH109
GCA_000025185	CP001848.1_2802	CBM48
GCA_000025185	CP001848.1_2802	GH13_9
GCA_000025185	CP001848.1_2813	CE14
GCA_000025185	CP001848.1_2822	CBM47
GCA_000025185	CP001848.1_2840	CE9
GCA_000025185	CP001848.1_2878	CBM51
GCA_000025185	CP001848.1_2923	GH105
GCA_000025185	CP001848.1_2925	CBM51
GCA_000025185	CP001848.1_2982	GH109
GCA_000025185	CP001848.1_3004	CE1
GCA_000025185	CP001848.1_3062	CE7
GCA_000025185	CP001848.1_3063	GH158
GCA_000025185	CP001848.1_3144	CBM67
GCA_000025185	CP001848.1_3156	CE11
GCA_000025185	CP001848.1_3167	CE1
GCA_000025185	CP001848.1_3178	GH57
GCA_000025185	CP001848.1_3195	CBM51
GCA_000025185	CP001848.1_3299	GH33
GCA_000025185	CP001848.1_3431	GH109
GCA_000025185	CP001848.1_3432	CE1
GCA_000025185	CP001848.1_3437	CBM51
GCA_000025185	CP001848.1_347	CE1
GCA_000025185	CP001848.1_3482	GH109
GCA_000025185	CP001848.1_3563	CBM66
GCA_000025185	CP001848.1_358	GH33
GCA_000025185	CP001848.1_36	GH88
GCA_000025185	CP001848.1_3637	CBM67
GCA_000025185	CP001848.1_3692	CE1
GCA_000025185	CP001848.1_3799	CE4
GCA_000025185	CP001848.1_4009	GH109
GCA_000025185	CP001848.1_4077	GH109
GCA_000025185	CP001848.1_4187	CE15
GCA_000025185	CP001848.1_4285	CE1
GCA_000025185	CP001848.1_4331	GH33
GCA_000025185	CP001848.1_4331	GH33
GCA_000025185	CP001848.1_4376	CE7
GCA_000025185	CP001848.1_4435	CE12
GCA_000025185	CP001848.1_4585	GH13_11
GCA_000025185	CP001848.1_4586	GH33
GCA_000025185	CP001848.1_4668	CE14
GCA_000025185	CP001848.1_583	CE1
GCA_000025185	CP001848.1_623	GH109
GCA_000025185	CP001848.1_694	CBM51
GCA_000025185	CP001848.1_697	GH109
GCA_000025185	CP001848.1_85	CE1
GCA_000025185	CP001848.1_970	AA3
GCA_000092105	CP001744.1_1116	CBM67
GCA_000092105	CP001744.1_1155	CE14
GCA_000092105	CP001744.1_1161	CE3
GCA_000092105	CP001744.1_1278	GH109
GCA_000092105	CP001744.1_1393	GH16_3
GCA_000092105	CP001744.1_1405	GH77
GCA_000092105	CP001744.1_1527	GH109
GCA_000092105	CP001744.1_1574	CE4
GCA_000092105	CP001744.1_1656	AA2
GCA_000092105	CP001744.1_1715	CBM67
GCA_000092105	CP001744.1_1801	CBM51
GCA_000092105	CP001744.1_1805	GH109
GCA_000092105	CP001744.1_1859	GH109
GCA_000092105	CP001744.1_1915	GH57
GCA_000092105	CP001744.1_1953	CBM32
GCA_000092105	CP001744.1_1980	CE1
GCA_000092105	CP001744.1_2153	CE1
GCA_000092105	CP001744.1_2219	CBM48
GCA_000092105	CP001744.1_2219	GH13_9
GCA_000092105	CP001744.1_2388	CE14
GCA_000092105	CP001744.1_2657	GH141
GCA_000092105	CP001744.1_2689	CBM48
GCA_000092105	CP001744.1_2689	GH13_11
GCA_000092105	CP001744.1_2720	CE1
GCA_000092105	CP001744.1_2770	CE1
GCA_000092105	CP001744.1_2790	GH109
GCA_000092105	CP001744.1_2836	CBM51
GCA_000092105	CP001744.1_2846	GH33
GCA_000092105	CP001744.1_29	CBM51
GCA_000092105	CP001744.1_2904	CE9
GCA_000092105	CP001744.1_3215	CBM47
GCA_000092105	CP001744.1_324	PL9_4
GCA_000092105	CP001744.1_3299	CE15
GCA_000092105	CP001744.1_3385	CE1
GCA_000092105	CP001744.1_3427	GH109
GCA_000092105	CP001744.1_3432	GH33
GCA_000092105	CP001744.1_3495	GH109
GCA_000092105	CP001744.1_350	CBM47
GCA_000092105	CP001744.1_3580	CE14
GCA_000092105	CP001744.1_3631	GH15
GCA_000092105	CP001744.1_3669	GH13_4
GCA_000092105	CP001744.1_3700	GH49
GCA_000092105	CP001744.1_3753	GH109
GCA_000092105	CP001744.1_3767	PL10_1
GCA_000092105	CP001744.1_3768	GH33
GCA_000092105	CP001744.1_3768	GH33
GCA_000092105	CP001744.1_3808	GH109
GCA_000092105	CP001744.1_3837	GH10
GCA_000092105	CP001744.1_3869	CE4
GCA_000092105	CP001744.1_3912	GH109
GCA_000092105	CP001744.1_3969	CBM48
GCA_000092105	CP001744.1_3969	GH13_11
GCA_000092105	CP001744.1_4000	GH109
GCA_000092105	CP001744.1_4077	AA6
GCA_000092105	CP001744.1_410	CBM48
GCA_000092105	CP001744.1_410	GH13_9
GCA_000092105	CP001744.1_4125	CE17
GCA_000092105	CP001744.1_4217	CE1
GCA_000092105	CP001744.1_590	CE1
GCA_000092105	CP001744.1_674	CE4
GCA_000092105	CP001744.1_706	CE1
GCA_000092105	CP001744.1_918	CE1
GCA_000092105	CP001744.1_922	CE11
GCA_000153105	AANZ01000002.1_196	CE1
GCA_000153105	AANZ01000002.1_216	CE14
GCA_000153105	AANZ01000002.1_276	CBM47
GCA_000153105	AANZ01000002.1_301	CE15
GCA_000153105	AANZ01000002.1_305	CE1
GCA_000153105	AANZ01000002.1_313	GH33
GCA_000153105	AANZ01000002.1_70	CE3
GCA_000153105	CH672376.1_1126	CE1
GCA_000153105	CH672376.1_1175	CE1
GCA_000153105	CH672376.1_1179	CBM67
GCA_000153105	CH672376.1_1255	GH57
GCA_000153105	CH672376.1_1278	CE12
GCA_000153105	CH672376.1_1285	GH33
GCA_000153105	CH672376.1_1323	CE14
GCA_000153105	CH672376.1_1363	GH165
GCA_000153105	CH672376.1_1378	GH33
GCA_000153105	CH672376.1_1428	CE4
GCA_000153105	CH672376.1_1452	CBM38
GCA_000153105	CH672376.1_1498	CBM51
GCA_000153105	CH672376.1_1544	GH109
GCA_000153105	CH672376.1_1737	CE17
GCA_000153105	CH672376.1_2132	GH109
GCA_000153105	CH672376.1_2159	CBM51
GCA_000153105	CH672376.1_2159	GH36
GCA_000153105	CH672376.1_2179	GH109
GCA_000153105	CH672376.1_2431	GH144
GCA_000153105	CH672376.1_2448	CBM67
GCA_000153105	CH672376.1_2598	GH109
GCA_000153105	CH672376.1_2617	GH88
GCA_000153105	CH672376.1_2677	GH109
GCA_000153105	CH672376.1_2697	CBM67
GCA_000153105	CH672376.1_2700	GH33
GCA_000153105	CH672376.1_2748	GH109
GCA_000153105	CH672376.1_2755	CE3
GCA_000153105	CH672376.1_2772	GH13_4
GCA_000153105	CH672376.1_2783	GH15
GCA_000153105	CH672376.1_2790	GH33
GCA_000153105	CH672376.1_2967	GH109
GCA_000153105	CH672376.1_3001	GH94
GCA_000153105	CH672376.1_3017	CE1
GCA_000153105	CH672376.1_3017	CE1
GCA_000153105	CH672376.1_302	CBM32
GCA_000153105	CH672376.1_309	GH99
GCA_000153105	CH672376.1_3161	CE1
GCA_000153105	CH672376.1_3206	CE12
GCA_000153105	CH672376.1_3280	GH105
GCA_000153105	CH672376.1_3334	GH13_10
GCA_000153105	CH672376.1_3340	CE9
GCA_000153105	CH672376.1_335	CBM32
GCA_000153105	CH672376.1_3350	GH109
GCA_000153105	CH672376.1_3360	CBM48
GCA_000153105	CH672376.1_3360	GH13_9
GCA_000153105	CH672376.1_3458	GH33
GCA_000153105	CH672376.1_3460	GH33
GCA_000153105	CH672376.1_492	GH32
GCA_000153105	CH672376.1_67	CE1
GCA_000153105	CH672377.1_1118	CE1
GCA_000153105	CH672377.1_114	GH33
GCA_000153105	CH672377.1_1153	AA6
GCA_000153105	CH672377.1_1305	GH109
GCA_000153105	CH672377.1_1310	CE15
GCA_000153105	CH672377.1_1338	GH109
GCA_000153105	CH672377.1_1352	GH33
GCA_000153105	CH672377.1_1359	GH5_5
GCA_000153105	CH672377.1_1430	GH141
GCA_000153105	CH672377.1_1481	CBM51
GCA_000153105	CH672377.1_1547	CBM48
GCA_000153105	CH672377.1_1547	GH13_9
GCA_000153105	CH672377.1_1574	CBM51
GCA_000153105	CH672377.1_188	CE11
GCA_000153105	CH672377.1_204	CE14
GCA_000153105	CH672377.1_226	CE15
GCA_000153105	CH672377.1_237	PL10_3
GCA_000153105	CH672377.1_334	GH13_11
GCA_000153105	CH672377.1_340	GH109
GCA_000153105	CH672377.1_445	GH109
GCA_000153105	CH672377.1_454	GH5_5
GCA_000153105	CH672377.1_522	CE6
GCA_000153105	CH672377.1_528	CE1
GCA_000153105	CH672377.1_623	GH33
GCA_000153105	CH672377.1_688	GH109
GCA_000153105	CH672377.1_759	PL9
GCA_000153105	CH672377.1_919	CE1
GCA_000153105	CH672377.1_921	GH76
GCA_000165715	CP002546.1_1068	GH109
GCA_000165715	CP002546.1_1069	GH109
GCA_000165715	CP002546.1_1105	GH15
GCA_000165715	CP002546.1_1213	CBM51
GCA_000165715	CP002546.1_1262	GH10
GCA_000165715	CP002546.1_1396	GH109
GCA_000165715	CP002546.1_1427	GH33
GCA_000165715	CP002546.1_1458	GH109
GCA_000165715	CP002546.1_1460	GH63
GCA_000165715	CP002546.1_1555	GH109
GCA_000165715	CP002546.1_1655	GH37
GCA_000165715	CP002546.1_1666	CE15
GCA_000165715	CP002546.1_1693	GH117
GCA_000165715	CP002546.1_1693	GH117
GCA_000165715	CP002546.1_1705	GH5
GCA_000165715	CP002546.1_171	GH109
GCA_000165715	CP002546.1_1842	GH50
GCA_000165715	CP002546.1_1996	GH109
GCA_000165715	CP002546.1_1998	CE11
GCA_000165715	CP002546.1_2110	CE1
GCA_000165715	CP002546.1_2152	CE4
GCA_000165715	CP002546.1_2203	CE15
GCA_000165715	CP002546.1_2507	GH109
GCA_000165715	CP002546.1_2557	CE14
GCA_000165715	CP002546.1_2651	CBM48
GCA_000165715	CP002546.1_2651	GH13_11
GCA_000165715	CP002546.1_2661	GH109
GCA_000165715	CP002546.1_267	PL10_3
GCA_000165715	CP002546.1_2717	CBM51
GCA_000165715	CP002546.1_2728	GH109
GCA_000165715	CP002546.1_2735	CE3
GCA_000165715	CP002546.1_2760	CE6
GCA_000165715	CP002546.1_2776	GH109
GCA_000165715	CP002546.1_3020	CBM67
GCA_000165715	CP002546.1_3065	CE1
GCA_000165715	CP002546.1_3066	CE17
GCA_000165715	CP002546.1_3111	CBM67
GCA_000165715	CP002546.1_3190	GH29
GCA_000165715	CP002546.1_3228	GH109
GCA_000165715	CP002546.1_3347	CBM66
GCA_000165715	CP002546.1_3389	CE9
GCA_000165715	CP002546.1_3435	CE14
GCA_000165715	CP002546.1_3487	GH13_11
GCA_000165715	CP002546.1_3654	GH109
GCA_000165715	CP002546.1_3776	GH2
GCA_000165715	CP002546.1_3776	GH43
GCA_000165715	CP002546.1_3798	CE1
GCA_000165715	CP002546.1_4279	GH33
GCA_000165715	CP002546.1_4298	CE1
GCA_000165715	CP002546.1_4337	GH109
GCA_000165715	CP002546.1_4354	GH5
GCA_000165715	CP002546.1_4414	AA4
GCA_000165715	CP002546.1_4420	GH141
GCA_000165715	CP002546.1_4489	GH57
GCA_000165715	CP002546.1_4518	CBM48
GCA_000165715	CP002546.1_4518	GH13_9
GCA_000165715	CP002546.1_4576	GH109
GCA_000165715	CP002546.1_4648	PL29
GCA_000165715	CP002546.1_4683	GH109
GCA_000165715	CP002546.1_4753	CBM51
GCA_000165715	CP002546.1_4798	CE12
GCA_000165715	CP002546.1_4811	GH99
GCA_000165715	CP002546.1_484	CE1
GCA_000165715	CP002546.1_4844	CBM47
GCA_000165715	CP002546.1_4845	CBM32
GCA_000165715	CP002546.1_536	CE4
GCA_000165715	CP002546.1_69	CE14
GCA_000165715	CP002546.1_693	PL10_1
GCA_000165715	CP002546.1_706	CE1
GCA_000165715	CP002546.1_711	PL9
GCA_000165715	CP002546.1_8	GH13_4
GCA_000171775	ABGO01000001.1_81	GH24
GCA_000171775	ABGO01000002.1_65	CBM67
GCA_000171775	ABGO01000003.1_61	GH33
GCA_000171775	ABGO01000006.1_35	CE7
GCA_000171775	ABGO01000008.1_12	GH109
GCA_000171775	ABGO01000008.1_14	AA2
GCA_000171775	ABGO01000008.1_47	AA3
GCA_000171775	ABGO01000012.1_28	GH140
GCA_000171775	ABGO01000013.1_12	CE1
GCA_000171775	ABGO01000014.1_27	CE1
GCA_000171775	ABGO01000015.1_25	PL9_1
GCA_000171775	ABGO01000016.1_14	CE1
GCA_000171775	ABGO01000019.1_24	GH15
GCA_000171775	ABGO01000021.1_19	GH1
GCA_000171775	ABGO01000024.1_31	CE1
GCA_000171775	ABGO01000026.1_11	CBM9
GCA_000171775	ABGO01000028.1_2	GH2
GCA_000171775	ABGO01000028.1_9	CBM85
GCA_000171775	ABGO01000028.1_9	CBM85
GCA_000171775	ABGO01000028.1_9	CBM85
GCA_000171775	ABGO01000028.1_9	CBM85
GCA_000171775	ABGO01000028.1_9	GH10
GCA_000171775	ABGO01000030.1_7	GH13_10
GCA_000171775	ABGO01000032.1_9	CBM9
GCA_000171775	ABGO01000036.1_36	GH13_10
GCA_000171775	ABGO01000036.1_37	GH13_26
GCA_000171775	ABGO01000037.1_23	CE4
GCA_000171775	ABGO01000038.1_3	CE7
GCA_000171775	ABGO01000038.1_3	CE15
GCA_000171775	ABGO01000053.1_7	GH37
GCA_000171775	ABGO01000053.1_8	CBM48
GCA_000171775	ABGO01000053.1_8	GH13_11
GCA_000171775	ABGO01000056.1_17	CE1
GCA_000171775	ABGO01000060.1_8	CE12
GCA_000171775	ABGO01000069.1_1	GH109
GCA_000171775	ABGO01000069.1_2	CE1
GCA_000171775	ABGO01000069.1_21	GH109
GCA_000171775	ABGO01000069.1_22	CBM38
GCA_000171775	ABGO01000069.1_22	GH32
GCA_000171775	ABGO01000069.1_24	GH33
GCA_000171775	ABGO01000073.1_17	GH109
GCA_000171775	ABGO01000089.1_3	GH94
GCA_000171775	ABGO01000090.1_12	GH33
GCA_000171775	ABGO01000090.1_14	GH109
GCA_000171775	ABGO01000090.1_2	GH109
GCA_000171775	ABGO01000094.1_22	CBM51
GCA_000171775	ABGO01000102.1_15	CE11
GCA_000171775	ABGO01000102.1_23	GH2
GCA_000171775	ABGO01000106.1_12	GH109
GCA_000171775	ABGO01000116.1_4	CBM13
GCA_000171775	ABGO01000122.1_17	GH63
GCA_000171775	ABGO01000123.1_15	CE4
GCA_000171775	ABGO01000135.1_4	GH109
GCA_000171775	ABGO01000137.1_12	GH133
GCA_000171775	ABGO01000138.1_3	GH13_5
GCA_000171775	ABGO01000139.1_12	CE15
GCA_000171775	ABGO01000142.1_3	GH109
GCA_000171775	ABGO01000148.1_9	GH109
GCA_000171775	ABGO01000153.1_12	CE1
GCA_000171775	ABGO01000154.1_10	GH77
GCA_000171775	ABGO01000154.1_15	CE14
GCA_000171775	ABGO01000164.1_3	GH109
GCA_000171775	ABGO01000169.1_7	CE1
GCA_000171775	ABGO01000170.1_10	CBM38
GCA_000171775	ABGO01000170.1_11	CE1
GCA_000171775	ABGO01000172.1_21	CE1
GCA_000171775	ABGO01000188.1_5	CBM51
GCA_000171775	ABGO01000189.1_3	CE1
GCA_000171775	ABGO01000205.1_12	GH165
GCA_000171775	ABGO01000223.1_10	GH109
GCA_000171775	ABGO01000227.1_13	GH13_11
GCA_000171775	ABGO01000227.1_2	CE9
GCA_000171775	ABGO01000232.1_5	GH15
GCA_000171775	ABGO01000240.1_9	GH16_3
GCA_000171775	ABGO01000241.1_2	CE1
GCA_000171775	ABGO01000281.1_2	CBM48
GCA_000171775	ABGO01000281.1_2	GH13_9
GCA_000171775	ABGO01000294.1_7	CE9
GCA_000171775	ABGO01000334.1_1	CE14
GCA_000171775	ABGO01000361.1_5	CE1
GCA_000171775	ABGO01000380.1_4	GH109
GCA_000171775	ABGO01000391.1_3	CBM47
GCA_000171775	ABGO01000412.1_3	AA4
GCA_000171775	ABGO01000421.1_2	CE15
GCA_000171775	ABGO01000424.1_2	CE7
GCA_000171775	ABGO01000426.1_3	AA6
GCA_000171775	ABGO01000426.1_4	CE1
GCA_000171775	ABGO01000426.1_4	CE1
GCA_000171775	ABGO01000429.1_1	CE1
GCA_000171775	ABGO01000478.1_1	CBM48
GCA_000171775	ABGO01000478.1_1	GH13_9
GCA_000171775	ABGO01000524.1_4	CE1
GCA_000171775	ABGO01000644.1_1	CBM51
GCA_000181475	ABCE01000001.1_106	PL1_2
GCA_000181475	ABCE01000001.1_160	AA5
GCA_000181475	ABCE01000001.1_179	GH33
GCA_000181475	ABCE01000001.1_185	CE1
GCA_000181475	ABCE01000001.1_31	GH33
GCA_000181475	ABCE01000001.1_46	GH94
GCA_000181475	ABCE01000001.1_6	GH163
GCA_000181475	ABCE01000002.1_129	GH57
GCA_000181475	ABCE01000002.1_133	GH165
GCA_000181475	ABCE01000002.1_304	GH165
GCA_000181475	ABCE01000002.1_305	CE1
GCA_000181475	ABCE01000002.1_310	GH165
GCA_000181475	ABCE01000002.1_44	GH163
GCA_000181475	ABCE01000002.1_52	CE9
GCA_000181475	ABCE01000003.1_145	CE1
GCA_000181475	ABCE01000003.1_17	GH109
GCA_000181475	ABCE01000003.1_245	CE1
GCA_000181475	ABCE01000003.1_285	CE17
GCA_000181475	ABCE01000003.1_288	GH10
GCA_000181475	ABCE01000004.1_148	CE7
GCA_000181475	ABCE01000004.1_213	CE1
GCA_000181475	ABCE01000004.1_3	CE15
GCA_000181475	ABCE01000005.1_120	GH136
GCA_000181475	ABCE01000005.1_174	CE4
GCA_000181475	ABCE01000005.1_34	GH141
GCA_000181475	ABCE01000005.1_49	CBM67
GCA_000181475	ABCE01000005.1_94	GH109
GCA_000181475	ABCE01000005.1_99	GH33
GCA_000181475	ABCE01000006.1_11	GH141
GCA_000181475	ABCE01000006.1_220	CE14
GCA_000181475	ABCE01000006.1_29	CE12
GCA_000181475	ABCE01000006.1_4	GH165
GCA_000181475	ABCE01000006.1_82	CE1
GCA_000181475	ABCE01000007.1_125	CE14
GCA_000181475	ABCE01000007.1_136	CE1
GCA_000181475	ABCE01000007.1_87	GH109
GCA_000181475	ABCE01000008.1_163	CE7
GCA_000181475	ABCE01000009.1_134	PL9_4
GCA_000181475	ABCE01000009.1_37	PL6
GCA_000181475	ABCE01000009.1_62	CBM47
GCA_000181475	ABCE01000009.1_64	CE14
GCA_000181475	ABCE01000009.1_65	GH109
GCA_000181475	ABCE01000009.1_71	CBM51
GCA_000181475	ABCE01000009.1_81	PL10_3
GCA_000181475	ABCE01000010.1_88	PL10_3
GCA_000181475	ABCE01000011.1_35	CE14
GCA_000181475	ABCE01000011.1_68	CBM51
GCA_000181475	ABCE01000011.1_82	GH109
GCA_000181475	ABCE01000012.1_102	GH13_18
GCA_000181475	ABCE01000012.1_119	CE1
GCA_000181475	ABCE01000012.1_17	GH109
GCA_000181475	ABCE01000012.1_27	CE1
GCA_000181475	ABCE01000012.1_32	GH33
GCA_000181475	ABCE01000012.1_36	GH33
GCA_000181475	ABCE01000012.1_55	GH33
GCA_000181475	ABCE01000013.1_23	GH109
GCA_000181475	ABCE01000014.1_92	GH165
GCA_000181475	ABCE01000015.1_115	CBM51
GCA_000181475	ABCE01000015.1_62	CE1
GCA_000181475	ABCE01000015.1_89	GH156
GCA_000181475	ABCE01000016.1_107	GH33
GCA_000181475	ABCE01000016.1_26	CE14
GCA_000181475	ABCE01000016.1_92	GH33
GCA_000181475	ABCE01000017.1_3	CBM2
GCA_000181475	ABCE01000017.1_3	GH8
GCA_000181475	ABCE01000017.1_3	CBM2
GCA_000181475	ABCE01000017.1_6	GH77
GCA_000181475	ABCE01000018.1_11	CE15
GCA_000181475	ABCE01000018.1_34	GH109
GCA_000181475	ABCE01000018.1_96	GH33
GCA_000181475	ABCE01000019.1_20	CBM51
GCA_000181475	ABCE01000019.1_7	CE15
GCA_000181475	ABCE01000020.1_46	GH109
GCA_000181475	ABCE01000022.1_32	GH109
GCA_000181475	ABCE01000023.1_36	GH109
GCA_000181475	ABCE01000025.1_61	GH33
GCA_000181475	ABCE01000025.1_9	GH33
GCA_000181475	ABCE01000026.1_25	GH33
GCA_000181475	ABCE01000026.1_39	GH165
GCA_000181475	ABCE01000026.1_48	CE6
GCA_000181475	ABCE01000026.1_84	GH109
GCA_000181475	ABCE01000027.1_1	GH165
GCA_000181475	ABCE01000027.1_30	GH166
GCA_000181475	ABCE01000027.1_61	GH109
GCA_000181475	ABCE01000027.1_65	GH109
GCA_000181475	ABCE01000028.1_66	GH109
GCA_000181475	ABCE01000029.1_10	CE15
GCA_000181475	ABCE01000029.1_30	GH33
GCA_000181475	ABCE01000029.1_4	GH13_11
GCA_000181475	ABCE01000030.1_11	GH33
GCA_000181475	ABCE01000030.1_28	CBM48
GCA_000181475	ABCE01000030.1_28	GH13_9
GCA_000181475	ABCE01000030.1_63	AA4
GCA_000181475	ABCE01000030.1_68	CE15
GCA_000181475	ABCE01000031.1_13	GH109
GCA_000181475	ABCE01000031.1_16	GH33
GCA_000181475	ABCE01000031.1_19	CE4
GCA_000181475	ABCE01000031.1_36	CE4
GCA_000181475	ABCE01000031.1_44	GH109
GCA_000181475	ABCE01000031.1_46	GH33
GCA_000181475	ABCE01000031.1_57	CE12
GCA_000181475	ABCE01000034.1_2	CE11
GCA_000181475	ABCE01000034.1_24	CE12
GCA_000181475	ABCE01000034.1_60	GH5
GCA_000181475	ABCE01000038.1_21	CE17
GCA_000181475	ABCE01000038.1_41	GH33
GCA_000181475	ABCE01000038.1_47	CE15
GCA_000181475	ABCE01000040.1_2	GH165
GCA_000181475	ABCE01000041.1_3	GH165
GCA_000181475	ABCE01000041.1_43	GH105
GCA_000181475	ABCE01000042.1_14	CE7
GCA_000181475	ABCE01000043.1_26	CE4
GCA_000181475	ABCE01000043.1_5	GH165
GCA_000181475	ABCE01000044.1_30	CE14
GCA_000181475	ABCE01000051.1_25	CBM38
GCA_000181475	ABCE01000051.1_26	GH109
GCA_000181475	ABCE01000059.1_3	GH33
GCA_000181475	ABCE01000059.1_4	GH156
GCA_000181475	ABCE01000062.1_17	CBM47
GCA_000181475	ABCE01000062.1_7	GH13_4
GCA_000181475	ABCE01000062.1_8	GH13_10
GCA_000181475	ABCE01000066.1_10	GH165
GCA_000181475	ABCE01000071.1_6	GH109
GCA_000181475	ABCE01000074.1_1	CE7
GCA_000181475	ABCE01000074.1_11	GH109
GCA_000181475	ABCE01000074.1_2	CE7
GCA_000181475	ABCE01000082.1_4	GH13_11
GCA_000181475	ABCE01000084.1_3	GH109
GCA_000186345	CP002353.1_1030	GH13_10
GCA_000186345	CP002353.1_1031	GH57
GCA_000186345	CP002353.1_1031	GH13_26
GCA_000186345	CP002353.1_1167	GH13_3
GCA_000186345	CP002353.1_1247	GH109
GCA_000186345	CP002353.1_1415	CE14
GCA_000186345	CP002353.1_1474	CE14
GCA_000186345	CP002353.1_1484	CE4
GCA_000186345	CP002353.1_1557	GH57
GCA_000186345	CP002353.1_1613	CBM6
GCA_000186345	CP002353.1_1616	GH33
GCA_000186345	CP002353.1_1807	CE15
GCA_000186345	CP002353.1_185	CE1
GCA_000186345	CP002353.1_1863	CE1
GCA_000186345	CP002353.1_1871	AA4
GCA_000186345	CP002353.1_1891	GH109
GCA_000186345	CP002353.1_2015	CE1
GCA_000186345	CP002353.1_203	GH109
GCA_000186345	CP002353.1_205	CE1
GCA_000186345	CP002353.1_2053	GH13_16
GCA_000186345	CP002353.1_2378	CBM9
GCA_000186345	CP002353.1_2423	CBM48
GCA_000186345	CP002353.1_2423	GH13_11
GCA_000186345	CP002353.1_2482	PL9
GCA_000186345	CP002353.1_2550	GH109
GCA_000186345	CP002353.1_2677	GH15
GCA_000186345	CP002353.1_2685	GH15
GCA_000186345	CP002353.1_2750	CE15
GCA_000186345	CP002353.1_2784	CE9
GCA_000186345	CP002353.1_2794	CBM38
GCA_000186345	CP002353.1_2838	GH109
GCA_000186345	CP002353.1_301	CE1
GCA_000186345	CP002353.1_3113	CE1
GCA_000186345	CP002353.1_3139	GH109
GCA_000186345	CP002353.1_3177	CBM48
GCA_000186345	CP002353.1_3177	GH13_9
GCA_000186345	CP002353.1_324	GH5_25
GCA_000186345	CP002353.1_3291	GH88
GCA_000186345	CP002353.1_3304	GH109
GCA_000186345	CP002353.1_3378	GH109
GCA_000186345	CP002353.1_3561	CBM51
GCA_000186345	CP002353.1_3580	CE14
GCA_000186345	CP002353.1_3622	CE3
GCA_000186345	CP002353.1_3632	GH29
GCA_000186345	CP002353.1_3637	GH109
GCA_000186345	CP002353.1_3639	GH165
GCA_000186345	CP002353.1_3690	GH109
GCA_000186345	CP002353.1_445	CE15
GCA_000186345	CP002353.1_446	GH13_11
GCA_000186345	CP002353.1_572	GH109
GCA_000186345	CP002353.1_597	CE4
GCA_000186345	CP002353.1_607	CE1
GCA_000186345	CP002353.1_68	GH140
GCA_000186345	CP002353.1_683	GH10
GCA_000186345	CP002353.1_716	GH109
GCA_000186345	CP002353.1_752	CE11
GCA_000186345	CP002353.1_788	GH109
GCA_000195185	AFAR01000001.1_62	CE1
GCA_000195185	AFAR01000010.1_2	CE3
GCA_000195185	AFAR01000015.1_11	CE1
GCA_000195185	AFAR01000016.1_32	GH63
GCA_000195185	AFAR01000017.1_12	CBM48
GCA_000195185	AFAR01000017.1_12	GH13_9
GCA_000195185	AFAR01000025.1_11	PL7_3
GCA_000195185	AFAR01000025.1_5	CE4
GCA_000195185	AFAR01000027.1_12	CBM85
GCA_000195185	AFAR01000027.1_12	GH10
GCA_000195185	AFAR01000030.1_22	GH29
GCA_000195185	AFAR01000031.1_3	GH140
GCA_000195185	AFAR01000031.1_7	GH10
GCA_000195185	AFAR01000038.1_3	GH33
GCA_000195185	AFAR01000038.1_38	CE1
GCA_000195185	AFAR01000038.1_46	GH109
GCA_000195185	AFAR01000053.1_10	GH10
GCA_000195185	AFAR01000061.1_8	CE14
GCA_000195185	AFAR01000065.1_24	CE6
GCA_000195185	AFAR01000065.1_37	GH78
GCA_000195185	AFAR01000065.1_38	CBM67
GCA_000195185	AFAR01000066.1_16	CBM51
GCA_000195185	AFAR01000069.1_49	CE14
GCA_000195185	AFAR01000075.1_10	CBM57
GCA_000195185	AFAR01000075.1_14	CE4
GCA_000195185	AFAR01000075.1_28	GH13_18
GCA_000195185	AFAR01000075.1_35	GH32
GCA_000195185	AFAR01000075.1_8	CBM57
GCA_000195185	AFAR01000079.1_14	GH13_23
GCA_000195185	AFAR01000079.1_15	GH130
GCA_000195185	AFAR01000079.1_17	GH130
GCA_000195185	AFAR01000088.1_6	CE1
GCA_000195185	AFAR01000089.1_8	GH109
GCA_000195185	AFAR01000092.1_2	GH109
GCA_000195185	AFAR01000103.1_11	GH109
GCA_000195185	AFAR01000106.1_11	GH13_10
GCA_000195185	AFAR01000106.1_14	GH13_4
GCA_000195185	AFAR01000117.1_30	GH43
GCA_000195185	AFAR01000126.1_17	AA7
GCA_000195185	AFAR01000126.1_18	GH109
GCA_000195185	AFAR01000126.1_44	CE1
GCA_000195185	AFAR01000126.1_44	CE1
GCA_000195185	AFAR01000128.1_23	GH109
GCA_000195185	AFAR01000133.1_4	CE15
GCA_000195185	AFAR01000133.1_9	CE1
GCA_000195185	AFAR01000134.1_3	CE1
GCA_000195185	AFAR01000134.1_3	CE1
GCA_000195185	AFAR01000134.1_3	CE6
GCA_000195185	AFAR01000134.1_4	GH10
GCA_000195185	AFAR01000142.1_37	GH109
GCA_000195185	AFAR01000142.1_38	AA6
GCA_000195185	AFAR01000143.1_32	GH141
GCA_000195185	AFAR01000149.1_11	GH33
GCA_000195185	AFAR01000154.1_14	CE4
GCA_000195185	AFAR01000155.1_1	GH109
GCA_000195185	AFAR01000155.1_3	CE9
GCA_000195185	AFAR01000156.1_17	CE12
GCA_000195185	AFAR01000165.1_4	GH33
GCA_000195185	AFAR01000167.1_13	GH95
GCA_000195185	AFAR01000167.1_3	PL14
GCA_000195185	AFAR01000168.1_39	GH43_26
GCA_000195185	AFAR01000175.1_3	GH109
GCA_000195185	AFAR01000176.1_29	AA3_2
GCA_000195185	AFAR01000176.1_42	GH5
GCA_000195185	AFAR01000176.1_43	CE6
GCA_000195185	AFAR01000176.1_58	GH168
GCA_000195185	AFAR01000177.1_12	GH109
GCA_000195185	AFAR01000177.1_21	PL1_2
GCA_000195185	AFAR01000177.1_22	GH127
GCA_000195185	AFAR01000177.1_23	PL1
GCA_000195185	AFAR01000177.1_8	GH117
GCA_000195185	AFAR01000178.1_15	GH86
GCA_000195185	AFAR01000178.1_17	PL10_1
GCA_000195185	AFAR01000178.1_21	GH2
GCA_000195185	AFAR01000178.1_37	GH33
GCA_000195185	AFAR01000178.1_43	CE14
GCA_000195185	AFAR01000185.1_55	GH33
GCA_000195185	AFAR01000185.1_69	CE1
GCA_000195185	AFAR01000185.1_80	GH33
GCA_000195185	AFAR01000187.1_1	GH33
GCA_000195185	AFAR01000189.1_17	CE14
GCA_000195185	AFAR01000190.1_29	GH144
GCA_000195185	AFAR01000200.1_3	GH140
GCA_000195185	AFAR01000203.1_9	GH97
GCA_000195185	AFAR01000205.1_14	GH16_17
GCA_000195185	AFAR01000209.1_9	CBM67
GCA_000195185	AFAR01000228.1_4	CE17
GCA_000195185	AFAR01000229.1_24	GH13_11
GCA_000195185	AFAR01000229.1_3	CE11
GCA_000195185	AFAR01000230.1_13	GH5_25
GCA_000195185	AFAR01000232.1_33	CE1
GCA_000195185	AFAR01000240.1_4	CE1
GCA_000195185	AFAR01000242.1_2	PL31
GCA_000195185	AFAR01000244.1_19	GH77
GCA_000195185	AFAR01000245.1_30	CE1
GCA_000195185	AFAR01000246.1_39	GH109
GCA_000195185	AFAR01000255.1_1	GH13_11
GCA_000195185	AFAR01000257.1_22	CE7
GCA_000195185	AFAR01000257.1_6	CBM48
GCA_000195185	AFAR01000257.1_6	GH13_9
GCA_000195185	AFAR01000263.1_2	CBM9
GCA_000195185	AFAR01000268.1_9	GH20
GCA_000195185	AFAR01000269.1_4	GH57
GCA_000195185	AFAR01000272.1_15	GH117
GCA_000195185	AFAR01000272.1_7	GH141
GCA_000195185	AFAR01000276.1_15	GH33
GCA_000195185	AFAR01000278.1_18	CBM67
GCA_000195185	AFAR01000278.1_18	GH78
GCA_000195185	AFAR01000280.1_1	CE1
GCA_000195185	AFAR01000287.1_14	CBM44
GCA_000195185	AFAR01000287.1_15	GH5
GCA_000195185	AFAR01000292.1_2	GH109
GCA_000195185	AFAR01000293.1_7	GH130
GCA_000195185	AFAR01000294.1_18	CE9
GCA_000195185	AFAR01000302.1_3	GH109
GCA_000195185	AFAR01000307.1_25	PL10_3
GCA_000195185	AFAR01000311.1_2	CE15
GCA_000195185	AFAR01000316.1_10	GH109
GCA_000195185	AFAR01000317.1_3	CBM9
GCA_000196115	BX119912.1_1028	CBM48
GCA_000196115	BX119912.1_1028	GH13_9
GCA_000196115	BX119912.1_1054	GH16_17
GCA_000196115	BX119912.1_1177	GH13_23
GCA_000196115	BX119912.1_1178	GH130
GCA_000196115	BX119912.1_1180	GH130
GCA_000196115	BX119912.1_1189	GH33
GCA_000196115	BX119912.1_1209	GH109
GCA_000196115	BX119912.1_1221	GH16_13
GCA_000196115	BX119912.1_1221	CBM16
GCA_000196115	BX119912.1_1293	GH109
GCA_000196115	BX119912.1_1301	CE14
GCA_000196115	BX119912.1_1307	GH33
GCA_000196115	BX119912.1_1323	GH2
GCA_000196115	BX119912.1_1327	PL10_1
GCA_000196115	BX119912.1_1329	GH86
GCA_000196115	BX119912.1_1401	CE4
GCA_000196115	BX119912.1_1407	PL7_3
GCA_000196115	BX119912.1_1424	CE12
GCA_000196115	BX119912.1_1427	GH109
GCA_000196115	BX119912.1_1576	CE15
GCA_000196115	BX119912.1_1581	CE1
GCA_000196115	BX119912.1_1634	GH77
GCA_000196115	BX119912.1_1754	GH141
GCA_000196115	BX119912.1_1802	GH20
GCA_000196115	BX119912.1_1858	GH95
GCA_000196115	BX119912.1_1875	PL14
GCA_000196115	BX119912.1_1951	GH13_11
GCA_000196115	BX119912.1_1972	CE11
GCA_000196115	BX119912.1_1989	GH168
GCA_000196115	BX119912.1_2005	CE6
GCA_000196115	BX119912.1_2006	GH5
GCA_000196115	BX119912.1_2019	AA3_2
GCA_000196115	BX119912.1_2059	GH33
GCA_000196115	BX119912.1_2082	GH13_4
GCA_000196115	BX119912.1_2085	GH13_10
GCA_000196115	BX119912.1_2107	GH5_25
GCA_000196115	BX119912.1_2119	GH117
GCA_000196115	BX119912.1_2119	GH117
GCA_000196115	BX119912.1_2125	GH109
GCA_000196115	BX119912.1_2134	PL1_2
GCA_000196115	BX119912.1_2135	GH127
GCA_000196115	BX119912.1_2136	PL1
GCA_000196115	BX119912.1_2153	AA6
GCA_000196115	BX119912.1_2154	GH109
GCA_000196115	BX119912.1_2224	CE14
GCA_000196115	BX119912.1_2255	CE15
GCA_000196115	BX119912.1_2349	GH29
GCA_000196115	BX119912.1_236	CBM48
GCA_000196115	BX119912.1_236	GH13_9
GCA_000196115	BX119912.1_2407	CE1
GCA_000196115	BX119912.1_2491	CE1
GCA_000196115	BX119912.1_254	CE7
GCA_000196115	BX119912.1_2589	GH144
GCA_000196115	BX119912.1_2801	GH109
GCA_000196115	BX119912.1_285	CBM67
GCA_000196115	BX119912.1_285	GH78
GCA_000196115	BX119912.1_2916	CE4
GCA_000196115	BX119912.1_294	CBM67
GCA_000196115	BX119912.1_295	GH78
GCA_000196115	BX119912.1_305	CE6
GCA_000196115	BX119912.1_3294	GH43_26
GCA_000196115	BX119912.1_3468	GH33
GCA_000196115	BX119912.1_3584	GH109
GCA_000196115	BX119912.1_3601	CE1
GCA_000196115	BX119912.1_3636	GH33
GCA_000196115	BX119912.1_3687	GH109
GCA_000196115	BX119912.1_3729	CBM67
GCA_000196115	BX119912.1_3735	GH10
GCA_000196115	BX119912.1_3739	GH140
GCA_000196115	BX119912.1_3794	GH13_11
GCA_000196115	BX119912.1_3903	CE1
GCA_000196115	BX119912.1_3987	CE1
GCA_000196115	BX119912.1_4059	GH10
GCA_000196115	BX119912.1_4084	GH109
GCA_000196115	BX119912.1_4085	PL10_3
GCA_000196115	BX119912.1_4116	CE14
GCA_000196115	BX119912.1_4175	CBM9
GCA_000196115	BX119912.1_4223	GH109
GCA_000196115	BX119912.1_4288	CBM85
GCA_000196115	BX119912.1_4288	GH10
GCA_000196115	BX119912.1_4325	GH97
GCA_000196115	BX119912.1_4365	GH63
GCA_000196115	BX119912.1_4524	GH33
GCA_000196115	BX119912.1_4538	CE1
GCA_000196115	BX119912.1_4549	GH33
GCA_000196115	BX119912.1_4598	CBM51
GCA_000196115	BX119912.1_4638	CE17
GCA_000196115	BX119912.1_4803	GH109
GCA_000196115	BX119912.1_4813	CE1
GCA_000196115	BX119912.1_484	GH109
GCA_000196115	BX119912.1_492	GH33
GCA_000196115	BX119912.1_4924	CE1
GCA_000196115	BX119912.1_4924	CE1
GCA_000196115	BX119912.1_4950	GH109
GCA_000196115	BX119912.1_4951	AA7
GCA_000196115	BX119912.1_5031	PL31
GCA_000196115	BX119912.1_5052	CBM57
GCA_000196115	BX119912.1_5053	CBM57
GCA_000196115	BX119912.1_5057	CE4
GCA_000196115	BX119912.1_5070	GH13_18
GCA_000196115	BX119912.1_5077	GH32
GCA_000196115	BX119912.1_5177	CE9
GCA_000196115	BX119912.1_5179	GH109
GCA_000196115	BX119912.1_5306	CE14
GCA_000196115	BX119912.1_536	CE9
GCA_000196115	BX119912.1_5406	GH117
GCA_000196115	BX119912.1_5414	GH141
GCA_000196115	BX119912.1_5450	GH140
GCA_000196115	BX119912.1_613	CE3
GCA_000196115	BX119912.1_706	CE1
GCA_000196115	BX119912.1_813	CE4
GCA_000196115	BX119912.1_814	CBM9
GCA_000196115	BX119912.1_837	GH57
GCA_000196115	BX119912.1_920	GH43
GCA_000242455	CP003364.1_101	GH109
GCA_000242455	CP003364.1_1018	GH25
GCA_000242455	CP003364.1_1240	GH94
GCA_000242455	CP003364.1_1259	GH95
GCA_000242455	CP003364.1_137	CE1
GCA_000242455	CP003364.1_1398	CE14
GCA_000242455	CP003364.1_1466	CE15
GCA_000242455	CP003364.1_1517	GH109
GCA_000242455	CP003364.1_1525	CE7
GCA_000242455	CP003364.1_1561	CE14
GCA_000242455	CP003364.1_1741	GH109
GCA_000242455	CP003364.1_1821	CBM51
GCA_000242455	CP003364.1_1854	CE15
GCA_000242455	CP003364.1_2002	GH130
GCA_000242455	CP003364.1_2006	GH13_11
GCA_000242455	CP003364.1_2057	CE1
GCA_000242455	CP003364.1_2118	CE15
GCA_000242455	CP003364.1_2209	CE7
GCA_000242455	CP003364.1_2209	CE15
GCA_000242455	CP003364.1_2215	CE1
GCA_000242455	CP003364.1_2374	CE1
GCA_000242455	CP003364.1_2420	GH140
GCA_000242455	CP003364.1_2420	CBM67
GCA_000242455	CP003364.1_2432	CE1
GCA_000242455	CP003364.1_2446	GH109
GCA_000242455	CP003364.1_245	PL10_1
GCA_000242455	CP003364.1_2461	CE4
GCA_000242455	CP003364.1_2482	GH18
GCA_000242455	CP003364.1_2545	GH63
GCA_000242455	CP003364.1_2582	CE14
GCA_000242455	CP003364.1_2695	CE1
GCA_000242455	CP003364.1_2738	CE1
GCA_000242455	CP003364.1_2738	CE1
GCA_000242455	CP003364.1_2766	GH5_13
GCA_000242455	CP003364.1_2767	GH43_26
GCA_000242455	CP003364.1_2768	GH109
GCA_000242455	CP003364.1_2770	GH109
GCA_000242455	CP003364.1_2774	GH33
GCA_000242455	CP003364.1_2808	GH13_10
GCA_000242455	CP003364.1_2811	GH1
GCA_000242455	CP003364.1_2812	GH109
GCA_000242455	CP003364.1_2847	CBM48
GCA_000242455	CP003364.1_2847	GH13_9
GCA_000242455	CP003364.1_2861	GH130
GCA_000242455	CP003364.1_2882	GH77
GCA_000242455	CP003364.1_289	GH73
GCA_000242455	CP003364.1_2905	GH13_11
GCA_000242455	CP003364.1_3170	CE14
GCA_000242455	CP003364.1_3202	CBM9
GCA_000242455	CP003364.1_3458	GH43_26
GCA_000242455	CP003364.1_346	CBM32
GCA_000242455	CP003364.1_3559	GH109
GCA_000242455	CP003364.1_3560	GH130
GCA_000242455	CP003364.1_3561	GH130
GCA_000242455	CP003364.1_3599	GH109
GCA_000242455	CP003364.1_3758	CBM57
GCA_000242455	CP003364.1_378	GH33
GCA_000242455	CP003364.1_3828	AA6
GCA_000242455	CP003364.1_390	CE7
GCA_000242455	CP003364.1_3924	CBM51
GCA_000242455	CP003364.1_4046	CE1
GCA_000242455	CP003364.1_4067	AA3
GCA_000242455	CP003364.1_4073	CE1
GCA_000242455	CP003364.1_431	CBM38
GCA_000242455	CP003364.1_4371	GH2
GCA_000242455	CP003364.1_4376	PL9
GCA_000242455	CP003364.1_4376	GH136
GCA_000242455	CP003364.1_4576	CBM38
GCA_000242455	CP003364.1_4576	GH32
GCA_000242455	CP003364.1_4601	GH109
GCA_000242455	CP003364.1_4628	GH57
GCA_000242455	CP003364.1_4709	CBM9
GCA_000242455	CP003364.1_4863	GH97
GCA_000242455	CP003364.1_4884	CBM66
GCA_000242455	CP003364.1_5027	GH109
GCA_000242455	CP003364.1_5036	GH109
GCA_000242455	CP003364.1_5042	CE9
GCA_000242455	CP003364.1_5056	GH104
GCA_000242455	CP003364.1_5188	GH148
GCA_000242455	CP003364.1_5190	CE7
GCA_000242455	CP003364.1_5274	CE1
GCA_000242455	CP003364.1_5277	CE1
GCA_000242455	CP003364.1_5396	CE4
GCA_000242455	CP003364.1_5515	CE1
GCA_000242455	CP003364.1_5535	CE11
GCA_000242455	CP003364.1_5567	GH33
GCA_000242455	CP003364.1_5699	GH109
GCA_000242455	CP003364.1_5769	CE1
GCA_000242455	CP003364.1_5786	GH13_10
GCA_000242455	CP003364.1_5787	GH13_26
GCA_000242455	CP003364.1_5788	GH13_16
GCA_000242455	CP003364.1_5789	GH13_3
GCA_000242455	CP003364.1_6114	CE1
GCA_000242455	CP003364.1_6115	GH13_20
GCA_000242455	CP003364.1_6246	CE1
GCA_000242455	CP003364.1_6446	CBM9
GCA_000242455	CP003364.1_6479	GH57
GCA_000242455	CP003364.1_6481	GH57
GCA_000242455	CP003364.1_6524	CE4
GCA_000242455	CP003364.1_6647	GH15
GCA_000242455	CP003364.1_6862	CBM67
GCA_000242455	CP003364.1_6871	CE7
GCA_000242455	CP003364.1_6874	CBM47
GCA_000242455	CP003364.1_6917	CBM47
GCA_000242455	CP003364.1_6918	GH109
GCA_000242455	CP003364.1_6943	CE15
GCA_000242455	CP003364.1_6954	GH13
GCA_000242455	CP003364.1_7041	GH13
GCA_000242455	CP003364.1_7075	CE1
GCA_000242455	CP003364.1_7141	CE6
GCA_000242455	CP003364.1_7151	GH109
GCA_000242455	CP003364.1_717	GH5_28
GCA_000242455	CP003364.1_7202	CE14
GCA_000242455	CP003364.1_724	GH88
GCA_000242455	CP003364.1_7251	GH99
GCA_000242455	CP003364.1_7273	GH123
GCA_000242455	CP003364.1_728	GH15
GCA_000242455	CP003364.1_7389	CE1
GCA_000242455	CP003364.1_7459	AA12
GCA_000242455	CP003364.1_8	CE4
GCA_000242455	CP003364.1_801	CE1
GCA_000242455	CP003364.1_911	GH109
GCA_000242455	CP003364.1_941	GH2
GCA_000242455	CP003364.1_950	GH109
GCA_000242455	CP003364.1_961	CE1
GCA_000242455	CP003364.1_998	GH109
GCA_000255655	JH636434.1_1034	CE1
GCA_000255655	JH636434.1_1046	CE15
GCA_000255655	JH636434.1_1055	PL12
GCA_000255655	JH636434.1_1074	GH57
GCA_000255655	JH636434.1_1124	GH33
GCA_000255655	JH636434.1_1192	GH13_9
GCA_000255655	JH636434.1_1263	CE4
GCA_000255655	JH636434.1_1276	CE14
GCA_000255655	JH636434.1_1280	PL10_1
GCA_000255655	JH636434.1_1281	PL1_2
GCA_000255655	JH636434.1_133	CE1
GCA_000255655	JH636434.1_1357	GH109
GCA_000255655	JH636434.1_1535	GH33
GCA_000255655	JH636434.1_1568	GH165
GCA_000255655	JH636434.1_1701	CE17
GCA_000255655	JH636434.1_1770	GH94
GCA_000255655	JH636434.1_1816	GH10
GCA_000255655	JH636434.1_1838	GH109
GCA_000255655	JH636434.1_1967	CE15
GCA_000255655	JH636434.1_2017	GH165
GCA_000255655	JH636434.1_2078	CBM66
GCA_000255655	JH636434.1_211	GH33
GCA_000255655	JH636434.1_2211	GH13_11
GCA_000255655	JH636434.1_234	AA4
GCA_000255655	JH636434.1_2368	GH165
GCA_000255655	JH636434.1_2449	GH109
GCA_000255655	JH636434.1_2556	CBM48
GCA_000255655	JH636434.1_2556	GH13_11
GCA_000255655	JH636434.1_2617	GH33
GCA_000255655	JH636434.1_2622	GH165
GCA_000255655	JH636434.1_2631	GH165
GCA_000255655	JH636434.1_2660	CE15
GCA_000255655	JH636434.1_2718	CE1
GCA_000255655	JH636434.1_424	CBM47
GCA_000255655	JH636434.1_443	CBM47
GCA_000255655	JH636434.1_448	CBM66
GCA_000255655	JH636434.1_454	GH110
GCA_000255655	JH636434.1_461	CE1
GCA_000255655	JH636434.1_487	CE4
GCA_000255655	JH636434.1_502	GH13_11
GCA_000255655	JH636434.1_685	GH109
GCA_000255655	JH636434.1_688	GH92
GCA_000255655	JH636434.1_693	CE4
GCA_000255655	JH636434.1_697	GH109
GCA_000255655	JH636434.1_703	GH109
GCA_000255655	JH636434.1_711	PL11
GCA_000255655	JH636434.1_748	CE15
GCA_000255655	JH636434.1_754	CE9
GCA_000255655	JH636434.1_911	CE14
GCA_000255655	JH636434.1_975	CE1
GCA_000255655	JH636435.1_1137	CBM6
GCA_000255655	JH636435.1_1173	GH109
GCA_000255655	JH636435.1_1192	GH33
GCA_000255655	JH636435.1_134	GH13_16
GCA_000255655	JH636435.1_135	GH133
GCA_000255655	JH636435.1_136	GH13_10
GCA_000255655	JH636435.1_138	CBM48
GCA_000255655	JH636435.1_138	GH13_11
GCA_000255655	JH636435.1_139	GH13_26
GCA_000255655	JH636435.1_1555	CE7
GCA_000255655	JH636435.1_1688	CE1
GCA_000255655	JH636435.1_1967	CE1
GCA_000255655	JH636435.1_2067	GH5
GCA_000255655	JH636435.1_2386	CE1
GCA_000255655	JH636435.1_2389	GH109
GCA_000255655	JH636435.1_2461	GH109
GCA_000255655	JH636435.1_2495	CE1
GCA_000255655	JH636435.1_2546	GH109
GCA_000255655	JH636435.1_336	GH33
GCA_000255655	JH636435.1_358	GH109
GCA_000255655	JH636435.1_478	GH156
GCA_000255655	JH636435.1_481	CBM51
GCA_000255655	JH636435.1_529	CE1
GCA_000255655	JH636435.1_604	CBM67
GCA_000255655	JH636435.1_679	CBM51
GCA_000255655	JH636435.1_696	GH31
GCA_000255655	JH636435.1_715	GH109
GCA_000255655	JH636435.1_848	CE1
GCA_000255655	JH636435.1_895	CE14
GCA_000255655	JH636435.1_948	GH109
GCA_000255655	JH636436.1_182	GH2
GCA_000255655	JH636436.1_205	CE1
GCA_000255655	JH636436.1_309	GH77
GCA_000255655	JH636436.1_344	CE14
GCA_000255655	JH636436.1_592	GH33
GCA_000255655	JH636436.1_597	CE1
GCA_000255655	JH636436.1_616	GH43_18
GCA_000255655	JH636436.1_693	GH165
GCA_000255655	JH636436.1_782	CE7
GCA_000255655	JH636437.1_145	CE1
GCA_000255655	JH636437.1_187	CE3
GCA_000255655	JH636437.1_229	GH144
GCA_000255655	JH636438.1_114	CE1
GCA_000255655	JH636438.1_171	GH109
GCA_000255655	JH636438.1_173	CE11
GCA_000255655	JH636438.1_19	CE4
GCA_000255655	JH636438.1_201	CBM51
GCA_000255655	JH636438.1_203	CBM51
GCA_000255655	JH636438.1_233	CE14
GCA_000255705	AIAB01000498.1_3	GH39
GCA_000255705	JH636439.1_1089	CBM47
GCA_000255705	JH636439.1_1110	CE15
GCA_000255705	JH636439.1_1234	CE1
GCA_000255705	JH636439.1_1251	CE14
GCA_000255705	JH636439.1_1256	CE4
GCA_000255705	JH636439.1_1261	CE4
GCA_000255705	JH636439.1_547	GH109
GCA_000255705	JH636439.1_595	GH13_10
GCA_000255705	JH636439.1_596	GH37
GCA_000255705	JH636439.1_698	CBM32
GCA_000255705	JH636439.1_725	CE9
GCA_000255705	JH636439.1_742	GH5
GCA_000255705	JH636439.1_872	GH88
GCA_000255705	JH636439.1_88	CE1
GCA_000255705	JH636439.1_884	CBM38
GCA_000255705	JH636439.1_89	CE1
GCA_000255705	JH636439.1_967	GH109
GCA_000255705	JH636439.1_971	CBM47
GCA_000255705	JH636439.1_976	CE1
GCA_000255705	JH636440.1_1014	CE1
GCA_000255705	JH636440.1_1023	CE9
GCA_000255705	JH636440.1_243	CE4
GCA_000255705	JH636440.1_313	CBM48
GCA_000255705	JH636440.1_313	GH13_9
GCA_000255705	JH636440.1_437	CE14
GCA_000255705	JH636440.1_443	CE15
GCA_000255705	JH636440.1_60	CE1
GCA_000255705	JH636440.1_63	CE1
GCA_000255705	JH636440.1_692	GH13_10
GCA_000255705	JH636440.1_731	GH77
GCA_000255705	JH636440.1_770	CE1
GCA_000255705	JH636440.1_816	GH33
GCA_000255705	JH636440.1_823	CE1
GCA_000255705	JH636440.1_83	GH109
GCA_000255705	JH636440.1_900	CE1
GCA_000255705	JH636441.1_114	GH135
GCA_000255705	JH636441.1_132	CE1
GCA_000255705	JH636441.1_133	GH109
GCA_000255705	JH636441.1_319	CE1
GCA_000255705	JH636441.1_428	GH109
GCA_000255705	JH636441.1_482	CE12
GCA_000255705	JH636441.1_580	GH144
GCA_000255705	JH636441.1_710	CE1
GCA_000255705	JH636441.1_722	CE1
GCA_000255705	JH636441.1_844	CE1
GCA_000255705	JH636442.1_116	AA6
GCA_000255705	JH636442.1_122	GH109
GCA_000255705	JH636442.1_133	CE7
GCA_000255705	JH636442.1_236	GH109
GCA_000255705	JH636442.1_297	CBM9
GCA_000255705	JH636442.1_394	GH2
GCA_000255705	JH636442.1_423	GH33
GCA_000255705	JH636442.1_423	CE12
GCA_000255705	JH636442.1_483	GH109
GCA_000255705	JH636442.1_94	CE7
GCA_000255705	JH636443.1_115	CE1
GCA_000255705	JH636443.1_166	GH39
GCA_000255705	JH636443.1_169	GH30
GCA_000255705	JH636443.1_196	CE15
GCA_000255705	JH636443.1_28	CE1
GCA_000255705	JH636443.1_35	GH109
GCA_000255705	JH636443.1_361	CBM51
GCA_000255705	JH636443.1_382	GH13_11
GCA_000255705	JH636443.1_427	GH16_3
GCA_000255705	JH636443.1_477	GH6
GCA_000255705	JH636443.1_624	GH18
GCA_000255705	JH636443.1_93	GH10
GCA_000255705	JH636444.1_135	CBM48
GCA_000255705	JH636444.1_135	GH13_9
GCA_000255705	JH636444.1_324	CE11
GCA_000255705	JH636444.1_537	GH63
GCA_000255705	JH636444.1_70	CE1
GCA_000255705	JH636445.1_152	GH109
GCA_000255705	JH636445.1_156	GH13_26
GCA_000255705	JH636445.1_157	CBM48
GCA_000255705	JH636445.1_157	GH13_11
GCA_000255705	JH636445.1_247	CBM38
GCA_000255705	JH636445.1_247	GH32
GCA_000255705	JH636445.1_255	GH44
GCA_000255705	JH636445.1_55	CBM2
GCA_000255705	JH636446.1_103	GH24
GCA_000255705	JH636446.1_154	CE15
GCA_000255705	JH636446.1_234	CE15
GCA_000255705	JH636446.1_441	GH24
GCA_000255705	JH636447.1_276	CE4
GCA_000255705	JH636448.1_118	CE15
GCA_000255705	JH636448.1_129	GH148
GCA_000255705	JH636448.1_187	AA4
GCA_000255705	JH636448.1_220	GH140
GCA_000255705	JH636449.1_105	GH5_1
GCA_000255705	JH636449.1_160	GH63
GCA_000255705	JH636449.1_180	CBM9
GCA_000255705	JH636449.1_43	GH94
GCA_000255705	JH636449.1_89	CE14
GCA_000255705	JH636452.1_44	GH163
GCA_000255705	JH636452.1_80	GH109
GCA_000255705	JH636452.1_81	CE1
GCA_000255705	JH636452.1_87	GH109
GCA_000255705	JH636454.1_122	GH24
GCA_000255705	JH636456.1_15	GH144
GCA_000255705	JH636457.1_34	GH12
GCA_000255705	JH636461.1_13	GH24
GCA_000284115	AP012338.1_1076	GH38
GCA_000284115	AP012338.1_108	PL9
GCA_000284115	AP012338.1_1092	GH2
GCA_000284115	AP012338.1_1122	GH51
GCA_000284115	AP012338.1_1209	PL35
GCA_000284115	AP012338.1_122	GH13_5
GCA_000284115	AP012338.1_1228	GH25
GCA_000284115	AP012338.1_1265	GH15
GCA_000284115	AP012338.1_1282	GH63
GCA_000284115	AP012338.1_1305	GH16_16
GCA_000284115	AP012338.1_131	GH133
GCA_000284115	AP012338.1_1413	GH50
GCA_000284115	AP012338.1_1437	GH130
GCA_000284115	AP012338.1_1441	GH109
GCA_000284115	AP012338.1_1444	GH26
GCA_000284115	AP012338.1_1504	GH140
GCA_000284115	AP012338.1_1540	GH86
GCA_000284115	AP012338.1_1545	GH2
GCA_000284115	AP012338.1_1551	GH29
GCA_000284115	AP012338.1_1557	GH35
GCA_000284115	AP012338.1_1559	CBM67
GCA_000284115	AP012338.1_1559	GH78
GCA_000284115	AP012338.1_1629	GH2
GCA_000284115	AP012338.1_1672	GH16_12
GCA_000284115	AP012338.1_1691	GH78
GCA_000284115	AP012338.1_1694	GH106
GCA_000284115	AP012338.1_1766	CE14
GCA_000284115	AP012338.1_1776	CE4
GCA_000284115	AP012338.1_1803	GH13
GCA_000284115	AP012338.1_1808	GH13_20
GCA_000284115	AP012338.1_1823	GH2
GCA_000284115	AP012338.1_190	GH4
GCA_000284115	AP012338.1_1900	AA7
GCA_000284115	AP012338.1_1985	CE1
GCA_000284115	AP012338.1_2000	AA2
GCA_000284115	AP012338.1_2010	GH2
GCA_000284115	AP012338.1_2071	AA3
GCA_000284115	AP012338.1_2098	GH30
GCA_000284115	AP012338.1_2098	GH30_7
GCA_000284115	AP012338.1_2113	GH86
GCA_000284115	AP012338.1_2230	GH1
GCA_000284115	AP012338.1_2231	GH53
GCA_000284115	AP012338.1_2285	GH57
GCA_000284115	AP012338.1_2306	GH32
GCA_000284115	AP012338.1_2308	GH57
GCA_000284115	AP012338.1_2418	GH86
GCA_000284115	AP012338.1_2426	GH117
GCA_000284115	AP012338.1_2426	GH117
GCA_000284115	AP012338.1_247	GH86
GCA_000284115	AP012338.1_2480	GH5
GCA_000284115	AP012338.1_2585	CBM85
GCA_000284115	AP012338.1_2585	GH10
GCA_000284115	AP012338.1_2586	CBM67
GCA_000284115	AP012338.1_2586	GH78
GCA_000284115	AP012338.1_2624	GH118
GCA_000284115	AP012338.1_2760	GH94
GCA_000284115	AP012338.1_2763	CE3
GCA_000284115	AP012338.1_2796	GH50
GCA_000284115	AP012338.1_2851	GH30
GCA_000284115	AP012338.1_2874	CE14
GCA_000284115	AP012338.1_2908	GH20
GCA_000284115	AP012338.1_2924	GH151
GCA_000284115	AP012338.1_2953	AA6
GCA_000284115	AP012338.1_2998	CBM35
GCA_000284115	AP012338.1_3010	GH5
GCA_000284115	AP012338.1_3011	GH2
GCA_000284115	AP012338.1_3027	GH151
GCA_000284115	AP012338.1_3028	GH16_16
GCA_000284115	AP012338.1_3033	GH158
GCA_000284115	AP012338.1_36	GH23
GCA_000284115	AP012338.1_465	GH2
GCA_000284115	AP012338.1_466	GH43_24
GCA_000284115	AP012338.1_486	GH30
GCA_000284115	AP012338.1_535	CE4
GCA_000284115	AP012338.1_556	CE11
GCA_000284115	AP012338.1_574	GH125
GCA_000284115	AP012338.1_575	GH38
GCA_000284115	AP012338.1_580	GH51
GCA_000284115	AP012338.1_645	GH42
GCA_000284115	AP012338.1_648	GH30
GCA_000284115	AP012338.1_719	GH130
GCA_000284115	AP012338.1_761	GH52
GCA_000284115	AP012338.1_818	GH88
GCA_000284115	AP012338.1_834	CBM9
GCA_000284115	AP012338.1_854	GH63
GCA_000284115	AP012338.1_895	GH32
GCA_000284115	AP012338.1_896	CBM85
GCA_000284115	AP012338.1_896	GH10
GCA_000284115	AP012338.1_898	CBM85
GCA_000284115	AP012338.1_898	GH10
GCA_000284115	AP012338.1_899	CBM85
GCA_000284115	AP012338.1_899	GH10
GCA_000284115	AP012338.1_912	GH148
GCA_000284115	AP012338.1_919	CBM67
GCA_000284115	AP012338.1_919	GH78
GCA_000284115	AP012338.1_924	GH51
GCA_000284115	AP012338.1_927	GH158
GCA_000284115	AP012338.1_938	GH2
GCA_000284115	AP012338.1_947	GH53
GCA_000284115	AP012338.1_982	GH9
GCA_000296795	BAFH01000001.1_6	CBM9
GCA_000296795	BAFH01000002.1_322	CBM48
GCA_000296795	BAFH01000002.1_322	GH13_11
GCA_000296795	BAFH01000002.1_467	GH15
GCA_000296795	BAFH01000002.1_558	CE11
GCA_000296795	BAFH01000002.1_758	PL34
GCA_000296795	BAFH01000003.1_1260	GH133
GCA_000296795	BAFH01000003.1_1287	GH13_10
GCA_000296795	BAFH01000003.1_1288	GH13_3
GCA_000296795	BAFH01000003.1_1289	GH13_16
GCA_000296795	BAFH01000003.1_1290	CBM48
GCA_000296795	BAFH01000003.1_1290	GH13_9
GCA_000296795	BAFH01000003.1_1291	GH57
GCA_000296795	BAFH01000003.1_1292	GH13_26
GCA_000296795	BAFH01000003.1_1380	CE4
GCA_000296795	BAFH01000003.1_1532	CE3
GCA_000296795	BAFH01000003.1_1651	GH15
GCA_000296795	BAFH01000003.1_1689	CE14
GCA_000296795	BAFH01000003.1_1701	AA3
GCA_000296795	BAFH01000003.1_18	PL34
GCA_000296795	BAFH01000003.1_333	GH15
GCA_000296795	BAFH01000003.1_346	AA4
GCA_000296795	BAFH01000003.1_350	GH77
GCA_000296795	BAFH01000003.1_382	CE1
GCA_000296795	BAFH01000003.1_770	GH15
GCA_000296795	BAFH01000004.1_1026	CE4
GCA_000296795	BAFH01000004.1_119	GH13
GCA_000296795	BAFH01000004.1_144	GH57
GCA_000296795	BAFH01000004.1_293	PL12_3
GCA_000296795	BAFH01000004.1_31	GH102
GCA_000296795	BAFH01000004.1_39	GH100
GCA_000296795	BAFH01000004.1_658	CBM66
GCA_000296795	BAFH01000004.1_751	GH20
GCA_000296795	BAFH01000004.1_753	GH5_48
GCA_000296795	BAFH01000004.1_992	CE14
GCA_000304635	AMCW01000001.1_14	GH33
GCA_000304635	AMCW01000003.1_20	GH33
GCA_000304635	AMCW01000003.1_9	CE1
GCA_000304635	AMCW01000004.1_102	GH109
GCA_000304635	AMCW01000004.1_50	GH33
GCA_000304635	AMCW01000004.1_85	CE1
GCA_000304635	AMCW01000008.1_21	CE17
GCA_000304635	AMCW01000008.1_61	CBM51
GCA_000304635	AMCW01000012.1_78	GH109
GCA_000304635	AMCW01000012.1_80	CE9
GCA_000304635	AMCW01000013.1_3	GH109
GCA_000304635	AMCW01000014.1_14	GH109
GCA_000304635	AMCW01000016.1_77	GH29
GCA_000304635	AMCW01000018.1_101	PL10_1
GCA_000304635	AMCW01000018.1_103	GH86
GCA_000304635	AMCW01000018.1_139	PL1
GCA_000304635	AMCW01000018.1_175	CE4
GCA_000304635	AMCW01000018.1_182	PL7_3
GCA_000304635	AMCW01000018.1_207	CE12
GCA_000304635	AMCW01000018.1_66	GH109
GCA_000304635	AMCW01000018.1_74	CE14
GCA_000304635	AMCW01000018.1_80	GH33
GCA_000304635	AMCW01000018.1_97	GH2
GCA_000304635	AMCW01000021.1_6	GH33
GCA_000304635	AMCW01000021.1_63	GH168
GCA_000304635	AMCW01000022.1_163	GH77
GCA_000304635	AMCW01000022.1_34	GH20
GCA_000304635	AMCW01000022.1_85	GH141
GCA_000304635	AMCW01000026.1_7	GH109
GCA_000304635	AMCW01000030.1_19	CE14
GCA_000304635	AMCW01000032.1_47	CBM85
GCA_000304635	AMCW01000032.1_47	GH10
GCA_000304635	AMCW01000040.1_118	AA7
GCA_000304635	AMCW01000040.1_119	GH109
GCA_000304635	AMCW01000040.1_145	CE1
GCA_000304635	AMCW01000040.1_145	CE1
GCA_000304635	AMCW01000041.1_22	GH43_26
GCA_000304635	AMCW01000043.1_1	GH140
GCA_000304635	AMCW01000055.1_172	CE4
GCA_000304635	AMCW01000055.1_60	GH109
GCA_000304635	AMCW01000062.1_20	CE15
GCA_000304635	AMCW01000065.1_8	CE14
GCA_000304635	AMCW01000070.1_1	GH109
GCA_000304635	AMCW01000071.1_17	CE3
GCA_000304635	AMCW01000074.1_19	GH13_23
GCA_000304635	AMCW01000074.1_20	GH130
GCA_000304635	AMCW01000074.1_22	GH130
GCA_000304635	AMCW01000074.1_31	GH33
GCA_000304635	AMCW01000075.1_1	GH33
GCA_000304635	AMCW01000076.1_15	GH43
GCA_000304635	AMCW01000081.1_5	CE1
GCA_000304635	AMCW01000082.1_35	CBM67
GCA_000304635	AMCW01000082.1_41	GH10
GCA_000304635	AMCW01000082.1_45	GH140
GCA_000304635	AMCW01000089.1_53	CE9
GCA_000304635	AMCW01000090.1_18	CE1
GCA_000304635	AMCW01000090.1_24	CE1
GCA_000304635	AMCW01000098.1_24	GH78
GCA_000304635	AMCW01000098.1_25	CBM67
GCA_000304635	AMCW01000098.1_34	PL37
GCA_000304635	AMCW01000098.1_37	CBM67
GCA_000304635	AMCW01000098.1_37	GH78
GCA_000304635	AMCW01000098.1_71	CE7
GCA_000304635	AMCW01000098.1_9	CE6
GCA_000304635	AMCW01000099.1_1	PL10_3
GCA_000304635	AMCW01000099.1_25	GH29
GCA_000304635	AMCW01000099.1_25	CBM47
GCA_000304635	AMCW01000099.1_34	CE14
GCA_000304635	AMCW01000100.1_43	CE4
GCA_000304635	AMCW01000100.1_44	CBM9
GCA_000304635	AMCW01000100.1_67	GH57
GCA_000304635	AMCW01000106.1_29	GH109
GCA_000304635	AMCW01000107.1_29	GH144
GCA_000304635	AMCW01000110.1_19	GH109
GCA_000304635	AMCW01000112.1_23	GH13_11
GCA_000304635	AMCW01000113.1_15	GH32
GCA_000304635	AMCW01000113.1_23	GH13_18
GCA_000304635	AMCW01000113.1_36	CE4
GCA_000304635	AMCW01000113.1_40	CBM57
GCA_000304635	AMCW01000113.1_41	CBM57
GCA_000304635	AMCW01000113.1_65	PL31
GCA_000304635	AMCW01000117.1_46	CE1
GCA_000304635	AMCW01000120.1_106	AA6
GCA_000304635	AMCW01000120.1_107	GH109
GCA_000304635	AMCW01000120.1_14	GH33
GCA_000304635	AMCW01000120.1_37	GH13_4
GCA_000304635	AMCW01000120.1_40	GH13_10
GCA_000304635	AMCW01000120.1_64	GH5_25
GCA_000304635	AMCW01000120.1_76	GH117
GCA_000304635	AMCW01000120.1_76	GH117
GCA_000304635	AMCW01000120.1_80	GH109
GCA_000304635	AMCW01000120.1_89	PL1_2
GCA_000304635	AMCW01000120.1_90	GH127
GCA_000304635	AMCW01000120.1_91	PL1
GCA_000304635	AMCW01000123.1_7	CE1
GCA_000304635	AMCW01000125.1_22	GH95
GCA_000304635	AMCW01000125.1_35	PL14
GCA_000304635	AMCW01000134.1_13	AA3_2
GCA_000304635	AMCW01000134.1_25	GH5
GCA_000304635	AMCW01000134.1_26	CE6
GCA_000304635	AMCW01000134.1_41	GH168
GCA_000304635	AMCW01000137.1_166	GH97
GCA_000304635	AMCW01000137.1_204	GH63
GCA_000304635	AMCW01000137.1_59	GH109
GCA_000304635	AMCW01000137.1_7	CBM9
GCA_000304635	AMCW01000141.1_62	GH10
GCA_000304635	AMCW01000141.1_87	GH109
GCA_000304635	AMCW01000147.1_12	CBM48
GCA_000304635	AMCW01000147.1_12	GH13_9
GCA_000304635	AMCW01000152.1_49	GH117
GCA_000304635	AMCW01000152.1_58	GH141
GCA_000304635	AMCW01000155.1_25	CE1
GCA_000304635	AMCW01000155.1_30	CE15
GCA_000304635	AMCW01000163.1_6	CE1
GCA_000304635	AMCW01000167.1_15	CE11
GCA_000304635	AMCW01000167.1_38	GH13_11
GCA_000304635	AMCW01000168.1_64	GH16_17
GCA_000304635	AMCW01000168.1_89	CBM48
GCA_000304635	AMCW01000168.1_89	GH13_9
GCA_000304635	AMCW01000173.1_5	CE1
GCA_000304635	AMCW01000173.1_5	CE1
GCA_000304635	AMCW01000173.1_5	CE6
GCA_000304635	AMCW01000173.1_6	GH10
GCA_000304635	AMCW01000174.1_46	CE1
GCA_000330745	AMWG01000001.1_74	CE1
GCA_000330745	AMWG01000006.1_42	AA7
GCA_000330745	AMWG01000006.1_43	GH109
GCA_000330745	AMWG01000006.1_69	CE1
GCA_000330745	AMWG01000006.1_69	CE1
GCA_000330745	AMWG01000008.1_33	PL14
GCA_000330745	AMWG01000008.1_49	GH95
GCA_000330745	AMWG01000009.1_53	CE9
GCA_000330745	AMWG01000011.1_57	GH20
GCA_000330745	AMWG01000011.1_8	GH141
GCA_000330745	AMWG01000012.1_23	CBM9
GCA_000330745	AMWG01000012.1_24	CE4
GCA_000330745	AMWG01000020.1_26	GH77
GCA_000330745	AMWG01000020.1_72	CE1
GCA_000330745	AMWG01000020.1_77	CE15
GCA_000330745	AMWG01000021.1_170	GH109
GCA_000330745	AMWG01000021.1_59	CE4
GCA_000330745	AMWG01000022.1_15	CE7
GCA_000330745	AMWG01000022.1_49	CBM67
GCA_000330745	AMWG01000022.1_49	GH78
GCA_000330745	AMWG01000022.1_52	PL37
GCA_000330745	AMWG01000025.1_27	CE3
GCA_000330745	AMWG01000028.1_34	GH43
GCA_000330745	AMWG01000033.1_1	GH10
GCA_000330745	AMWG01000033.1_2	CE6
GCA_000330745	AMWG01000036.1_14	GH33
GCA_000330745	AMWG01000036.1_38	GH13_4
GCA_000330745	AMWG01000036.1_41	GH13_10
GCA_000330745	AMWG01000036.1_64	GH5_25
GCA_000330745	AMWG01000043.1_108	GH97
GCA_000330745	AMWG01000043.1_146	CBM85
GCA_000330745	AMWG01000043.1_146	GH10
GCA_000330745	AMWG01000043.1_146	PL8_3
GCA_000330745	AMWG01000043.1_211	GH109
GCA_000330745	AMWG01000043.1_258	CBM9
GCA_000330745	AMWG01000043.1_65	GH63
GCA_000330745	AMWG01000044.1_7	CE14
GCA_000330745	AMWG01000047.1_18	CE14
GCA_000330745	AMWG01000053.1_111	GH29
GCA_000330745	AMWG01000053.1_13	CE15
GCA_000330745	AMWG01000059.1_6	CE1
GCA_000330745	AMWG01000062.1_12	GH86
GCA_000330745	AMWG01000062.1_14	PL10_1
GCA_000330745	AMWG01000062.1_18	GH2
GCA_000330745	AMWG01000064.1_6	CE1
GCA_000330745	AMWG01000067.1_18	CE6
GCA_000330745	AMWG01000067.1_19	GH5
GCA_000330745	AMWG01000067.1_3	GH168
GCA_000330745	AMWG01000067.1_31	AA3_2
GCA_000330745	AMWG01000069.1_18	GH109
GCA_000330745	AMWG01000074.1_1	CE1
GCA_000330745	AMWG01000075.1_132	GH141
GCA_000330745	AMWG01000075.1_141	GH117
GCA_000330745	AMWG01000075.1_96	GH140
GCA_000330745	AMWG01000077.1_6	GH130
GCA_000330745	AMWG01000077.1_8	GH130
GCA_000330745	AMWG01000077.1_9	GH13_23
GCA_000330745	AMWG01000089.1_4	CBM48
GCA_000330745	AMWG01000089.1_4	GH13_9
GCA_000330745	AMWG01000090.1_11	CE4
GCA_000330745	AMWG01000090.1_17	PL7_3
GCA_000330745	AMWG01000090.1_34	CE12
GCA_000330745	AMWG01000090.1_38	GH109
GCA_000330745	AMWG01000091.1_1	CE1
GCA_000330745	AMWG01000092.1_15	GH141
GCA_000330745	AMWG01000092.1_16	GH95
GCA_000330745	AMWG01000092.1_17	CE7
GCA_000330745	AMWG01000092.1_18	GH28
GCA_000330745	AMWG01000092.1_2	CBM38
GCA_000330745	AMWG01000092.1_21	GH29
GCA_000330745	AMWG01000093.1_1	PL1
GCA_000330745	AMWG01000093.1_12	GH109
GCA_000330745	AMWG01000093.1_16	GH117
GCA_000330745	AMWG01000093.1_2	GH127
GCA_000330745	AMWG01000093.1_3	PL1_2
GCA_000330745	AMWG01000094.1_31	GH109
GCA_000330745	AMWG01000099.1_10	CBM67
GCA_000330745	AMWG01000099.1_4	GH10
GCA_000330745	AMWG01000099.1_51	GH109
GCA_000330745	AMWG01000103.1_1	GH140
GCA_000330745	AMWG01000103.1_55	GH13_11
GCA_000330745	AMWG01000105.1_12	CE1
GCA_000330745	AMWG01000105.1_21	GH109
GCA_000330745	AMWG01000111.1_103	GH33
GCA_000330745	AMWG01000114.1_1	CE1
GCA_000330745	AMWG01000118.1_138	GH144
GCA_000330745	AMWG01000119.1_9	GH43_26
GCA_000330745	AMWG01000122.1_1	CE1
GCA_000330745	AMWG01000123.1_27	GH109
GCA_000330745	AMWG01000123.1_34	CE14
GCA_000330745	AMWG01000123.1_40	GH33
GCA_000330745	AMWG01000124.1_22	GH109
GCA_000330745	AMWG01000131.1_13	CBM48
GCA_000330745	AMWG01000131.1_13	GH13_9
GCA_000330745	AMWG01000131.1_37	GH16_17
GCA_000330745	AMWG01000132.1_39	GH33
GCA_000330745	AMWG01000132.1_50	CE1
GCA_000330745	AMWG01000132.1_63	GH33
GCA_000330745	AMWG01000135.1_15	CE17
GCA_000330745	AMWG01000135.1_60	CBM51
GCA_000330745	AMWG01000137.1_4	GH33
GCA_000330745	AMWG01000137.1_4	CE15
GCA_000330745	AMWG01000140.1_23	PL31
GCA_000330745	AMWG01000140.1_45	CBM57
GCA_000330745	AMWG01000140.1_47	CBM57
GCA_000330745	AMWG01000140.1_51	CE4
GCA_000330745	AMWG01000140.1_64	GH13_18
GCA_000330745	AMWG01000140.1_71	GH32
GCA_000330745	AMWG01000141.1_17	GH10
GCA_000330745	AMWG01000141.1_42	GH109
GCA_000330745	AMWG01000145.1_23	GH78
GCA_000330745	AMWG01000145.1_24	CBM67
GCA_000330745	AMWG01000145.1_9	CE6
GCA_000330745	AMWG01000147.1_42	CE1
GCA_000330745	AMWG01000147.1_59	GH109
GCA_000330745	AMWG01000147.1_7	GH33
GCA_000330745	AMWG01000149.1_7	GH33
GCA_000330745	AMWG01000155.1_26	CE14
GCA_000330745	AMWG01000158.1_96	GH109
GCA_000330745	AMWG01000158.1_98	CE9
GCA_000330745	AMWG01000161.1_26	GH13_11
GCA_000330745	AMWG01000161.1_5	CE11
GCA_000330745	AMWG01000162.1_23	GH57
GCA_000330745	AMWG01000168.1_1	CE1
GCA_000330745	AMWG01000174.1_40	CE1
GCA_000330745	AMWG01000179.1_34	GH109
GCA_000330745	AMWG01000179.1_35	AA6
GCA_000330745	AMWG01000183.1_29	PL10_3
GCA_000330745	AMWG01000184.1_18	GH133
GCA_000330745	AMWG01000184.1_19	GH13_16
GCA_000330745	AMWG01000186.1_43	CE1
GCA_000330745	AMWG01000188.1_2	CE3
GCA_000338295	ANMO01000002.1_7	GH109
GCA_000338295	ANMO01000006.1_46	CE9
GCA_000338295	ANMO01000011.1_50	CE1
GCA_000338295	ANMO01000015.1_11	GH109
GCA_000338295	ANMO01000015.1_13	CE9
GCA_000338295	ANMO01000023.1_22	GH50
GCA_000338295	ANMO01000023.1_23	GH50
GCA_000338295	ANMO01000029.1_15	GH141
GCA_000338295	ANMO01000029.1_7	GH117
GCA_000338295	ANMO01000030.1_23	CE1
GCA_000338295	ANMO01000030.1_31	GH109
GCA_000338295	ANMO01000032.1_1	GH57
GCA_000338295	ANMO01000037.1_4	CE7
GCA_000338295	ANMO01000047.1_17	PL14
GCA_000338295	ANMO01000048.1_18	CBM51
GCA_000338295	ANMO01000053.1_16	GH13_11
GCA_000338295	ANMO01000054.1_4	CBM9
GCA_000338295	ANMO01000055.1_1	CE14
GCA_000338295	ANMO01000067.1_46	GH10
GCA_000338295	ANMO01000067.1_70	GH109
GCA_000338295	ANMO01000067.1_71	PL10_3
GCA_000338295	ANMO01000072.1_21	GH49
GCA_000338295	ANMO01000074.1_16	GH5
GCA_000338295	ANMO01000074.1_17	CE6
GCA_000338295	ANMO01000074.1_43	CE11
GCA_000338295	ANMO01000074.1_6	AA3_2
GCA_000338295	ANMO01000080.1_15	CE3
GCA_000338295	ANMO01000084.1_26	GH33
GCA_000338295	ANMO01000085.1_3	CE15
GCA_000338295	ANMO01000085.1_3	GH10
GCA_000338295	ANMO01000085.1_4	GH10
GCA_000338295	ANMO01000085.1_5	CE1
GCA_000338295	ANMO01000085.1_5	CE1
GCA_000338295	ANMO01000090.1_16	GH13_18
GCA_000338295	ANMO01000090.1_31	CBM57
GCA_000338295	ANMO01000090.1_32	CBM57
GCA_000338295	ANMO01000090.1_50	PL31
GCA_000338295	ANMO01000090.1_9	GH32
GCA_000338295	ANMO01000096.1_18	GH43
GCA_000338295	ANMO01000097.1_179	GH13_23
GCA_000338295	ANMO01000097.1_180	GH130
GCA_000338295	ANMO01000097.1_182	GH130
GCA_000338295	ANMO01000097.1_191	GH33
GCA_000338295	ANMO01000097.1_43	CBM48
GCA_000338295	ANMO01000097.1_43	GH13_9
GCA_000338295	ANMO01000097.1_68	GH16_17
GCA_000338295	ANMO01000109.1_21	CE1
GCA_000338295	ANMO01000110.1_23	GH144
GCA_000338295	ANMO01000111.1_13	GH29
GCA_000338295	ANMO01000111.1_57	CE1
GCA_000338295	ANMO01000116.1_51	CE1
GCA_000338295	ANMO01000116.1_51	CE1
GCA_000338295	ANMO01000116.1_77	AA7
GCA_000338295	ANMO01000117.1_11	GH109
GCA_000338295	ANMO01000117.1_18	CE14
GCA_000338295	ANMO01000117.1_24	GH33
GCA_000338295	ANMO01000117.1_41	GH2
GCA_000338295	ANMO01000117.1_45	PL10_1
GCA_000338295	ANMO01000117.1_47	GH86
GCA_000338295	ANMO01000119.1_12	CE4
GCA_000338295	ANMO01000119.1_17	PL7_3
GCA_000338295	ANMO01000119.1_38	CE12
GCA_000338295	ANMO01000119.1_41	GH109
GCA_000338295	ANMO01000120.1_117	GH13_11
GCA_000338295	ANMO01000120.1_180	GH43_10
GCA_000338295	ANMO01000120.1_181	CE15
GCA_000338295	ANMO01000120.1_181	GH10
GCA_000338295	ANMO01000120.1_224	CE17
GCA_000338295	ANMO01000120.1_23	AA1_2
GCA_000338295	ANMO01000125.1_18	CE1
GCA_000338295	ANMO01000130.1_30	CE14
GCA_000338295	ANMO01000136.1_11	GH109
GCA_000338295	ANMO01000142.1_35	PL7
GCA_000338295	ANMO01000145.1_1	PL14
GCA_000338295	ANMO01000147.1_1	GH109
GCA_000338295	ANMO01000147.1_14	GH13_16
GCA_000338295	ANMO01000147.1_15	GH133
GCA_000338295	ANMO01000147.1_19	GH109
GCA_000338295	ANMO01000154.1_40	CE1
GCA_000338295	ANMO01000154.1_49	GH109
GCA_000338295	ANMO01000154.1_5	GH43_9
GCA_000338295	ANMO01000154.1_58	GH109
GCA_000338295	ANMO01000154.1_6	GH33
GCA_000338295	ANMO01000167.1_1	CBM48
GCA_000338295	ANMO01000167.1_1	GH13_9
GCA_000338295	ANMO01000168.1_76	GH5
GCA_000338295	ANMO01000168.1_77	CBM44
GCA_000338295	ANMO01000173.1_24	GH109
GCA_000338295	ANMO01000181.1_7	AA6
GCA_000338295	ANMO01000181.1_8	GH109
GCA_000338295	ANMO01000183.1_3	CE12
GCA_000338295	ANMO01000185.1_7	GH13_11
GCA_000338295	ANMO01000192.1_12	GH78
GCA_000338295	ANMO01000192.1_14	CBM67
GCA_000338295	ANMO01000192.1_21	PL37
GCA_000338295	ANMO01000192.1_24	CBM67
GCA_000338295	ANMO01000192.1_24	GH78
GCA_000338295	ANMO01000197.1_12	GH109
GCA_000338295	ANMO01000203.1_34	GH109
GCA_000338295	ANMO01000208.1_1	GH109
GCA_000338295	ANMO01000209.1_24	GH95
GCA_000338295	ANMO01000211.1_26	GH77
GCA_000338295	ANMO01000211.1_71	CE15
GCA_000338295	ANMO01000212.1_3	GH140
GCA_000338295	ANMO01000216.1_168	CE4
GCA_000338295	ANMO01000222.1_11	GH109
GCA_000338295	ANMO01000222.1_21	PL1_2
GCA_000338295	ANMO01000222.1_22	GH127
GCA_000338295	ANMO01000222.1_23	PL1
GCA_000338295	ANMO01000222.1_7	GH117
GCA_000338295	ANMO01000222.1_7	GH117
GCA_000338295	ANMO01000232.1_29	GH13_10
GCA_000338295	ANMO01000232.1_32	GH13_4
GCA_000338295	ANMO01000232.1_5	GH5_25
GCA_000338295	ANMO01000235.1_18	CBM85
GCA_000338295	ANMO01000235.1_18	GH10
GCA_000338295	ANMO01000235.1_24	CBM67
GCA_000338295	ANMO01000236.1_48	CE15
GCA_000338295	ANMO01000240.1_13	GH109
GCA_000338295	ANMO01000240.1_6	GH33
GCA_000338295	ANMO01000246.1_108	GH109
GCA_000338295	ANMO01000246.1_31	GH141
GCA_000338295	ANMO01000246.1_81	GH20
GCA_000338295	ANMO01000247.1_16	GH141
GCA_000338295	ANMO01000256.1_8	CE14
GCA_000338295	ANMO01000269.1_59	CE1
GCA_000338295	ANMO01000271.1_20	GH43_26
GCA_000338295	ANMO01000271.1_6	GH109
GCA_000338295	ANMO01000272.1_9	GH63
GCA_000346295	ANOG01000010.1_1	GH141
GCA_000346295	ANOG01000015.1_1	PL9
GCA_000346295	ANOG01000025.1_17	GH29
GCA_000346295	ANOG01000025.1_2	CBM32
GCA_000346295	ANOG01000025.1_28	GH29
GCA_000346295	ANOG01000025.1_38	GH95
GCA_000346295	ANOG01000025.1_39	GH140
GCA_000346295	ANOG01000025.1_4	GH29
GCA_000346295	ANOG01000041.1_8	CBM51
GCA_000346295	ANOG01000043.1_3	CBM67
GCA_000346295	ANOG01000045.1_3	CE3
GCA_000346295	ANOG01000070.1_1	CE14
GCA_000346295	ANOG01000075.1_2	GH95
GCA_000346295	ANOG01000088.1_3	CE1
GCA_000346295	ANOG01000099.1_2	CE1
GCA_000346295	ANOG01000155.1_5	CBM22
GCA_000346295	ANOG01000158.1_8	GH109
GCA_000346295	ANOG01000180.1_2	GH141
GCA_000346295	ANOG01000186.1_11	CE7
GCA_000346295	ANOG01000187.1_3	GH15
GCA_000346295	ANOG01000190.1_13	GH128
GCA_000346295	ANOG01000199.1_2	CBM48
GCA_000346295	ANOG01000199.1_2	GH13_11
GCA_000346295	ANOG01000199.1_3	GH13_26
GCA_000346295	ANOG01000204.1_1	GH13_9
GCA_000346295	ANOG01000209.1_4	GH2
GCA_000346295	ANOG01000209.1_4	CBM35
GCA_000346295	ANOG01000218.1_2	GH116
GCA_000346295	ANOG01000246.1_3	GH149
GCA_000346295	ANOG01000249.1_23	CBM48
GCA_000346295	ANOG01000249.1_23	GH13_9
GCA_000346295	ANOG01000261.1_18	CBM67
GCA_000346295	ANOG01000268.1_14	CBM48
GCA_000346295	ANOG01000268.1_14	GH13_9
GCA_000346295	ANOG01000269.1_4	GH33
GCA_000346295	ANOG01000271.1_3	CE12
GCA_000346295	ANOG01000271.1_3	CE12
GCA_000346295	ANOG01000277.1_8	CE4
GCA_000346295	ANOG01000281.1_8	GH109
GCA_000346295	ANOG01000284.1_9	CE6
GCA_000346295	ANOG01000285.1_2	GH109
GCA_000346295	ANOG01000313.1_9	GH109
GCA_000346295	ANOG01000315.1_2	GH109
GCA_000346295	ANOG01000315.1_4	CE4
GCA_000346295	ANOG01000320.1_5	GH109
GCA_000346295	ANOG01000333.1_6	CE15
GCA_000346295	ANOG01000368.1_1	GH16_3
GCA_000346295	ANOG01000377.1_12	GH33
GCA_000346295	ANOG01000383.1_4	GH95
GCA_000346295	ANOG01000392.1_9	CE14
GCA_000346295	ANOG01000404.1_5	GH13_10
GCA_000346295	ANOG01000405.1_8	PL9
GCA_000346295	ANOG01000408.1_8	GH109
GCA_000346295	ANOG01000415.1_4	GH63
GCA_000346295	ANOG01000424.1_4	GH2
GCA_000346295	ANOG01000424.1_4	GH2
GCA_000346295	ANOG01000432.1_4	CE4
GCA_000346295	ANOG01000446.1_11	CE17
GCA_000346295	ANOG01000450.1_4	GH109
GCA_000346295	ANOG01000454.1_2	CE1
GCA_000346295	ANOG01000473.1_5	CBM48
GCA_000346295	ANOG01000473.1_5	GH13_11
GCA_000346295	ANOG01000492.1_34	GH109
GCA_000346295	ANOG01000496.1_13	GH128
GCA_000346295	ANOG01000496.1_14	GH97
GCA_000346295	ANOG01000496.1_15	GH117
GCA_000346295	ANOG01000496.1_15	GH117
GCA_000346295	ANOG01000496.1_16	GH141
GCA_000346295	ANOG01000496.1_2	GH95
GCA_000346295	ANOG01000504.1_6	PL7
GCA_000346295	ANOG01000527.1_4	GH33
GCA_000346295	ANOG01000528.1_1	GH148
GCA_000346295	ANOG01000534.1_17	CE1
GCA_000346295	ANOG01000534.1_5	PL10_3
GCA_000346295	ANOG01000537.1_10	AA3
GCA_000346295	ANOG01000537.1_4	GH109
GCA_000346295	ANOG01000538.1_6	GH144
GCA_000346295	ANOG01000540.1_14	GH109
GCA_000346295	ANOG01000550.1_39	CBM67
GCA_000346295	ANOG01000581.1_3	GH13_18
GCA_000346295	ANOG01000595.1_1	GH117
GCA_000346295	ANOG01000595.1_1	GH117
GCA_000346295	ANOG01000599.1_6	GH33
GCA_000346295	ANOG01000622.1_5	CE11
GCA_000346295	ANOG01000625.1_8	CE12
GCA_000346295	ANOG01000628.1_2	GH116
GCA_000346295	ANOG01000629.1_2	GH29
GCA_000346295	ANOG01000650.1_16	GH95
GCA_000346295	ANOG01000655.1_3	GH109
GCA_000346295	ANOG01000676.1_11	GH32
GCA_000346295	ANOG01000677.1_5	CE1
GCA_000346295	ANOG01000677.1_5	CE1
GCA_000346295	ANOG01000678.1_6	GH5
GCA_000346295	ANOG01000680.1_14	CE14
GCA_000346295	ANOG01000680.1_18	GH109
GCA_000346295	ANOG01000702.1_2	CE1
GCA_000346295	ANOG01000706.1_20	GH5
GCA_000346295	ANOG01000712.1_2	CE14
GCA_000346295	ANOG01000713.1_6	CBM32
GCA_000346295	ANOG01000737.1_23	CE4
GCA_000346295	ANOG01000760.1_3	GH117
GCA_000346295	ANOG01000773.1_8	GH13_10
GCA_000346295	ANOG01000777.1_13	GH62
GCA_000346295	ANOG01000778.1_8	GH50
GCA_000346295	ANOG01000798.1_11	CE15
GCA_000346295	ANOG01000798.1_12	CE15
GCA_000346295	ANOG01000798.1_5	GH15
GCA_000346295	ANOG01000798.1_6	CE12
GCA_000346295	ANOG01000801.1_10	GH32
GCA_000346295	ANOG01000814.1_2	CE14
GCA_000346295	ANOG01000854.1_13	GH109
GCA_000346295	ANOG01000862.1_1	GH29
GCA_000346295	ANOG01000862.1_2	GH95
GCA_000346295	ANOG01000873.1_6	GH117
GCA_000346295	ANOG01000874.1_3	CBM47
GCA_000346295	ANOG01000886.1_9	GH63
GCA_000346295	ANOG01000889.1_3	CBM85
GCA_000346295	ANOG01000889.1_3	GH10
GCA_000346295	ANOG01000889.1_4	CBM67
GCA_000346295	ANOG01000889.1_4	GH78
GCA_000346295	ANOG01000889.1_6	GH145
GCA_000346295	ANOG01000889.1_8	PL37
GCA_000346295	ANOG01000898.1_2	CE9
GCA_000346295	ANOG01000900.1_1	GH28
GCA_000346295	ANOG01000900.1_2	GH97
GCA_000346295	ANOG01000933.1_3	GH109
GCA_000346295	ANOG01000957.1_1	GH15
GCA_000346295	ANOG01000961.1_6	CE4
GCA_000346295	ANOG01000967.1_19	GH110
GCA_000346295	ANOG01000984.1_4	GH29
GCA_000346295	ANOG01000984.1_5	GH29
GCA_000346295	ANOG01000984.1_9	GH29
GCA_000346295	ANOG01000986.1_9	GH77
GCA_000346295	ANOG01000987.1_2	GH13_4
GCA_000346295	ANOG01000990.1_1	GH43
GCA_000346295	ANOG01000994.1_11	PL10_3
GCA_000346295	ANOG01000995.1_2	GH109
GCA_000346295	ANOG01001003.1_3	GH109
GCA_000346295	ANOG01001010.1_5	CBM47
GCA_000346295	ANOG01001017.1_12	CBM67
GCA_000346295	ANOG01001017.1_12	GH78
GCA_000346295	ANOG01001017.1_2	GH109
GCA_000346295	ANOG01001017.1_3	GH78
GCA_000346295	ANOG01001021.1_1	GH33
GCA_000346295	ANOG01001034.1_2	CE17
GCA_000346295	ANOG01001041.1_6	GH16_17
GCA_000346295	ANOG01001048.1_5	GH2
GCA_000346295	ANOG01001049.1_2	GH13_11
GCA_000346295	ANOG01001057.1_2	GH2
GCA_000346295	ANOG01001057.1_2	CBM32
GCA_000346295	ANOG01001065.1_1	CE15
GCA_000346295	ANOG01001093.1_2	GH43_26
GCA_000346295	ANOG01001093.1_2	CBM66
GCA_000346295	ANOG01001100.1_1	AA7
GCA_000346295	ANOG01001121.1_4	GH2
GCA_000346295	ANOG01001121.1_4	GH109
GCA_000346295	ANOG01001128.1_2	GH57
GCA_000346295	ANOG01001130.1_2	GH117
GCA_000346295	ANOG01001130.1_3	GH86
GCA_000346295	ANOG01001130.1_3	GH50
GCA_000346295	ANOG01001130.1_4	GH16_11
GCA_000346315	ANOF01000003.1_92	GH144
GCA_000346315	ANOF01000006.1_19	CE14
GCA_000346315	ANOF01000008.1_43	CE4
GCA_000346315	ANOF01000013.1_11	GH109
GCA_000346315	ANOF01000013.1_20	GH109
GCA_000346315	ANOF01000013.1_28	CE1
GCA_000346315	ANOF01000013.1_63	GH33
GCA_000346315	ANOF01000013.1_64	GH43_9
GCA_000346315	ANOF01000016.1_1	CE1
GCA_000346315	ANOF01000016.1_15	PL11_1
GCA_000346315	ANOF01000020.1_46	CE14
GCA_000346315	ANOF01000027.1_1	GH130
GCA_000346315	ANOF01000027.1_3	GH130
GCA_000346315	ANOF01000027.1_4	GH13_23
GCA_000346315	ANOF01000030.1_15	CBM51
GCA_000346315	ANOF01000033.1_6	CE1
GCA_000346315	ANOF01000036.1_12	CBM67
GCA_000346315	ANOF01000036.1_13	GH78
GCA_000346315	ANOF01000036.1_3	PL37
GCA_000346315	ANOF01000039.1_18	GH16_17
GCA_000346315	ANOF01000039.1_43	CBM48
GCA_000346315	ANOF01000039.1_43	GH13_9
GCA_000346315	ANOF01000044.1_34	GH13_11
GCA_000346315	ANOF01000047.1_26	CE11
GCA_000346315	ANOF01000050.1_25	CE1
GCA_000346315	ANOF01000054.1_17	GH13_11
GCA_000346315	ANOF01000055.1_47	CBM48
GCA_000346315	ANOF01000055.1_47	GH13_9
GCA_000346315	ANOF01000058.1_13	CE15
GCA_000346315	ANOF01000059.1_16	GH109
GCA_000346315	ANOF01000063.1_123	GH141
GCA_000346315	ANOF01000063.1_175	CE9
GCA_000346315	ANOF01000063.1_92	CE3
GCA_000346315	ANOF01000068.1_16	GH109
GCA_000346315	ANOF01000068.1_20	CE1
GCA_000346315	ANOF01000068.1_20	CE1
GCA_000346315	ANOF01000068.1_20	CE6
GCA_000346315	ANOF01000068.1_21	GH10
GCA_000346315	ANOF01000069.1_34	GH117
GCA_000346315	ANOF01000069.1_44	GH141
GCA_000346315	ANOF01000071.1_37	GH109
GCA_000346315	ANOF01000071.1_57	GH33
GCA_000346315	ANOF01000073.1_11	CBM57
GCA_000346315	ANOF01000073.1_12	CBM57
GCA_000346315	ANOF01000073.1_27	GH13_18
GCA_000346315	ANOF01000073.1_34	GH32
GCA_000346315	ANOF01000076.1_9	PL31
GCA_000346315	ANOF01000078.1_21	CBM9
GCA_000346315	ANOF01000082.1_5	CE15
GCA_000346315	ANOF01000082.1_5	GH10
GCA_000346315	ANOF01000087.1_2	GH141
GCA_000346315	ANOF01000087.1_53	GH20
GCA_000346315	ANOF01000090.1_1	CE6
GCA_000346315	ANOF01000090.1_13	AA3_2
GCA_000346315	ANOF01000090.1_2	GH5
GCA_000346315	ANOF01000092.1_18	GH109
GCA_000346315	ANOF01000092.1_25	GH33
GCA_000346315	ANOF01000097.1_5	GH63
GCA_000346315	ANOF01000099.1_38	GH57
GCA_000346315	ANOF01000107.1_77	GH43_26
GCA_000346315	ANOF01000111.1_2	PL1
GCA_000346315	ANOF01000111.1_37	CE4
GCA_000346315	ANOF01000111.1_41	PL7_3
GCA_000346315	ANOF01000111.1_6	GH140
GCA_000346315	ANOF01000111.1_64	CE12
GCA_000346315	ANOF01000111.1_67	GH109
GCA_000346315	ANOF01000113.1_12	CE1
GCA_000346315	ANOF01000122.1_30	CE14
GCA_000346315	ANOF01000123.1_35	CE17
GCA_000346315	ANOF01000124.1_49	GH140
GCA_000346315	ANOF01000126.1_13	GH109
GCA_000346315	ANOF01000126.1_4	GH13_16
GCA_000346315	ANOF01000126.1_5	GH133
GCA_000346315	ANOF01000127.1_13	GH109
GCA_000346315	ANOF01000127.1_42	GH95
GCA_000346315	ANOF01000127.1_58	PL14
GCA_000346315	ANOF01000132.1_5	GH43_10
GCA_000346315	ANOF01000135.1_18	GH109
GCA_000346315	ANOF01000136.1_28	GH10
GCA_000346315	ANOF01000136.1_3	PL10_3
GCA_000346315	ANOF01000136.1_4	GH109
GCA_000346315	ANOF01000139.1_18	GH140
GCA_000346315	ANOF01000139.1_23	CBM85
GCA_000346315	ANOF01000139.1_23	GH10
GCA_000346315	ANOF01000144.1_44	AA7
GCA_000346315	ANOF01000144.1_72	CE1
GCA_000346315	ANOF01000144.1_72	CE1
GCA_000346315	ANOF01000150.1_13	CE3
GCA_000346315	ANOF01000155.1_101	GH127
GCA_000346315	ANOF01000155.1_102	PL1
GCA_000346315	ANOF01000155.1_119	AA6
GCA_000346315	ANOF01000155.1_120	GH109
GCA_000346315	ANOF01000155.1_49	GH13_4
GCA_000346315	ANOF01000155.1_52	GH13_10
GCA_000346315	ANOF01000155.1_77	GH5_25
GCA_000346315	ANOF01000155.1_89	GH117
GCA_000346315	ANOF01000155.1_89	GH117
GCA_000346315	ANOF01000155.1_93	GH109
GCA_000346315	ANOF01000163.1_1	CBM67
GCA_000346315	ANOF01000163.1_1	GH78
GCA_000346315	ANOF01000164.1_38	CBM67
GCA_000346315	ANOF01000173.1_6	GH109
GCA_000346315	ANOF01000177.1_10	CE1
GCA_000346315	ANOF01000177.1_5	CE15
GCA_000346315	ANOF01000177.1_56	GH77
GCA_000346315	ANOF01000180.1_33	CE9
GCA_000346315	ANOF01000180.1_35	GH109
GCA_000346315	ANOF01000184.1_85	GH33
GCA_000346315	ANOF01000186.1_21	GH33
GCA_000346315	ANOF01000186.1_32	CE1
GCA_000346315	ANOF01000186.1_46	GH33
GCA_000346315	ANOF01000188.1_38	GH109
GCA_000346315	ANOF01000193.1_8	CE1
GCA_000346315	ANOF01000200.1_5	GH163
GCA_000346315	ANOF01000202.1_15	GH29
GCA_000346315	ANOF01000204.1_13	GH2
GCA_000346315	ANOF01000204.1_28	GH33
GCA_000346315	ANOF01000204.1_34	CE14
GCA_000346315	ANOF01000204.1_43	GH109
GCA_000346315	ANOF01000204.1_6	GH86
GCA_000346315	ANOF01000204.1_9	PL10_1
GCA_000346315	ANOF01000206.1_14	CE1
GCA_000346315	ANOF01000208.1_24	GH13_11
GCA_000346425	ANOQ01000005.1_28	GH28
GCA_000346425	ANOQ01000005.1_51	GH29
GCA_000346425	ANOQ01000005.1_57	GH33
GCA_000346425	ANOQ01000005.1_58	GH167
GCA_000346425	ANOQ01000005.1_59	GH50
GCA_000346425	ANOQ01000010.1_120	GH109
GCA_000346425	ANOQ01000010.1_132	GH92
GCA_000346425	ANOQ01000010.1_45	GH29
GCA_000346425	ANOQ01000012.1_110	CBM48
GCA_000346425	ANOQ01000012.1_110	GH13_9
GCA_000346425	ANOQ01000012.1_111	GH2
GCA_000346425	ANOQ01000012.1_134	GH2
GCA_000346425	ANOQ01000012.1_136	CBM66
GCA_000346425	ANOQ01000012.1_149	GH97
GCA_000346425	ANOQ01000012.1_155	GH150
GCA_000346425	ANOQ01000012.1_156	GH82
GCA_000346425	ANOQ01000012.1_270	GH127
GCA_000346425	ANOQ01000012.1_283	GH13_23
GCA_000346425	ANOQ01000012.1_3	GH2
GCA_000346425	ANOQ01000012.1_319	GH117
GCA_000346425	ANOQ01000012.1_319	GH117
GCA_000346425	ANOQ01000012.1_322	GH140
GCA_000346425	ANOQ01000012.1_323	GH2
GCA_000346425	ANOQ01000012.1_324	GH86
GCA_000346425	ANOQ01000012.1_325	GH117
GCA_000346425	ANOQ01000012.1_325	GH117
GCA_000346425	ANOQ01000012.1_326	GH109
GCA_000346425	ANOQ01000012.1_352	GH130
GCA_000346425	ANOQ01000012.1_354	GH130
GCA_000346425	ANOQ01000012.1_45	GH117
GCA_000346425	ANOQ01000012.1_54	GH50
GCA_000346425	ANOQ01000012.1_55	GH16_11
GCA_000346425	ANOQ01000012.1_56	GH117
GCA_000346425	ANOQ01000012.1_56	GH117
GCA_000346425	ANOQ01000012.1_57	GH2
GCA_000346425	ANOQ01000012.1_58	GH2
GCA_000346425	ANOQ01000013.1_20	GH29
GCA_000346425	ANOQ01000013.1_5	CBM9
GCA_000346425	ANOQ01000013.1_75	CBM51
GCA_000346425	ANOQ01000017.1_15	GH95
GCA_000346425	ANOQ01000017.1_28	CE15
GCA_000346425	ANOQ01000017.1_44	GH144
GCA_000346425	ANOQ01000018.1_27	GH13_11
GCA_000346425	ANOQ01000020.1_102	GH109
GCA_000346425	ANOQ01000022.1_11	GH2
GCA_000346425	ANOQ01000022.1_12	CBM67
GCA_000346425	ANOQ01000022.1_12	GH78
GCA_000346425	ANOQ01000022.1_38	CBM67
GCA_000346425	ANOQ01000022.1_75	CE4
GCA_000346425	ANOQ01000033.1_31	GH77
GCA_000346425	ANOQ01000035.1_15	GH5
GCA_000346425	ANOQ01000035.1_16	GH2
GCA_000346425	ANOQ01000035.1_16	CBM32
GCA_000346425	ANOQ01000035.1_22	GH2
GCA_000346425	ANOQ01000035.1_31	GH29
GCA_000346425	ANOQ01000035.1_81	GH109
GCA_000346425	ANOQ01000037.1_113	GH97
GCA_000346425	ANOQ01000037.1_131	GH95
GCA_000346425	ANOQ01000037.1_189	GH117
GCA_000346425	ANOQ01000037.1_194	CE1
GCA_000346425	ANOQ01000037.1_199	CE12
GCA_000346425	ANOQ01000037.1_199	CE12
GCA_000346425	ANOQ01000037.1_201	GH106
GCA_000346425	ANOQ01000037.1_202	GH109
[truncated: 108,054 more rows]

## Sheet: Table S4
Table S4. The list of significantly enriched CAZyme families between different planctomycetotal orders. The p values were adjusted using the Benjamini & Hochberg correction method.
CAZyme	p-value adjusted	LDA score	Planctomycetotal order	CAZyme family assigned	Substrate specificity
AA2	1.46084e-24	5.57	UBA8742	NA	NA
AA4	9.47522e-123	5.49	Brocadiales	NA	NA
AA6	2.7741e-56	5.33	Brocadiales	NA	NA
AA7	2.69744e-61	5.27	UBA1135	NA	NA
CBM2	6.24251e-24	4.85	Gemmatales	NA	NA
CBM20	1.91724e-10	4.33	Phycisphaerales	NA	NA
CBM32	8.91723e-36	4.93	Planctomycetales	NA	NA
CBM35	7.71016e-54	4.69	Sedimentisphaerales	NA	NA
CBM38	1.24822e-74	5.41	UBA8108	NA	NA
CBM47	2.49633e-87	5.11	Gemmatales	NA	NA
CBM48	6.3051e-82	5.31	Brocadiales	NA	NA
CBM51	1.63443e-141	5.7	UBA8742	NA	NA
CBM57	1.87319e-21	4.79	Tepidisphaerales	NA	NA
CBM6	1.25074e-17	4.7	Phycisphaerales	NA	NA
CBM66	2.07772e-45	5.35	Brocadiales	NA	NA
CBM67	8.75516e-76	5.16	UBA1135	NA	NA
CBM85	1.65619e-23	4.36	Tepidisphaerales	NA	NA
CBM9	1.41231e-26	5.21	Gemmatales	NA	NA
CE1	6.74808e-108	5.63	UBA8742	NA	NA
CE14	1.78479e-93	5.65	UBA8742	NA	NA
CE15	2.8133e-172	5.25	Gemmatales	NA	NA
CE17	2.1395e-49	4.91	Planctomycetales	NA	NA
CE3	1.68729e-38	4.93	Planctomycetales	NA	NA
CE4	5.15165e-54	5.65	UBA8742	NA	NA
CE6	2.56565e-47	4.9	Planctomycetales	NA	NA
CE7	3.22651e-62	5.2	Gemmatales	NA	NA
CE9	8.99993e-136	5.44	UBA8108	NA	NA
GH10	3.72181e-65	5.19	UBA1845	Cellulose-hemicellulose	Xylan
GH102	1.76176e-130	5.44	Brocadiales	NAG-based	Peptidoglycan
GH105	6.73296e-37	4.78	Planctomycetales	Pectin	Pectin
GH106	2.45749e-70	4.85	SM23-33	Pectin	Pectin
GH109	3.1358e-30	5.32	UBA8108	NAG-based	Peptidoglycan
GH113	3.70568e-102	5.37	UBA8108	Other	Mannan
GH116	2.28809e-46	4.81	SM23-33	Oligosaccharides	Oligosaccharides
GH117	5.82764e-11	4.26	UBA11346	Other	Algae
GH123	2.41748e-38	4.66	Other	NAG-based	Peptidoglycan
GH127	7.16189e-40	4.84	UBA1135	Pectin	Pectin
GH129	5.74855e-26	4.53	UBA11346	NAG-based	Peptidoglycan
GH13	1.61961e-94	5.41	Brocadiales	Glucan	Starch
GH130	3.59712e-60	5.02	SM23-33	Other	Mannan
GH133	2.05895e-126	5.27	Phycisphaerales	Glucan	Starch
GH135	1.50122e-11	4.45	Isosphaerales	Other	Other
GH140	1.573e-32	4.79	Isosphaerales	Pectin	Pectin
GH141	2.06564e-50	4.86	Pirellulales	Cellulose-hemicellulose	Xylan
GH142	1.91955e-18	4.73	Gemmatales	Pectin	Pectin
GH144	8.79512e-14	4.69	Phycisphaerales	Oligosaccharides	Oligosaccharides
GH146	1.88871e-48	4.68	Sedimentisphaerales	Pectin	Pectin
GH148	5.03227e-52	5.04	Isosphaerales	Cellulose-hemicellulose	Cellulose
GH15	3.68621e-88	5.51	Brocadiales	Glucan	Starch
GH151	4.5103e-43	4.87	SM23-33	Other	Algae
GH156	7.85288e-24	4.78	Planctomycetales	Other	Other
GH16	3.37783e-19	4.88	Phycisphaerales	Glucan	β-glucan
GH163	5.2847e-37	4.9	Gemmatales	NAG-based	Peptidoglycan
GH165	3.12057e-64	5.07	Planctomycetales	Oligosaccharides	Oligosaccharides
GH2	3.81252e-15	5.03	SM23-33	Oligosaccharides	Oligosaccharides
GH20	3.58371e-66	5.18	UBA1845	NAG-based	Chitin/mucin
GH27	6.76381e-62	4.66	Sedimentisphaerales	Oligosaccharides	Oligosaccharides
GH28	1.03507e-67	4.85	UBA11346	Pectin	Pectin
GH29	7.53914e-45	5.26	UBA8108	Other	Algae
GH3	1.08287e-53	5.38	UBA8108	Oligosaccharides	Oligosaccharides
GH30	1.00731e-41	4.67	Sedimentisphaerales	Cellulose-hemicellulose	Xylan
GH31	6.38564e-55	5	Phycisphaerales	Oligosaccharides	Oligosaccharides
GH32	1.01846e-55	4.84	Pirellulales	Glucan	α-glucan
GH33	1.27331e-73	5.21	Gemmatales	Other	Other
GH35	8.57959e-115	5.19	Phycisphaerales	Oligosaccharides	Oligosaccharides
GH36	2.21522e-27	4.69	UBA11346	Oligosaccharides	Oligosaccharides
GH38	1.24822e-74	5.09	UBA1845	Oligosaccharides	Oligosaccharides
GH39	8.3194e-31	5.05	Brocadiales	Oligosaccharides	Oligosaccharides
GH4	1.71738e-104	5.07	SM23-33	Oligosaccharides	Oligosaccharides
GH42	2.28934e-76	4.97	UBA11346	Oligosaccharides	Oligosaccharides
GH43	7.5112e-45	4.91	Tepidisphaerales	Oligosaccharides	Oligosaccharides
GH44	8.76652e-24	5.44	UBA8742	Cellulose-hemicellulose	Cellulose
GH5	1.8351e-31	5.04	Isosphaerales	Cellulose-hemicellulose	Cellulose
GH51	3.60316e-37	4.85	Tepidisphaerales	Oligosaccharides	Oligosaccharides
GH57	2.05578e-44	5.38	Brocadiales	Glucan	Starch
GH62	1.18892e-35	4.5	Sedimentisphaerales	Oligosaccharides	Oligosaccharides
GH63	2.96966e-24	5	Gemmatales	Oligosaccharides	Oligosaccharides
GH65	1.61916e-25	4.65	UBA1845	Glucan	Starch
GH74	0.000469036	4.42	UBA1845	Cellulose-hemicellulose	Xylan
GH77	8.03055e-40	5.41	Brocadiales	Glucan	Starch
GH78	8.98679e-45	4.91	SM23-33	Pectin	Pectin
GH81	0.000815959	4.32	Phycisphaerales	Cellulose-hemicellulose	Cellulose
GH84	5.89566e-09	4.36	UBA8742	Other	Other
GH86	3.02538e-11	4.05	Pirellulales	Other	Algae
GH88	1.83239e-30	4.92	Tepidisphaerales	NAG-based	Peptidoglycan
GH9	4.27158e-22	4.74	UBA11346	Cellulose-hemicellulose	Cellulose
GH92	1.19562e-14	4.7	UBA11346	Other	Mannan
GH94	1.06112e-21	4.97	UBA11346	Cellulose-hemicellulose	Cellulose
GH95	6.18446e-40	5.2	UBA8108	Other	Algae
GH97	8.03134e-56	4.71	Sedimentisphaerales	Oligosaccharides	Oligosaccharides
GH99	4.06555e-19	4.86	Brocadiales	Other	Other
PL1	2.60324e-32	4.66	Sedimentisphaerales	Pectin	Pectin
PL10	5.79235e-78	5.02	Planctomycetales	Pectin	Pectin
PL11	3.3939e-47	4.66	Sedimentisphaerales	Pectin	Pectin
PL12	1.03749e-25	5.08	UBA1845	Other	Other
PL17	6.75001e-16	4.29	Other	Other	Algae
PL21	1.20329e-05	4.26	UBA11346	Other	Other
PL22	3.0589e-08	4.33	UBA11346	Pectin	Pectin
PL8	4.22335e-09	4.4	UBA11346	Pectin	Pectin
PL9	2.08598e-22	5.67	UBA8742	Pectin	Pectin

## Sheet: Table S5
Table S5. The summary statistics of distinct CAZyme families and subfamilies in each planctomycetotal order.
Order	CAZyme family	Mean of distinct subfamilies	SD (subfamilies)	Mean of distinct families	SD (families)
Brocadiales	PL	1.66667	1.32288	1.66667	1.32288
Brocadiales	GH	10.7059	4.02665	8.29412	2.44366
Brocadiales	CE	3.29412	0.871412	3.29412	0.871412
Brocadiales	CBM	2.625	1.03954	2.625	1.03954
Brocadiales	AA	2.26471	0.898107	2.26471	0.898107
GCA-002687715	PL	1.66667	1.1547	1.66667	1.1547
GCA-002687715	GH	12.7	3.52924	12.7	3.52924
GCA-002687715	CE	5.4	1.64655	5.4	1.64655
GCA-002687715	CBM	3.9	2.5144	3.9	2.5144
GCA-002687715	AA	2.2	0.421637	2.1	0.316228
Gemmatales	PL	1.47826	0.912606	1.41304	0.832028
Gemmatales	GH	14.7471	5.48617	11.8966	4.13165
Gemmatales	CE	7.96552	1.32462	7.96552	1.32462
Gemmatales	CBM	6.31034	1.52735	6.31034	1.52735
Gemmatales	AA	2.04938	0.934094	2.02469	0.894082
Isosphaerales	PL	2.10526	1.48678	2	1.29099
Isosphaerales	GH	31.7857	15.6261	23.1786	12.1474
Isosphaerales	CE	7.32143	1.86694	7.32143	1.86694
Isosphaerales	CBM	6.78571	2.20029	6.78571	2.20029
Isosphaerales	AA	2.82143	1.46701	2.71429	1.35693
Phycisphaerales	PL	1.78351	2.0627	1.74227	1.93799
Phycisphaerales	GH	16.561	9.32116	14.8821	8.41126
Phycisphaerales	CE	4.03252	1.45369	4.03252	1.45369
Phycisphaerales	CBM	2.77169	1.5542	2.77169	1.5542
Phycisphaerales	AA	1.4625	0.681171	1.45	0.671055
Pirellulales	PL	4.11869	3.07508	3.73294	2.6288
Pirellulales	GH	27.1446	15.3043	22.3946	12.0586
Pirellulales	CE	7.61765	2.00022	7.61765	2.00022
Pirellulales	CBM	6.42892	2.02074	6.42892	2.02074
Pirellulales	AA	1.93851	1.02854	1.87702	0.935114
Planctomycetales	PL	2.70588	1.55331	2.36134	1.33233
Planctomycetales	GH	17.5985	5.63009	14.8759	4.62004
Planctomycetales	CE	9.0073	1.51219	9.0073	1.51219
Planctomycetales	CBM	6.83212	1.75553	6.83212	1.75553
Planctomycetales	AA	1.84733	0.915451	1.83206	0.88711
Sedimentisphaerales	PL	6.55238	3.94915	5.46667	3.34855
Sedimentisphaerales	GH	46.9831	19.7687	38.9831	14.6573
Sedimentisphaerales	CE	6.04274	2.45439	6.04274	2.45439
Sedimentisphaerales	CBM	7.77586	3.58035	7.77586	3.58035
Sedimentisphaerales	AA	1.27184	0.527558	1.27184	0.527558
SM23-32	PL	5.16667	2.92689	4.33333	2.73252
SM23-32	GH	28.5	9.31128	27.1667	8.65833
SM23-32	CE	5.16667	1.47196	5.16667	1.47196
SM23-32	CBM	3.83333	1.83485	3.83333	1.83485
SM23-32	AA	1.33333	0.516398	1.33333	0.516398
SM23-33	PL	4.29412	2.71027	3.94118	2.43594
SM23-33	GH	32.7273	13.0281	30.9545	11.4537
SM23-33	CE	5.86364	2.33596	5.86364	2.33596
SM23-33	CBM	4.40909	2.82268	4.40909	2.82268
SM23-33	AA	1.52381	0.601585	1.52381	0.601585
Tepidisphaerales	PL	5.15385	3.69338	4.38462	2.78503
Tepidisphaerales	GH	40.9231	11.427	36.9231	9.62169
Tepidisphaerales	CE	7.84615	2.0755	7.84615	2.0755
Tepidisphaerales	CBM	5.76923	3.32049	5.76923	3.32049
Tepidisphaerales	AA	2.375	1.18773	2.375	1.18773
UBA11346	PL	3.61538	2.43374	3.46154	2.25889
UBA11346	GH	37.8571	8.28211	33.5714	6.92503
UBA11346	CE	6.64286	2.23975	6.64286	2.23975
UBA11346	CBM	5.78571	2.93987	5.78571	2.93987
UBA11346	AA	1.625	1.18773	1.625	1.18773
UBA1135	PL	1.67857	1.05597	1.53571	0.961563
UBA1135	GH	13	5.38396	12.6538	5.09603
UBA1135	CE	4.97436	1.19495	4.97436	1.19495
UBA1135	CBM	4.14286	1.77493	4.14286	1.77493
UBA1135	AA	2.44	0.888971	2.42667	0.903048
UBA1146	GH	4.73333	1.2228	4.73333	1.2228
UBA1146	CE	3.93333	0.258199	3.93333	0.258199
UBA1146	CBM	2.2	0.676123	2.2	0.676123
UBA1146	AA	1.64286	0.744946	1.64286	0.744946
UBA1845	PL	3.33333	2.96005	2.85965	2.38626
UBA1845	GH	25.6269	16.9329	22.597	14.4789
UBA1845	CE	5.19403	1.67186	5.19403	1.67186
UBA1845	CBM	4.96923	2.71552	4.96923	2.71552
UBA1845	AA	1.47368	0.64669	1.44737	0.645038
UBA2386	PL	1.33333	0.5	1.33333	0.5
UBA2386	GH	11.8462	7.62466	11.5385	6.81898
UBA2386	CE	5.15385	0.967153	5.15385	0.967153
UBA2386	CBM	3.76923	1.86135	3.76923	1.86135
UBA2386	AA	1.88462	0.951921	1.88462	0.951921
UBA8108	PL	3.57143	2.99205	3.14286	2.34013
UBA8108	GH	22.2857	14.4535	20.5714	12.6736
UBA8108	CE	6.85714	1.21499	6.85714	1.21499
UBA8108	CBM	9.14286	2.1157	9.14286	2.1157
UBA8108	AA	1.66667	0.516398	1.66667	0.516398
UBA8890	PL	6.5	3.53553	5.5	2.12132
UBA8890	GH	50	8.48528	43	4.24264
UBA8890	CE	6	0	6	0
UBA8890	CBM	12	1.41421	12	1.41421
UBA8890	AA	1	0	1	0

## Sheet: Table S6
Table S6. The correlation between the GH and CBM module number.
Order	Spearman`s rank rho	p-value
Sedimentisphaerales	0.821249	2.2e-16
UBA1845	0.755106	1.338e-12
Isosphaerales	0.699485	3.443e-05
SM23-33	0.695828	0.0003231
Gemmatales	0.561432	1.541e-08
UBA11346	0.486058	0.07803
Phycisphaerales	0.397695	2.479e-08
Pirellulales	0.340937	1.651e-12
Planctomycetales	0.259004	0.00224
Tepidisphaerales	0.209815	0.4915
Brocadiales	0.204831	0.3605
UBA1135	0.138499	0.246

## Sheet: Table S7
Table S7. The list of multi-modular CAZymes.
Genome	Gene	Number of modules	Modules	Class	Order	Family
GCA_016931715	JAFGEF010000026.1_20	6	CE12+CE12+CE12+CE12+CE15+CE15	Phycisphaerae	Sedimentisphaerales	SG8-4
binACS_S1.56	ACS_biogas_MG_coassembly_contig_898_4	6	CE1+CBM57+CBM57+CE1+GH62+GH10	Phycisphaerae	Sedimentisphaerales	Anaerohalophaeraceae
3300022177_11	3300022177.a:Ga0228536_1000406_41	6	CE1+CBM57+CBM57+CE1+GH62+GH10	Phycisphaerae	Sedimentisphaerales	Anaerohalophaeraceae
GCA_000171775	ABGO01000028.1_9	5	CBM85+CBM85+CBM85+CBM85+GH10	Planctomycetia	Gemmatales	Gemmataceae
GCA_002482415	DLFY01000080.1_6	5	CE1+CBM57+CBM57+CE1+GH62	Phycisphaerae	Sedimentisphaerales	Anaerohalophaeraceae
GCA_007753265	CP036349.1_3263	5	CBM35+GH98+CBM35+CBM35+GH5	Planctomycetia	Pirellulales	Ga0077529
GCA_007859955	SJPR01000001.1_1203	5	CBM35+GH98+CBM35+CBM35+GH5	Planctomycetia	Pirellulales	Ga0077529
GCA_016873095	VGYC01000065.1_25	5	CBM2+CBM2+GH9+CBM3+CBM2	Planctomycetia	Gemmatales	Gemmataceae
GCA_016933295	JAFGBG010000121.1_2	5	CE12+CE12+CE12+CE12+CE12	Phycisphaerae	Sedimentisphaerales	SG8-4
3300021843_30	3300021843.a:Ga0226657_10007907_3	5	CE1+CBM57+CE1+GH62+GH10	Phycisphaerae	Sedimentisphaerales	Anaerohalophaeraceae
3300025526_2	3300025526.a:Ga0208492_1001390_2	5	CBM2+GH9+CBM3+CBM2+GH5	Planctomycetia	Gemmatales	Gemmataceae
3300027534_1	3300027534.a:Ga0255125_1000083_13	5	CBM2+GH9+CBM3+CBM2+GH5	Planctomycetia	Gemmatales	Gemmataceae
GCA_001610895	CP011273.1_802	4	CBM57+CBM32+CBM32+CBM32	Planctomycetia	Isosphaerales	Isosphaeraceae
GCA_001898385	MKTT01000083.1_29	4	CBM57+CBM32+CBM32+CBM32	Planctomycetia	Isosphaerales	Isosphaeraceae
GCA_001956985	CP019082.1_2330	4	CBM57+CBM32+CBM32+CBM32	Planctomycetia	Isosphaerales	Isosphaeraceae
GCA_001997385	CP019633.1_1812	4	GH97+CBM6+GH16+GH110	Phycisphaerae	Sedimentisphaerales	Sedimentisphaeraceae
GCA_002327785	DCUI01000132.1_41	4	GH38+CBM32+GH139+GH139	Phycisphaerae	Sedimentisphaerales	SG8-4
GCA_002723275	PBNZ01000017.1_35	4	CBM2+CBM2+GH18+CBM2	Planctomycetia	Pirellulales	Pirellulaceae
GCA_003389215	QQVP01000037.1_132	4	CBM57+CBM57+CBM57+CBM57	Planctomycetia	Pirellulales	UBA7805
GCA_003576855	QEVI01000040.1_12	4	GH2+CBM32+GH59+CBM32	Planctomycetia	Pirellulales	Ga0077529
GCA_007747445	CP036425.1_1320	4	CBM2+CBM2+CBM2+GH18	Phycisphaerae	Phycisphaerales	Phycisphaeraceae
GCA_007748055	CP036279.1_4115	4	CBM2+CBM2+CBM2+GH18	Planctomycetia	Other	Other
GCA_007753675	CP036432.1_528	4	CBM67+GH78+CBM85+GH10	Planctomycetia	Pirellulales	Pirellulaceae
GCA_007753675	CP036432.1_5375	4	GH117+GH117+GH117+GH117	Planctomycetia	Pirellulales	Pirellulaceae
GCA_008374075	VRLW01000001.1_1509	4	CBM57+CBM57+CBM57+CBM57	Planctomycetia	Pirellulales	Pirellulaceae
GCA_011064595	JAALJI010000045.1_16	4	CBM57+CBM32+CBM32+CBM32	Planctomycetia	Isosphaerales	Isosphaeraceae
GCA_011065895	JAALCR010000046.1_9	4	CBM57+CBM32+CBM32+CBM32	Planctomycetia	Isosphaerales	Isosphaeraceae
GCA_015062085	SUVI01000043.1_6	4	CE12+GH148+CBM4+GH148	Planctomycetia	Pirellulales	Thermoguttaceae
GCA_015169395	CP063458.1_2153	4	CBM6+CBM6+CBM6+CBM6	Phycisphaerae	Tepidisphaerales	UBA1161
GCA_016209535	JACQVW010000395.1_6	4	GH5+GH148+CBM4+GH148	UBA8108	UBA8108	SXIK01
GCA_016350165	CP066225.1_3680	4	CBM2+CBM2+CBM2+GH18	Phycisphaerae	Phycisphaerales	Phycisphaeraceae
GCA_016930295	JAFGHE010000004.1_3	4	GH5+CBM22+CBM22+GH30	Phycisphaerae	Sedimentisphaerales	SM23-30
GCA_016930295	JAFGHE010000140.1_1	4	GH148+CBM4+GH148+CBM32	Phycisphaerae	Sedimentisphaerales	SM23-30
GCA_016930355	JAFGGV010000060.1_2	4	CE1+CBM57+GH10+CE1	Phycisphaerae	Sedimentisphaerales	SG8-4
GCA_016930635	JAFGGI010000060.1_18	4	CBM35+CBM35+CBM77+PL9	Phycisphaerae	Sedimentisphaerales	UBA12454
GCA_016932835	JAFGCD010000029.1_1	4	GH10+GH62+CE1+CBM57	Phycisphaerae	Sedimentisphaerales	SG8-4
GCA_017403345	JAFQOH010000223.1_27	4	CE12+GH148+CBM4+GH148	Planctomycetia	Pirellulales	Thermoguttaceae
GCA_019456225	VRUI01000023.1_26	4	CE4+CBM67+GH78+GH146	Phycisphaerae	Sedimentisphaerales	Anaerohalophaeraceae
GCA_019747685	JAIEQN010001104.1_1	4	CBM2+GH9+CBM3+CBM2	Planctomycetia	Gemmatales	Gemmataceae
GCA_903883415	CAISAX010000133.1_50	4	CBM4+GH148+CBM4+GH148	Phycisphaerae	Tepidisphaerales	UBA1161
GCA_903883415	CAISAX010000156.1_18	4	CBM32+CE4+CBM32+CBM32	Phycisphaerae	Tepidisphaerales	UBA1161
GCA_903900675	CAIUOJ010000123.1_11	4	CBM2+CBM2+GH18+CBM2	Planctomycetia	Isosphaerales	Isosphaeraceae
GCA_903912515	CAIWHS010000544.1_1	4	GH9+CBM3+CBM2+GH5	Planctomycetia	Gemmatales	Gemmataceae
GCA_903920425	CAIXME010000176.1_1	4	CBM85+CBM85+GH10+GH135	Planctomycetia	Pirellulales	Pirellulaceae
GCA_903927855	CAIYOL010000374.1_2	4	CBM22+GH30+CBM22+GH30	Phycisphaerae	Sedimentisphaerales	SG8-4
binACS_S1.57	ACS_biogas_MG_coassembly_contig_3155_165	4	CBM66+CBM66+CBM66+CBM66	Phycisphaerae	Sedimentisphaerales	SG8-4
3300026311_1	3300026311.a:Ga0209723_1000156_71	4	GH106+CBM67+CBM67+GH78	Planctomycetia	Pirellulales	Thermoguttaceae
3300027863_67	3300027863.a:Ga0207433_10001606_33	4	GH2+GH29+CBM67+GH78	Phycisphaerae	Sedimentisphaerales	SG8-4
GCA_000181475	ABCE01000017.1_3	3	CBM2+GH8+CBM2	Planctomycetia	Planctomycetales	Planctomycetaceae
GCA_000195185	AFAR01000134.1_3	3	CE1+CE1+CE6	Planctomycetia	Pirellulales	Pirellulaceae
GCA_000304635	AMCW01000173.1_5	3	CE1+CE1+CE6	Planctomycetia	Pirellulales	Pirellulaceae
GCA_000330745	AMWG01000043.1_146	3	CBM85+GH10+PL8	Planctomycetia	Pirellulales	Pirellulaceae
GCA_000346315	ANOF01000068.1_20	3	CE1+CE1+CE6	Planctomycetia	Pirellulales	Pirellulaceae
GCA_000346505	ANOH01000113.1_27	3	GH2+GH43+GH5	Planctomycetia	Pirellulales	Pirellulaceae
GCA_001464525	LNDY01000302.1_26	3	CBM67+CBM67+GH78	Planctomycetia	Pirellulales	Ga0077529
GCA_001603075	LVBB01000024.1_67	3	GH148+CBM4+GH148	Phycisphaerae	Sedimentisphaerales	SG8-4
GCA_001603075	LVBB01000075.1_17	3	CE1+CE1+CBM57	Phycisphaerae	Sedimentisphaerales	SG8-4
GCA_001603075	LVBB01000080.1_25	3	CBM67+CBM67+GH78	Phycisphaerae	Sedimentisphaerales	SG8-4
GCA_001603075	LVBB01000158.1_75	3	GH127+CBM16+GH43	Phycisphaerae	Sedimentisphaerales	SG8-4
GCA_001610835	CP011270.1_2941	3	CE1+CE1+GH10	Planctomycetia	Planctomycetales	Planctomycetaceae
GCA_001610875	CP011272.1_4625	3	CE1+CE1+GH10	Planctomycetia	Pirellulales	Pirellulaceae
GCA_001610895	CP011273.1_4901	3	CBM67+CBM67+GH78	Planctomycetia	Isosphaerales	Isosphaeraceae
GCA_001828335	MHYN01000188.1_19	3	GH141+GH141+GH156	Planctomycetia	Pirellulales	Thermoguttaceae
GCA_001828335	MHYN01000239.1_12	3	CBM67+CBM67+GH78	Planctomycetia	Pirellulales	Thermoguttaceae
GCA_001898385	MKTT01000025.1_19	3	GH148+CBM4+GH148	Planctomycetia	Isosphaerales	Isosphaeraceae
GCA_001898385	MKTT01000085.1_108	3	CBM67+CBM67+GH78	Planctomycetia	Isosphaerales	Isosphaeraceae
GCA_001956985	CP019082.1_344	3	CBM67+CBM67+GH78	Planctomycetia	Isosphaerales	Isosphaeraceae
GCA_001956985	CP019082.1_3479	3	CBM67+CBM67+GH78	Planctomycetia	Isosphaerales	Isosphaeraceae
GCA_001997385	CP019633.1_162	3	GH128+CBM6+CBM6	Phycisphaerae	Sedimentisphaerales	Sedimentisphaeraceae
GCA_001997385	CP019633.1_80	3	CBM66+GH51+GH43	Phycisphaerae	Sedimentisphaerales	Sedimentisphaeraceae
GCA_001999965	CP019646.1_1639	3	GH31+CBM32+CBM51	Phycisphaerae	Sedimentisphaerales	Sedimentisphaeraceae
GCA_002007645	CP019791.1_2484	3	GH2+CBM32+GH29	Phycisphaerae	Sedimentisphaerales	Anaerohalophaeraceae
GCA_002007645	CP019791.1_585	3	CBM67+CBM67+GH78	Phycisphaerae	Sedimentisphaerales	Anaerohalophaeraceae
GCA_002117005	CP021023.1_1318	3	CBM67+CBM67+GH78	Phycisphaerae	Sedimentisphaerales	Sedimentisphaeraceae
GCA_002117005	CP021023.1_2212	3	GH2+CBM32+CBM32	Phycisphaerae	Sedimentisphaerales	Sedimentisphaeraceae
GCA_002117005	CP021023.1_2291	3	CBM66+GH51+GH43	Phycisphaerae	Sedimentisphaerales	Sedimentisphaeraceae
GCA_002117005	CP021023.1_636	3	GH128+CBM6+CBM6	Phycisphaerae	Sedimentisphaerales	Sedimentisphaeraceae
GCA_002168195	NHBP01000081.1_5	3	GH81+CBM2+PL14	Planctomycetia	Pirellulales	UBA7805
GCA_002197845	NIDE01000008.1_264	3	CBM2+CBM2+GH18	Planctomycetia	Gemmatales	Gemmataceae
GCA_002251265	NPDI01000033.1_14	3	CE1+CE1+CE6	Planctomycetia	Pirellulales	Pirellulaceae
GCA_002277955	CP018477.1_1238	3	GH148+CBM4+GH148	Planctomycetia	Pirellulales	Thermoguttaceae
GCA_002277955	CP018477.1_1647	3	CBM67+CBM67+GH78	Planctomycetia	Pirellulales	Thermoguttaceae
GCA_002289565	NTFY01000073.1_49	3	GH117+GH117+GH140	Planctomycetia	Pirellulales	Pirellulaceae
GCA_002327785	DCUI01000192.1_22	3	CE1+CE1+CBM57	Phycisphaerae	Sedimentisphaerales	SG8-4
GCA_002327785	DCUI01000211.1_40	3	GH29+CE17+GH151	Phycisphaerae	Sedimentisphaerales	SG8-4
GCA_002327785	DCUI01000244.1_28	3	CBM67+CBM67+GH78	Phycisphaerae	Sedimentisphaerales	SG8-4
GCA_002327785	DCUI01000274.1_23	3	GH148+CBM4+GH148	Phycisphaerae	Sedimentisphaerales	SG8-4
GCA_002337565	DDGH01000030.1_31	3	CE1+CE1+CE6	Planctomycetia	Pirellulales	Pirellulaceae
GCA_002339595	DDJU01000139.1_22	3	CBM51+GH36+GH36	Planctomycetia	Pirellulales	Pirellulaceae
GCA_002347125	DDXG01000214.1_7	3	GH148+CBM4+GH148	Phycisphaerae	Sedimentisphaerales	SG8-4
GCA_002347125	DDXG01000386.1_21	3	CBM67+GH78+GH78	Phycisphaerae	Sedimentisphaerales	SG8-4
GCA_002402755	DHGK01000018.1_4	3	GH148+CBM4+GH148	UBA8108	UBA8108	UBA8898
GCA_002402755	DHGK01000076.1_2	3	CBM6+GH120+CE7	UBA8108	UBA8108	UBA8898
GCA_002402755	DHGK01000311.1_11	3	CBM47+CBM47+CBM47	UBA8108	UBA8108	UBA8898
GCA_002404095	DHJA01000082.1_21	3	CBM67+CBM67+GH78	Planctomycetia	Gemmatales	Gemmataceae
GCA_002415975	DIBF01000023.1_207	3	CBM2+GH8+CBM2	Planctomycetia	Planctomycetales	Planctomycetaceae
GCA_002418285	DIDT01000007.1_77	3	CBM67+CBM67+GH78	Phycisphaerae	Phycisphaerales	SM1A02
GCA_002480485	DLCF01000057.1_3	3	CBM2+GH18+CBM2	Planctomycetia	Pirellulales	UBA7805
GCA_002482415	DLFY01000071.1_3	3	GH148+CBM4+GH148	Phycisphaerae	Sedimentisphaerales	Anaerohalophaeraceae
GCA_002482415	DLFY01000154.1_3	3	CBM67+CBM67+GH78	Phycisphaerae	Sedimentisphaerales	Anaerohalophaeraceae
GCA_002691635	NZIL01000013.1_46	3	GH81+CBM6+GH81	Phycisphaerae	Phycisphaerales	SM1A02
GCA_002702655	PABB01000015.1_17	3	CBM67+CBM67+GH78	Planctomycetia	Pirellulales	Ga0077529
GCA_002702655	PABB01000021.1_86	3	CBM67+CBM67+GH78	Planctomycetia	Pirellulales	Ga0077529
GCA_002702655	PABB01000023.1_145	3	CBM67+CBM67+GH78	Planctomycetia	Pirellulales	Ga0077529
GCA_002702655	PABB01000031.1_71	3	CE1+CBM57+GH10	Planctomycetia	Pirellulales	Ga0077529
GCA_002702655	PABB01000080.1_120	3	CE12+CE12+GH2	Planctomycetia	Pirellulales	Ga0077529
GCA_002704825	PAIY01000093.1_16	3	GH148+CBM4+GH148	Phycisphaerae	Phycisphaerales	Phycisphaeraceae
GCA_002704825	PAIY01000268.1_28	3	GH148+CBM4+GH148	Phycisphaerae	Phycisphaerales	Phycisphaeraceae
GCA_002714565	PAXU01000067.1_11	3	CBM51+GH36+GH36	Planctomycetia	Pirellulales	Pirellulaceae
GCA_002716385	PBAX01000022.1_238	3	CBM2+CBM2+GH18	Phycisphaerae	Phycisphaerales	SM1A02
GCA_002716385	PBAX01000027.1_86	3	GH81+CBM6+GH81	Phycisphaerae	Phycisphaerales	SM1A02
GCA_002717655	PBAY01000053.1_6	3	GH81+CBM6+GH81	Phycisphaerae	Phycisphaerales	SM1A02
GCA_002723275	PBNZ01000015.1_49	3	CBM51+GH36+GH36	Planctomycetia	Pirellulales	Pirellulaceae
GCA_002724415	PBOU01000062.1_7	3	CBM51+GH36+GH36	Planctomycetia	Planctomycetales	Planctomycetaceae
GCA_002727185	NIZW01000035.1_5	3	CE1+CE1+CE6	Planctomycetia	Pirellulales	Pirellulaceae
GCA_002746235	NVWJ01000001.1_121	3	CE4+CE4+GT2	UBA1135	UBA1135	UBA1135
GCA_003136555	PLEW01000140.1_5	3	CBM67+CBM67+GH78	UBA11346	UBA11346	UBA11346
GCA_003141275	PLLM01000015.1_43	3	GH9+CBM3+CBM64	Phycisphaerae	Sedimentisphaerales	SG8-4
GCA_003152975	PMBP01000076.1_6	3	GH32+GH27+CBM51	Phycisphaerae	Sedimentisphaerales	Anaerohalophaeraceae
GCA_003152975	PMBP01000305.1_1	3	CBM67+CBM67+GH78	Phycisphaerae	Sedimentisphaerales	Anaerohalophaeraceae
GCA_003170085	PMZT01000055.1_5	3	GH148+CBM4+GH148	Phycisphaerae	Other	Other
GCA_003170085	PMZT01000279.1_12	3	CBM67+CBM67+GH78	Phycisphaerae	Other	Other
GCA_003170415	PMZJ01000026.1_106	3	GH9+CBM3+CBM64	Phycisphaerae	Sedimentisphaerales	SG8-4
GCA_003170415	PMZJ01000030.1_42	3	GH115+GH115+GH8	Phycisphaerae	Sedimentisphaerales	SG8-4
GCA_003171235	PMYM01000191.1_4	3	GH148+CBM4+GH148	Phycisphaerae	SM23-33	SM23-33
GCA_003171335	PMYD01000124.1_5	3	CBM6+CBM6+CBM6	Phycisphaerae	SM23-33	FEN-1343
GCA_003233055	QIKP01000015.1_3	3	CBM57+CBM57+CBM57	Planctomycetia	Pirellulales	Ga0077529
GCA_003233175	QIKY01000145.1_12	3	CBM67+CBM67+GH78	Planctomycetia	Pirellulales	Pirellulaceae
GCA_003444075	DLVN01000315.1_1	3	CE4+CBM67+GH78	Planctomycetia	Pirellulales	Pirellulaceae
GCA_003444075	DLVN01000477.1_6	3	CBM51+GH36+GH36	Planctomycetia	Pirellulales	Pirellulaceae
GCA_003509805	DOMV01000060.1_4	3	GH148+CBM4+GH148	Planctomycetia	Pirellulales	Thermoguttaceae
GCA_003550845	PULF01000481.1_2	3	GH148+CBM4+GH148	Planctomycetia	Pirellulales	Pirellulaceae
GCA_003576855	QEVI01000042.1_9	3	CBM67+CBM67+GH78	Planctomycetia	Pirellulales	Ga0077529
GCA_003669585	QWOQ01000017.1_340	3	GT4+GT4+GT2	Planctomycetia	Pirellulales	UBA1268
GCA_003696025	RFIE01000111.1_4	3	GH148+CBM4+GH148	Planctomycetia	Pirellulales	Thermoguttaceae
GCA_003696025	RFIE01000416.1_6	3	CBM67+CBM67+GH78	Planctomycetia	Pirellulales	Thermoguttaceae
GCA_004295085	SHNF01000009.1_175	3	CBM67+CBM67+GH78	UBA1135	UBA1135	UBA1135
GCA_005223045	NJBM01000003.1_222	3	GH148+CBM4+GH148	Phycisphaerae	Sedimentisphaerales	SG8-4
GCA_005223045	NJBM01000007.1_146	3	CBM67+CBM67+GH78	Phycisphaerae	Sedimentisphaerales	SG8-4
GCA_005773625	SXHR01000122.1_10	3	CBM67+CBM67+GH78	Planctomycetia	Pirellulales	UBA1268
GCA_005786805	SYCV01000168.1_9	3	CBM2+CBM2+GH5	Planctomycetia	Gemmatales	Gemmataceae
GCA_005798335	SYJV01000143.1_3	3	CE6+GH33+CE12	Planctomycetia	Pirellulales	Pirellulaceae
GCA_005808665	SYLG01000112.1_1	3	CBM2+CBM2+GH18	Planctomycetia	Gemmatales	Gemmataceae
GCA_006969385	CP030884.1_3170	3	CBM57+CBM57+CBM57	Phycisphaerae	UBA1845	UTPLA1
GCA_007122275	SKUA01000656.1_8	3	GH148+CBM4+GH148	Planctomycetia	Pirellulales	Pirellulaceae
GCA_007127495	SKZG01000332.1_4	3	GH148+CBM4+GH148	Planctomycetia	Pirellulales	UBA11386
GCA_007744075	CP036266.1_1594	3	CBM2+GH8+CBM2	Planctomycetia	Planctomycetales	Planctomycetaceae
GCA_007744675	CP036269.1_1781	3	CBM2+GH8+CBM2	Planctomycetia	Planctomycetales	Planctomycetaceae
GCA_007746535	CP036342.1_1555	3	CBM2+GH8+CBM2	Planctomycetia	Planctomycetales	Planctomycetaceae
GCA_007746795	CP036343.1_4186	3	CBM2+GH8+CBM2	Planctomycetia	Planctomycetales	Planctomycetaceae
GCA_007748015	CP036277.1_1609	3	CBM2+GH8+CBM2	Planctomycetia	Planctomycetales	Planctomycetaceae
GCA_007748035	CP036278.1_2091	3	CBM67+CBM67+GH78	Planctomycetia	Pirellulales	Ga0077529
GCA_007748055	CP036279.1_5034	3	CBM16+CBM16+GH16	Planctomycetia	Other	Other
GCA_007748075	CP036280.1_1281	3	CBM67+CBM67+GH78	Phycisphaerae	Phycisphaerales	Phycisphaeraceae
GCA_007748135	CP036347.1_1584	3	CBM2+GH8+CBM2	Planctomycetia	Planctomycetales	Planctomycetaceae
GCA_007748155	CP037421.1_1650	3	CBM2+GH8+CBM2	Planctomycetia	Planctomycetales	Planctomycetaceae
GCA_007748175	CP037422.1_3203	3	CBM2+GH8+CBM2	Planctomycetia	Planctomycetales	Planctomycetaceae
GCA_007748195	CP037920.1_4009	3	CBM2+GH8+CBM2	Planctomycetia	Planctomycetales	Planctomycetaceae
GCA_007750855	CP036291.1_1938	3	PL9+CBM67+GH78	Planctomycetia	Pirellulales	Ga0077529
GCA_007750855	CP036291.1_2044	3	CBM67+CBM67+GH78	Planctomycetia	Pirellulales	Ga0077529
GCA_007750855	CP036291.1_3829	3	CBM67+CBM67+GH78	Planctomycetia	Pirellulales	Ga0077529
GCA_007751945	CP036317.1_2085	3	CBM2+GH8+CBM2	Planctomycetia	Planctomycetales	Planctomycetaceae
GCA_007753265	CP036349.1_2133	3	CBM67+CBM67+GH78	Planctomycetia	Pirellulales	Ga0077529
GCA_007753265	CP036349.1_2634	3	CBM67+CBM67+GH78	Planctomycetia	Pirellulales	Ga0077529
GCA_007753675	CP036432.1_4453	3	CE1+CE1+CE6	Planctomycetia	Pirellulales	Pirellulaceae
GCA_007754425	CP037452.1_1826	3	CBM2+GH8+CBM2	Planctomycetia	Planctomycetales	Planctomycetaceae
GCA_007859835	SJPJ01000001.1_4200	3	GH18+CBM51+GH36	Planctomycetia	Pirellulales	Pirellulaceae
GCA_007859865	SJPI01000001.1_2432	3	CE1+CE1+GH10	Planctomycetia	Pirellulales	Pirellulaceae
GCA_007859865	SJPI01000002.1_163	3	CBM85+CBM85+GH10	Planctomycetia	Pirellulales	Pirellulaceae
GCA_007859865	SJPI01000002.1_277	3	CE1+CE1+CE6	Planctomycetia	Pirellulales	Pirellulaceae
GCA_007859875	SJPL01000001.1_3670	3	CBM67+GH78+GH10	Planctomycetia	Pirellulales	Pirellulaceae
GCA_007859935	SJPO01000001.1_802	3	CBM67+CBM67+GH78	Planctomycetia	Pirellulales	Ga0077529
GCA_007859945	SJPQ01000001.1_1454	3	CBM67+CBM67+GH78	Planctomycetia	Pirellulales	Ga0077529
GCA_007859955	SJPR01000002.1_171	3	CBM67+CBM67+GH78	Planctomycetia	Pirellulales	Ga0077529
GCA_007859955	SJPR01000002.1_50	3	CBM67+CBM67+GH78	Planctomycetia	Pirellulales	Ga0077529
GCA_007860125	SJPW01000006.1_397	3	CBM85+CBM85+GH10	Planctomycetia	Pirellulales	Pirellulaceae
GCA_007860135	SJPV01000006.1_194	3	PL14+GH29+CBM47	Planctomycetia	Pirellulales	Pirellulaceae
GCA_007860175	SJPX01000001.1_917	3	CBM85+CBM85+GH10	Planctomycetia	Pirellulales	Pirellulaceae
GCA_007860215	SJPZ01000001.1_191	3	CBM67+GH78+GH10	Planctomycetia	Pirellulales	Pirellulaceae
GCA_008035925	CP036264.1_2021	3	CE1+CE1+CE6	Planctomycetia	Pirellulales	Pirellulaceae
GCA_008087625	CP042997.1_406	3	CBM66+GH51+GH127	Planctomycetia	Isosphaerales	Isosphaeraceae
GCA_008087665	CP042912.1_1704	3	CBM85+CBM85+GH10	Planctomycetia	Pirellulales	Pirellulaceae
GCA_008087665	CP042912.1_2746	3	CBM85+GH10+CBM6	Planctomycetia	Pirellulales	Pirellulaceae
GCA_008254045	CP042425.1_1962	3	GH127+CBM66+GH51	Planctomycetia	Gemmatales	Gemmataceae
GCA_008254045	CP042425.1_5555	3	CBM2+CBM2+GH18	Planctomycetia	Gemmatales	Gemmataceae
GCA_008329715	VTSR01000001.1_231	3	CBM2+GH8+CBM2	Planctomycetia	Planctomycetales	Planctomycetaceae
GCA_008374075	VRLW01000001.1_2408	3	CBM67+GH78+GH78	Planctomycetia	Pirellulales	Pirellulaceae
GCA_009691855	SIAI01000032.1_1	3	CBM67+CBM67+GH78	UBA1135	UBA1135	GCA-002686595
GCA_009691875	SIAH01000045.1_8	3	CBM2+CBM2+GH5	Planctomycetia	Gemmatales	Gemmataceae
GCA_009720525	CP043930.1_1378	3	CBM2+GH8+CBM2	Planctomycetia	Planctomycetales	Planctomycetaceae
GCA_009776995	WRMR01000040.1_5	3	GH148+CBM4+GH148	Planctomycetia	Pirellulales	Thermoguttaceae
GCA_009776995	WRMR01000046.1_4	3	CBM67+CBM67+GH78	Planctomycetia	Pirellulales	Thermoguttaceae
GCA_009776995	WRMR01000270.1_4	3	GH148+CBM4+GH148	Planctomycetia	Pirellulales	Thermoguttaceae
GCA_009778035	WRKP01000013.1_22	3	GH148+CBM4+GH148	Planctomycetia	Pirellulales	Thermoguttaceae
GCA_009782135	WQUI01000115.1_8	3	CBM67+CBM67+GH78	Planctomycetia	Pirellulales	Thermoguttaceae
GCA_009782135	WQUI01000136.1_6	3	GH148+CBM4+GH148	Planctomycetia	Pirellulales	Thermoguttaceae
GCA_009782135	WQUI01000372.1_11	3	CBM67+CBM67+GH78	Planctomycetia	Pirellulales	Thermoguttaceae
GCA_009782135	WQUI01000480.1_2	3	GH148+CBM4+GH148	Planctomycetia	Pirellulales	Thermoguttaceae
GCA_009783865	WRCR01000200.1_1	3	GH148+CBM4+GH148	Planctomycetia	Pirellulales	Thermoguttaceae
GCA_009783865	WRCR01000219.1_7	3	GH148+CBM4+GH148	Planctomycetia	Pirellulales	Thermoguttaceae
GCA_009783865	WRCR01000469.1_1	3	GH148+CBM4+GH148	Planctomycetia	Pirellulales	Thermoguttaceae
GCA_009885655	VFKG01000174.1_1	3	GT4+GT4+GT2	Planctomycetia	Pirellulales	UBA1268
GCA_009920765	RFZJ01000053.1_16	3	CBM2+CBM2+GH5	Planctomycetia	Gemmatales	Gemmataceae
GCA_009922385	RFVX01000084.1_6	3	CBM2+CBM2+GH5	Planctomycetia	Gemmatales	Gemmataceae
GCA_009922585	RFVE01000256.1_1	3	CBM2+CBM2+GH18	Planctomycetia	Pirellulales	UBA1268
GCA_011048645	DSDR01000074.1_4	3	CBM67+CBM67+GH78	Phycisphaerae	Sedimentisphaerales	Anaerohalophaeraceae
GCA_011048645	DSDR01000085.1_4	3	CBM57+GH62+GH10	Phycisphaerae	Sedimentisphaerales	Anaerohalophaeraceae
GCA_011048645	DSDR01000339.1_2	3	CE1+CBM57+CE1	Phycisphaerae	Sedimentisphaerales	Anaerohalophaeraceae
GCA_011053915	DSJP01000049.1_10	3	GT41+GT41+GT41	Planctomycetia	Gemmatales	HRBIN36
GCA_011054455	DSPM01000147.1_21	3	CBM67+CBM67+GH78	Phycisphaerae	UBA1845	Fen-1342
GCA_011055475	DSDH01000245.1_3	3	CBM67+CBM67+GH78	Phycisphaerae	Sedimentisphaerales	Anaerohalophaeraceae
GCA_011055475	DSDH01000304.1_2	3	GH148+CBM4+GH148	Phycisphaerae	Sedimentisphaerales	Anaerohalophaeraceae
GCA_011064595	JAALJI010000011.1_124	3	CBM67+CBM67+GH78	Planctomycetia	Isosphaerales	Isosphaeraceae
GCA_011064595	JAALJI010000063.1_2	3	CBM67+CBM67+GH78	Planctomycetia	Isosphaerales	Isosphaeraceae
GCA_011064615	JAALJH010000110.1_15	3	GH148+CBM4+GH148	Planctomycetia	Isosphaerales	Isosphaeraceae
GCA_011065895	JAALCR010000010.1_69	3	GH148+CBM4+GH148	Planctomycetia	Isosphaerales	Isosphaeraceae
GCA_011065895	JAALCR010000017.1_8	3	CBM67+CBM67+GH78	Planctomycetia	Isosphaerales	Isosphaeraceae
GCA_011087765	JAALLA010000257.1_1	3	GH26+GH3+GH30	Planctomycetia	Pirellulales	Pirellulaceae
GCA_011327615	DSWH01000023.1_4	3	CE1+CBM51+GH2	Other	Other	Other
GCA_011327615	DSWH01000086.1_33	3	GH148+CBM4+GH148	Other	Other	Other
GCA_011327745	DSWA01000038.1_90	3	CBM67+CBM67+GH78	Other	Other	Other
GCA_011329145	DSUC01000426.1_3	3	GH148+CBM4+GH148	Other	Other	Other
GCA_011332595	DSXM01000767.1_1	3	GH148+CBM4+GH148	Planctomycetia	Pirellulales	UBA11386
GCA_011333295	DTLM01000015.1_7	3	GH148+CBM4+GH148	Planctomycetia	Pirellulales	Thermoguttaceae
GCA_011334285	DTPY01000818.1_2	3	CBM67+CBM67+GH78	Planctomycetia	Pirellulales	Thermoguttaceae
GCA_011334285	DTPY01000891.1_2	3	GH148+CBM4+GH148	Planctomycetia	Pirellulales	Thermoguttaceae
GCA_011367845	DSXL01000038.1_28	3	GH148+CBM4+GH148	Planctomycetia	Pirellulales	Thermoguttaceae
GCA_011367845	DSXL01000039.1_20	3	CBM67+CBM67+GH78	Planctomycetia	Pirellulales	Thermoguttaceae
GCA_011367845	DSXL01000165.1_18	3	GH148+CBM4+GH148	Planctomycetia	Pirellulales	Thermoguttaceae
GCA_011523305	WTHB01000067.1_14	3	CBM2+CBM2+GH18	Planctomycetia	Pirellulales	UBA1268
GCA_011523605	WTGK01000159.1_26	3	GH26+GH3+GH30	Planctomycetia	Pirellulales	Pirellulaceae
GCA_011525305	WTGZ01000041.1_2	3	CBM85+GH10+GH10	Planctomycetia	Pirellulales	UBA1268
GCA_011774535	JAACAY010000514.1_3	3	CBM67+CBM67+GH78	Phycisphaerae	Sedimentisphaerales	SG8-4
GCA_011774535	JAACAY010000921.1_43	3	GH148+CBM4+GH148	Phycisphaerae	Sedimentisphaerales	SG8-4
GCA_011774535	JAACAY010001109.1_3	3	GH127+CBM16+GH51	Phycisphaerae	Sedimentisphaerales	SG8-4
GCA_012270065	JAAXJB010000043.1_17	3	GH26+GH3+GH30	Planctomycetia	Pirellulales	Pirellulaceae
GCA_012290005	JAAXMS010000002.1_689	3	CBM67+GH78+GH10	Planctomycetia	Pirellulales	Pirellulaceae
GCA_012514395	JAAZAJ010000595.1_1	3	CBM67+CBM67+GH78	Phycisphaerae	UBA1845	PWPN01
GCA_012517095	JAAYVQ010000018.1_11	3	CE1+CBM57+GH10	Phycisphaerae	Sedimentisphaerales	Anaerohalophaeraceae
GCA_012517095	JAAYVQ010000289.1_26	3	GH148+CBM4+GH148	Phycisphaerae	Sedimentisphaerales	Anaerohalophaeraceae
GCA_012517095	JAAYVQ010000409.1_1	3	CBM67+CBM67+GH78	Phycisphaerae	Sedimentisphaerales	Anaerohalophaeraceae
GCA_012517265	JAAYVJ010000030.1_1	3	CBM67+CBM67+GH78	Phycisphaerae	Sedimentisphaerales	SG8-4
GCA_012517265	JAAYVJ010000239.1_4	3	GH27+CBM51+GH50	Phycisphaerae	Sedimentisphaerales	SG8-4
GCA_012517265	JAAYVJ010000414.1_13	3	GH148+CBM4+GH148	Phycisphaerae	Sedimentisphaerales	SG8-4
GCA_012519365	JAAYQH010000037.1_1	3	CBM6+CBM6+CBM6	Phycisphaerae	Sedimentisphaerales	Anaerohalophaeraceae
GCA_012519365	JAAYQH010000071.1_3	3	CE1+CBM57+CE1	Phycisphaerae	Sedimentisphaerales	Anaerohalophaeraceae
GCA_012519365	JAAYQH010000287.1_2	3	CE1+GH62+GH10	Phycisphaerae	Sedimentisphaerales	Anaerohalophaeraceae
GCA_012519365	JAAYQH010000314.1_2	3	GH3+CBM51+GH27	Phycisphaerae	Sedimentisphaerales	Anaerohalophaeraceae
GCA_012519365	JAAYQH010000367.1_1	3	CBM67+CBM67+GH78	Phycisphaerae	Sedimentisphaerales	Anaerohalophaeraceae
GCA_012519365	JAAYQH010000382.1_1	3	GH148+CBM4+GH148	Phycisphaerae	Sedimentisphaerales	Anaerohalophaeraceae
GCA_012729315	JAAYDI010000136.1_3	3	CBM67+CBM67+GH78	Planctomycetia	Pirellulales	Pirellulaceae
GCA_012729315	JAAYDI010000169.1_31	3	CBM67+CBM67+GH78	Planctomycetia	Pirellulales	Pirellulaceae
GCA_012729395	JAAYDF010000097.1_72	3	CBM67+CBM67+GH78	Phycisphaerae	UBA1845	PWPN01
GCA_012729595	JAAYCU010000238.1_18	3	GH29+CBM32+GH29	Phycisphaerae	UBA1845	PWPN01
GCA_012744475	JAAYBV010000002.1_17	3	CBM67+CBM67+GH78	Phycisphaerae	Sedimentisphaerales	SG8-4
GCA_012744475	JAAYBV010000009.1_7	3	CE1+CE1+CBM57	Phycisphaerae	Sedimentisphaerales	SG8-4
GCA_012744475	JAAYBV010000108.1_93	3	GH148+CBM4+GH148	Phycisphaerae	Sedimentisphaerales	SG8-4
GCA_012744475	JAAYBV010000114.1_18	3	GH127+GH43+GH51	Phycisphaerae	Sedimentisphaerales	SG8-4
GCA_012798155	JAAZNR010000312.1_1	3	CBM67+CBM67+GH78	Planctomycetia	Pirellulales	Thermoguttaceae
GCA_012798155	JAAZNR010000696.1_3	3	GH148+CBM4+GH148	Planctomycetia	Pirellulales	Thermoguttaceae
GCA_012961865	DTYN01000621.1_3	3	GH148+CBM4+GH148	Planctomycetia	Pirellulales	Thermoguttaceae
GCA_013044165	JABEVB010000064.1_10	3	CBM67+CBM67+GH78	Phycisphaerae	Other	Other
GCA_013152475	JAADGH010000001.1_2	3	GH148+CBM4+GH148	Brocadiae	Other	Other
GCA_013202185	JABMSA010000834.1_2	3	CBM32+CBM32+CBM32	Other	Other	Other
GCA_013202635	JABMRO010000064.1_5	3	GH148+CBM4+GH148	Phycisphaerae	Sedimentisphaerales	SG8-4
GCA_013203815	JABMPF010000267.1_13	3	CBM51+GH27+GH2	UBA1135	UBA1135	UBA1135
GCA_013349435	DUZQ01000053.1_3	3	GH29+GH29+GH29	Phycisphaerae	Sedimentisphaerales	Anaerohalophaeraceae
GCA_013360695	JABWBC010000025.1_19	3	GH2+CBM16+GH51	Phycisphaerae	Phycisphaerales	SM1A02
GCA_013696105	JACCZE010000036.1_19	3	GH30+CBM44+CBM44	UBA11346	UBA11346	UBA11346
GCA_013696105	JACCZE010000036.1_25	3	AA5+CBM6+CBM6	UBA11346	UBA11346	UBA11346
GCA_013696105	JACCZE010000412.1_4	3	GH136+CBM61+CBM61	UBA11346	UBA11346	UBA11346
GCA_013823135	PNLP01000008.1_119	3	CBM2+CBM2+GH5	Planctomycetia	Gemmatales	Gemmataceae
GCA_014154935	JACEHH010000087.1_7	3	CE1+CE1+GH10	Planctomycetia	Pirellulales	Pirellulaceae
GCA_014192335	JACHXU010000004.1_237	3	CBM67+CBM67+GH78	Planctomycetia	Pirellulales	Pirellulaceae
GCA_014192335	JACHXU010000004.1_240	3	GH106+CBM67+CBM47	Planctomycetia	Pirellulales	Pirellulaceae
GCA_014192335	JACHXU010000005.1_295	3	CE1+CE1+CE6	Planctomycetia	Pirellulales	Pirellulaceae
GCA_014207595	JACHGY010000001.1_1036	3	CBM57+CBM57+CBM6	Phycisphaerae	Phycisphaerales	Phycisphaeraceae
GCA_014238335	JABABI010000002.1_22	3	CBM67+CBM67+GH78	Planctomycetia	Planctomycetales	Planctomycetaceae
GCA_014238335	JABABI010000024.1_8	3	CBM2+CBM2+GH5	Planctomycetia	Planctomycetales	Planctomycetaceae
GCA_014238785	JABAAL010000041.1_96	3	AA10+CBM2+GH18	Phycisphaerae	Phycisphaerales	SM1A02
GCA_014238965	JABAAC010000165.1_11	3	AA10+CBM2+GH18	Phycisphaerae	Phycisphaerales	SM1A02
GCA_014359955	JACIYL010000208.1_2	3	GH148+CBM4+GH148	Planctomycetia	Pirellulales	Thermoguttaceae
GCA_014381825	JACNKX010000101.1_75	3	CBM67+CBM67+GH78	Planctomycetia	Pirellulales	Pirellulaceae
GCA_014382805	JACNIZ010000346.1_2	3	CBM51+GH27+GH2	UBA1135	UBA1135	UBA1135
GCA_014859965	JACZKQ010000102.1_41	3	CBM67+CBM67+GH78	Phycisphaerae	Sedimentisphaerales	Anaerohalophaeraceae
GCA_014859965	JACZKQ010000186.1_55	3	CBM67+CBM67+GH78	Phycisphaerae	Sedimentisphaerales	Anaerohalophaeraceae
GCA_014859965	JACZKQ010000199.1_18	3	CE1+CE1+CBM57	Phycisphaerae	Sedimentisphaerales	Anaerohalophaeraceae
GCA_014873095	CP050848.1_4159	3	CBM67+CBM67+GH78	Phycisphaerae	Phycisphaerales	Phycisphaeraceae
GCA_014873095	CP050848.1_4405	3	CBM67+CBM67+GH78	Phycisphaerae	Phycisphaerales	Phycisphaeraceae
GCA_015200025	CP054186.1_474	3	CBM67+GH78+GH43	Phycisphaerae	Phycisphaerales	SM1A02
GCA_015487825	WFOZ01000318.1_4	3	CBM67+CBM67+GH78	Planctomycetia	Planctomycetales	Planctomycetaceae
GCA_015661205	JACVXV010000049.1_12	3	CE4+GH153+GH153	Brocadiae	Brocadiales	Brocadiaceae
GCA_016124375	WGNV01000002.1_274	3	CBM67+GH78+GH43	Phycisphaerae	Phycisphaerales	SM1A02
GCA_016178505	JACOTG010000135.1_5	3	CBM67+CBM67+GH78	UBA1135	UBA1135	Other
GCA_016190155	JACPRB010000342.1_16	3	CBM6+CBM6+CBM6	Other	Other	Other
GCA_016200135	JACQFI010000011.1_3	3	GH18+CE4+GT2	Other	Other	Other
GCA_016342495	JAEIOG010000013.1_18	3	CBM66+GH51+GH43	Phycisphaerae	Sedimentisphaerales	SM23-30
GCA_016342495	JAEIOG010000038.1_16	3	GH29+CBM32+GH117	Phycisphaerae	Sedimentisphaerales	SM23-30
GCA_016342495	JAEIOG010000174.1_5	3	GH148+CBM4+GH148	Phycisphaerae	Sedimentisphaerales	SM23-30
GCA_016709145	JADJEK010000014.1_56	3	GT4+CE14+GT2	UBA1135	UBA1135	Other
GCA_016716265	JADJWQ010000006.1_1580	3	CBM67+CBM67+GH78	UBA1135	UBA1135	UBA2386
GCA_016776925	JADHSL010000047.1_7	3	CBM85+GH10+GH10	Planctomycetia	Pirellulales	UBA1268
GCA_016777985	JADHQJ010000115.1_5	3	GH78+CBM67+GH78	Planctomycetia	Pirellulales	UBA1268
GCA_016777985	JADHQJ010000131.1_1	3	CBM2+CBM2+GH18	Planctomycetia	Pirellulales	UBA1268
GCA_016782715	JADHXX010000065.1_2	3	GT35+GH133+GH13	Phycisphaerae	Sedimentisphaerales	SG8-4
GCA_016782715	JADHXX010000179.1_2	3	GH127+CBM16+GH51	Phycisphaerae	Sedimentisphaerales	SG8-4
GCA_016782715	JADHXX010000194.1_4	3	GH148+CBM4+GH148	Phycisphaerae	Sedimentisphaerales	SG8-4
GCA_016782785	JADHXV010000069.1_8	3	GH148+CBM4+GH148	Phycisphaerae	Other	Other
GCA_016782885	JADHXQ010000167.1_6	3	GH148+CBM4+GH148	Phycisphaerae	SM23-33	SM23-33
GCA_016784735	JADHUC010000028.1_25	3	GH148+CBM4+GH148	Planctomycetia	Pirellulales	Pirellulaceae
GCA_016784735	JADHUC010000224.1_5	3	GH20+GH89+CBM32	Planctomycetia	Pirellulales	Pirellulaceae
GCA_016792705	JAEUIO010000258.1_3	3	CE1+CE1+GH10	Planctomycetia	Pirellulales	Pirellulaceae
GCA_016792705	JAEUIO010000261.1_2	3	CE1+CE1+GH10	Planctomycetia	Pirellulales	Pirellulaceae
GCA_016793015	JAEUJD010000135.1_1	3	GH81+CBM6+GH81	Phycisphaerae	Phycisphaerales	SM1A02
GCA_016794705	JAEUJE010000043.1_83	3	GH81+CBM6+GH81	Phycisphaerae	Phycisphaerales	SM1A02
GCA_016794925	JAEUIW010000020.1_18	3	CBM67+GH78+CE1	Phycisphaerae	Phycisphaerales	SM1A02
GCA_016795105	JAEUIH010000046.1_3	3	CE1+CE1+GH10	Planctomycetia	Planctomycetales	Planctomycetaceae
GCA_016795245	JAEUIA010000096.1_7	3	GT4+GT4+GT4	UBA1135	UBA1135	GCA-002686595
GCA_016795255	JAEUIB010000257.1_2	3	GT4+CE14+GT2	UBA1135	UBA1135	Other
GCA_016872555	VGZO01000031.1_10	3	CBM2+CBM2+GH18	Planctomycetia	Pirellulales	UBA1268
GCA_016872855	VGYV01000542.1_4	3	GH148+CBM4+GH148	Other	Other	Other
GCA_016872875	VGYW01000016.1_3	3	CBM67+GH78+GH78	Other	Other	Other
GCA_016872875	VGYW01000240.1_2	3	GH148+CBM4+GH148	Other	Other	Other
GCA_016872895	VGYT01000294.1_2	3	GH148+CBM4+GH148	Phycisphaerae	Other	Other
GCA_016872925	VGYR01000004.1_11	3	GH78+CBM67+GH78	Planctomycetia	Pirellulales	UBA1268
GCA_016872975	VGYL01000337.1_3	3	CBM67+CBM67+GH78	Phycisphaerae	Sedimentisphaerales	SG8-4
GCA_016873035	VGYJ01000617.1_1	3	GH148+CBM4+GH148	Brocadiae	Other	Other
GCA_016873065	VGYH01000123.1_1	3	GH148+CBM4+GH148	Planctomycetia	Pirellulales	Pirellulaceae
GCA_016873065	VGYH01000863.1_2	3	CBM67+CBM67+GH78	Planctomycetia	Pirellulales	Pirellulaceae
GCA_016873095	VGYC01000223.1_4	3	GH44+CBM57+CBM57	Planctomycetia	Gemmatales	Gemmataceae
GCA_016873195	VGXW01000210.1_1	3	CBM67+CBM67+GH78	UBA1135	UBA1135	UBA2386
GCA_016873225	VGXS01000011.1_59	3	CBM2+CBM2+GH18	Planctomycetia	Gemmatales	Gemmataceae
GCA_016873275	VGXO01000068.1_1	3	CBM2+CBM2+CBM2	Phycisphaerae	Phycisphaerales	SM1A02
GCA_016926155	JAFGPC010000037.1_1	3	CE1+CBM57+CE1	Phycisphaerae	Sedimentisphaerales	Anaerohalophaeraceae
GCA_016926155	JAFGPC010000043.1_3	3	GH29+CBM32+CBM32	Phycisphaerae	Sedimentisphaerales	Anaerohalophaeraceae
GCA_016926155	JAFGPC010000051.1_66	3	CBM67+CBM67+GH78	Phycisphaerae	Sedimentisphaerales	Anaerohalophaeraceae
GCA_016926155	JAFGPC010000174.1_1	3	CBM67+CBM67+GH78	Phycisphaerae	Sedimentisphaerales	Anaerohalophaeraceae
GCA_016926155	JAFGPC010000174.1_16	3	CBM67+GH78+GH163	Phycisphaerae	Sedimentisphaerales	Anaerohalophaeraceae
GCA_016927125	JAFGNG010000082.1_5	3	GT4+GT4+GT4	Other	Other	Other
GCA_016927755	JAFGLZ010000017.1_11	3	CBM67+CBM67+GH78	Phycisphaerae	UBA1845	unknown
GCA_016927755	JAFGLZ010000113.1_28	3	CBM67+CBM67+GH78	Phycisphaerae	UBA1845	unknown
GCA_016927755	JAFGLZ010000132.1_49	3	CBM67+CBM67+GH78	Phycisphaerae	UBA1845	unknown
GCA_016927755	JAFGLZ010000249.1_1	3	CBM67+CBM67+GH78	Phycisphaerae	UBA1845	unknown
GCA_016927855	JAFGLV010000033.1_50	3	GH148+CBM4+GH148	Phycisphaerae	Sedimentisphaerales	SG8-4
GCA_016927855	JAFGLV010000045.1_8	3	CBM67+CBM67+GH78	Phycisphaerae	Sedimentisphaerales	SG8-4
GCA_016927855	JAFGLV010000139.1_14	3	GH127+CBM16+GH51	Phycisphaerae	Sedimentisphaerales	SG8-4
GCA_016928165	JAFGLH010000128.1_13	3	CBM67+CBM67+GH78	Planctomycetia	Pirellulales	UBA11386
GCA_016928605	JAFGKN010000608.1_3	3	GH148+CBM4+GH148	UBA8108	UBA8108	UBA8108
GCA_016928605	JAFGKN010000669.1_2	3	CBM67+CBM67+GH78	UBA8108	UBA8108	UBA8108
GCA_016928855	JAFGKA010000223.1_7	3	GH10+CBM67+GH106	Phycisphaerae	UBA1845	PWPN01
GCA_016928855	JAFGKA010000352.1_3	3	CBM67+CBM67+GH78	Phycisphaerae	UBA1845	PWPN01
GCA_016928975	JAFGJR010000013.1_4	3	GH148+CBM4+GH148	Phycisphaerae	Sedimentisphaerales	SG8-4
GCA_016928975	JAFGJR010000022.1_35	3	CBM67+CBM67+GH78	Phycisphaerae	Sedimentisphaerales	SG8-4
GCA_016930295	JAFGHE010000089.1_5	3	CBM22+CBM22+GH30	Phycisphaerae	Sedimentisphaerales	SM23-30
GCA_016930295	JAFGHE010000129.1_6	3	CBM67+CBM67+GH78	Phycisphaerae	Sedimentisphaerales	SM23-30
GCA_016930295	JAFGHE010000158.1_7	3	CBM67+CBM67+GH78	Phycisphaerae	Sedimentisphaerales	SM23-30
GCA_016930295	JAFGHE010000160.1_1	3	CBM22+GH30+GH5	Phycisphaerae	Sedimentisphaerales	SM23-30
GCA_016930355	JAFGGV010000027.1_5	3	GH159+GH2+CBM32	Phycisphaerae	Sedimentisphaerales	SG8-4
GCA_016930355	JAFGGV010000042.1_4	3	GH2+CBM32+CBM32	Phycisphaerae	Sedimentisphaerales	SG8-4
GCA_016930355	JAFGGV010000109.1_8	3	GH148+CBM4+GH148	Phycisphaerae	Sedimentisphaerales	SG8-4
GCA_016930355	JAFGGV010000182.1_15	3	GH127+CBM16+GH51	Phycisphaerae	Sedimentisphaerales	SG8-4
GCA_016930635	JAFGGI010000025.1_12	3	PL1+CBM35+CBM35	Phycisphaerae	Sedimentisphaerales	UBA12454
GCA_016930645	JAFGGH010000026.1_21	3	CBM66+GH51+GH43	Phycisphaerae	Sedimentisphaerales	SG8-4
GCA_016930745	JAFGGE010000017.1_3	3	CBM67+GH78+GH163	Phycisphaerae	Sedimentisphaerales	Anaerohalophaeraceae
GCA_016930745	JAFGGE010000105.1_5	3	CBM67+CBM67+GH78	Phycisphaerae	Sedimentisphaerales	Anaerohalophaeraceae
GCA_016930815	JAFGFZ010000032.1_4	3	GH148+CBM4+GH148	Planctomycetia	Pirellulales	Ga0077529
GCA_016930815	JAFGFZ010000267.1_8	3	CBM67+CBM67+GH78	Planctomycetia	Pirellulales	Ga0077529
GCA_016930815	JAFGFZ010000488.1_1	3	GH29+CBM32+CBM32	Planctomycetia	Pirellulales	Ga0077529
GCA_016930815	JAFGFZ010000495.1_11	3	CBM32+CBM13+CBM13	Planctomycetia	Pirellulales	Ga0077529
GCA_016930855	JAFGFX010000072.1_2	3	GH148+CBM4+GH148	Phycisphaerae	Sedimentisphaerales	SM23-30
GCA_016930855	JAFGFX010000284.1_6	3	CE1+CE1+CBM57	Phycisphaerae	Sedimentisphaerales	SM23-30
GCA_016932835	JAFGCD010000093.1_15	3	GH127+CBM16+GH51	Phycisphaerae	Sedimentisphaerales	SG8-4
GCA_016932835	JAFGCD010000147.1_21	3	GH148+CBM4+GH148	Phycisphaerae	Sedimentisphaerales	SG8-4
GCA_016932895	JAFGCA010000161.1_1	3	CBM51+GH36+GH127	Phycisphaerae	Sedimentisphaerales	SG8-4
GCA_016932895	JAFGCA010000307.1_7	3	GH38+CBM32+GH139	Phycisphaerae	Sedimentisphaerales	SG8-4
GCA_016932895	JAFGCA010000475.1_9	3	CBM67+CBM67+GH78	Phycisphaerae	Sedimentisphaerales	SG8-4
GCA_016932895	JAFGCA010000711.1_10	3	GH127+CBM16+GH43	Phycisphaerae	Sedimentisphaerales	SG8-4
GCA_016933295	JAFGBG010000259.1_12	3	CE4+CE8+GH43	Phycisphaerae	Sedimentisphaerales	SG8-4
GCA_016933985	JAFGTU010000159.1_1	3	GH148+CBM4+GH148	Phycisphaerae	Sedimentisphaerales	SG8-4
GCA_016933985	JAFGTU010000267.1_6	3	CBM67+CBM67+GH78	Phycisphaerae	Sedimentisphaerales	SG8-4
GCA_016933985	JAFGTU010000302.1_2	3	GH127+CBM16+GH51	Phycisphaerae	Sedimentisphaerales	SG8-4
GCA_016934075	JAFGTN010000615.1_6	3	GH33+GH33+GH165	Planctomycetia	Pirellulales	UBA11386
GCA_016934075	JAFGTN010000643.1_2	3	CBM67+CBM67+GH78	Planctomycetia	Pirellulales	UBA11386
GCA_016934075	JAFGTN010000724.1_4	3	GH148+CBM4+GH148	Planctomycetia	Pirellulales	UBA11386
GCA_016934255	JAFGTG010000215.1_14	3	GH148+CBM4+GH148	Phycisphaerae	Sedimentisphaerales	SG8-4
GCA_016934515	JAFGSR010000015.1_12	3	CBM67+CBM67+GH78	Phycisphaerae	Sedimentisphaerales	SM23-30
GCA_016934515	JAFGSR010000065.1_18	3	GH29+GH29+GH29	Phycisphaerae	Sedimentisphaerales	SM23-30
GCA_016934515	JAFGSR010000115.1_24	3	GH29+GH29+CBM32	Phycisphaerae	Sedimentisphaerales	SM23-30
GCA_016934515	JAFGSR010000202.1_3	3	GH29+GH29+GH29	Phycisphaerae	Sedimentisphaerales	SM23-30
GCA_016934515	JAFGSR010000212.1_4	3	CBM67+CBM67+GH78	Phycisphaerae	Sedimentisphaerales	SM23-30
GCA_016935035	JAFGRR010000432.1_4	3	CBM67+CBM67+GH78	Phycisphaerae	UBA1845	Fen-1342
GCA_016935635	JAFGQP010000089.1_1	3	GH148+CBM4+GH148	Phycisphaerae	Sedimentisphaerales	Anaerohalophaeraceae
GCA_016935635	JAFGQP010000348.1_1	3	CE1+GH62+GH10	Phycisphaerae	Sedimentisphaerales	Anaerohalophaeraceae
GCA_016938295	JAFGUW010000487.1_14	3	CBM67+CBM67+GH78	Phycisphaerae	Sedimentisphaerales	SM23-30
GCA_017302815	JAFLCQ010000048.1_1	3	GH81+CBM32+CBM32	UBA11346	UBA11346	UBA11346
GCA_017302815	JAFLCQ010000198.1_2	3	CBM57+CBM57+CBM57	UBA11346	UBA11346	UBA11346
GCA_017302815	JAFLCQ010000219.1_1	3	GH148+CBM4+GH148	UBA11346	UBA11346	UBA11346
GCA_017303505	JAFLCP010000010.1_63	3	CE1+CE1+GH10	Planctomycetia	Pirellulales	Pirellulaceae
GCA_017303555	JAFLCN010000001.1_423	3	GH81+CBM6+GH81	Phycisphaerae	Phycisphaerales	SM1A02
GCA_017306025	JAFKJJ010000199.1_2	3	GT9+GT9+GT71	Planctomycetia	Gemmatales	Gemmataceae
GCA_017403345	JAFQOH010000034.1_4	3	GH29+GH95+CBM32	Planctomycetia	Pirellulales	Thermoguttaceae
GCA_017403345	JAFQOH010000145.1_2	3	GH148+CBM4+GH148	Planctomycetia	Pirellulales	Thermoguttaceae
GCA_017406045	JAFQZG010000121.1_15	3	GH29+GH95+CBM32	Planctomycetia	Pirellulales	Thermoguttaceae
GCA_017407125	JAFQXE010000025.1_228	3	GH29+GH95+CBM32	Planctomycetia	Pirellulales	Thermoguttaceae
GCA_017408405	JAFQUP010000020.1_6	3	GH148+CBM4+GH148	Planctomycetia	Pirellulales	Thermoguttaceae
GCA_017408405	JAFQUP010000065.1_6	3	GH29+GH95+CBM32	Planctomycetia	Pirellulales	Thermoguttaceae
GCA_017408405	JAFQUP010000083.1_1	3	GH148+CBM4+GH148	Planctomycetia	Pirellulales	Thermoguttaceae
GCA_017409285	JAFQTB010000250.1_3	3	GH148+CBM4+GH148	Planctomycetia	Pirellulales	Thermoguttaceae
GCA_017409285	JAFQTB010001062.1_2	3	CBM67+CBM67+GH78	Planctomycetia	Pirellulales	Thermoguttaceae
GCA_017422925	JAFPHI010000091.1_2	3	CBM67+CBM67+GH78	Planctomycetia	Pirellulales	Thermoguttaceae
GCA_017435375	JAFSFF010000452.1_2	3	CBM67+CBM67+GH78	Planctomycetia	Pirellulales	Thermoguttaceae
GCA_017436025	JAFSDX010000009.1_9	3	GH148+CBM4+GH148	Planctomycetia	Pirellulales	Thermoguttaceae
GCA_017436025	JAFSDX010000016.1_15	3	CE1+CE1+CE1	Planctomycetia	Pirellulales	Thermoguttaceae
GCA_017441605	JAFRXD010000002.1_43	3	CBM67+CBM67+GH78	Planctomycetia	Pirellulales	Thermoguttaceae
GCA_017441605	JAFRXD010000019.1_9	3	CE1+CBM85+GH10	Planctomycetia	Pirellulales	Thermoguttaceae
GCA_017447745	JAFSMW010000171.1_4	3	GH29+GH95+CBM32	Planctomycetia	Pirellulales	Thermoguttaceae
GCA_017447865	JAFSMO010000055.1_87	3	GH29+GH95+CBM32	Planctomycetia	Pirellulales	Thermoguttaceae
GCA_017447865	JAFSMO010000072.1_34	3	GH148+CBM4+GH148	Planctomycetia	Pirellulales	Thermoguttaceae
GCA_017447865	JAFSMO010000096.1_74	3	GH148+CBM4+GH148	Planctomycetia	Pirellulales	Thermoguttaceae
GCA_017447865	JAFSMO010000104.1_43	3	GH148+CBM4+GH148	Planctomycetia	Pirellulales	Thermoguttaceae
GCA_017447865	JAFSMO010000104.1_77	3	GH148+CBM4+GH148	Planctomycetia	Pirellulales	Thermoguttaceae
GCA_017454585	JAFTCU010000224.1_2	3	GH148+CBM4+GH148	Planctomycetia	Pirellulales	Thermoguttaceae
GCA_017454585	JAFTCU010000257.1_7	3	GH148+CBM4+GH148	Planctomycetia	Pirellulales	Thermoguttaceae
GCA_017458405	JAFTAW010000025.1_20	3	CBM67+CBM67+GH78	Planctomycetia	Pirellulales	Thermoguttaceae
GCA_017458405	JAFTAW010000078.1_23	3	CE1+CBM85+GH10	Planctomycetia	Pirellulales	Thermoguttaceae
GCA_017466305	JAFTUJ010000258.1_1	3	GH148+CBM4+GH148	Planctomycetia	Pirellulales	Thermoguttaceae
GCA_017466305	JAFTUJ010000264.1_7	3	CE1+CE1+CE1	Planctomycetia	Pirellulales	Thermoguttaceae
GCA_017506065	JAFVOB010000223.1_1	3	CBM67+CBM67+GH78	Planctomycetia	Pirellulales	Thermoguttaceae
GCA_017506065	JAFVOB010000743.1_2	3	GH148+CBM4+GH148	Planctomycetia	Pirellulales	Thermoguttaceae
GCA_017506065	JAFVOB010000915.1_4	3	CBM67+CBM67+GH78	Planctomycetia	Pirellulales	Thermoguttaceae
GCA_017506065	JAFVOB010001007.1_1	3	CE1+CE1+CE1	Planctomycetia	Pirellulales	Thermoguttaceae
GCA_017521545	JAFXCJ010000093.1_2	3	CBM67+CBM67+GH78	Planctomycetia	Pirellulales	Thermoguttaceae
GCA_017521545	JAFXCJ010000320.1_2	3	CE1+CE1+CE1	Planctomycetia	Pirellulales	Thermoguttaceae
GCA_017521545	JAFXCJ010000358.1_2	3	CBM67+CBM67+GH78	Planctomycetia	Pirellulales	Thermoguttaceae
GCA_017521545	JAFXCJ010000715.1_1	3	GH148+CBM4+GH148	Planctomycetia	Pirellulales	Thermoguttaceae
GCA_017550965	JAFZNK010000004.1_9	3	CE1+CBM85+GH10	Planctomycetia	Pirellulales	Thermoguttaceae
GCA_017550965	JAFZNK010000037.1_7	3	CBM67+CBM67+GH78	Planctomycetia	Pirellulales	Thermoguttaceae
GCA_017550965	JAFZNK010000300.1_40	3	CBM67+CBM67+GH78	Planctomycetia	Pirellulales	Thermoguttaceae
GCA_017556435	JAFZCH010000151.1_1	3	CBM67+CBM67+GH78	Planctomycetia	Pirellulales	Thermoguttaceae
GCA_017556435	JAFZCH010000391.1_1	3	CBM67+CBM67+GH78	Planctomycetia	Pirellulales	Thermoguttaceae
GCA_017557195	JAFZAL010000041.1_3	3	GH29+GH95+CBM32	Planctomycetia	Pirellulales	Thermoguttaceae
GCA_017559825	JAFYQR010000103.1_2	3	CBM67+CBM67+GH78	Planctomycetia	Pirellulales	Thermoguttaceae
GCA_017559825	JAFYQR010000175.1_12	3	GH148+CBM4+GH148	Planctomycetia	Pirellulales	Thermoguttaceae
GCA_017559825	JAFYQR010000178.1_8	3	CE1+CE1+CE1	Planctomycetia	Pirellulales	Thermoguttaceae
GCA_017853145	JAFMKC010000149.1_4	3	CBM2+CBM2+GH18	Planctomycetia	Pirellulales	UBA1268
GCA_017853285	JAFMJU010000405.1_1	3	CBM2+CBM2+GH5	Planctomycetia	Gemmatales	Gemmataceae
GCA_017859615	JAFMMT010000008.1_26	3	GH78+CBM67+GH78	Planctomycetia	Pirellulales	UBA1268
GCA_017859615	JAFMMT010000050.1_3	3	CBM2+CBM2+GH18	Planctomycetia	Pirellulales	UBA1268
GCA_017937485	JAGBDN010000003.1_94	3	GH148+CBM4+GH148	Planctomycetia	Pirellulales	Thermoguttaceae
GCA_017937485	JAGBDN010000020.1_27	3	CE1+CE1+CE1	Planctomycetia	Pirellulales	Thermoguttaceae
GCA_017937485	JAGBDN010000084.1_10	3	CBM67+CBM67+GH78	Planctomycetia	Pirellulales	Thermoguttaceae
GCA_017937685	JAGBDD010000041.1_16	3	CE1+CE1+CE1	Planctomycetia	Pirellulales	Thermoguttaceae
GCA_017937685	JAGBDD010000058.1_9	3	GH148+CBM4+GH148	Planctomycetia	Pirellulales	Thermoguttaceae
GCA_017937685	JAGBDD010000246.1_6	3	CBM67+CBM67+GH78	Planctomycetia	Pirellulales	Thermoguttaceae
GCA_017939795	JAGBAA010000005.1_11	3	GH29+GH95+CBM32	Planctomycetia	Pirellulales	Thermoguttaceae
GCA_017939795	JAGBAA010000142.1_24	3	GH148+CBM4+GH148	Planctomycetia	Pirellulales	Thermoguttaceae
GCA_017993835	JAGOLX010000023.1_3	3	GH148+CBM4+GH148	Phycisphaerae	Sedimentisphaerales	SG8-4
GCA_017993835	JAGOLX010000027.1_31	3	CBM67+CBM67+GH78	Phycisphaerae	Sedimentisphaerales	SG8-4
GCA_017993835	JAGOLX010000032.1_28	3	CE1+CE1+CBM57	Phycisphaerae	Sedimentisphaerales	SG8-4
GCA_018003015	JAGNEZ010000003.1_10	3	CBM67+CBM67+GH78	Phycisphaerae	UBA1845	PWPN01
GCA_018003015	JAGNEZ010000017.1_27	3	GH148+CBM4+GH148	Phycisphaerae	UBA1845	PWPN01
GCA_018003015	JAGNEZ010000041.1_4	3	CE1+CBM57+CE1	Phycisphaerae	UBA1845	PWPN01
GCA_018052735	JAGPMT010000003.1_67	3	CBM67+CBM67+GH78	Phycisphaerae	Sedimentisphaerales	Anaerohalophaeraceae
GCA_018052735	JAGPMT010000009.1_54	3	CE1+CBM57+CE1	Phycisphaerae	Sedimentisphaerales	Anaerohalophaeraceae
GCA_018052735	JAGPMT010000016.1_4	3	CBM66+GH51+GH43	Phycisphaerae	Sedimentisphaerales	Anaerohalophaeraceae
GCA_018052735	JAGPMT010000033.1_4	3	CBM67+CBM67+GH78	Phycisphaerae	Sedimentisphaerales	Anaerohalophaeraceae
GCA_018052735	JAGPMT010000049.1_13	3	GH148+CBM4+GH148	Phycisphaerae	Sedimentisphaerales	Anaerohalophaeraceae
GCA_018055905	JAGPGT010000007.1_22	3	GH27+CBM51+GH50	Phycisphaerae	Sedimentisphaerales	SG8-4
GCA_018055905	JAGPGT010000071.1_13	3	CBM67+CBM67+GH78	Phycisphaerae	Sedimentisphaerales	SG8-4
GCA_018242565	JAFEBR010000434.1_8	3	CBM2+CBM2+GH18	Planctomycetia	Planctomycetales	UBA10511
GCA_018242605	JAFEBP010000004.1_276	3	GH18+CE4+GT2	Phycisphaerae	Phycisphaerales	SM1A02
GCA_018242625	JAFEBO010000006.1_454	3	GH81+CBM6+GH81	Phycisphaerae	Phycisphaerales	SM1A02
GCA_018433925	JAHDQI010000022.1_3	3	CBM66+GH51+GH43	Phycisphaerae	Sedimentisphaerales	Anaerohalophaeraceae
GCA_018433925	JAHDQI010000069.1_13	3	CBM67+CBM67+GH78	Phycisphaerae	Sedimentisphaerales	Anaerohalophaeraceae
GCA_018645065	JABGPF010000041.1_11	3	GH148+CBM4+GH148	Phycisphaerae	SM23-33	SM23-33
GCA_018656645	JABHZL010000066.1_8	3	CBM57+CBM57+CBM57	Phycisphaerae	Phycisphaerales	SM1A02
GCA_018670825	JABHIW010000011.1_35	3	CBM44+CBM44+CBM44	Brocadiae	Brocadiales	Scalinduaceae
GCA_018694455	JABHNP010000078.1_3	3	CBM2+CBM2+GH18	Planctomycetia	Pirellulales	UBA1268
GCA_018814045	JAHJAR010000220.1_2	3	GH51+GH95+GH29	Phycisphaerae	UBA1845	Fen-1342
GCA_018814045	JAHJAR010000293.1_13	3	GH141+GH16+GH141	Phycisphaerae	UBA1845	Fen-1342
GCA_018970605	JAGWWA010000131.1_2	3	CBM67+CBM67+GH78	Planctomycetia	Pirellulales	UBA1268
GCA_018970605	JAGWWA010000143.1_1	3	GH9+CBM3+CBM2	Planctomycetia	Pirellulales	UBA1268
GCA_018970785	JAGWVR010000012.1_5	3	CBM2+CBM2+GH18	Planctomycetia	Pirellulales	UBA1268
GCA_018970845	JAGWVO010000015.1_6	3	CBM2+CBM2+GH18	Planctomycetia	Gemmatales	Gemmataceae
GCA_018970845	JAGWVO010000054.1_7	3	CBM2+CBM2+GH5	Planctomycetia	Gemmatales	Gemmataceae
GCA_019456145	VRUL01000008.1_118	3	GH127+CBM16+GH51	Phycisphaerae	Sedimentisphaerales	SG8-4
GCA_019456145	VRUL01000013.1_103	3	GH148+CBM4+GH148	Phycisphaerae	Sedimentisphaerales	SG8-4
GCA_019456145	VRUL01000029.1_44	3	CBM67+CBM67+GH78	Phycisphaerae	Sedimentisphaerales	SG8-4
GCA_019456195	VRUK01000025.1_19	3	GH127+CBM16+GH51	Phycisphaerae	Sedimentisphaerales	SG8-4
GCA_019456255	VRUG01000007.1_83	3	GT4+GT74+GT2	Phycisphaerae	Sedimentisphaerales	SG8-4
GCA_019636345	JAHBXQ010000001.1_483	3	CBM67+CBM67+GH78	Planctomycetia	Pirellulales	Ga0077529
GCA_019636435	JAHBXP010000030.1_41	3	CBM67+CBM67+GH78	Planctomycetia	Pirellulales	Ga0077529
GCA_019636555	JAHBXH010000001.1_3207	3	GH81+CBM6+GH81	Phycisphaerae	Phycisphaerales	SM1A02
GCA_019636565	JAHBXG010000001.1_162	3	GH81+CBM6+GH81	Phycisphaerae	Phycisphaerales	SM1A02
GCA_019744815	JAIEUA010000008.1_284	3	GH81+CBM6+GH81	Phycisphaerae	Phycisphaerales	SM1A02
GCA_019752375	JAIEMG010000216.1_13	3	CBM67+CBM67+GT83	Planctomycetia	Gemmatales	Gemmataceae
GCA_900129635	FSRB01000001.1_3909	3	CBM2+CBM2+GH5	Planctomycetia	Isosphaerales	Isosphaeraceae
GCA_900317365	ONGM01000039.1_8	3	CBM67+CBM67+GH78	Planctomycetia	Pirellulales	Thermoguttaceae
GCA_900317365	ONGM01000172.1_5	3	CE1+CBM85+GH10	Planctomycetia	Pirellulales	Thermoguttaceae
GCA_900318195	ONJR01000018.1_24	3	CBM67+CBM67+GH78	Planctomycetia	Pirellulales	Thermoguttaceae
GCA_900318195	ONJR01000029.1_5	3	CBM67+CBM67+GH78	Planctomycetia	Pirellulales	Thermoguttaceae
GCA_900318195	ONJR01000086.1_4	3	CE1+CBM85+GH10	Planctomycetia	Pirellulales	Thermoguttaceae
GCA_901538445	LR594586.1_349	3	CBM2+CBM2+GH5	Planctomycetia	Gemmatales	Gemmataceae
GCA_902769145	CACXOD010000358.1_1	3	CE1+CBM85+GH10	Planctomycetia	Pirellulales	Thermoguttaceae
GCA_902770245	CACXSS010000085.1_4	3	GH29+GH95+CBM32	Planctomycetia	Pirellulales	Thermoguttaceae
GCA_902772705	CACYBR010000329.1_11	3	CBM67+CBM67+GH78	Planctomycetia	Pirellulales	Thermoguttaceae
GCA_902803085	CADCOO010000108.1_5	3	CE1+CBM85+GH10	Planctomycetia	Pirellulales	Thermoguttaceae
GCA_902803085	CADCOO010000345.1_6	3	CBM67+CBM67+GH78	Planctomycetia	Pirellulales	Thermoguttaceae
GCA_903831155	CAIKWU010000045.1_34	3	CBM2+GH18+GH18	Planctomycetia	Pirellulales	UBA1268
GCA_903831155	CAIKWU010000222.1_1	3	CBM67+CBM67+GH78	Planctomycetia	Pirellulales	UBA1268
GCA_903831155	CAIKWU010000404.1_2	3	CBM67+CBM67+GH78	Planctomycetia	Pirellulales	UBA1268
GCA_903857265	CAIODZ010000064.1_55	3	GH9+CBM3+CBM64	Phycisphaerae	Sedimentisphaerales	SG8-4
GCA_903858115	CAIOHR010000349.1_18	3	GH33+GH33+GH165	Planctomycetia	Pirellulales	Pirellulaceae
GCA_903863885	CAIPEB010000065.1_60	3	GH106+CBM67+GH106	Planctomycetia	Pirellulales	Pirellulaceae
GCA_903863885	CAIPEB010000199.1_10	3	CBM67+CBM67+GH78	Planctomycetia	Pirellulales	Pirellulaceae
GCA_903863885	CAIPEB010000217.1_5	3	CBM67+CBM67+GH78	Planctomycetia	Pirellulales	Pirellulaceae
GCA_903863885	CAIPEB010000688.1_34	3	CBM67+CBM67+GH78	Planctomycetia	Pirellulales	Pirellulaceae
GCA_903863885	CAIPEB010000770.1_2	3	CBM67+CBM67+GH78	Planctomycetia	Pirellulales	Pirellulaceae
GCA_903885855	CAISKG010000554.1_2	3	CBM2+CBM2+GH18	Planctomycetia	Pirellulales	UBA1268
GCA_903912515	CAIWHS010000515.1_5	3	CBM2+CBM2+GH18	Planctomycetia	Gemmatales	Gemmataceae
GCA_903920425	CAIXME010000795.1_2	3	CE1+CE6+GH10	Planctomycetia	Pirellulales	Pirellulaceae
GCA_903927685	CAIYOB010000390.1_2	3	CBM67+CBM67+GH78	Planctomycetia	Pirellulales	Pirellulaceae
GCA_903927685	CAIYOB010000914.1_5	3	CBM67+CBM67+GH78	Planctomycetia	Pirellulales	Pirellulaceae
GCA_903932765	CAIZHM010000248.1_3	3	GH78+CBM67+GH78	Planctomycetia	Pirellulales	UBA1268
GCA_903932945	CAIZIF010000152.1_1	3	GH78+CBM67+GH78	Planctomycetia	Pirellulales	UBA1268
GCA_903934205	CAIZMX010000163.1_14	3	CBM2+CBM2+GH5	Planctomycetia	Gemmatales	Gemmataceae
GCA_903935555	CAIZSF010000492.1_1	3	GH78+CBM67+GH78	Planctomycetia	Pirellulales	UBA1268
GCA_903937875	CAJABH010000331.1_1	3	GH78+CBM67+GH78	Planctomycetia	Pirellulales	UBA1268
GCA_903937875	CAJABH010000420.1_1	3	GH9+CBM3+CBM2	Planctomycetia	Pirellulales	UBA1268
GCA_903949225	CAJAYZ010000925.1_2	3	GH78+CBM67+GH78	Planctomycetia	Pirellulales	UBA1268
GCA_903958075	CAJBRX010000037.1_6	3	CBM2+CBM2+GH18	Planctomycetia	Pirellulales	UBA1268
GCA_903958075	CAJBRX010000038.1_1	3	GH78+CBM67+GH78	Planctomycetia	Pirellulales	UBA1268
GCA_903958265	CAJBSQ010000280.1_2	3	GH78+CBM67+GH78	Planctomycetia	Pirellulales	UBA1268
GCA_903959485	CAJBXA010000100.1_5	3	CBM2+CBM2+GH5	Planctomycetia	Gemmatales	Gemmataceae
GCA_903961185	CAJCDS010000179.1_4	3	GH9+CBM3+CBM2	Planctomycetia	Pirellulales	UBA1268
GCA_903961655	CAJCFP010000652.1_1	3	GH78+CBM67+GH78	Planctomycetia	Pirellulales	UBA1268
GCA_903961655	CAJCFP010000898.1_2	3	GH9+CBM3+CBM2	Planctomycetia	Pirellulales	UBA1268
GCA_903961655	CAJCFP010001249.1_2	3	CBM2+CBM2+GH18	Planctomycetia	Pirellulales	UBA1268
GCA_905339235	CAJPFG010000006.1_98	3	CBM67+CBM67+GH78	Phycisphaerae	Phycisphaerales	SM1A02
GCA_905339235	CAJPFG010000031.1_214	3	CBM67+CBM67+GH78	Phycisphaerae	Phycisphaerales	SM1A02
binACS_S1.12	ACS_biogas_MG_coassembly_contig_16211_2	3	CBM67+CBM67+GH78	Planctomycetia	Pirellulales	Thermoguttaceae
binACS_S1.12	ACS_biogas_MG_coassembly_contig_30769_13	3	GH148+CBM4+GH148	Planctomycetia	Pirellulales	Thermoguttaceae
binACS_S1.56	ACS_biogas_MG_coassembly_contig_11708_5	3	CBM67+GH78+GH43	Phycisphaerae	Sedimentisphaerales	Anaerohalophaeraceae
binACS_S1.56	ACS_biogas_MG_coassembly_contig_42928_13	3	CE1+GH53+GH53	Phycisphaerae	Sedimentisphaerales	Anaerohalophaeraceae
binACS_S1.56	ACS_biogas_MG_coassembly_contig_8488_17	3	CBM67+CBM67+GH78	Phycisphaerae	Sedimentisphaerales	Anaerohalophaeraceae
binACS_S1.57	ACS_biogas_MG_coassembly_contig_1128_3	3	CE7+CE12+CE12	Phycisphaerae	Sedimentisphaerales	SG8-4
binACS_S1.57	ACS_biogas_MG_coassembly_contig_11799_6	3	GH148+CBM4+GH148	Phycisphaerae	Sedimentisphaerales	SG8-4
binACS_S1.57	ACS_biogas_MG_coassembly_contig_835_3	3	CBM67+GH78+GH33	Phycisphaerae	Sedimentisphaerales	SG8-4
3300000227_3	3300000227.a:TB_AS07_7DRAFT_10001461_2	3	CBM67+CBM67+GH78	Planctomycetia	Pirellulales	Thermoguttaceae
3300000227_3	3300000227.a:TB_AS07_7DRAFT_10004689_1	3	GH148+CBM4+GH148	Planctomycetia	Pirellulales	Thermoguttaceae
3300001095_3	3300001095.a:JGI12104J13512_1000056_26	3	CBM67+CBM67+GH78	Planctomycetia	Pirellulales	Thermoguttaceae
3300001095_3	3300001095.a:JGI12104J13512_1000178_31	3	GH148+CBM4+GH148	Planctomycetia	Pirellulales	Thermoguttaceae
3300001683_4	3300001683.a:GBIDBA_10002729_7	3	CBM67+CBM67+GH78	Planctomycetia	Planctomycetales	Planctomycetaceae
3300003894_19	3300003894.a:Ga0063241_1000140_23	3	CBM2+CBM2+GH18	Planctomycetia	Pirellulales	UBA1268
3300003894_19	3300003894.a:Ga0063241_1016874_2	3	GH78+CBM67+GH78	Planctomycetia	Pirellulales	UBA1268
3300005294_6	3300005294.a:Ga0065705_10003703_5	3	CE1+CE1+GH10	Planctomycetia	Pirellulales	Pirellulaceae
3300005858_1	3300005858.a:Ga0079995_1062115_10	3	GT41+GT41+GT41	Planctomycetia	Gemmatales	HRBIN36
3300009503_20	3300009503.a:Ga0123519_10000001_217	3	CBM67+CBM67+GH78	Planctomycetia	Pirellulales	Thermoguttaceae
3300009503_20	3300009503.a:Ga0123519_10000679_2	3	GH148+CBM4+GH148	Planctomycetia	Pirellulales	Thermoguttaceae
3300009702_16	3300009702.a:Ga0114931_10003528_10	3	CBM67+GH78+GH33	Planctomycetia	Pirellulales	Ga0077529
3300009702_16	3300009702.a:Ga0114931_10016119_9	3	CBM67+CBM67+GH78	Planctomycetia	Pirellulales	Ga0077529
3300009704_8	3300009704.a:Ga0116145_1000023_4	3	GH139+GH139+GH33	Phycisphaerae	Sedimentisphaerales	Anaerohalophaeraceae
3300009704_8	3300009704.a:Ga0116145_1000216_22	3	CBM67+CBM67+GH78	Phycisphaerae	Sedimentisphaerales	Anaerohalophaeraceae
3300009704_8	3300009704.a:Ga0116145_1000359_4	3	CE1+CE1+CBM57	Phycisphaerae	Sedimentisphaerales	Anaerohalophaeraceae
3300009770_6	3300009770.a:Ga0123332_1001012_6	3	CBM67+CBM67+GH78	Planctomycetia	Pirellulales	Pirellulaceae
3300011118_28	3300011118.a:Ga0114922_10000277_6	3	GH148+CBM4+GH148	Phycisphaerae	Sedimentisphaerales	SG8-4
3300011118_28	3300011118.a:Ga0114922_10000729_22	3	GH127+CBM16+GH51	Phycisphaerae	Sedimentisphaerales	SG8-4
3300011118_28	3300011118.a:Ga0114922_10001619_3	3	CBM67+CBM67+GH78	Phycisphaerae	Sedimentisphaerales	SG8-4
3300011118_30	3300011118.a:Ga0114922_10001960_9	3	GH141+GH117+GH117	Phycisphaerae	Sedimentisphaerales	SM23-30
3300011418_2	3300011418.a:Ga0153954_1000067_50	3	CBM57+CBM57+CBM57	Planctomycetia	Isosphaerales	Isosphaeraceae
3300012921_29	3300012921.a:Ga0164290_1000205_77	3	GH81+CBM6+GH81	Phycisphaerae	Phycisphaerales	SM1A02
3300013006_16	3300013006.a:Ga0164294_10000424_15	3	GH78+CBM67+GH78	Planctomycetia	Pirellulales	UBA1268
3300013006_26	3300013006.a:Ga0164294_10008210_4	3	CBM2+CBM2+GH18	Planctomycetia	Pirellulales	UBA1268
3300014720_17	3300014720.a:Ga0172376_10015330_1	3	CBM2+CBM2+GH18	Planctomycetia	Isosphaerales	Isosphaeraceae
3300017419_3	3300017419.a:Ga0185332_1000003_43	3	GH148+CBM4+GH148	Planctomycetia	Pirellulales	Thermoguttaceae
3300017452_2	3300017452.a:Ga0185341_1000026_59	3	GH148+CBM4+GH148	Planctomycetia	Pirellulales	UBA11386
3300017452_6	3300017452.a:Ga0185341_1000263_36	3	GH148+CBM4+GH148	Planctomycetia	Pirellulales	Thermoguttaceae
3300017452_6	3300017452.a:Ga0185341_1000377_19	3	GH148+CBM4+GH148	Planctomycetia	Pirellulales	Thermoguttaceae
3300017452_6	3300017452.a:Ga0185341_1001683_5	3	CBM67+CBM67+GH78	Planctomycetia	Pirellulales	Thermoguttaceae
3300017470_3	3300017470.a:Ga0185344_1000876_4	3	GH148+CBM4+GH148	Phycisphaerae	Sedimentisphaerales	SG8-4
3300017470_3	3300017470.a:Ga0185344_1000925_20	3	CBM67+GH78+GH78	Phycisphaerae	Sedimentisphaerales	SG8-4
3300017470_3	3300017470.a:Ga0185344_1003611_4	3	CE1+CE1+CBM57	Phycisphaerae	Sedimentisphaerales	SG8-4
3300017655_10	3300017655.a:Ga0182739_1000429_45	3	CE1+CE1+GH10	Planctomycetia	Pirellulales	Pirellulaceae
3300017788_33	3300017788.a:Ga0169931_10010676_3	3	CBM2+CBM2+GH5	Planctomycetia	Gemmatales	Gemmataceae
3300017788_33	3300017788.a:Ga0169931_10017584_5	3	CBM2+CBM2+GH18	Planctomycetia	Gemmatales	Gemmataceae
3300018024_20	3300018024.a:Ga0187881_10000640_28	3	GH9+CBM3+CBM64	Phycisphaerae	Sedimentisphaerales	SG8-4
3300018024_20	3300018024.a:Ga0187881_10001201_11	3	GH115+GH115+GH8	Phycisphaerae	Sedimentisphaerales	SG8-4
3300018065_15	3300018065.a:Ga0180430_10026253_1	3	GH148+CBM4+GH148	Planctomycetia	Pirellulales	unknown
3300018415_11	3300018415.a:Ga0181559_10003863_2	3	CE1+CE1+GH10	Planctomycetia	Pirellulales	Pirellulaceae
3300020186_19	3300020186.a:Ga0163153_10025874_3	3	CBM67+CBM67+GH78	Planctomycetia	Pirellulales	Ga0077529
3300020385_21	3300020385.a:Ga0211677_10000093_17	3	GH81+CBM6+GH81	Phycisphaerae	Phycisphaerales	SM1A02
3300020603_57	3300020603.a:Ga0194126_10033488_3	3	GH148+CBM4+GH148	Phycisphaerae	Sedimentisphaerales	Anaerohalophaeraceae
3300021843_30	3300021843.a:Ga0226657_10003008_10	3	GH148+CBM4+GH148	Phycisphaerae	Sedimentisphaerales	Anaerohalophaeraceae
3300021843_30	3300021843.a:Ga0226657_10009065_2	3	CBM67+CBM67+GH78	Phycisphaerae	Sedimentisphaerales	Anaerohalophaeraceae
3300021843_30	3300021843.a:Ga0226657_10010065_2	3	GH97+CBM51+GH97	Phycisphaerae	Sedimentisphaerales	Anaerohalophaeraceae
3300021843_38	3300021843.a:Ga0226657_10002120_22	3	CBM67+CBM67+GH78	Phycisphaerae	Sedimentisphaerales	UBA12454
3300022177_11	3300022177.a:Ga0228536_1000254_10	3	CBM67+GH78+GH43	Phycisphaerae	Sedimentisphaerales	Anaerohalophaeraceae
3300022177_11	3300022177.a:Ga0228536_1000329_7	3	CBM67+CBM67+GH78	Phycisphaerae	Sedimentisphaerales	Anaerohalophaeraceae
3300022177_11	3300022177.a:Ga0228536_1000960_15	3	GH148+CBM4+GH148	Phycisphaerae	Sedimentisphaerales	Anaerohalophaeraceae
3300022181_6	3300022181.a:Ga0228535_1000014_2	3	GH10+CE1+CBM57	Phycisphaerae	Sedimentisphaerales	SG8-4
3300022181_6	3300022181.a:Ga0228535_1000256_52	3	GH141+CBM67+GH78	Phycisphaerae	Sedimentisphaerales	SG8-4
3300022181_6	3300022181.a:Ga0228535_1000348_69	3	CBM67+CBM67+GH78	Phycisphaerae	Sedimentisphaerales	SG8-4
3300022181_6	3300022181.a:Ga0228535_1000828_27	3	GH148+CBM4+GH148	Phycisphaerae	Sedimentisphaerales	SG8-4
3300022181_6	3300022181.a:Ga0228535_1000829_23	3	GH27+CBM51+GH50	Phycisphaerae	Sedimentisphaerales	SG8-4
3300022181_6	3300022181.a:Ga0228535_1001277_29	3	GH29+CBM32+CBM32	Phycisphaerae	Sedimentisphaerales	SG8-4
3300022865_2	3300022865.a:Ga0222668_1001697_3	3	CBM2+GH8+CBM2	Planctomycetia	Planctomycetales	Planctomycetaceae
3300023184_22	3300023184.a:Ga0214919_10000117_80	3	GH141+GH141+CE17	Planctomycetia	Pirellulales	UBA1268
3300024062_7	3300024062.a:Ga0255039_10000007_1	3	GH97+GH97+GH31	Phycisphaerae	Sedimentisphaerales	SM23-30
3300024262_19	3300024262.a:Ga0210003_1001329_19	3	CBM2+CBM2+GH5	Planctomycetia	Pirellulales	UBA1268
3300024352_1	3300024352.a:Ga0255142_1000448_3	3	CBM2+CBM2+GH5	Planctomycetia	Gemmatales	Gemmataceae
3300024433_9	3300024433.a:Ga0209986_10002051_1	3	CBM2+CBM2+GH18	Planctomycetia	Pirellulales	UBA1268
3300024433_9	3300024433.a:Ga0209986_10006708_1	3	GH33+GH33+GH165	Planctomycetia	Pirellulales	UBA1268
3300025161_17	3300025161.a:Ga0209381_1000558_34	3	GH148+CBM4+GH148	Phycisphaerae	Tepidisphaerales	UBA1161
3300025161_17	3300025161.a:Ga0209381_1000778_9	3	CBM67+CBM67+GH78	Phycisphaerae	Tepidisphaerales	UBA1161
3300025161_24	3300025161.a:Ga0209381_1000150_38	3	GH148+CBM4+GH148	Phycisphaerae	Tepidisphaerales	UBA1161
3300025161_7	3300025161.a:Ga0209381_1000660_41	3	GH148+CBM4+GH148	Other	Other	Other
3300025161_7	3300025161.a:Ga0209381_1000992_16	3	CE1+CBM51+GH2	Other	Other	Other
3300025471_11	3300025471.a:Ga0209508_1000183_19	3	CBM67+CBM67+GH78	Phycisphaerae	Sedimentisphaerales	Anaerohalophaeraceae
3300025471_11	3300025471.a:Ga0209508_1005302_1	3	GH128+CBM6+CBM6	Phycisphaerae	Sedimentisphaerales	Anaerohalophaeraceae
3300025477_10	3300025477.a:Ga0208192_1000005_384	3	GT35+GH133+GH13	Phycisphaerae	Sedimentisphaerales	SG8-4
3300025477_10	3300025477.a:Ga0208192_1000013_214	3	GH9+CBM3+CBM64	Phycisphaerae	Sedimentisphaerales	SG8-4
3300025477_10	3300025477.a:Ga0208192_1000998_5	3	GH74+GH74+GH74	Phycisphaerae	Sedimentisphaerales	SG8-4
3300025503_15	3300025503.a:Ga0209012_1000043_161	3	CBM67+CBM67+GH78	Phycisphaerae	Other	Other
3300025572_23	3300025572.a:Ga0207864_1000898_12	3	CBM51+CBM51+CBM51	Phycisphaerae	Tepidisphaerales	UBA1161
3300025572_23	3300025572.a:Ga0207864_1001135_8	3	CBM51+CBM51+CE3	Phycisphaerae	Tepidisphaerales	UBA1161
3300025605_20	3300025605.a:Ga0209720_1006217_4	3	GH128+CBM6+CBM6	Phycisphaerae	Sedimentisphaerales	Anaerohalophaeraceae
3300025605_20	3300025605.a:Ga0209720_1006862_2	3	CBM67+CBM67+GH78	Phycisphaerae	Sedimentisphaerales	Anaerohalophaeraceae
3300025629_2	3300025629.a:Ga0208824_1000003_215	3	CBM67+CBM67+GH78	Phycisphaerae	Sedimentisphaerales	SG8-4
3300025629_2	3300025629.a:Ga0208824_1000013_55	3	GH10+CE1+CBM57	Phycisphaerae	Sedimentisphaerales	SG8-4
3300025629_2	3300025629.a:Ga0208824_1000013_94	3	GH148+CBM4+GH148	Phycisphaerae	Sedimentisphaerales	SG8-4
3300025629_2	3300025629.a:Ga0208824_1000030_5	3	GH27+CBM51+GH50	Phycisphaerae	Sedimentisphaerales	SG8-4
3300025629_2	3300025629.a:Ga0208824_1000194_25	3	GH141+CBM67+GH78	Phycisphaerae	Sedimentisphaerales	SG8-4
3300025634_3	3300025634.a:Ga0208589_1000776_14	3	CBM67+CBM67+GH78	Phycisphaerae	Tepidisphaerales	UBA1161
3300025638_15	3300025638.a:Ga0208198_1000013_157	3	GH128+CBM6+CBM6	Phycisphaerae	Sedimentisphaerales	Anaerohalophaeraceae
3300025638_15	3300025638.a:Ga0208198_1000015_42	3	GH95+CBM32+CBM6	Phycisphaerae	Sedimentisphaerales	Anaerohalophaeraceae
3300025638_15	3300025638.a:Ga0208198_1000015_49	3	GH3+CBM51+GH27	Phycisphaerae	Sedimentisphaerales	Anaerohalophaeraceae
3300025638_15	3300025638.a:Ga0208198_1000076_78	3	CBM67+CBM67+GH78	Phycisphaerae	Sedimentisphaerales	Anaerohalophaeraceae
3300025638_15	3300025638.a:Ga0208198_1000200_45	3	CBM67+CBM67+GH78	Phycisphaerae	Sedimentisphaerales	Anaerohalophaeraceae
3300025649_1	3300025649.a:Ga0208279_1000030_84	3	GH29+GH29+CBM32	Phycisphaerae	Sedimentisphaerales	SG8-4
3300025649_1	3300025649.a:Ga0208279_1000062_82	3	CBM67+CBM67+GH78	Phycisphaerae	Sedimentisphaerales	SG8-4
3300025649_1	3300025649.a:Ga0208279_1000068_2	3	GH148+CBM4+GH148	Phycisphaerae	Sedimentisphaerales	SG8-4
3300025649_1	3300025649.a:Ga0208279_1000161_2	3	GH29+GH29+CBM32	Phycisphaerae	Sedimentisphaerales	SG8-4
3300025649_1	3300025649.a:Ga0208279_1000907_11	3	GH127+CBM16+GH43	Phycisphaerae	Sedimentisphaerales	SG8-4
3300025686_3	3300025686.a:Ga0209506_1003410_4	3	CBM67+CBM67+GH78	Phycisphaerae	UBA1845	PWPN01
3300025686_3	3300025686.a:Ga0209506_1004179_2	3	CBM67+CBM67+GH78	Phycisphaerae	UBA1845	PWPN01
3300025686_4	3300025686.a:Ga0209506_1000582_19	3	GH148+CBM4+GH148	Other	Other	Other
3300025686_5	3300025686.a:Ga0209506_1000018_19	3	CBM67+CBM67+GH78	Phycisphaerae	Sedimentisphaerales	SG8-4
3300025686_5	3300025686.a:Ga0209506_1000323_23	3	GH148+CBM4+GH148	Phycisphaerae	Sedimentisphaerales	SG8-4
3300025706_4	3300025706.a:Ga0209507_1000043_85	3	CBM51+GH36+GH2	Brocadiae	Other	Other
3300025706_4	3300025706.a:Ga0209507_1000043_9	3	CBM67+CBM67+GH78	Brocadiae	Other	Other
3300025706_4	3300025706.a:Ga0209507_1000930_19	3	CBM67+CBM67+GH78	Brocadiae	Other	Other
3300025708_4	3300025708.a:Ga0209201_1004533_4	3	GH148+CBM4+GH148	Phycisphaerae	SM23-33	SM23-33
3300025708_4	3300025708.a:Ga0209201_1007674_3	3	CBM67+CBM67+GH78	Phycisphaerae	SM23-33	SM23-33
3300025715_3	3300025715.a:Ga0209310_1000072_89	3	CE1+CBM57+CE1	Phycisphaerae	UBA1845	PWPN01
3300025715_3	3300025715.a:Ga0209310_1000086_27	3	CBM67+CBM67+GH78	Phycisphaerae	UBA1845	PWPN01
3300025724_22	3300025724.a:Ga0208196_1000012_178	3	CBM67+CBM67+GH78	Phycisphaerae	Sedimentisphaerales	Anaerohalophaeraceae
3300025724_22	3300025724.a:Ga0208196_1000018_90	3	GH3+CBM51+GH27	Phycisphaerae	Sedimentisphaerales	Anaerohalophaeraceae
3300025724_22	3300025724.a:Ga0208196_1000019_180	3	CBM32+GH95+CBM6	Phycisphaerae	Sedimentisphaerales	Anaerohalophaeraceae
3300025724_22	3300025724.a:Ga0208196_1000091_23	3	GH128+CBM6+CBM6	Phycisphaerae	Sedimentisphaerales	Anaerohalophaeraceae
3300025724_22	3300025724.a:Ga0208196_1000585_22	3	CBM67+CBM67+GH78	Phycisphaerae	Sedimentisphaerales	Anaerohalophaeraceae
3300025730_4	3300025730.a:Ga0209606_1000002_151	3	GH148+CBM4+GH148	Phycisphaerae	Sedimentisphaerales	SG8-4
3300025730_4	3300025730.a:Ga0209606_1000157_42	3	CBM67+CBM67+GH78	Phycisphaerae	Sedimentisphaerales	SG8-4
3300025730_4	3300025730.a:Ga0209606_1000161_18	3	GH127+GH43+GH51	Phycisphaerae	Sedimentisphaerales	SG8-4
3300025730_4	3300025730.a:Ga0209606_1000249_20	3	CE1+CE1+CBM57	Phycisphaerae	Sedimentisphaerales	SG8-4
3300025784_3	3300025784.a:Ga0209200_1000155_52	3	GH148+CBM4+GH148	Phycisphaerae	Sedimentisphaerales	SG8-4
3300025784_3	3300025784.a:Ga0209200_1000183_47	3	GH29+CE17+GH151	Phycisphaerae	Sedimentisphaerales	SG8-4
3300025784_3	3300025784.a:Ga0209200_1000189_23	3	CBM67+CBM67+GH78	Phycisphaerae	Sedimentisphaerales	SG8-4
3300025784_3	3300025784.a:Ga0209200_1000905_22	3	CE1+CE1+CBM57	Phycisphaerae	Sedimentisphaerales	SG8-4
3300025872_7	3300025872.a:Ga0208783_10000212_9	3	CBM67+CBM67+GH78	Planctomycetia	Pirellulales	UBA1268
3300026280_2	3300026280.a:Ga0209017_10001256_1	3	GH148+CBM4+GH148	Planctomycetia	Pirellulales	Thermoguttaceae
3300026280_5	3300026280.a:Ga0209017_10000505_24	3	GH148+CBM4+GH148	Planctomycetia	Pirellulales	UBA11386
3300026290_20	3300026290.a:Ga0209510_1000235_69	3	GH148+CBM4+GH148	Phycisphaerae	Sedimentisphaerales	Anaerohalophaeraceae
3300026290_20	3300026290.a:Ga0209510_1000286_2	3	CBM57+CBM57+GH95	Phycisphaerae	Sedimentisphaerales	Anaerohalophaeraceae
3300026290_20	3300026290.a:Ga0209510_1000567_3	3	GH95+CBM32+CBM6	Phycisphaerae	Sedimentisphaerales	Anaerohalophaeraceae
3300026290_6	3300026290.a:Ga0209510_1000842_8	3	GH148+CBM4+GH148	Phycisphaerae	Sedimentisphaerales	SG8-4
3300026290_6	3300026290.a:Ga0209510_1003763_2	3	GH127+CBM16+GH43	Phycisphaerae	Sedimentisphaerales	SG8-4
3300026290_6	3300026290.a:Ga0209510_1005884_2	3	CBM67+CBM67+GH78	Phycisphaerae	Sedimentisphaerales	SG8-4
3300026290_6	3300026290.a:Ga0209510_1009945_3	3	CE1+CE1+CBM57	Phycisphaerae	Sedimentisphaerales	SG8-4
3300026311_18	3300026311.a:Ga0209723_1011248_3	3	GT4+CE4+GT4	Planctomycetia	Pirellulales	UBA11386
3300026311_1	3300026311.a:Ga0209723_1000360_10	3	GH148+CBM4+GH148	Planctomycetia	Pirellulales	Thermoguttaceae
3300026311_1	3300026311.a:Ga0209723_1001009_34	3	CBM67+CBM67+GH78	Planctomycetia	Pirellulales	Thermoguttaceae
3300026484_5	3300026484.a:Ga0256837_1000430_18	3	GT41+GT41+GT41	Other	Other	Other
3300027051_7	3300027051.a:Ga0209269_1000195_58	3	CBM67+CBM67+GH78	Phycisphaerae	Sedimentisphaerales	SM23-30
3300027337_3	3300027337.a:Ga0255087_1000875_1	3	CBM2+CBM2+GH5	Planctomycetia	Gemmatales	Gemmataceae
3300027494_1	3300027494.a:Ga0255094_1001803_3	3	GH33+GH33+GH33	Planctomycetia	Planctomycetales	Planctomycetaceae
3300027534_1	3300027534.a:Ga0255125_1000067_12	3	CBM2+CBM2+GH18	Planctomycetia	Gemmatales	Gemmataceae
3300027607_18	3300027607.a:Ga0207422_1000345_124	3	CBM57+CBM57+CBM57	Phycisphaerae	UBA1845	UTPLA1
3300027625_6	3300027625.a:Ga0208044_1000918_6	3	CBM57+CBM32+CBM32	Planctomycetia	Isosphaerales	Isosphaeraceae
3300027690_29	3300027690.a:Ga0209164_1000873_31	3	CBM67+CBM67+GH78	Phycisphaerae	Sedimentisphaerales	SM23-30
3300027690_29	3300027690.a:Ga0209164_1001386_11	3	CBM67+CBM67+GH78	Phycisphaerae	Sedimentisphaerales	SM23-30
3300027746_5	3300027746.a:Ga0209597_1005960_2	3	CBM67+CBM67+GH78	Planctomycetia	Pirellulales	UBA1268
3300027760_14	3300027760.a:Ga0209598_10007671_6	3	CBM2+CBM2+GH5	Planctomycetia	Gemmatales	Gemmataceae
3300027760_14	3300027760.a:Ga0209598_10009305_2	3	CBM2+CBM2+GH18	Planctomycetia	Gemmatales	Gemmataceae
3300027760_9	3300027760.a:Ga0209598_10003244_2	3	CBM85+CBM85+GH10	Planctomycetia	Pirellulales	UBA1268
3300027777_7	3300027777.a:Ga0209829_10006384_5	3	CBM2+CBM2+GH18	Planctomycetia	Pirellulales	UBA1268
3300027782_6	3300027782.a:Ga0209500_10006404_3	3	GT4+GT4+GT2	Planctomycetia	Pirellulales	UBA1268
3300027838_7	3300027838.a:Ga0209089_10000378_17	3	CBM51+GH36+GH36	Planctomycetia	Pirellulales	Pirellulaceae
3300027863_67	3300027863.a:Ga0207433_10000157_47	3	CBM66+CBM66+CBM66	Phycisphaerae	Sedimentisphaerales	SG8-4
3300027863_67	3300027863.a:Ga0207433_10000186_117	3	GH148+CBM4+GH148	Phycisphaerae	Sedimentisphaerales	SG8-4
3300027885_7	3300027885.a:Ga0209450_10000026_4	3	CBM57+CBM6+CBM6	Phycisphaerae	Tepidisphaerales	UBA1161
3300027885_7	3300027885.a:Ga0209450_10000038_15	3	CBM6+CBM6+CBM6	Phycisphaerae	Tepidisphaerales	UBA1161
3300027885_7	3300027885.a:Ga0209450_10000184_15	3	CBM6+CBM6+CBM6	Phycisphaerae	Tepidisphaerales	UBA1161
3300027885_7	3300027885.a:Ga0209450_10003881_2	3	CBM6+CBM6+CBM6	Phycisphaerae	Tepidisphaerales	UBA1161
3300027896_13	3300027896.a:Ga0209777_10000109_44	3	GH148+CBM4+GH148	Phycisphaerae	Sedimentisphaerales	SG8-4
3300027896_13	3300027896.a:Ga0209777_10000316_1	3	CBM66+CBM66+CBM66	Phycisphaerae	Sedimentisphaerales	SG8-4
3300027906_4	3300027906.a:Ga0209404_10000293_24	3	CBM51+GH36+GH36	Planctomycetia	Pirellulales	Pirellulaceae
3300027976_32	3300027976.a:Ga0209702_10002450_4	3	CBM2+CBM2+GH5	Planctomycetia	Gemmatales	Gemmataceae
3300027976_36	3300027976.a:Ga0209702_10006244_6	3	CBM2+GH18+GH18	Planctomycetia	Pirellulales	UBA1268
3300027983_31	3300027983.a:Ga0209284_10003866_14	3	CBM2+CBM2+GH18	Phycisphaerae	Phycisphaerales	SM1A02
3300028593_43	3300028593.a:Ga0255347_1016936_3	3	GH95+CBM32+CBM6	Phycisphaerae	Sedimentisphaerales	Anaerohalophaeraceae
3300028593_43	3300028593.a:Ga0255347_1028424_1	3	CBM67+CBM67+GH78	Phycisphaerae	Sedimentisphaerales	Anaerohalophaeraceae
3300028603_58	3300028603.a:Ga0265293_10000644_9	3	GH115+GH115+GH8	Phycisphaerae	Sedimentisphaerales	SG8-4
3300028627_9	3300028627.a:Ga0302243_1000019_95	3	GH38+GH29+CBM32	UBA8108	UBA8108	UBA8898
3300028627_9	3300028627.a:Ga0302243_1000047_22	3	CBM6+GH120+CE7	UBA8108	UBA8108	UBA8898
3300028627_9	3300028627.a:Ga0302243_1000049_23	3	GH148+CBM4+GH148	UBA8108	UBA8108	UBA8898
3300028627_9	3300028627.a:Ga0302243_1000153_24	3	CBM67+CBM67+GH78	UBA8108	UBA8108	UBA8898
GCA_000025185	CP001848.1_1195	2	CBM48+GH13	Planctomycetia	Pirellulales	Pirellulaceae
GCA_000025185	CP001848.1_2802	2	CBM48+GH13	Planctomycetia	Pirellulales	Pirellulaceae
GCA_000025185	CP001848.1_4331	2	GH33+GH33	Planctomycetia	Pirellulales	Pirellulaceae
GCA_000092105	CP001744.1_2219	2	CBM48+GH13	Planctomycetia	Planctomycetales	Planctomycetaceae
GCA_000092105	CP001744.1_2689	2	CBM48+GH13	Planctomycetia	Planctomycetales	Planctomycetaceae
GCA_000092105	CP001744.1_3768	2	GH33+GH33	Planctomycetia	Planctomycetales	Planctomycetaceae
GCA_000092105	CP001744.1_3969	2	CBM48+GH13	Planctomycetia	Planctomycetales	Planctomycetaceae
GCA_000092105	CP001744.1_410	2	CBM48+GH13	Planctomycetia	Planctomycetales	Planctomycetaceae
GCA_000153105	CH672376.1_2159	2	CBM51+GH36	Planctomycetia	Pirellulales	Pirellulaceae
GCA_000153105	CH672376.1_3001	2	GT84+GH94	Planctomycetia	Pirellulales	Pirellulaceae
GCA_000153105	CH672376.1_3017	2	CE1+CE1	Planctomycetia	Pirellulales	Pirellulaceae
GCA_000153105	CH672376.1_3360	2	CBM48+GH13	Planctomycetia	Pirellulales	Pirellulaceae
GCA_000153105	CH672377.1_1547	2	CBM48+GH13	Planctomycetia	Pirellulales	Pirellulaceae
GCA_000165715	CP002546.1_1693	2	GH117+GH117	Planctomycetia	Planctomycetales	Planctomycetaceae
GCA_000165715	CP002546.1_2651	2	CBM48+GH13	Planctomycetia	Planctomycetales	Planctomycetaceae
GCA_000165715	CP002546.1_3776	2	GH2+GH43	Planctomycetia	Planctomycetales	Planctomycetaceae
GCA_000165715	CP002546.1_4518	2	CBM48+GH13	Planctomycetia	Planctomycetales	Planctomycetaceae
GCA_000171775	ABGO01000021.1_12	2	GT4+GT2	Planctomycetia	Gemmatales	Gemmataceae
GCA_000171775	ABGO01000038.1_3	2	CE7+CE15	Planctomycetia	Gemmatales	Gemmataceae
GCA_000171775	ABGO01000053.1_8	2	CBM48+GH13	Planctomycetia	Gemmatales	Gemmataceae
GCA_000171775	ABGO01000067.1_20	2	GT4+GT4	Planctomycetia	Gemmatales	Gemmataceae
GCA_000171775	ABGO01000069.1_22	2	CBM38+GH32	Planctomycetia	Gemmatales	Gemmataceae
GCA_000171775	ABGO01000089.1_3	2	GT84+GH94	Planctomycetia	Gemmatales	Gemmataceae
GCA_000171775	ABGO01000281.1_2	2	CBM48+GH13	Planctomycetia	Gemmatales	Gemmataceae
GCA_000171775	ABGO01000426.1_4	2	CE1+CE1	Planctomycetia	Gemmatales	Gemmataceae
GCA_000171775	ABGO01000478.1_1	2	CBM48+GH13	Planctomycetia	Gemmatales	Gemmataceae
GCA_000181475	ABCE01000001.1_46	2	GT84+GH94	Planctomycetia	Planctomycetales	Planctomycetaceae
GCA_000181475	ABCE01000030.1_28	2	CBM48+GH13	Planctomycetia	Planctomycetales	Planctomycetaceae
GCA_000186345	CP002353.1_1031	2	GH57+GH13	Planctomycetia	Isosphaerales	Isosphaeraceae
GCA_000186345	CP002353.1_1167	2	GT4+GH13	Planctomycetia	Isosphaerales	Isosphaeraceae
GCA_000186345	CP002353.1_1909	2	GT4+GT2	Planctomycetia	Isosphaerales	Isosphaeraceae
GCA_000186345	CP002353.1_2423	2	CBM48+GH13	Planctomycetia	Isosphaerales	Isosphaeraceae
GCA_000186345	CP002353.1_3177	2	CBM48+GH13	Planctomycetia	Isosphaerales	Isosphaeraceae
GCA_000195185	AFAR01000017.1_12	2	CBM48+GH13	Planctomycetia	Pirellulales	Pirellulaceae
GCA_000195185	AFAR01000027.1_12	2	CBM85+GH10	Planctomycetia	Pirellulales	Pirellulaceae
GCA_000195185	AFAR01000126.1_44	2	CE1+CE1	Planctomycetia	Pirellulales	Pirellulaceae
GCA_000195185	AFAR01000257.1_6	2	CBM48+GH13	Planctomycetia	Pirellulales	Pirellulaceae
GCA_000195185	AFAR01000278.1_18	2	CBM67+GH78	Planctomycetia	Pirellulales	Pirellulaceae
GCA_000196115	BX119912.1_1028	2	CBM48+GH13	Planctomycetia	Pirellulales	Pirellulaceae
GCA_000196115	BX119912.1_2119	2	GH117+GH117	Planctomycetia	Pirellulales	Pirellulaceae
GCA_000196115	BX119912.1_236	2	CBM48+GH13	Planctomycetia	Pirellulales	Pirellulaceae
GCA_000196115	BX119912.1_285	2	CBM67+GH78	Planctomycetia	Pirellulales	Pirellulaceae
GCA_000196115	BX119912.1_4288	2	CBM85+GH10	Planctomycetia	Pirellulales	Pirellulaceae
GCA_000196115	BX119912.1_4924	2	CE1+CE1	Planctomycetia	Pirellulales	Pirellulaceae
GCA_000242455	CP003364.1_1240	2	GT84+GH94	Planctomycetia	Isosphaerales	Isosphaeraceae
GCA_000242455	CP003364.1_2209	2	CE7+CE15	Planctomycetia	Isosphaerales	Isosphaeraceae
GCA_000242455	CP003364.1_2420	2	GH140+CBM67	Planctomycetia	Isosphaerales	Isosphaeraceae
GCA_000242455	CP003364.1_2738	2	CE1+CE1	Planctomycetia	Isosphaerales	Isosphaeraceae
GCA_000242455	CP003364.1_2847	2	CBM48+GH13	Planctomycetia	Isosphaerales	Isosphaeraceae
GCA_000242455	CP003364.1_4371	2	GH2+GT2	Planctomycetia	Isosphaerales	Isosphaeraceae
GCA_000242455	CP003364.1_4376	2	PL9+GH136	Planctomycetia	Isosphaerales	Isosphaeraceae
GCA_000242455	CP003364.1_4576	2	CBM38+GH32	Planctomycetia	Isosphaerales	Isosphaeraceae
GCA_000255655	JH636434.1_1770	2	GT84+GH94	Planctomycetia	Planctomycetales	Planctomycetaceae
GCA_000255655	JH636434.1_2556	2	CBM48+GH13	Planctomycetia	Planctomycetales	Planctomycetaceae
GCA_000255655	JH636435.1_138	2	CBM48+GH13	Planctomycetia	Planctomycetales	Planctomycetaceae
GCA_000255705	JH636439.1_1261	2	CE4+GT2	Planctomycetia	Gemmatales	Gemmataceae
GCA_000255705	JH636440.1_313	2	CBM48+GH13	Planctomycetia	Gemmatales	Gemmataceae
GCA_000255705	JH636442.1_423	2	GH33+CE12	Planctomycetia	Gemmatales	Gemmataceae
GCA_000255705	JH636444.1_135	2	CBM48+GH13	Planctomycetia	Gemmatales	Gemmataceae
GCA_000255705	JH636445.1_157	2	CBM48+GH13	Planctomycetia	Gemmatales	Gemmataceae
GCA_000255705	JH636445.1_247	2	CBM38+GH32	Planctomycetia	Gemmatales	Gemmataceae
GCA_000255705	JH636449.1_43	2	GT84+GH94	Planctomycetia	Gemmatales	Gemmataceae
GCA_000284115	AP012338.1_1559	2	CBM67+GH78	Phycisphaerae	Phycisphaerales	Phycisphaeraceae
GCA_000284115	AP012338.1_2098	2	GH30+GH30	Phycisphaerae	Phycisphaerales	Phycisphaeraceae
GCA_000284115	AP012338.1_2426	2	GH117+GH117	Phycisphaerae	Phycisphaerales	Phycisphaeraceae
GCA_000284115	AP012338.1_2585	2	CBM85+GH10	Phycisphaerae	Phycisphaerales	Phycisphaeraceae
GCA_000284115	AP012338.1_2586	2	CBM67+GH78	Phycisphaerae	Phycisphaerales	Phycisphaeraceae
GCA_000284115	AP012338.1_896	2	CBM85+GH10	Phycisphaerae	Phycisphaerales	Phycisphaeraceae
GCA_000284115	AP012338.1_898	2	CBM85+GH10	Phycisphaerae	Phycisphaerales	Phycisphaeraceae
GCA_000284115	AP012338.1_899	2	CBM85+GH10	Phycisphaerae	Phycisphaerales	Phycisphaeraceae
GCA_000284115	AP012338.1_919	2	CBM67+GH78	Phycisphaerae	Phycisphaerales	Phycisphaeraceae
GCA_000296795	BAFH01000002.1_322	2	CBM48+GH13	Brocadiae	Brocadiales	Brocadiaceae
GCA_000296795	BAFH01000003.1_1290	2	CBM48+GH13	Brocadiae	Brocadiales	Brocadiaceae
GCA_000304635	AMCW01000032.1_47	2	CBM85+GH10	Planctomycetia	Pirellulales	Pirellulaceae
GCA_000304635	AMCW01000040.1_145	2	CE1+CE1	Planctomycetia	Pirellulales	Pirellulaceae
GCA_000304635	AMCW01000098.1_37	2	CBM67+GH78	Planctomycetia	Pirellulales	Pirellulaceae
GCA_000304635	AMCW01000099.1_25	2	GH29+CBM47	Planctomycetia	Pirellulales	Pirellulaceae
GCA_000304635	AMCW01000120.1_76	2	GH117+GH117	Planctomycetia	Pirellulales	Pirellulaceae
GCA_000304635	AMCW01000147.1_12	2	CBM48+GH13	Planctomycetia	Pirellulales	Pirellulaceae
GCA_000304635	AMCW01000168.1_89	2	CBM48+GH13	Planctomycetia	Pirellulales	Pirellulaceae
GCA_000330745	AMWG01000006.1_69	2	CE1+CE1	Planctomycetia	Pirellulales	Pirellulaceae
GCA_000330745	AMWG01000022.1_49	2	CBM67+GH78	Planctomycetia	Pirellulales	Pirellulaceae
GCA_000330745	AMWG01000089.1_4	2	CBM48+GH13	Planctomycetia	Pirellulales	Pirellulaceae
GCA_000330745	AMWG01000131.1_13	2	CBM48+GH13	Planctomycetia	Pirellulales	Pirellulaceae
GCA_000330745	AMWG01000137.1_4	2	GH33+CE15	Planctomycetia	Pirellulales	Pirellulaceae
GCA_000338295	ANMO01000085.1_3	2	CE15+GH10	Planctomycetia	Pirellulales	Pirellulaceae
GCA_000338295	ANMO01000085.1_5	2	CE1+CE1	Planctomycetia	Pirellulales	Pirellulaceae
GCA_000338295	ANMO01000097.1_43	2	CBM48+GH13	Planctomycetia	Pirellulales	Pirellulaceae
GCA_000338295	ANMO01000116.1_51	2	CE1+CE1	Planctomycetia	Pirellulales	Pirellulaceae
GCA_000338295	ANMO01000120.1_181	2	CE15+GH10	Planctomycetia	Pirellulales	Pirellulaceae
GCA_000338295	ANMO01000167.1_1	2	CBM48+GH13	Planctomycetia	Pirellulales	Pirellulaceae
GCA_000338295	ANMO01000192.1_24	2	CBM67+GH78	Planctomycetia	Pirellulales	Pirellulaceae
GCA_000338295	ANMO01000222.1_7	2	GH117+GH117	Planctomycetia	Pirellulales	Pirellulaceae
GCA_000338295	ANMO01000235.1_18	2	CBM85+GH10	Planctomycetia	Pirellulales	Pirellulaceae
GCA_000346295	ANOG01000199.1_2	2	CBM48+GH13	Planctomycetia	Pirellulales	Pirellulaceae
GCA_000346295	ANOG01000209.1_4	2	GH2+CBM35	Planctomycetia	Pirellulales	Pirellulaceae
GCA_000346295	ANOG01000249.1_23	2	CBM48+GH13	Planctomycetia	Pirellulales	Pirellulaceae
GCA_000346295	ANOG01000268.1_14	2	CBM48+GH13	Planctomycetia	Pirellulales	Pirellulaceae
GCA_000346295	ANOG01000271.1_3	2	CE12+CE12	Planctomycetia	Pirellulales	Pirellulaceae
GCA_000346295	ANOG01000424.1_4	2	GH2+GH2	Planctomycetia	Pirellulales	Pirellulaceae
GCA_000346295	ANOG01000473.1_5	2	CBM48+GH13	Planctomycetia	Pirellulales	Pirellulaceae
GCA_000346295	ANOG01000496.1_15	2	GH117+GH117	Planctomycetia	Pirellulales	Pirellulaceae
GCA_000346295	ANOG01000595.1_1	2	GH117+GH117	Planctomycetia	Pirellulales	Pirellulaceae
GCA_000346295	ANOG01000677.1_5	2	CE1+CE1	Planctomycetia	Pirellulales	Pirellulaceae
GCA_000346295	ANOG01000737.1_11	2	GT4+GT2	Planctomycetia	Pirellulales	Pirellulaceae
GCA_000346295	ANOG01000889.1_3	2	CBM85+GH10	Planctomycetia	Pirellulales	Pirellulaceae
GCA_000346295	ANOG01000889.1_4	2	CBM67+GH78	Planctomycetia	Pirellulales	Pirellulaceae
GCA_000346295	ANOG01001017.1_12	2	CBM67+GH78	Planctomycetia	Pirellulales	Pirellulaceae
GCA_000346295	ANOG01001057.1_2	2	GH2+CBM32	Planctomycetia	Pirellulales	Pirellulaceae
GCA_000346295	ANOG01001121.1_4	2	GH2+GH109	Planctomycetia	Pirellulales	Pirellulaceae
GCA_000346295	ANOG01001130.1_3	2	GH86+GH50	Planctomycetia	Pirellulales	Pirellulaceae
GCA_000346315	ANOF01000039.1_43	2	CBM48+GH13	Planctomycetia	Pirellulales	Pirellulaceae
GCA_000346315	ANOF01000055.1_47	2	CBM48+GH13	Planctomycetia	Pirellulales	Pirellulaceae
GCA_000346315	ANOF01000082.1_5	2	CE15+GH10	Planctomycetia	Pirellulales	Pirellulaceae
GCA_000346315	ANOF01000139.1_23	2	CBM85+GH10	Planctomycetia	Pirellulales	Pirellulaceae
GCA_000346315	ANOF01000144.1_72	2	CE1+CE1	Planctomycetia	Pirellulales	Pirellulaceae
GCA_000346315	ANOF01000155.1_89	2	GH117+GH117	Planctomycetia	Pirellulales	Pirellulaceae
GCA_000346315	ANOF01000163.1_1	2	CBM67+GH78	Planctomycetia	Pirellulales	Pirellulaceae
GCA_000346425	ANOQ01000012.1_110	2	CBM48+GH13	Planctomycetia	Pirellulales	Pirellulaceae
GCA_000346425	ANOQ01000012.1_319	2	GH117+GH117	Planctomycetia	Pirellulales	Pirellulaceae
GCA_000346425	ANOQ01000012.1_325	2	GH117+GH117	Planctomycetia	Pirellulales	Pirellulaceae
GCA_000346425	ANOQ01000012.1_56	2	GH117+GH117	Planctomycetia	Pirellulales	Pirellulaceae
GCA_000346425	ANOQ01000022.1_12	2	CBM67+GH78	Planctomycetia	Pirellulales	Pirellulaceae
GCA_000346425	ANOQ01000035.1_16	2	GH2+CBM32	Planctomycetia	Pirellulales	Pirellulaceae
GCA_000346425	ANOQ01000037.1_199	2	CE12+CE12	Planctomycetia	Pirellulales	Pirellulaceae
GCA_000346425	ANOQ01000044.1_53	2	CBM38+GH32	Planctomycetia	Pirellulales	Pirellulaceae
GCA_000346425	ANOQ01000046.1_37	2	CBM85+GH10	Planctomycetia	Pirellulales	Pirellulaceae
GCA_000346425	ANOQ01000052.1_132	2	GH2+GH2	Planctomycetia	Pirellulales	Pirellulaceae
GCA_000346425	ANOQ01000059.1_20	2	GH117+GH117	Planctomycetia	Pirellulales	Pirellulaceae
GCA_000346425	ANOQ01000059.1_27	2	GH29+CBM51	Planctomycetia	Pirellulales	Pirellulaceae
GCA_000346425	ANOQ01000060.1_18	2	GH141+CBM47	Planctomycetia	Pirellulales	Pirellulaceae
GCA_000346425	ANOQ01000070.1_60	2	GH141+GH168	Planctomycetia	Pirellulales	Pirellulaceae
GCA_000346425	ANOQ01000083.1_31	2	GH2+GH43	Planctomycetia	Pirellulales	Pirellulaceae
GCA_000346425	ANOQ01000084.1_153	2	GH117+GH117	Planctomycetia	Pirellulales	Pirellulaceae
GCA_000346425	ANOQ01000084.1_62	2	CBM48+GH13	Planctomycetia	Pirellulales	Pirellulaceae
GCA_000346425	ANOQ01000093.1_54	2	CE1+CE1	Planctomycetia	Pirellulales	Pirellulaceae
GCA_000346425	ANOQ01000095.1_11	2	GH117+GH117	Planctomycetia	Pirellulales	Pirellulaceae
GCA_000346425	ANOQ01000095.1_21	2	CBM48+GH13	Planctomycetia	Pirellulales	Pirellulaceae
GCA_000346425	ANOQ01000096.1_48	2	CBM67+GH78	Planctomycetia	Pirellulales	Pirellulaceae
GCA_000346425	ANOQ01000096.1_50	2	CBM67+GH78	Planctomycetia	Pirellulales	Pirellulaceae
GCA_000346425	ANOQ01000096.1_52	2	CBM85+GH10	Planctomycetia	Pirellulales	Pirellulaceae
GCA_000346425	ANOQ01000100.1_38	2	GH117+GH117	Planctomycetia	Pirellulales	Pirellulaceae
GCA_000346425	ANOQ01000117.1_147	2	GH117+GH117	Planctomycetia	Pirellulales	Pirellulaceae
GCA_000346425	ANOQ01000124.1_8	2	CBM67+GH78	Planctomycetia	Pirellulales	Pirellulaceae
GCA_000346505	ANOH01000007.1_14	2	CE12+CE12	Planctomycetia	Pirellulales	Pirellulaceae
GCA_000346505	ANOH01000036.1_1	2	GH29+CBM51	Planctomycetia	Pirellulales	Pirellulaceae
GCA_000346505	ANOH01000039.1_10	2	GH2+GH2	Planctomycetia	Pirellulales	Pirellulaceae
GCA_000346505	ANOH01000039.1_9	2	GH127+GH127	Planctomycetia	Pirellulales	Pirellulaceae
GCA_000346505	ANOH01000047.1_14	2	CBM67+GH78	Planctomycetia	Pirellulales	Pirellulaceae
GCA_000346505	ANOH01000053.1_2	2	GH2+CBM32	Planctomycetia	Pirellulales	Pirellulaceae
GCA_000346505	ANOH01000067.1_14	2	GH117+GH117	Planctomycetia	Pirellulales	Pirellulaceae
GCA_000346505	ANOH01000067.1_16	2	GH117+GH117	Planctomycetia	Pirellulales	Pirellulaceae
GCA_000346505	ANOH01000067.1_21	2	GH117+GH117	Planctomycetia	Pirellulales	Pirellulaceae
GCA_000346505	ANOH01000074.1_33	2	CBM48+GH13	Planctomycetia	Pirellulales	Pirellulaceae
GCA_000346505	ANOH01000097.1_1	2	CBM67+GH78	Planctomycetia	Pirellulales	Pirellulaceae
GCA_000346505	ANOH01000111.1_3	2	GH141+GH141	Planctomycetia	Pirellulales	Pirellulaceae
GCA_000346505	ANOH01000113.1_23	2	GH159+GH5	Planctomycetia	Pirellulales	Pirellulaceae
GCA_000346505	ANOH01000120.1_21	2	GH117+GH117	Planctomycetia	Pirellulales	Pirellulaceae
GCA_000346505	ANOH01000135.1_9	2	CBM67+GH78	Planctomycetia	Pirellulales	Pirellulaceae
GCA_000346505	ANOH01000168.1_4	2	GH29+GH168	Planctomycetia	Pirellulales	Pirellulaceae
GCA_000346505	ANOH01000185.1_4	2	CBM48+GH13	Planctomycetia	Pirellulales	Pirellulaceae
GCA_000346505	ANOH01000215.1_24	2	CBM67+GH78	Planctomycetia	Pirellulales	Pirellulaceae
GCA_000346505	ANOH01000228.1_70	2	GH2+CBM32	Planctomycetia	Pirellulales	Pirellulaceae
GCA_000346505	ANOH01000235.1_20	2	CBM48+GH13	Planctomycetia	Pirellulales	Pirellulaceae
GCA_000346505	ANOH01000247.1_11	2	GH117+GH117	Planctomycetia	Pirellulales	Pirellulaceae
GCA_000346505	ANOH01000254.1_1	2	GH117+GH117	Planctomycetia	Pirellulales	Pirellulaceae
GCA_000346505	ANOH01000315.1_33	2	CE1+CE1	Planctomycetia	Pirellulales	Pirellulaceae
GCA_000346505	ANOH01000350.1_12	2	GH141+CBM47	Planctomycetia	Pirellulales	Pirellulaceae
GCA_000346505	ANOH01000363.1_3	2	GH29+CBM47	Planctomycetia	Pirellulales	Pirellulaceae
GCA_000346505	ANOH01000364.1_12	2	GH117+GH117	Planctomycetia	Pirellulales	Pirellulaceae
GCA_000346505	ANOH01000376.1_2	2	GH2+CBM32	Planctomycetia	Pirellulales	Pirellulaceae
GCA_000346505	ANOH01000411.1_11	2	CBM85+GH10	Planctomycetia	Pirellulales	Pirellulaceae
GCA_000346505	ANOH01000411.1_2	2	GH141+GH141	Planctomycetia	Pirellulales	Pirellulaceae
GCA_000346505	ANOH01000435.1_20	2	GH2+GH2	Planctomycetia	Pirellulales	Pirellulaceae
GCA_000346505	ANOH01000454.1_9	2	GH139+GH139	Planctomycetia	Pirellulales	Pirellulaceae
GCA_000346505	ANOH01000478.1_12	2	CBM67+GH78	Planctomycetia	Pirellulales	Pirellulaceae
GCA_000346505	ANOH01000478.1_6	2	CBM85+GH10	Planctomycetia	Pirellulales	Pirellulaceae
GCA_000346505	ANOH01000478.1_7	2	CBM67+GH78	Planctomycetia	Pirellulales	Pirellulaceae
GCA_000346505	ANOH01000478.1_8	2	CBM67+GH78	Planctomycetia	Pirellulales	Pirellulaceae
GCA_000346505	ANOH01000478.1_9	2	CBM67+GH78	Planctomycetia	Pirellulales	Pirellulaceae
GCA_000531095	HG799462.1_1113	2	CBM38+GH32	Planctomycetia	Gemmatales	Gemmataceae
GCA_000531095	HG799463.1_324	2	CE1+CE1	Planctomycetia	Gemmatales	Gemmataceae
GCA_000531095	HG799464.1_727	2	CBM48+GH13	Planctomycetia	Gemmatales	Gemmataceae
GCA_000531095	HG799465.1_28	2	CBM48+GH13	Planctomycetia	Gemmatales	Gemmataceae
GCA_000531095	HG799466.1_586	2	CE7+CE15	Planctomycetia	Gemmatales	Gemmataceae
GCA_000949635	BAFN01000001.1_1503	2	CBM48+GH13	Brocadiae	Brocadiales	Brocadiaceae
GCA_000987375	LAQJ01000208.1_10	2	CBM48+GH13	Brocadiae	Brocadiales	Brocadiaceae
GCA_000987375	LAQJ01000278.1_13	2	CBM48+GH13	Brocadiae	Brocadiales	Brocadiaceae
GCA_001027925	LECT01000014.1_20	2	CE1+CE1	Planctomycetia	Pirellulales	Pirellulaceae
GCA_001027925	LECT01000042.1_59	2	GH33+CE15	Planctomycetia	Pirellulales	Pirellulaceae
GCA_001027925	LECT01000043.1_110	2	CBM48+GH13	Planctomycetia	Pirellulales	Pirellulaceae
GCA_001027925	LECT01000052.1_22	2	CBM48+GH13	Planctomycetia	Pirellulales	Pirellulaceae
GCA_001027925	LECT01000054.1_142	2	CBM85+GH10	Planctomycetia	Pirellulales	Pirellulaceae
GCA_001027925	LECT01000054.1_79	2	CBM38+GH32	Planctomycetia	Pirellulales	Pirellulaceae
GCA_001464525	LNDY01000086.1_5	2	CBM67+GH78	Planctomycetia	Pirellulales	Ga0077529
GCA_001464525	LNDY01000110.1_5	2	CBM67+GH78	Planctomycetia	Pirellulales	Ga0077529
GCA_001464525	LNDY01000147.1_3	2	CBM48+GH13	Planctomycetia	Pirellulales	Ga0077529
GCA_001464525	LNDY01000282.1_10	2	CBM67+GH78	Planctomycetia	Pirellulales	Ga0077529
GCA_001464525	LNDY01000302.1_24	2	CBM67+GH78	Planctomycetia	Pirellulales	Ga0077529
GCA_001464525	LNDY01000348.1_4	2	CBM35+GH26	Planctomycetia	Pirellulales	Ga0077529
GCA_001464525	LNDY01000372.1_4	2	CE12+CE12	Planctomycetia	Pirellulales	Ga0077529
GCA_001464525	LNDY01000376.1_14	2	CBM48+GH13	Planctomycetia	Pirellulales	Ga0077529
GCA_001464525	LNDY01000429.1_3	2	CBM67+GH78	Planctomycetia	Pirellulales	Ga0077529
GCA_001464525	LNDY01000445.1_3	2	CBM67+CBM67	Planctomycetia	Pirellulales	Ga0077529
GCA_001603075	LVBB01000006.1_126	2	GH29+CBM32	Phycisphaerae	Sedimentisphaerales	SG8-4
GCA_001603075	LVBB01000016.1_266	2	GH2+CBM32	Phycisphaerae	Sedimentisphaerales	SG8-4
GCA_001603075	LVBB01000016.1_298	2	CBM67+GH78	Phycisphaerae	Sedimentisphaerales	SG8-4
GCA_001603075	LVBB01000041.1_166	2	GH29+CBM32	Phycisphaerae	Sedimentisphaerales	SG8-4
GCA_001603075	LVBB01000041.1_54	2	CBM48+GH13	Phycisphaerae	Sedimentisphaerales	SG8-4
GCA_001603075	LVBB01000044.1_12	2	CBM67+GH78	Phycisphaerae	Sedimentisphaerales	SG8-4
GCA_001603075	LVBB01000044.1_9	2	CBM6+GH120	Phycisphaerae	Sedimentisphaerales	SG8-4
GCA_001603075	LVBB01000069.1_73	2	CBM48+GH13	Phycisphaerae	Sedimentisphaerales	SG8-4
GCA_001603075	LVBB01000075.1_123	2	CBM67+GH78	Phycisphaerae	Sedimentisphaerales	SG8-4
GCA_001603075	LVBB01000075.1_72	2	PL11+PL10	Phycisphaerae	Sedimentisphaerales	SG8-4
GCA_001603075	LVBB01000075.1_74	2	CBM66+GH51	Phycisphaerae	Sedimentisphaerales	SG8-4
GCA_001603075	LVBB01000080.1_74	2	GH141+GH141	Phycisphaerae	Sedimentisphaerales	SG8-4
GCA_001603075	LVBB01000084.1_28	2	CBM38+GH32	Phycisphaerae	Sedimentisphaerales	SG8-4
GCA_001603075	LVBB01000093.1_3	2	GH57+GT5	Phycisphaerae	Sedimentisphaerales	SG8-4
GCA_001603075	LVBB01000093.1_42	2	CBM38+GH116	Phycisphaerae	Sedimentisphaerales	SG8-4
GCA_001603075	LVBB01000109.1_41	2	CBM51+GH27	Phycisphaerae	Sedimentisphaerales	SG8-4
GCA_001603075	LVBB01000125.1_38	2	CE1+CE1	Phycisphaerae	Sedimentisphaerales	SG8-4
GCA_001603075	LVBB01000139.1_155	2	GH2+CBM32	Phycisphaerae	Sedimentisphaerales	SG8-4
GCA_001603075	LVBB01000139.1_43	2	GH141+GH29	Phycisphaerae	Sedimentisphaerales	SG8-4
GCA_001603075	LVBB01000158.1_77	2	GH2+CBM32	Phycisphaerae	Sedimentisphaerales	SG8-4
GCA_001610835	CP011270.1_2073	2	CBM48+GH13	Planctomycetia	Planctomycetales	Planctomycetaceae
GCA_001610835	CP011270.1_2440	2	CBM38+GH32	Planctomycetia	Planctomycetales	Planctomycetaceae
GCA_001610835	CP011270.1_2479	2	GH33+GH33	Planctomycetia	Planctomycetales	Planctomycetaceae
GCA_001610835	CP011270.1_3014	2	CBM48+GH13	Planctomycetia	Planctomycetales	Planctomycetaceae
GCA_001610835	CP011270.1_3020	2	CBM48+GH13	Planctomycetia	Planctomycetales	Planctomycetaceae
GCA_001610835	CP011270.1_4669	2	GT84+GH94	Planctomycetia	Planctomycetales	Planctomycetaceae
GCA_001610835	CP011270.1_5619	2	CE1+CE1	Planctomycetia	Planctomycetales	Planctomycetaceae
GCA_001610835	CP011270.1_6063	2	GT8+GT2	Planctomycetia	Planctomycetales	Planctomycetaceae
GCA_001610835	CP011270.1_6366	2	CBM48+GH13	Planctomycetia	Planctomycetales	Planctomycetaceae
GCA_001610855	CP011271.1_4103	2	CBM48+GH13	Planctomycetia	Gemmatales	Gemmataceae
GCA_001610855	CP011271.1_4659	2	CE1+CE1	Planctomycetia	Gemmatales	Gemmataceae
GCA_001610855	CP011271.1_5534	2	CBM48+GH13	Planctomycetia	Gemmatales	Gemmataceae
GCA_001610855	CP011271.1_6856	2	CBM38+GH32	Planctomycetia	Gemmatales	Gemmataceae
GCA_001610855	CP011271.1_7196	2	CE1+CE1	Planctomycetia	Gemmatales	Gemmataceae
GCA_001610875	CP011272.1_1718	2	CBM38+GH32	Planctomycetia	Pirellulales	Pirellulaceae
GCA_001610875	CP011272.1_1825	2	CBM48+GH13	Planctomycetia	Pirellulales	Pirellulaceae
GCA_001610875	CP011272.1_2754	2	CBM48+GH13	Planctomycetia	Pirellulales	Pirellulaceae
GCA_001610875	CP011272.1_4302	2	CE1+CE1	Planctomycetia	Pirellulales	Pirellulaceae
GCA_001610895	CP011273.1_1215	2	CBM48+GH13	Planctomycetia	Isosphaerales	Isosphaeraceae
GCA_001610895	CP011273.1_1450	2	CBM48+GH13	Planctomycetia	Isosphaerales	Isosphaeraceae
GCA_001610895	CP011273.1_1547	2	CBM57+CBM32	Planctomycetia	Isosphaerales	Isosphaeraceae
GCA_001610895	CP011273.1_1550	2	CBM38+GH116	Planctomycetia	Isosphaerales	Isosphaeraceae
GCA_001610895	CP011273.1_2804	2	CBM57+CBM32	Planctomycetia	Isosphaerales	Isosphaeraceae
GCA_001610895	CP011273.1_3224	2	CE7+CE15	Planctomycetia	Isosphaerales	Isosphaeraceae
GCA_001610895	CP011273.1_3339	2	GH129+GH129	Planctomycetia	Isosphaerales	Isosphaeraceae
GCA_001610895	CP011273.1_3582	2	GT4+GT2	Planctomycetia	Isosphaerales	Isosphaeraceae
GCA_001610895	CP011273.1_4517	2	GH29+CBM32	Planctomycetia	Isosphaerales	Isosphaeraceae
GCA_001610895	CP011273.1_4904	2	CBM38+GH32	Planctomycetia	Isosphaerales	Isosphaeraceae
GCA_001610895	CP011273.1_5048	2	CBM67+GH78	Planctomycetia	Isosphaerales	Isosphaeraceae
GCA_001610895	CP011273.1_5067	2	CBM48+GH13	Planctomycetia	Isosphaerales	Isosphaeraceae
GCA_001707835	LYDR01000055.1_45	2	GH33+GH33	Planctomycetia	Planctomycetales	Planctomycetaceae
GCA_001707835	LYDR01000110.1_48	2	CBM48+GH13	Planctomycetia	Planctomycetales	Planctomycetaceae
GCA_001707835	LYDR01000150.1_132	2	CBM48+GH13	Planctomycetia	Planctomycetales	Planctomycetaceae
GCA_001707835	LYDR01000154.1_117	2	CBM48+GH13	Planctomycetia	Planctomycetales	Planctomycetaceae
GCA_001707835	LYDR01000158.1_130	2	CBM48+GH13	Planctomycetia	Planctomycetales	Planctomycetaceae
GCA_001723765	MAYW01000082.1_12	2	GT4+GT4	Brocadiae	Brocadiales	Scalinduaceae
GCA_001824555	MHXU01000004.1_21	2	GT74+GT2	Phycisphaerae	Sedimentisphaerales	UBA12454
GCA_001824555	MHXU01000021.1_6	2	CBM67+GH78	Phycisphaerae	Sedimentisphaerales	UBA12454
GCA_001824555	MHXU01000041.1_3	2	CBM67+GH78	Phycisphaerae	Sedimentisphaerales	UBA12454
GCA_001824555	MHXU01000081.1_15	2	CBM67+GH78	Phycisphaerae	Sedimentisphaerales	UBA12454
GCA_001824555	MHXU01000136.1_19	2	GH39+GH39	Phycisphaerae	Sedimentisphaerales	UBA12454
GCA_001824555	MHXU01000152.1_4	2	CBM67+GH78	Phycisphaerae	Sedimentisphaerales	UBA12454
GCA_001824555	MHXU01000159.1_7	2	CBM67+GH78	Phycisphaerae	Sedimentisphaerales	UBA12454
GCA_001824555	MHXU01000174.1_10	2	CBM67+GH78	Phycisphaerae	Sedimentisphaerales	UBA12454
GCA_001824555	MHXU01000179.1_12	2	CBM67+GH78	Phycisphaerae	Sedimentisphaerales	UBA12454
GCA_001824635	MHYB01000014.1_48	2	CBM67+GH78	Phycisphaerae	Sedimentisphaerales	UBA12454
GCA_001824635	MHYB01000029.1_44	2	CBM38+GH116	Phycisphaerae	Sedimentisphaerales	UBA12454
GCA_001824635	MHYB01000060.1_7	2	CBM67+GH78	Phycisphaerae	Sedimentisphaerales	UBA12454
GCA_001824635	MHYB01000115.1_10	2	GH42+GH164	Phycisphaerae	Sedimentisphaerales	UBA12454
GCA_001825665	MHXZ01000027.1_12	2	CBM67+GH78	Phycisphaerae	Sedimentisphaerales	UBA12454
GCA_001825665	MHXZ01000034.1_11	2	GH39+CBM35	Phycisphaerae	Sedimentisphaerales	UBA12454
GCA_001825665	MHXZ01000062.1_4	2	CE8+GH28	Phycisphaerae	Sedimentisphaerales	UBA12454
GCA_001825665	MHXZ01000063.1_21	2	CBM48+GH13	Phycisphaerae	Sedimentisphaerales	UBA12454
GCA_001825665	MHXZ01000074.1_11	2	CBM22+GH30	Phycisphaerae	Sedimentisphaerales	UBA12454
GCA_001825665	MHXZ01000074.1_8	2	CBM22+GH30	Phycisphaerae	Sedimentisphaerales	UBA12454
GCA_001825665	MHXZ01000074.1_9	2	CBM22+GH30	Phycisphaerae	Sedimentisphaerales	UBA12454
GCA_001825665	MHXZ01000102.1_80	2	CE12+GH28	Phycisphaerae	Sedimentisphaerales	UBA12454
GCA_001825665	MHXZ01000103.1_32	2	CBM13+CBM13	Phycisphaerae	Sedimentisphaerales	UBA12454
GCA_001825665	MHXZ01000125.1_14	2	CBM4+GH87	Phycisphaerae	Sedimentisphaerales	UBA12454
GCA_001825665	MHXZ01000125.1_24	2	CBM67+GH78	Phycisphaerae	Sedimentisphaerales	UBA12454
GCA_001825665	MHXZ01000130.1_3	2	PL1+CBM35	Phycisphaerae	Sedimentisphaerales	UBA12454
GCA_001825665	MHXZ01000133.1_21	2	CBM48+GH13	Phycisphaerae	Sedimentisphaerales	UBA12454
GCA_001825665	MHXZ01000137.1_3	2	CBM30+GH9	Phycisphaerae	Sedimentisphaerales	UBA12454
GCA_001825675	MHYA01000037.1_9	2	CBM38+GH116	Phycisphaerae	Sedimentisphaerales	UBA12454
GCA_001825675	MHYA01000040.1_18	2	CBM67+GH78	Phycisphaerae	Sedimentisphaerales	UBA12454
GCA_001825675	MHYA01000040.1_2	2	GH39+CBM16	Phycisphaerae	Sedimentisphaerales	UBA12454
GCA_001825675	MHYA01000042.1_1	2	CBM48+GH13	Phycisphaerae	Sedimentisphaerales	UBA12454
GCA_001825675	MHYA01000052.1_4	2	GH29+CBM32	Phycisphaerae	Sedimentisphaerales	UBA12454
GCA_001825675	MHYA01000069.1_24	2	CBM67+GH78	Phycisphaerae	Sedimentisphaerales	UBA12454
GCA_001825675	MHYA01000071.1_13	2	CBM67+GH78	Phycisphaerae	Sedimentisphaerales	UBA12454
GCA_001825675	MHYA01000125.1_8	2	CBM48+GH13	Phycisphaerae	Sedimentisphaerales	UBA12454
GCA_001825675	MHYA01000129.1_6	2	CBM67+GH78	Phycisphaerae	Sedimentisphaerales	UBA12454
GCA_001825675	MHYA01000135.1_12	2	CBM67+GH78	Phycisphaerae	Sedimentisphaerales	UBA12454
GCA_001825675	MHYA01000163.1_12	2	GH163+CBM9	Phycisphaerae	Sedimentisphaerales	UBA12454
GCA_001825675	MHYA01000169.1_4	2	GH29+CBM32	Phycisphaerae	Sedimentisphaerales	UBA12454
GCA_001825675	MHYA01000171.1_4	2	GH57+GT5	Phycisphaerae	Sedimentisphaerales	UBA12454
GCA_001825675	MHYA01000184.1_5	2	PL1+CBM35	Phycisphaerae	Sedimentisphaerales	UBA12454
GCA_001828335	MHYN01000025.1_6	2	CBM38+GH32	Planctomycetia	Pirellulales	Thermoguttaceae
GCA_001828335	MHYN01000085.1_4	2	CBM16+GH51	Planctomycetia	Pirellulales	Thermoguttaceae
GCA_001828335	MHYN01000113.1_2	2	CBM48+GH13	Planctomycetia	Pirellulales	Thermoguttaceae
GCA_001828335	MHYN01000130.1_1	2	CBM38+GH116	Planctomycetia	Pirellulales	Thermoguttaceae
GCA_001828335	MHYN01000200.1_4	2	GH36+GH36	Planctomycetia	Pirellulales	Thermoguttaceae
GCA_001828335	MHYN01000379.1_4	2	CBM32+GH106	Planctomycetia	Pirellulales	Thermoguttaceae
GCA_001828335	MHYN01000416.1_17	2	GH29+CBM32	Planctomycetia	Pirellulales	Thermoguttaceae
GCA_001828335	MHYN01000417.1_1	2	CBM67+GH78	Planctomycetia	Pirellulales	Thermoguttaceae
GCA_001828335	MHYN01000417.1_7	2	CBM51+GH36	Planctomycetia	Pirellulales	Thermoguttaceae
GCA_001828335	MHYN01000429.1_2	2	CBM51+GH36	Planctomycetia	Pirellulales	Thermoguttaceae
GCA_001828465	MHYK01000067.1_10	2	GT11+GT2	Phycisphaerae	Sedimentisphaerales	SG8-4
GCA_001828465	MHYK01000106.1_11	2	CBM48+GH13	Phycisphaerae	Sedimentisphaerales	SG8-4
GCA_001828465	MHYK01000113.1_7	2	GH129+GH129	Phycisphaerae	Sedimentisphaerales	SG8-4
GCA_001828465	MHYK01000141.1_10	2	CBM67+GH78	Phycisphaerae	Sedimentisphaerales	SG8-4
GCA_001828465	MHYK01000143.1_4	2	CBM38+GH116	Phycisphaerae	Sedimentisphaerales	SG8-4
GCA_001828465	MHYK01000191.1_8	2	GH57+GH133	Phycisphaerae	Sedimentisphaerales	SG8-4
GCA_001828465	MHYK01000223.1_5	2	GH148+GH148	Phycisphaerae	Sedimentisphaerales	SG8-4
GCA_001828465	MHYK01000343.1_24	2	GH2+CBM32	Phycisphaerae	Sedimentisphaerales	SG8-4
GCA_001828595	MHZA01000041.1_3	2	CBM48+GH13	Brocadiae	Brocadiales	Scalinduaceae
GCA_001828605	MHZB01000057.1_6	2	CBM48+GH13	NA	NA	NA
GCA_001898385	MKTT01000028.1_13	2	CBM48+GH13	Planctomycetia	Isosphaerales	Isosphaeraceae
GCA_001898385	MKTT01000033.1_5	2	CBM48+GH13	Planctomycetia	Isosphaerales	Isosphaeraceae
GCA_001898385	MKTT01000062.1_100	2	CBM38+GH32	Planctomycetia	Isosphaerales	Isosphaeraceae
GCA_001898385	MKTT01000062.1_91	2	GT84+GH94	Planctomycetia	Isosphaerales	Isosphaeraceae
GCA_001898385	MKTT01000078.1_67	2	CBM67+GH78	Planctomycetia	Isosphaerales	Isosphaeraceae
GCA_001898385	MKTT01000086.1_53	2	CBM38+GH116	Planctomycetia	Isosphaerales	Isosphaeraceae
GCA_001898385	MKTT01000086.1_57	2	CBM57+CBM32	Planctomycetia	Isosphaerales	Isosphaeraceae
GCA_001956985	CP019082.1_1689	2	GT4+GT2	Planctomycetia	Isosphaerales	Isosphaeraceae
GCA_001956985	CP019082.1_3445	2	GT84+GH94	Planctomycetia	Isosphaerales	Isosphaeraceae
GCA_001956985	CP019082.1_3476	2	CBM38+GH32	Planctomycetia	Isosphaerales	Isosphaeraceae
GCA_001956985	CP019082.1_4580	2	CBM48+GH13	Planctomycetia	Isosphaerales	Isosphaeraceae
GCA_001983935	CP017641.1_1045	2	CE1+CE1	Planctomycetia	Planctomycetales	Planctomycetaceae
GCA_001983935	CP017641.1_2971	2	CE15+GH10	Planctomycetia	Planctomycetales	Planctomycetaceae
GCA_001983935	CP017641.1_4175	2	CE1+CE1	Planctomycetia	Planctomycetales	Planctomycetaceae
GCA_001983935	CP017641.1_4640	2	CBM48+GH13	Planctomycetia	Planctomycetales	Planctomycetaceae
GCA_001983935	CP017641.1_5159	2	CE4+GT2	Planctomycetia	Planctomycetales	Planctomycetaceae
GCA_001983935	CP017641.1_6125	2	CE12+GH156	Planctomycetia	Planctomycetales	Planctomycetaceae
GCA_001983935	CP017641.1_6143	2	CBM48+GH13	Planctomycetia	Planctomycetales	Planctomycetaceae
GCA_001983935	CP017641.1_6345	2	CBM38+GH32	Planctomycetia	Planctomycetales	Planctomycetaceae
GCA_001983935	CP017641.1_6387	2	CBM48+GH13	Planctomycetia	Planctomycetales	Planctomycetaceae
GCA_001997385	CP019633.1_163	2	GH92+GH92	Phycisphaerae	Sedimentisphaerales	Sedimentisphaeraceae
GCA_001997385	CP019633.1_1718	2	GH150+GH136	Phycisphaerae	Sedimentisphaerales	Sedimentisphaeraceae
GCA_001997385	CP019633.1_1828	2	CBM6+CBM6	Phycisphaerae	Sedimentisphaerales	Sedimentisphaeraceae
GCA_001997385	CP019633.1_2044	2	GH89+CBM32	Phycisphaerae	Sedimentisphaerales	Sedimentisphaeraceae
GCA_001997385	CP019633.1_2067	2	GH2+CBM35	Phycisphaerae	Sedimentisphaerales	Sedimentisphaeraceae
GCA_001997385	CP019633.1_2070	2	CBM6+GH120	Phycisphaerae	Sedimentisphaerales	Sedimentisphaeraceae
GCA_001997385	CP019633.1_2108	2	CBM38+GH32	Phycisphaerae	Sedimentisphaerales	Sedimentisphaeraceae
GCA_001997385	CP019633.1_382	2	GH2+CBM32	Phycisphaerae	Sedimentisphaerales	Sedimentisphaeraceae
GCA_001997385	CP019633.1_566	2	GH76+CBM32	Phycisphaerae	Sedimentisphaerales	Sedimentisphaeraceae
GCA_001997385	CP019633.1_608	2	CBM48+GH13	Phycisphaerae	Sedimentisphaerales	Sedimentisphaeraceae
GCA_001997385	CP019633.1_615	2	GH66+CBM35	Phycisphaerae	Sedimentisphaerales	Sedimentisphaeraceae
GCA_001999965	CP019646.1_1187	2	CBM67+GH78	Phycisphaerae	Sedimentisphaerales	Sedimentisphaeraceae
GCA_001999965	CP019646.1_1270	2	CBM32+CBM32	Phycisphaerae	Sedimentisphaerales	Sedimentisphaeraceae
GCA_001999965	CP019646.1_1317	2	CBM38+GH32	Phycisphaerae	Sedimentisphaerales	Sedimentisphaeraceae
GCA_001999965	CP019646.1_1336	2	GH42+GH164	Phycisphaerae	Sedimentisphaerales	Sedimentisphaeraceae
GCA_001999965	CP019646.1_165	2	CBM67+GH78	Phycisphaerae	Sedimentisphaerales	Sedimentisphaeraceae
GCA_001999965	CP019646.1_1853	2	CBM38+GH32	Phycisphaerae	Sedimentisphaerales	Sedimentisphaeraceae
GCA_001999965	CP019646.1_1908	2	GH5+GH5	Phycisphaerae	Sedimentisphaerales	Sedimentisphaeraceae
GCA_001999965	CP019646.1_1962	2	CBM67+GH78	Phycisphaerae	Sedimentisphaerales	Sedimentisphaeraceae
GCA_001999965	CP019646.1_2814	2	GH97+GH31	Phycisphaerae	Sedimentisphaerales	Sedimentisphaeraceae
GCA_001999965	CP019646.1_2884	2	GT84+GH94	Phycisphaerae	Sedimentisphaerales	Sedimentisphaeraceae
GCA_001999965	CP019646.1_664	2	CBM67+GH78	Phycisphaerae	Sedimentisphaerales	Sedimentisphaeraceae
GCA_002007645	CP019791.1_1222	2	CBM51+GH36	Phycisphaerae	Sedimentisphaerales	Anaerohalophaeraceae
GCA_002007645	CP019791.1_1230	2	CBM67+GH78	Phycisphaerae	Sedimentisphaerales	Anaerohalophaeraceae
GCA_002007645	CP019791.1_1249	2	CE1+CBM9	Phycisphaerae	Sedimentisphaerales	Anaerohalophaeraceae
GCA_002007645	CP019791.1_1520	2	GH29+CBM32	Phycisphaerae	Sedimentisphaerales	Anaerohalophaeraceae
GCA_002007645	CP019791.1_1597	2	CBM48+GH13	Phycisphaerae	Sedimentisphaerales	Anaerohalophaeraceae
GCA_002007645	CP019791.1_1897	2	CBM32+GH38	Phycisphaerae	Sedimentisphaerales	Anaerohalophaeraceae
GCA_002007645	CP019791.1_1901	2	CBM32+GH38	Phycisphaerae	Sedimentisphaerales	Anaerohalophaeraceae
GCA_002007645	CP019791.1_1906	2	CBM32+GH38	Phycisphaerae	Sedimentisphaerales	Anaerohalophaeraceae
GCA_002007645	CP019791.1_2081	2	CBM38+GH32	Phycisphaerae	Sedimentisphaerales	Anaerohalophaeraceae
GCA_002007645	CP019791.1_2177	2	GH101+CBM32	Phycisphaerae	Sedimentisphaerales	Anaerohalophaeraceae
GCA_002007645	CP019791.1_2294	2	GH2+CBM32	Phycisphaerae	Sedimentisphaerales	Anaerohalophaeraceae
GCA_002007645	CP019791.1_2334	2	GH3+CBM32	Phycisphaerae	Sedimentisphaerales	Anaerohalophaeraceae
GCA_002007645	CP019791.1_2356	2	GH66+CBM35	Phycisphaerae	Sedimentisphaerales	Anaerohalophaeraceae
GCA_002007645	CP019791.1_2357	2	CBM48+GH13	Phycisphaerae	Sedimentisphaerales	Anaerohalophaeraceae
GCA_002007645	CP019791.1_2506	2	GH2+CBM32	Phycisphaerae	Sedimentisphaerales	Anaerohalophaeraceae
GCA_002007645	CP019791.1_2571	2	CBM51+GH27	Phycisphaerae	Sedimentisphaerales	Anaerohalophaeraceae
GCA_002007645	CP019791.1_2662	2	GH2+CBM32	Phycisphaerae	Sedimentisphaerales	Anaerohalophaeraceae
GCA_002007645	CP019791.1_2762	2	GH31+CBM51	Phycisphaerae	Sedimentisphaerales	Anaerohalophaeraceae
GCA_002007645	CP019791.1_2883	2	CBM38+GH116	Phycisphaerae	Sedimentisphaerales	Anaerohalophaeraceae
GCA_002007645	CP019791.1_3060	2	CBM51+GH20	Phycisphaerae	Sedimentisphaerales	Anaerohalophaeraceae
GCA_002007645	CP019791.1_3173	2	GH29+CBM32	Phycisphaerae	Sedimentisphaerales	Anaerohalophaeraceae
GCA_002007645	CP019791.1_372	2	GH29+CBM32	Phycisphaerae	Sedimentisphaerales	Anaerohalophaeraceae
GCA_002007645	CP019791.1_552	2	PL30+PL8	Phycisphaerae	Sedimentisphaerales	Anaerohalophaeraceae
GCA_002007645	CP019791.1_726	2	GH29+CBM32	Phycisphaerae	Sedimentisphaerales	Anaerohalophaeraceae
GCA_002007645	CP019791.1_728	2	CBM32+GH2	Phycisphaerae	Sedimentisphaerales	Anaerohalophaeraceae
GCA_002009475	AYTS01000106.1_21	2	CBM48+GH13	Brocadiae	Brocadiales	Brocadiaceae
GCA_002050315	MWTE01000040.1_18	2	CBM48+GH13	Brocadiae	Brocadiales	Brocadiaceae
GCA_002050315	MWTE01000081.1_20	2	CBM48+GH13	Brocadiae	Brocadiales	Brocadiaceae
GCA_002117005	CP021023.1_1048	2	CBM67+GH78	Phycisphaerae	Sedimentisphaerales	Sedimentisphaeraceae
GCA_002117005	CP021023.1_1566	2	CBM6+CBM6	Phycisphaerae	Sedimentisphaerales	Sedimentisphaeraceae
GCA_002117005	CP021023.1_1772	2	GH150+GH136	Phycisphaerae	Sedimentisphaerales	Sedimentisphaeraceae
GCA_002117005	CP021023.1_198	2	GH93+CBM13	Phycisphaerae	Sedimentisphaerales	Sedimentisphaeraceae
GCA_002117005	CP021023.1_2234	2	GH2+CBM32	Phycisphaerae	Sedimentisphaerales	Sedimentisphaeraceae
GCA_002117005	CP021023.1_2365	2	CBM51+GH36	Phycisphaerae	Sedimentisphaerales	Sedimentisphaeraceae
GCA_002117005	CP021023.1_320	2	GH66+CBM35	Phycisphaerae	Sedimentisphaerales	Sedimentisphaeraceae
GCA_002117005	CP021023.1_328	2	CBM48+GH13	Phycisphaerae	Sedimentisphaerales	Sedimentisphaeraceae
GCA_002117005	CP021023.1_375	2	GH76+CBM32	Phycisphaerae	Sedimentisphaerales	Sedimentisphaeraceae
GCA_002117005	CP021023.1_540	2	CBM40+CBM40	Phycisphaerae	Sedimentisphaerales	Sedimentisphaeraceae
GCA_002117005	CP021023.1_547	2	CBM6+GH120	Phycisphaerae	Sedimentisphaerales	Sedimentisphaeraceae
GCA_002117005	CP021023.1_620	2	CBM6+GH120	Phycisphaerae	Sedimentisphaerales	Sedimentisphaeraceae
GCA_002117005	CP021023.1_635	2	GH92+GH92	Phycisphaerae	Sedimentisphaerales	Sedimentisphaeraceae
GCA_002117005	CP021023.1_992	2	CBM38+GH32	Phycisphaerae	Sedimentisphaerales	Sedimentisphaeraceae
GCA_002167455	NHBQ01000020.1_3	2	CBM48+GH13	Planctomycetia	Pirellulales	Pirellulaceae
GCA_002167845	NHBO02000009.1_1	2	CBM48+GH13	Phycisphaerae	Phycisphaerales	SM1A02
GCA_002167845	NHBO02000086.1_10	2	AA10+CBM2	Phycisphaerae	Phycisphaerales	SM1A02
GCA_002168195	NHBP01000036.1_10	2	CBM48+GH13	Planctomycetia	Pirellulales	UBA7805
GCA_002168195	NHBP01000112.1_4	2	GT32+GT32	Planctomycetia	Pirellulales	UBA7805
GCA_002197845	NIDE01000001.1_431	2	CBM48+GH13	Planctomycetia	Gemmatales	Gemmataceae
GCA_002197845	NIDE01000001.1_449	2	CBM66+CBM66	Planctomycetia	Gemmatales	Gemmataceae
GCA_002197845	NIDE01000004.1_227	2	CE7+CE15	Planctomycetia	Gemmatales	Gemmataceae
GCA_002197845	NIDE01000004.1_40	2	CE4+GT2	Planctomycetia	Gemmatales	Gemmataceae
GCA_002197845	NIDE01000004.1_929	2	CBM38+GH32	Planctomycetia	Gemmatales	Gemmataceae
GCA_002197845	NIDE01000017.1_1124	2	CBM66+GH51	Planctomycetia	Gemmatales	Gemmataceae
GCA_002197845	NIDE01000017.1_927	2	GT84+GH94	Planctomycetia	Gemmatales	Gemmataceae
GCA_002197845	NIDE01000018.1_85	2	GT4+GT2	Planctomycetia	Gemmatales	Gemmataceae
GCA_002197845	NIDE01000019.1_92	2	CBM48+GH13	Planctomycetia	Gemmatales	Gemmataceae
GCA_002251265	NPDI01000012.1_97	2	CBM38+GH32	Planctomycetia	Pirellulales	Pirellulaceae
GCA_002251265	NPDI01000028.1_214	2	CE1+CE1	Planctomycetia	Pirellulales	Pirellulaceae
GCA_002251265	NPDI01000038.1_165	2	CBM66+GH51	Planctomycetia	Pirellulales	Pirellulaceae
GCA_002251265	NPDI01000042.1_45	2	CE1+GH43	Planctomycetia	Pirellulales	Pirellulaceae
GCA_002251265	NPDI01000044.1_34	2	CBM48+GH13	Planctomycetia	Pirellulales	Pirellulaceae
GCA_002251265	NPDI01000058.1_19	2	CBM48+GH13	Planctomycetia	Pirellulales	Pirellulaceae
GCA_002251265	NPDI01000075.1_115	2	CBM38+GH32	Planctomycetia	Pirellulales	Pirellulaceae
GCA_002277955	CP018477.1_1207	2	GH36+GH36	Planctomycetia	Pirellulales	Thermoguttaceae
GCA_002277955	CP018477.1_1296	2	CBM66+GH51	Planctomycetia	Pirellulales	Thermoguttaceae
GCA_002277955	CP018477.1_1678	2	GH26+CBM32	Planctomycetia	Pirellulales	Thermoguttaceae
GCA_002277955	CP018477.1_2252	2	GH2+CBM32	Planctomycetia	Pirellulales	Thermoguttaceae
GCA_002277955	CP018477.1_2515	2	CBM48+GH13	Planctomycetia	Pirellulales	Thermoguttaceae
GCA_002277955	CP018477.1_2688	2	GH148+GH148	Planctomycetia	Pirellulales	Thermoguttaceae
GCA_002277955	CP018477.1_3535	2	GH106+CBM67	Planctomycetia	Pirellulales	Thermoguttaceae
GCA_002277955	CP018477.1_505	2	CBM38+GH32	Planctomycetia	Pirellulales	Thermoguttaceae
GCA_002277955	CP018477.1_707	2	CBM38+GH116	Planctomycetia	Pirellulales	Thermoguttaceae
GCA_002279215	NCAZ01000306.1_1	2	CBM48+GH13	Planctomycetia	Pirellulales	PNKZ01
GCA_002289565	NTFY01000032.1_63	2	CBM67+GH78	Planctomycetia	Pirellulales	Pirellulaceae
GCA_002289565	NTFY01000034.1_22	2	CBM48+GH13	Planctomycetia	Pirellulales	Pirellulaceae
GCA_002289565	NTFY01000036.1_35	2	GH117+GH117	Planctomycetia	Pirellulales	Pirellulaceae
GCA_002289565	NTFY01000041.1_34	2	CBM48+GH13	Planctomycetia	Pirellulales	Pirellulaceae
GCA_002289565	NTFY01000064.1_28	2	CBM38+GH116	Planctomycetia	Pirellulales	Pirellulaceae
GCA_002289565	NTFY01000069.1_2	2	CE1+CE1	Planctomycetia	Pirellulales	Pirellulaceae
GCA_002289565	NTFY01000069.1_53	2	GH86+GH50	Planctomycetia	Pirellulales	Pirellulaceae
GCA_002289565	NTFY01000085.1_20	2	CBM38+GH32	Planctomycetia	Pirellulales	Pirellulaceae
GCA_002289565	NTFY01000109.1_16	2	CE15+GH10	Planctomycetia	Pirellulales	Pirellulaceae
GCA_002292895	DBCE01000176.1_1	2	CBM2+GH5	Phycisphaerae	Phycisphaerales	SM1A02
GCA_002292895	DBCE01000196.1_4	2	CBM2+GH18	Phycisphaerae	Phycisphaerales	SM1A02
GCA_002292895	DBCE01000256.1_2	2	CBM48+GH13	Phycisphaerae	Phycisphaerales	SM1A02
GCA_002295885	DBGM01000011.1_143	2	AA10+CBM2	Phycisphaerae	Phycisphaerales	SM1A02
GCA_002295885	DBGM01000011.1_88	2	CBM48+GH13	Phycisphaerae	Phycisphaerales	SM1A02
GCA_002297475	DBLP01000053.1_34	2	GH36+GH36	Planctomycetia	Pirellulales	Pirellulaceae
GCA_002303765	DBCB01000086.1_1	2	CBM2+CBM2	Planctomycetia	Gemmatales	Gemmataceae
GCA_002303765	DBCB01000242.1_8	2	CBM48+GH13	Planctomycetia	Gemmatales	Gemmataceae
GCA_002320775	DCKY01000146.1_9	2	CBM47+CBM47	UBA8108	UBA8108	UBA8108
GCA_002320775	DCKY01000219.1_4	2	CE15+CE15	UBA8108	UBA8108	UBA8108
GCA_002320775	DCKY01000272.1_2	2	CBM48+GH13	UBA8108	UBA8108	UBA8108
GCA_002327785	DCUI01000016.1_12	2	CBM67+GH78	Phycisphaerae	Sedimentisphaerales	SG8-4
GCA_002327785	DCUI01000035.1_1	2	CBM48+GH13	Phycisphaerae	Sedimentisphaerales	SG8-4
GCA_002327785	DCUI01000041.1_17	2	CBM67+GH78	Phycisphaerae	Sedimentisphaerales	SG8-4
GCA_002327785	DCUI01000041.1_22	2	CBM67+GH78	Phycisphaerae	Sedimentisphaerales	SG8-4
GCA_002327785	DCUI01000041.1_23	2	CBM67+GH78	Phycisphaerae	Sedimentisphaerales	SG8-4
GCA_002327785	DCUI01000054.1_1	2	GT84+GH94	Phycisphaerae	Sedimentisphaerales	SG8-4
GCA_002327785	DCUI01000068.1_13	2	GH2+CBM32	Phycisphaerae	Sedimentisphaerales	SG8-4
GCA_002327785	DCUI01000068.1_2	2	CBM66+GH51	Phycisphaerae	Sedimentisphaerales	SG8-4
GCA_002327785	DCUI01000081.1_19	2	GH2+CBM32	Phycisphaerae	Sedimentisphaerales	SG8-4
GCA_002327785	DCUI01000107.1_86	2	CBM38+GH116	Phycisphaerae	Sedimentisphaerales	SG8-4
GCA_002327785	DCUI01000107.1_96	2	CBM67+GH78	Phycisphaerae	Sedimentisphaerales	SG8-4
GCA_002327785	DCUI01000116.1_5	2	CBM51+GH36	Phycisphaerae	Sedimentisphaerales	SG8-4
GCA_002327785	DCUI01000116.1_9	2	CBM51+GH36	Phycisphaerae	Sedimentisphaerales	SG8-4
GCA_002327785	DCUI01000124.1_17	2	GH27+CBM51	Phycisphaerae	Sedimentisphaerales	SG8-4
GCA_002327785	DCUI01000141.1_2	2	GH23+CBM50	Phycisphaerae	Sedimentisphaerales	SG8-4
GCA_002327785	DCUI01000156.1_11	2	GH106+CBM67	Phycisphaerae	Sedimentisphaerales	SG8-4
GCA_002327785	DCUI01000163.1_16	2	GH141+GH141	Phycisphaerae	Sedimentisphaerales	SG8-4
GCA_002327785	DCUI01000163.1_27	2	GH57+GT5	Phycisphaerae	Sedimentisphaerales	SG8-4
GCA_002327785	DCUI01000216.1_2	2	CBM6+GH120	Phycisphaerae	Sedimentisphaerales	SG8-4
GCA_002327785	DCUI01000225.1_25	2	GH95+CBM32	Phycisphaerae	Sedimentisphaerales	SG8-4
GCA_002327785	DCUI01000228.1_4	2	CBM51+GH36	Phycisphaerae	Sedimentisphaerales	SG8-4
GCA_002327785	DCUI01000228.1_5	2	CBM51+GH36	Phycisphaerae	Sedimentisphaerales	SG8-4
GCA_002327785	DCUI01000230.1_8	2	PL17+GH33	Phycisphaerae	Sedimentisphaerales	SG8-4
GCA_002327785	DCUI01000302.1_9	2	GH29+CBM32	Phycisphaerae	Sedimentisphaerales	SG8-4
GCA_002327785	DCUI01000305.1_8	2	CBM38+GH32	Phycisphaerae	Sedimentisphaerales	SG8-4
GCA_002327785	DCUI01000323.1_7	2	CBM66+GH51	Phycisphaerae	Sedimentisphaerales	SG8-4
GCA_002337215	DDFO01000008.1_71	2	CBM32+GH3	Phycisphaerae	Phycisphaerales	SM1A02
GCA_002337215	DDFO01000038.1_90	2	GT30+GT30	Phycisphaerae	Phycisphaerales	SM1A02
GCA_002337215	DDFO01000044.1_14	2	GH2+CBM32	Phycisphaerae	Phycisphaerales	SM1A02
GCA_002337215	DDFO01000044.1_40	2	GH1+GH1	Phycisphaerae	Phycisphaerales	SM1A02
GCA_002337215	DDFO01000050.1_37	2	GH2+GH2	Phycisphaerae	Phycisphaerales	SM1A02
GCA_002337215	DDFO01000054.1_78	2	GH3+CBM6	Phycisphaerae	Phycisphaerales	SM1A02
GCA_002337545	DDGE01000047.1_2	2	CBM48+GH13	Phycisphaerae	Phycisphaerales	SM1A02
GCA_002337565	DDGH01000006.1_98	2	CE1+CE1	Planctomycetia	Pirellulales	Pirellulaceae
GCA_002337565	DDGH01000038.1_6	2	CBM67+GH78	Planctomycetia	Pirellulales	Pirellulaceae
GCA_002337565	DDGH01000060.1_47	2	GH117+GH117	Planctomycetia	Pirellulales	Pirellulaceae
GCA_002337565	DDGH01000094.1_123	2	CBM48+GH13	Planctomycetia	Pirellulales	Pirellulaceae
GCA_002337565	DDGH01000106.1_30	2	CBM48+GH13	Planctomycetia	Pirellulales	Pirellulaceae
GCA_002338715	DDIR01000019.1_4	2	CBM53+GH31	Phycisphaerae	UBA1845	UBA1845
GCA_002339595	DDJU01000196.1_24	2	GT81+GH13	Planctomycetia	Pirellulales	Pirellulaceae
GCA_002341405	DDNZ01000002.1_76	2	CBM48+GH13	Phycisphaerae	Phycisphaerales	SM1A02
GCA_002343075	DDRH01000003.1_96	2	CBM67+GH78	Phycisphaerae	Tepidisphaerales	UBA1161
GCA_002343075	DDRH01000005.1_58	2	CBM57+CBM6	Phycisphaerae	Tepidisphaerales	UBA1161
GCA_002343075	DDRH01000007.1_85	2	CBM67+GH78	Phycisphaerae	Tepidisphaerales	UBA1161
GCA_002343075	DDRH01000010.1_42	2	CBM67+GH78	Phycisphaerae	Tepidisphaerales	UBA1161
GCA_002343075	DDRH01000022.1_172	2	GH157+GT2	Phycisphaerae	Tepidisphaerales	UBA1161
GCA_002343075	DDRH01000024.1_17	2	CBM85+GH10	Phycisphaerae	Tepidisphaerales	UBA1161
GCA_002343075	DDRH01000036.1_80	2	CBM20+CE1	Phycisphaerae	Tepidisphaerales	UBA1161
GCA_002343075	DDRH01000044.1_124	2	GT4+GT4	Phycisphaerae	Tepidisphaerales	UBA1161
GCA_002343075	DDRH01000067.1_220	2	CBM67+GH78	Phycisphaerae	Tepidisphaerales	UBA1161
GCA_002343075	DDRH01000067.1_50	2	GH33+GH33	Phycisphaerae	Tepidisphaerales	UBA1161
GCA_002343325	DDSG01000017.1_14	2	CBM16+GH51	Phycisphaerae	Phycisphaerales	SM1A02
GCA_002343325	DDSG01000115.1_3	2	CBM67+GH78	Phycisphaerae	Phycisphaerales	SM1A02
GCA_002343325	DDSG01000124.1_13	2	GH139+GH139	Phycisphaerae	Phycisphaerales	SM1A02
GCA_002343325	DDSG01000148.1_1	2	CBM67+GH78	Phycisphaerae	Phycisphaerales	SM1A02
GCA_002343715	DDSA01000104.1_6	2	GH139+GH139	Phycisphaerae	Phycisphaerales	SM1A02
GCA_002343715	DDSA01000156.1_3	2	CBM67+GH78	Phycisphaerae	Phycisphaerales	SM1A02
GCA_002343715	DDSA01000163.1_18	2	CBM20+CE1	Phycisphaerae	Phycisphaerales	SM1A02
GCA_002347125	DDXG01000087.1_8	2	CBM66+CBM66	Phycisphaerae	Sedimentisphaerales	SG8-4
GCA_002347125	DDXG01000095.1_5	2	CBM51+GH36	Phycisphaerae	Sedimentisphaerales	SG8-4
GCA_002347125	DDXG01000110.1_13	2	GH148+GH148	Phycisphaerae	Sedimentisphaerales	SG8-4
GCA_002347125	DDXG01000114.1_6	2	CE6+GH51	Phycisphaerae	Sedimentisphaerales	SG8-4
GCA_002347125	DDXG01000131.1_11	2	GT4+GT2	Phycisphaerae	Sedimentisphaerales	SG8-4
GCA_002347125	DDXG01000133.1_2	2	GH141+GH141	Phycisphaerae	Sedimentisphaerales	SG8-4
GCA_002347125	DDXG01000147.1_14	2	CBM38+GH32	Phycisphaerae	Sedimentisphaerales	SG8-4
GCA_002347125	DDXG01000159.1_2	2	CBM67+GH78	Phycisphaerae	Sedimentisphaerales	SG8-4
GCA_002347125	DDXG01000173.1_9	2	GT84+GH94	Phycisphaerae	Sedimentisphaerales	SG8-4
GCA_002347125	DDXG01000193.1_2	2	GH2+CBM32	Phycisphaerae	Sedimentisphaerales	SG8-4
GCA_002347125	DDXG01000204.1_9	2	CBM6+GH120	Phycisphaerae	Sedimentisphaerales	SG8-4
GCA_002347125	DDXG01000212.1_5	2	GH2+CBM32	Phycisphaerae	Sedimentisphaerales	SG8-4
GCA_002347125	DDXG01000213.1_4	2	CE1+CE1	Phycisphaerae	Sedimentisphaerales	SG8-4
GCA_002347125	DDXG01000215.1_5	2	CBM67+GH78	Phycisphaerae	Sedimentisphaerales	SG8-4
GCA_002347125	DDXG01000237.1_1	2	GH2+GH2	Phycisphaerae	Sedimentisphaerales	SG8-4
GCA_002347125	DDXG01000258.1_5	2	CBM38+GH116	Phycisphaerae	Sedimentisphaerales	SG8-4
GCA_002347125	DDXG01000322.1_5	2	CBM38+GH116	Phycisphaerae	Sedimentisphaerales	SG8-4
GCA_002348315	DEAW01000080.1_17	2	GH36+GH36	Planctomycetia	Pirellulales	Pirellulaceae
GCA_002348315	DEAW01000116.1_11	2	GH146+CBM51	Planctomycetia	Pirellulales	Pirellulaceae
GCA_002359185	DEML01000065.1_75	2	CE1+CE1	Planctomycetia	Planctomycetales	Planctomycetaceae
GCA_002359185	DEML01000073.1_40	2	CBM48+GH13	Planctomycetia	Planctomycetales	Planctomycetaceae
GCA_002359185	DEML01000098.1_62	2	CBM48+GH13	Planctomycetia	Planctomycetales	Planctomycetaceae
GCA_002364485	DEYK01000011.1_7	2	GH9+CBM2	Phycisphaerae	Phycisphaerales	SM1A02
GCA_002364485	DEYK01000025.1_135	2	AA10+CBM2	Phycisphaerae	Phycisphaerales	SM1A02
GCA_002378075	DFRD01000061.1_24	2	GH9+CBM2	Phycisphaerae	Phycisphaerales	SM1A02
GCA_002402755	DHGK01000039.1_7	2	CBM48+GH13	UBA8108	UBA8108	UBA8898
GCA_002402755	DHGK01000078.1_3	2	CBM32+GH95	UBA8108	UBA8108	UBA8898
GCA_002402755	DHGK01000133.1_2	2	GH89+CBM32	UBA8108	UBA8108	UBA8898
GCA_002402755	DHGK01000135.1_4	2	CBM16+GH51	UBA8108	UBA8108	UBA8898
GCA_002402755	DHGK01000142.1_1	2	CBM38+GH32	UBA8108	UBA8108	UBA8898
GCA_002402755	DHGK01000145.1_16	2	CE7+CE15	UBA8108	UBA8108	UBA8898
GCA_002402755	DHGK01000174.1_14	2	CBM66+GH51	UBA8108	UBA8108	UBA8898
GCA_002402755	DHGK01000179.1_1	2	GH39+GH127	UBA8108	UBA8108	UBA8898
GCA_002402755	DHGK01000185.1_1	2	CBM51+GH36	UBA8108	UBA8108	UBA8898
GCA_002402755	DHGK01000194.1_2	2	CBM51+GH27	UBA8108	UBA8108	UBA8898
GCA_002402755	DHGK01000266.1_1	2	CBM67+GH78	UBA8108	UBA8108	UBA8898
GCA_002402755	DHGK01000295.1_7	2	CBM38+GH116	UBA8108	UBA8108	UBA8898
GCA_002402755	DHGK01000332.1_3	2	CBM51+GH36	UBA8108	UBA8108	UBA8898
GCA_002402755	DHGK01000352.1_2	2	CBM67+GH78	UBA8108	UBA8108	UBA8898
GCA_002402755	DHGK01000362.1_1	2	GH33+GH43	UBA8108	UBA8108	UBA8898
GCA_002402755	DHGK01000373.1_10	2	GH2+GH2	UBA8108	UBA8108	UBA8898
GCA_002402755	DHGK01000373.1_12	2	GT84+GH94	UBA8108	UBA8108	UBA8898
GCA_002402755	DHGK01000390.1_9	2	GH139+GH139	UBA8108	UBA8108	UBA8898
GCA_002402755	DHGK01000393.1_3	2	GH106+CBM67	UBA8108	UBA8108	UBA8898
GCA_002402755	DHGK01000412.1_1	2	GH36+GH2	UBA8108	UBA8108	UBA8898
GCA_002404095	DHJA01000069.1_7	2	CBM38+GH116	Planctomycetia	Gemmatales	Gemmataceae
GCA_002404095	DHJA01000071.1_5	2	CBM48+GH13	Planctomycetia	Gemmatales	Gemmataceae
GCA_002404095	DHJA01000125.1_3	2	GT4+GT2	Planctomycetia	Gemmatales	Gemmataceae
GCA_002404095	DHJA01000209.1_6	2	CE7+CE15	Planctomycetia	Gemmatales	Gemmataceae
GCA_002404095	DHJA01000254.1_7	2	CBM48+GH13	Planctomycetia	Gemmatales	Gemmataceae
GCA_002404095	DHJA01000278.1_7	2	GH136+GH39	Planctomycetia	Gemmatales	Gemmataceae
GCA_002405485	DHLW01000052.1_4	2	CE1+CE1	Phycisphaerae	Phycisphaerales	SM1A02
GCA_002405485	DHLW01000115.1_10	2	CBM9+GH5	Phycisphaerae	Phycisphaerales	SM1A02
GCA_002405485	DHLW01000180.1_23	2	CBM20+CE1	Phycisphaerae	Phycisphaerales	SM1A02
GCA_002405515	DHLZ01000047.1_15	2	CBM48+GH13	Planctomycetia	Pirellulales	UBA1268
GCA_002405515	DHLZ01000300.1_3	2	GT9+GT35	Planctomycetia	Pirellulales	UBA1268
GCA_002415975	DIBF01000029.1_333	2	CBM48+GH13	Planctomycetia	Planctomycetales	Planctomycetaceae
GCA_002415975	DIBF01000069.1_98	2	GT84+GH94	Planctomycetia	Planctomycetales	Planctomycetaceae
GCA_002418285	DIDT01000034.1_45	2	CBM67+GH78	Phycisphaerae	Phycisphaerales	SM1A02
GCA_002418285	DIDT01000051.1_13	2	GH146+GH2	Phycisphaerae	Phycisphaerales	SM1A02
GCA_002418285	DIDT01000051.1_20	2	CBM38+GH116	Phycisphaerae	Phycisphaerales	SM1A02
GCA_002418285	DIDT01000067.1_26	2	GT25+GH16	Phycisphaerae	Phycisphaerales	SM1A02
GCA_002422955	DITY01000045.1_20	2	CE1+CE1	Planctomycetia	Pirellulales	Pirellulaceae
GCA_002422955	DITY01000046.1_12	2	CBM48+GH13	Planctomycetia	Pirellulales	Pirellulaceae
GCA_002422955	DITY01000126.1_9	2	GT84+GH94	Planctomycetia	Pirellulales	Pirellulaceae
GCA_002422955	DITY01000280.1_28	2	CBM48+GH13	Planctomycetia	Pirellulales	Pirellulaceae
GCA_002428205	DIUH01000127.1_56	2	GH33+GH165	Planctomycetia	Pirellulales	Pirellulaceae
GCA_002428205	DIUH01000198.1_4	2	GT6+GT11	Planctomycetia	Pirellulales	Pirellulaceae
GCA_002428205	DIUH01000458.1_9	2	CBM48+GH13	Planctomycetia	Pirellulales	Pirellulaceae
GCA_002443295	BAOS01000001.1_127	2	CBM23+GH26	Brocadiae	Brocadiales	Scalinduaceae
GCA_002443295	BAOS01000004.1_209	2	CBM44+CBM44	Brocadiae	Brocadiales	Scalinduaceae
GCA_002443295	BAOS01000013.1_41	2	CBM48+GH13	Brocadiae	Brocadiales	Scalinduaceae
GCA_002480345	DLBY01000002.1_1	2	GH115+GH43	Phycisphaerae	Phycisphaerales	SM1A02
GCA_002480345	DLBY01000033.1_4	2	GH2+CBM32	Phycisphaerae	Phycisphaerales	SM1A02
GCA_002480345	DLBY01000050.1_14	2	CBM22+GH10	Phycisphaerae	Phycisphaerales	SM1A02
GCA_002480345	DLBY01000059.1_12	2	GH2+CBM32	Phycisphaerae	Phycisphaerales	SM1A02
GCA_002480345	DLBY01000091.1_16	2	CBM32+GH3	Phycisphaerae	Phycisphaerales	SM1A02
GCA_002480345	DLBY01000091.1_3	2	GH2+GH2	Phycisphaerae	Phycisphaerales	SM1A02
GCA_002480345	DLBY01000103.1_18	2	GH3+CBM6	Phycisphaerae	Phycisphaerales	SM1A02
GCA_002480345	DLBY01000156.1_25	2	GH27+CBM51	Phycisphaerae	Phycisphaerales	SM1A02
GCA_002480485	DLCF01000057.1_5	2	CBM2+GH9	Planctomycetia	Pirellulales	UBA7805
GCA_002480485	DLCF01000142.1_2	2	CBM48+GH13	Planctomycetia	Pirellulales	UBA7805
GCA_002480565	DLCK01000007.1_5	2	CBM67+GH78	Phycisphaerae	Phycisphaerales	Phycisphaeraceae
GCA_002480565	DLCK01000009.1_10	2	GH50+GH50	Phycisphaerae	Phycisphaerales	Phycisphaeraceae
GCA_002480565	DLCK01000013.1_111	2	PL21+CBM32	Phycisphaerae	Phycisphaerales	Phycisphaeraceae
GCA_002480565	DLCK01000021.1_53	2	GH86+CBM9	Phycisphaerae	Phycisphaerales	Phycisphaeraceae
GCA_002480565	DLCK01000029.1_37	2	GH148+GH148	Phycisphaerae	Phycisphaerales	Phycisphaeraceae
GCA_002480565	DLCK01000032.1_58	2	CBM67+GH78	Phycisphaerae	Phycisphaerales	Phycisphaeraceae
GCA_002480565	DLCK01000032.1_78	2	GH167+GH167	Phycisphaerae	Phycisphaerales	Phycisphaeraceae
GCA_002480565	DLCK01000032.1_82	2	CBM67+GH78	Phycisphaerae	Phycisphaerales	Phycisphaeraceae
GCA_002480565	DLCK01000053.1_27	2	CBM85+GH10	Phycisphaerae	Phycisphaerales	Phycisphaeraceae
GCA_002480565	DLCK01000057.1_1	2	CE3+GH16	Phycisphaerae	Phycisphaerales	Phycisphaeraceae
GCA_002480565	DLCK01000061.1_53	2	GH148+GH148	Phycisphaerae	Phycisphaerales	Phycisphaeraceae
GCA_002480565	DLCK01000066.1_18	2	GH148+GH148	Phycisphaerae	Phycisphaerales	Phycisphaeraceae
GCA_002480565	DLCK01000067.1_22	2	CBM67+GH78	Phycisphaerae	Phycisphaerales	Phycisphaeraceae
GCA_002480565	DLCK01000067.1_32	2	CBM85+GH10	Phycisphaerae	Phycisphaerales	Phycisphaeraceae
GCA_002480565	DLCK01000067.1_37	2	CBM67+GH78	Phycisphaerae	Phycisphaerales	Phycisphaeraceae
GCA_002480565	DLCK01000067.1_85	2	CE12+PL10	Phycisphaerae	Phycisphaerales	Phycisphaeraceae
GCA_002480565	DLCK01000068.1_20	2	GH117+GH117	Phycisphaerae	Phycisphaerales	Phycisphaeraceae
GCA_002480565	DLCK01000069.1_5	2	CBM85+GH10	Phycisphaerae	Phycisphaerales	Phycisphaeraceae
GCA_002480565	DLCK01000071.1_23	2	GH148+CBM4	Phycisphaerae	Phycisphaerales	Phycisphaeraceae
GCA_002480565	DLCK01000072.1_79	2	CBM85+GH10	Phycisphaerae	Phycisphaerales	Phycisphaeraceae
GCA_002480565	DLCK01000072.1_83	2	CBM85+GH10	Phycisphaerae	Phycisphaerales	Phycisphaeraceae
GCA_002480565	DLCK01000076.1_119	2	GH50+CBM9	Phycisphaerae	Phycisphaerales	Phycisphaeraceae
GCA_002480565	DLCK01000077.1_40	2	CBM85+GH10	Phycisphaerae	Phycisphaerales	Phycisphaeraceae
GCA_002480565	DLCK01000079.1_15	2	CBM85+GH10	Phycisphaerae	Phycisphaerales	Phycisphaeraceae
GCA_002480565	DLCK01000079.1_18	2	CBM85+GH10	Phycisphaerae	Phycisphaerales	Phycisphaeraceae
GCA_002480565	DLCK01000082.1_5	2	GH167+GH167	Phycisphaerae	Phycisphaerales	Phycisphaeraceae
GCA_002480565	DLCK01000082.1_7	2	CBM9+GH167	Phycisphaerae	Phycisphaerales	Phycisphaeraceae
GCA_002480565	DLCK01000092.1_19	2	CBM67+GH78	Phycisphaerae	Phycisphaerales	Phycisphaeraceae
GCA_002480565	DLCK01000092.1_26	2	AA2+AA2	Phycisphaerae	Phycisphaerales	Phycisphaeraceae
GCA_002482415	DLFY01000004.1_20	2	GH20+CBM32	Phycisphaerae	Sedimentisphaerales	Anaerohalophaeraceae
GCA_002482415	DLFY01000012.1_3	2	CBM67+GH78	Phycisphaerae	Sedimentisphaerales	Anaerohalophaeraceae
GCA_002482415	DLFY01000013.1_6	2	GH29+CBM32	Phycisphaerae	Sedimentisphaerales	Anaerohalophaeraceae
GCA_002482415	DLFY01000027.1_2	2	CBM32+GH2	Phycisphaerae	Sedimentisphaerales	Anaerohalophaeraceae
GCA_002482415	DLFY01000036.1_15	2	CBM32+GH16	Phycisphaerae	Sedimentisphaerales	Anaerohalophaeraceae
GCA_002482415	DLFY01000051.1_3	2	CBM38+GH32	Phycisphaerae	Sedimentisphaerales	Anaerohalophaeraceae
GCA_002482415	DLFY01000051.1_4	2	CBM38+GH116	Phycisphaerae	Sedimentisphaerales	Anaerohalophaeraceae
GCA_002482415	DLFY01000062.1_5	2	CBM67+GH78	Phycisphaerae	Sedimentisphaerales	Anaerohalophaeraceae
GCA_002482415	DLFY01000064.1_19	2	CBM16+GH51	Phycisphaerae	Sedimentisphaerales	Anaerohalophaeraceae
GCA_002482415	DLFY01000087.1_8	2	GH32+GH5	Phycisphaerae	Sedimentisphaerales	Anaerohalophaeraceae
GCA_002482415	DLFY01000119.1_9	2	CBM67+GH78	Phycisphaerae	Sedimentisphaerales	Anaerohalophaeraceae
GCA_002482415	DLFY01000128.1_8	2	CBM16+GH51	Phycisphaerae	Sedimentisphaerales	Anaerohalophaeraceae
GCA_002482415	DLFY01000144.1_11	2	GH2+CBM32	Phycisphaerae	Sedimentisphaerales	Anaerohalophaeraceae
GCA_002482415	DLFY01000163.1_7	2	CBM51+GH97	Phycisphaerae	Sedimentisphaerales	Anaerohalophaeraceae
GCA_002482415	DLFY01000190.1_7	2	GH29+CBM32	Phycisphaerae	Sedimentisphaerales	Anaerohalophaeraceae
GCA_002482415	DLFY01000191.1_18	2	GH106+GH106	Phycisphaerae	Sedimentisphaerales	Anaerohalophaeraceae
GCA_002482415	DLFY01000191.1_19	2	GH139+CBM32	Phycisphaerae	Sedimentisphaerales	Anaerohalophaeraceae
GCA_002482415	DLFY01000191.1_3	2	GH139+GH139	Phycisphaerae	Sedimentisphaerales	Anaerohalophaeraceae
GCA_002482415	DLFY01000222.1_7	2	CE6+CE15	Phycisphaerae	Sedimentisphaerales	Anaerohalophaeraceae
GCA_002482415	DLFY01000227.1_3	2	GH2+GH2	Phycisphaerae	Sedimentisphaerales	Anaerohalophaeraceae
GCA_002482415	DLFY01000260.1_15	2	CBM51+GH27	Phycisphaerae	Sedimentisphaerales	Anaerohalophaeraceae
GCA_002482415	DLFY01000260.1_18	2	GH27+CBM51	Phycisphaerae	Sedimentisphaerales	Anaerohalophaeraceae
GCA_002482415	DLFY01000260.1_9	2	CBM38+GH116	Phycisphaerae	Sedimentisphaerales	Anaerohalophaeraceae
GCA_002482415	DLFY01000266.1_6	2	CBM51+GH27	Phycisphaerae	Sedimentisphaerales	Anaerohalophaeraceae
GCA_002482415	DLFY01000279.1_17	2	CBM67+GH78	Phycisphaerae	Sedimentisphaerales	Anaerohalophaeraceae
GCA_002482415	DLFY01000287.1_3	2	CBM6+GH120	Phycisphaerae	Sedimentisphaerales	Anaerohalophaeraceae
GCA_002482415	DLFY01000322.1_20	2	CBM67+GH78	Phycisphaerae	Sedimentisphaerales	Anaerohalophaeraceae
GCA_002482415	DLFY01000328.1_6	2	CBM67+GH78	Phycisphaerae	Sedimentisphaerales	Anaerohalophaeraceae
GCA_002482415	DLFY01000328.1_9	2	CBM67+GH106	Phycisphaerae	Sedimentisphaerales	Anaerohalophaeraceae
GCA_002482415	DLFY01000342.1_7	2	GH106+CE12	Phycisphaerae	Sedimentisphaerales	Anaerohalophaeraceae
GCA_002482415	DLFY01000342.1_9	2	GH159+GH28	Phycisphaerae	Sedimentisphaerales	Anaerohalophaeraceae
GCA_002482415	DLFY01000348.1_4	2	GH78+GH43	Phycisphaerae	Sedimentisphaerales	Anaerohalophaeraceae
GCA_002483025	DLHC01000004.1_128	2	CBM48+GH13	Planctomycetia	Pirellulales	Pirellulaceae
GCA_002483025	DLHC01000011.1_21	2	CBM48+GH13	Planctomycetia	Pirellulales	Pirellulaceae
GCA_002483025	DLHC01000031.1_190	2	GH33+GH33	Planctomycetia	Pirellulales	Pirellulaceae
GCA_002591705	PAAB01000051.1_21	2	AA10+CBM2	Phycisphaerae	Phycisphaerales	SM1A02
GCA_002683135	NYSS01000045.1_58	2	CBM47+CBM47	Other	Other	Other
GCA_002683135	NYSS01000095.1_16	2	CBM2+GH18	Other	Other	Other
GCA_002683135	NYSS01000115.1_10	2	GT4+GT2	Other	Other	Other
GCA_002683135	NYSS01000115.1_11	2	GT4+GT4	Other	Other	Other
GCA_002683135	NYSS01000115.1_18	2	GT4+GT2	Other	Other	Other
GCA_002683135	NYSS01000153.1_6	2	CE1+GH26	Other	Other	Other
GCA_002683195	NYSW01000019.1_44	2	AA10+CBM2	Phycisphaerae	Phycisphaerales	SM1A02
GCA_002683195	NYSW01000042.1_48	2	CBM48+GH13	Phycisphaerae	Phycisphaerales	SM1A02
GCA_002683195	NYSW01000088.1_8	2	GH9+CBM2	Phycisphaerae	Phycisphaerales	SM1A02
GCA_002683195	NYSW01000100.1_9	2	AA10+CBM2	Phycisphaerae	Phycisphaerales	SM1A02
GCA_002683825	NYUD01000077.1_2	2	CBM16+GH51	UBA1135	UBA1135	GCA-002686595
GCA_002683825	NYUD01000090.1_27	2	CE14+GT2	UBA1135	UBA1135	GCA-002686595
GCA_002684555	NYVH01000152.1_18	2	CBM48+GH13	Planctomycetia	Planctomycetales	Planctomycetaceae
GCA_002684555	NYVH01000421.1_1	2	CBM2+GH8	Planctomycetia	Planctomycetales	Planctomycetaceae
GCA_002684655	NYVR01000052.1_16	2	GT4+GT2	UBA1135	UBA1135	UBA2386
GCA_002684755	NYVS01000050.1_3	2	CBM2+GH18	Phycisphaerae	Phycisphaerales	SM1A02
GCA_002685965	NYZE01000024.1_7	2	GT3+GT35	UBA1135	UBA1135	GCA-002748355
GCA_002685965	NYZE01000057.1_13	2	GT4+GT4	UBA1135	UBA1135	GCA-002748355
GCA_002686265	NZBA01000010.1_3	2	GH36+GH36	UBA1135	UBA1135	GCA-002686595
GCA_002686265	NZBA01000041.1_39	2	GH165+CE15	UBA1135	UBA1135	GCA-002686595
GCA_002686265	NZBA01000048.1_32	2	CBM4+GH9	UBA1135	UBA1135	GCA-002686595
GCA_002686595	NYXZ01000121.1_14	2	CE14+GT2	UBA1135	UBA1135	GCA-002686595
GCA_002686995	NYZC01000105.1_2	2	GH163+CBM9	Phycisphaerae	Phycisphaerales	Phycisphaeraceae
GCA_002686995	NYZC01000109.1_2	2	GH127+GH127	Phycisphaerae	Phycisphaerales	Phycisphaeraceae
GCA_002686995	NYZC01000154.1_1	2	GT83+GT83	Phycisphaerae	Phycisphaerales	Phycisphaeraceae
GCA_002686995	NYZC01000158.1_2	2	CBM67+GH78	Phycisphaerae	Phycisphaerales	Phycisphaeraceae
GCA_002686995	NYZC01000273.1_4	2	GT4+GT2	Phycisphaerae	Phycisphaerales	Phycisphaeraceae
GCA_002686995	NYZC01000341.1_10	2	GH163+CBM9	Phycisphaerae	Phycisphaerales	Phycisphaeraceae
GCA_002686995	NYZC01000387.1_6	2	GH141+GH141	Phycisphaerae	Phycisphaerales	Phycisphaeraceae
GCA_002687715	NZBC01000007.1_5	2	GT4+GT2	Other	Other	Other
GCA_002687715	NZBC01000100.1_22	2	CBM66+CBM66	Other	Other	Other
GCA_002687715	NZBC01000137.1_23	2	CBM2+GH18	Other	Other	Other
GCA_002687715	NZBC01000193.1_19	2	GH127+GH2	Other	Other	Other
GCA_002687715	NZBC01000211.1_2	2	GH145+GH5	Other	Other	Other
GCA_002689655	NZHC01000028.1_29	2	GH163+CBM9	Planctomycetia	Pirellulales	Pirellulaceae
GCA_002690755	NZFT01000037.1_6	2	CBM2+GH18	Phycisphaerae	Phycisphaerales	SM1A02
GCA_002690755	NZFT01000063.1_42	2	CBM48+GH13	Phycisphaerae	Phycisphaerales	SM1A02
GCA_002690755	NZFT01000081.1_27	2	AA10+CBM2	Phycisphaerae	Phycisphaerales	SM1A02
GCA_002690925	NZGD01000216.1_3	2	CBM48+GH13	Planctomycetia	Pirellulales	Pirellulaceae
GCA_002690925	NZGD01000266.1_2	2	CBM66+GH43	Planctomycetia	Pirellulales	Pirellulaceae
GCA_002691635	NZIL01000027.1_2	2	CBM2+GH18	Phycisphaerae	Phycisphaerales	SM1A02
GCA_002691635	NZIL01000071.1_31	2	CBM22+GH10	Phycisphaerae	Phycisphaerales	SM1A02
GCA_002691635	NZIL01000114.1_10	2	CBM22+GH10	Phycisphaerae	Phycisphaerales	SM1A02
GCA_002701385	NZVD01000064.1_3	2	GT81+GH13	Planctomycetia	Pirellulales	Pirellulaceae
GCA_002701385	NZVD01000094.1_2	2	GH36+GH36	Planctomycetia	Pirellulales	Pirellulaceae
GCA_002702655	PABB01000007.1_41	2	GH146+CE1	Planctomycetia	Pirellulales	Ga0077529
GCA_002702655	PABB01000013.1_9	2	GH9+CE4	Planctomycetia	Pirellulales	Ga0077529
GCA_002702655	PABB01000014.1_26	2	CBM67+GH78	Planctomycetia	Pirellulales	Ga0077529
GCA_002702655	PABB01000015.1_91	2	CBM66+GH51	Planctomycetia	Pirellulales	Ga0077529
GCA_002702655	PABB01000018.1_96	2	CBM48+GH13	Planctomycetia	Pirellulales	Ga0077529
GCA_002702655	PABB01000023.1_147	2	CBM67+GH78	Planctomycetia	Pirellulales	Ga0077529
GCA_002702655	PABB01000023.1_148	2	GH129+GH129	Planctomycetia	Pirellulales	Ga0077529
GCA_002702655	PABB01000026.1_136	2	CBM48+GH13	Planctomycetia	Pirellulales	Ga0077529
GCA_002702655	PABB01000037.1_6	2	GH2+CBM32	Planctomycetia	Pirellulales	Ga0077529
GCA_002702655	PABB01000042.1_234	2	CBM38+GH32	Planctomycetia	Pirellulales	Ga0077529
GCA_002702655	PABB01000065.1_13	2	CBM67+GH78	Planctomycetia	Pirellulales	Ga0077529
GCA_002702655	PABB01000065.1_15	2	CBM67+GH78	Planctomycetia	Pirellulales	Ga0077529
GCA_002702655	PABB01000065.1_17	2	CBM67+GH78	Planctomycetia	Pirellulales	Ga0077529
GCA_002702655	PABB01000065.1_22	2	CBM85+GH10	Planctomycetia	Pirellulales	Ga0077529
GCA_002702655	PABB01000065.1_34	2	CBM67+GH78	Planctomycetia	Pirellulales	Ga0077529
GCA_002702655	PABB01000066.1_172	2	CE8+CE12	Planctomycetia	Pirellulales	Ga0077529
GCA_002702655	PABB01000066.1_89	2	CBM35+GH26	Planctomycetia	Pirellulales	Ga0077529
GCA_002702655	PABB01000067.1_170	2	CBM38+GH116	Planctomycetia	Pirellulales	Ga0077529
GCA_002702655	PABB01000076.1_109	2	CBM67+GH78	Planctomycetia	Pirellulales	Ga0077529
GCA_002702655	PABB01000080.1_1	2	CBM67+GH78	Planctomycetia	Pirellulales	Ga0077529
GCA_002702655	PABB01000080.1_129	2	GH159+GH43	Planctomycetia	Pirellulales	Ga0077529
GCA_002704825	PAIY01000007.1_2	2	CBM51+GH27	Phycisphaerae	Phycisphaerales	Phycisphaeraceae
GCA_002704825	PAIY01000013.1_1	2	CBM85+GH10	Phycisphaerae	Phycisphaerales	Phycisphaeraceae
GCA_002704825	PAIY01000014.1_1	2	CBM67+GH78	Phycisphaerae	Phycisphaerales	Phycisphaeraceae
GCA_002704825	PAIY01000017.1_17	2	GH39+CBM9	Phycisphaerae	Phycisphaerales	Phycisphaeraceae
GCA_002704825	PAIY01000059.1_2	2	CBM67+GH78	Phycisphaerae	Phycisphaerales	Phycisphaeraceae
GCA_002704825	PAIY01000072.1_22	2	GH167+GH167	Phycisphaerae	Phycisphaerales	Phycisphaeraceae
GCA_002704825	PAIY01000084.1_1	2	CBM67+GH78	Phycisphaerae	Phycisphaerales	Phycisphaeraceae
GCA_002704825	PAIY01000116.1_1	2	CBM85+GH10	Phycisphaerae	Phycisphaerales	Phycisphaeraceae
GCA_002704825	PAIY01000116.1_12	2	CBM67+GH78	Phycisphaerae	Phycisphaerales	Phycisphaeraceae
GCA_002704825	PAIY01000129.1_1	2	GH117+GH117	Phycisphaerae	Phycisphaerales	Phycisphaeraceae
GCA_002704825	PAIY01000162.1_4	2	CBM67+GH78	Phycisphaerae	Phycisphaerales	Phycisphaeraceae
GCA_002704825	PAIY01000182.1_6	2	GH50+CBM9	Phycisphaerae	Phycisphaerales	Phycisphaeraceae
GCA_002704825	PAIY01000186.1_39	2	GH148+GH148	Phycisphaerae	Phycisphaerales	Phycisphaeraceae
GCA_002704825	PAIY01000216.1_4	2	CBM85+GH10	Phycisphaerae	Phycisphaerales	Phycisphaeraceae
GCA_002704825	PAIY01000224.1_6	2	PL21+CBM32	Phycisphaerae	Phycisphaerales	Phycisphaeraceae
GCA_002704825	PAIY01000228.1_21	2	CBM67+GH78	Phycisphaerae	Phycisphaerales	Phycisphaeraceae
GCA_002704825	PAIY01000232.1_4	2	CBM85+GH10	Phycisphaerae	Phycisphaerales	Phycisphaeraceae
GCA_002704825	PAIY01000232.1_8	2	CBM85+GH10	Phycisphaerae	Phycisphaerales	Phycisphaeraceae
GCA_002704825	PAIY01000233.1_4	2	CBM85+GH10	Phycisphaerae	Phycisphaerales	Phycisphaeraceae
GCA_002704825	PAIY01000244.1_12	2	CBM85+GH10	Phycisphaerae	Phycisphaerales	Phycisphaeraceae
GCA_002705055	PAHY01000063.1_38	2	GH20+CBM32	UBA1135	UBA1135	UBA1135
GCA_002705085	PAHO01000011.1_2	2	GT26+GT26	Phycisphaerae	Phycisphaerales	SM1A02
GCA_002706885	PAKY01000016.1_4	2	GH110+GH27	Phycisphaerae	Phycisphaerales	SM1A02
GCA_002706885	PAKY01000034.1_3	2	CE1+CE1	Phycisphaerae	Phycisphaerales	SM1A02
GCA_002706885	PAKY01000038.1_4	2	GH158+GH16	Phycisphaerae	Phycisphaerales	SM1A02
GCA_002706885	PAKY01000053.1_18	2	CBM48+GH13	Phycisphaerae	Phycisphaerales	SM1A02
GCA_002706885	PAKY01000053.1_20	2	CBM48+GH13	Phycisphaerae	Phycisphaerales	SM1A02
GCA_002706885	PAKY01000123.1_2	2	CBM22+GH10	Phycisphaerae	Phycisphaerales	SM1A02
GCA_002706885	PAKY01000123.1_20	2	GH115+GH43	Phycisphaerae	Phycisphaerales	SM1A02
GCA_002709045	PAPJ01000030.1_37	2	GH146+CBM51	Planctomycetia	Pirellulales	Pirellulaceae
GCA_002709045	PAPJ01000045.1_58	2	GT81+GH13	Planctomycetia	Pirellulales	Pirellulaceae
GCA_002709045	PAPJ01000051.1_7	2	GH36+GH36	Planctomycetia	Pirellulales	Pirellulaceae
GCA_002709225	PAQH01000005.1_38	2	GT83+GT83	Planctomycetia	Pirellulales	Pirellulaceae
GCA_002709225	PAQH01000013.1_7	2	CBM48+GH13	Planctomycetia	Pirellulales	Pirellulaceae
GCA_002709225	PAQH01000081.1_14	2	GH36+GH36	Planctomycetia	Pirellulales	Pirellulaceae
GCA_002709225	PAQH01000086.1_12	2	CE1+CE1	Planctomycetia	Pirellulales	Pirellulaceae
GCA_002709225	PAQH01000092.1_2	2	GH163+CBM9	Planctomycetia	Pirellulales	Pirellulaceae
GCA_002709225	PAQH01000157.1_6	2	CE1+CE1	Planctomycetia	Pirellulales	Pirellulaceae
GCA_002709295	PAQL01000005.1_50	2	CBM2+GH18	Phycisphaerae	Phycisphaerales	SM1A02
GCA_002709295	PAQL01000011.1_33	2	CBM48+GH13	Phycisphaerae	Phycisphaerales	SM1A02
GCA_002709295	PAQL01000012.1_94	2	GH9+CBM2	Phycisphaerae	Phycisphaerales	SM1A02
GCA_002709755	PAQN01000037.1_1	2	CBM2+GH18	Phycisphaerae	Phycisphaerales	SM1A02
GCA_002709755	PAQN01000049.1_13	2	AA10+CBM2	Phycisphaerae	Phycisphaerales	SM1A02
GCA_002711415	PARI01000025.1_20	2	AA10+CBM2	Phycisphaerae	Phycisphaerales	SM1A02
GCA_002714565	PAXU01000090.1_36	2	GH127+CBM51	Planctomycetia	Pirellulales	Pirellulaceae
GCA_002716385	PBAX01000005.1_100	2	GH9+CBM2	Phycisphaerae	Phycisphaerales	SM1A02
GCA_002716385	PBAX01000005.1_124	2	AA10+CBM2	Phycisphaerae	Phycisphaerales	SM1A02
GCA_002717655	PBAY01000014.1_49	2	GH9+CBM2	Phycisphaerae	Phycisphaerales	SM1A02
GCA_002717655	PBAY01000014.1_70	2	AA10+CBM2	Phycisphaerae	Phycisphaerales	SM1A02
GCA_002717655	PBAY01000039.1_103	2	CBM2+GH18	Phycisphaerae	Phycisphaerales	SM1A02
GCA_002719075	PBGK01000133.1_7	2	CBM2+GH18	Planctomycetia	Pirellulales	Pirellulaceae
GCA_002720975	PBIX01000033.1_18	2	CE14+GT2	UBA1135	UBA1135	GCA-002686595
GCA_002720975	PBIX01000065.1_16	2	CBM47+CBM47	UBA1135	UBA1135	GCA-002686595
GCA_002723275	PBNZ01000005.1_17	2	CBM48+GH13	Planctomycetia	Pirellulales	Pirellulaceae
GCA_002723275	PBNZ01000014.1_6	2	CBM48+GH13	Planctomycetia	Pirellulales	Pirellulaceae
GCA_002723275	PBNZ01000041.1_21	2	CBM48+GH13	Planctomycetia	Pirellulales	Pirellulaceae
GCA_002724315	PBOJ01000036.1_19	2	GH163+CBM9	Planctomycetia	Planctomycetales	Planctomycetaceae
GCA_002724415	PBOU01000065.1_2	2	GH163+CBM9	Planctomycetia	Planctomycetales	Planctomycetaceae
GCA_002724985	PBQK01000009.1_57	2	GT84+GH94	Planctomycetia	Planctomycetales	Planctomycetaceae
GCA_002724985	PBQK01000043.1_21	2	PL9+GH136	Planctomycetia	Planctomycetales	Planctomycetaceae
GCA_002724985	PBQK01000201.1_5	2	CBM48+GH13	Planctomycetia	Planctomycetales	Planctomycetaceae
GCA_002726205	PBSL01000036.1_6	2	GH5+CBM32	Planctomycetia	Planctomycetales	Planctomycetaceae
GCA_002726245	PBSM01000088.1_18	2	GH156+GH165	Planctomycetia	Pirellulales	Pirellulaceae
GCA_002726245	PBSM01000177.1_38	2	GH163+CBM9	Planctomycetia	Pirellulales	Pirellulaceae
GCA_002726245	PBSM01000204.1_4	2	CBM38+GH32	Planctomycetia	Pirellulales	Pirellulaceae
GCA_002726245	PBSM01000254.1_1	2	CBM48+GH13	Planctomycetia	Pirellulales	Pirellulaceae
GCA_002726245	PBSM01000311.1_21	2	GH5+CE7	Planctomycetia	Pirellulales	Pirellulaceae
GCA_002726515	PBTE01000069.1_15	2	CBM48+GH13	Planctomycetia	Pirellulales	Pirellulaceae
GCA_002726515	PBTE01000197.1_10	2	CBM67+GH78	Planctomycetia	Pirellulales	Pirellulaceae
GCA_002726685	PBRR01000002.1_5	2	GH3+GH30	Planctomycetia	Pirellulales	UBA1268
GCA_002726685	PBRR01000068.1_11	2	CBM48+GH13	Planctomycetia	Pirellulales	UBA1268
GCA_002727185	NIZW01000001.1_274	2	CBM48+GH13	Planctomycetia	Pirellulales	Pirellulaceae
GCA_002727185	NIZW01000001.1_472	2	CBM85+GH10	Planctomycetia	Pirellulales	Pirellulaceae
GCA_002727185	NIZW01000003.1_26	2	CBM85+GH10	Planctomycetia	Pirellulales	Pirellulaceae
GCA_002727185	NIZW01000016.1_60	2	CE1+CE1	Planctomycetia	Pirellulales	Pirellulaceae
GCA_002727185	NIZW01000018.1_137	2	CBM48+GH13	Planctomycetia	Pirellulales	Pirellulaceae
GCA_002727185	NIZW01000028.1_27	2	GH117+GH117	Planctomycetia	Pirellulales	Pirellulaceae
GCA_002733575	NVWB01000033.1_26	2	CBM48+GH13	Planctomycetia	Pirellulales	Pirellulaceae
GCA_002733575	NVWB01000130.1_4	2	GH117+GH117	Planctomycetia	Pirellulales	Pirellulaceae
GCA_002733575	NVWB01000154.1_27	2	CBM38+GH32	Planctomycetia	Pirellulales	Pirellulaceae
GCA_002733575	NVWB01000154.1_30	2	CBM38+GH32	Planctomycetia	Pirellulales	Pirellulaceae
GCA_002746535	NVWA01000001.1_268	2	PL30+PL8	UBA11346	UBA11346	Other
GCA_002746535	NVWA01000013.1_75	2	GH42+GH164	UBA11346	UBA11346	Other
GCA_002746535	NVWA01000025.1_27	2	CBM9+CBM9	UBA11346	UBA11346	Other
GCA_002746535	NVWA01000071.1_5	2	CBM9+CE1	UBA11346	UBA11346	Other
GCA_002746535	NVWA01000087.1_33	2	CBM9+CE7	UBA11346	UBA11346	Other
GCA_002748355	PDSF01000028.1_131	2	GH2+GH2	UBA1135	UBA1135	GCA-002748355
GCA_002748355	PDSF01000030.1_22	2	GH29+CBM32	UBA1135	UBA1135	GCA-002748355
GCA_002748355	PDSF01000042.1_7	2	GT3+GT35	UBA1135	UBA1135	GCA-002748355
GCA_002748355	PDSF01000060.1_11	2	CBM48+GH13	UBA1135	UBA1135	GCA-002748355
GCA_002862085	PKCK01000092.1_12	2	CBM51+AA5	UBA1135	UBA1135	GCA-002686595
GCA_002862165	PKCL01000418.1_2	2	CBM48+GH13	Planctomycetia	Pirellulales	UBA1268
GCA_002862165	PKCL01000477.1_1	2	GH105+GH5	Planctomycetia	Pirellulales	UBA1268
GCA_002862175	PKCM01000166.1_1	2	CBM2+CBM2	Planctomycetia	Pirellulales	UBA1268
GCA_002862175	PKCM01000265.1_1	2	CBM48+GH13	Planctomycetia	Pirellulales	UBA1268
GCA_002862205	PKCN01000007.1_34	2	CBM16+GH51	Planctomycetia	Pirellulales	Pirellulaceae
GCA_002862205	PKCN01000069.1_6	2	CBM66+GH43	Planctomycetia	Pirellulales	Pirellulaceae
GCA_002862205	PKCN01000235.1_20	2	CBM48+GH13	Planctomycetia	Pirellulales	Pirellulaceae
GCA_002862205	PKCN01000451.1_4	2	GT4+GH99	Planctomycetia	Pirellulales	Pirellulaceae
GCA_002862305	PKCS01000003.1_4	2	GH9+CBM2	Phycisphaerae	Phycisphaerales	SM1A02
GCA_002862305	PKCS01000035.1_3	2	AA10+CBM2	Phycisphaerae	Phycisphaerales	SM1A02
GCA_002862305	PKCS01000042.1_3	2	GH81+GH81	Phycisphaerae	Phycisphaerales	SM1A02
GCA_002862305	PKCS01000053.1_14	2	CBM22+GH10	Phycisphaerae	Phycisphaerales	SM1A02
GCA_002862305	PKCS01000068.1_36	2	CBM48+GH13	Phycisphaerae	Phycisphaerales	SM1A02
GCA_002862305	PKCS01000092.1_54	2	CBM2+GH18	Phycisphaerae	Phycisphaerales	SM1A02
GCA_002862325	PKCT01000248.1_11	2	AA10+CBM2	Phycisphaerae	Phycisphaerales	SM1A02
GCA_003136315	PLDW01000034.1_1	2	CBM48+GH13	Planctomycetia	Gemmatales	Gemmataceae
GCA_003136315	PLDW01000217.1_28	2	GT1+GT1	Planctomycetia	Gemmatales	Gemmataceae
GCA_003136315	PLDW01000301.1_19	2	CBM16+GH51	Planctomycetia	Gemmatales	Gemmataceae
GCA_003136315	PLDW01000303.1_42	2	CE1+CE1	Planctomycetia	Gemmatales	Gemmataceae
GCA_003136315	PLDW01000373.1_6	2	GT84+GH94	Planctomycetia	Gemmatales	Gemmataceae
GCA_003136315	PLDW01000406.1_6	2	CBM38+GH32	Planctomycetia	Gemmatales	Gemmataceae
GCA_003136555	PLEW01000032.1_17	2	CBM38+GH81	UBA11346	UBA11346	UBA11346
GCA_003136555	PLEW01000044.1_23	2	GH140+GH140	UBA11346	UBA11346	UBA11346
GCA_003136555	PLEW01000057.1_17	2	GH50+CBM9	UBA11346	UBA11346	UBA11346
GCA_003136555	PLEW01000104.1_56	2	CBM38+GH32	UBA11346	UBA11346	UBA11346
GCA_003136555	PLEW01000139.1_1	2	GT84+GH94	UBA11346	UBA11346	UBA11346
GCA_003136555	PLEW01000151.1_32	2	GH81+CBM32	UBA11346	UBA11346	UBA11346
GCA_003136555	PLEW01000184.1_29	2	GH36+CBM51	UBA11346	UBA11346	UBA11346
GCA_003136555	PLEW01000187.1_1	2	GH148+GH148	UBA11346	UBA11346	UBA11346
GCA_003136555	PLEW01000246.1_26	2	CBM48+GH13	UBA11346	UBA11346	UBA11346
GCA_003141275	PLLM01000017.1_18	2	CBM67+GH78	Phycisphaerae	Sedimentisphaerales	SG8-4
GCA_003141275	PLLM01000044.1_11	2	GH57+GT5	Phycisphaerae	Sedimentisphaerales	SG8-4
GCA_003141275	PLLM01000063.1_48	2	GH127+GH51	Phycisphaerae	Sedimentisphaerales	SG8-4
GCA_003141275	PLLM01000072.1_1	2	GT84+GH94	Phycisphaerae	Sedimentisphaerales	SG8-4
GCA_003141275	PLLM01000072.1_19	2	CBM48+GH13	Phycisphaerae	Sedimentisphaerales	SG8-4
GCA_003141275	PLLM01000101.1_15	2	GH74+GH74	Phycisphaerae	Sedimentisphaerales	SG8-4
GCA_003141275	PLLM01000101.1_17	2	GH26+CBM35	Phycisphaerae	Sedimentisphaerales	SG8-4
GCA_003141315	PLLP01000002.1_13	2	GT9+GT2	Phycisphaerae	Sedimentisphaerales	SG8-4
GCA_003141315	PLLP01000002.1_166	2	GT83+GT83	Phycisphaerae	Sedimentisphaerales	SG8-4
GCA_003141315	PLLP01000002.1_256	2	CBM16+GH51	Phycisphaerae	Sedimentisphaerales	SG8-4
GCA_003141315	PLLP01000021.1_87	2	CBM51+GH27	Phycisphaerae	Sedimentisphaerales	SG8-4
GCA_003142595	PLMU01000007.1_116	2	CE12+GH28	Phycisphaerae	Sedimentisphaerales	UBA12454
GCA_003142595	PLMU01000010.1_141	2	GH57+GT5	Phycisphaerae	Sedimentisphaerales	UBA12454
GCA_003152915	PMBN01000037.1_4	2	CBM38+GH116	Phycisphaerae	UBA1845	Fen-1342
GCA_003152915	PMBN01000132.1_2	2	GH119+CBM53	Phycisphaerae	UBA1845	Fen-1342
GCA_003152915	PMBN01000143.1_50	2	CBM67+GH78	Phycisphaerae	UBA1845	Fen-1342
GCA_003152915	PMBN01000174.1_11	2	GT4+GT4	Phycisphaerae	UBA1845	Fen-1342
GCA_003152975	PMBP01000116.1_6	2	GH139+GH139	Phycisphaerae	Sedimentisphaerales	Anaerohalophaeraceae
GCA_003152975	PMBP01000145.1_3	2	CBM51+GH36	Phycisphaerae	Sedimentisphaerales	Anaerohalophaeraceae
GCA_003152975	PMBP01000173.1_2	2	CBM51+GH36	Phycisphaerae	Sedimentisphaerales	Anaerohalophaeraceae
GCA_003152975	PMBP01000186.1_2	2	GH106+CBM67	Phycisphaerae	Sedimentisphaerales	Anaerohalophaeraceae
GCA_003152975	PMBP01000187.1_5	2	GH2+CBM32	Phycisphaerae	Sedimentisphaerales	Anaerohalophaeraceae
GCA_003152975	PMBP01000199.1_3	2	CBM16+GH51	Phycisphaerae	Sedimentisphaerales	Anaerohalophaeraceae
GCA_003152975	PMBP01000210.1_2	2	CBM67+GH78	Phycisphaerae	Sedimentisphaerales	Anaerohalophaeraceae
GCA_003152975	PMBP01000248.1_5	2	GH163+GH163	Phycisphaerae	Sedimentisphaerales	Anaerohalophaeraceae
GCA_003152975	PMBP01000274.1_1	2	CBM6+GH120	Phycisphaerae	Sedimentisphaerales	Anaerohalophaeraceae
GCA_003152975	PMBP01000385.1_14	2	GH29+CBM32	Phycisphaerae	Sedimentisphaerales	Anaerohalophaeraceae
GCA_003152975	PMBP01000432.1_2	2	GH26+GH16	Phycisphaerae	Sedimentisphaerales	Anaerohalophaeraceae
GCA_003152975	PMBP01000437.1_2	2	CBM67+GH78	Phycisphaerae	Sedimentisphaerales	Anaerohalophaeraceae
GCA_003152975	PMBP01000467.1_6	2	GT74+GT2	Phycisphaerae	Sedimentisphaerales	Anaerohalophaeraceae
GCA_003152975	PMBP01000469.1_10	2	GH29+CBM32	Phycisphaerae	Sedimentisphaerales	Anaerohalophaeraceae
GCA_003153375	PLYM01000028.1_65	2	CBM48+GH13	Planctomycetia	Pirellulales	PALSA-1355
GCA_003153375	PLYM01000088.1_8	2	GT84+GH94	Planctomycetia	Pirellulales	PALSA-1355
GCA_003153375	PLYM01000138.1_49	2	GH20+CBM67	Planctomycetia	Pirellulales	PALSA-1355
GCA_003153655	PMAK01000027.1_34	2	CE7+CE15	Phycisphaerae	Tepidisphaerales	UBA1161
GCA_003153655	PMAK01000063.1_33	2	GT11+GT41	Phycisphaerae	Tepidisphaerales	UBA1161
GCA_003153655	PMAK01000073.1_8	2	GH28+GH106	Phycisphaerae	Tepidisphaerales	UBA1161
GCA_003153655	PMAK01000092.1_4	2	CBM85+GH10	Phycisphaerae	Tepidisphaerales	UBA1161
GCA_003153655	PMAK01000113.1_5	2	GH146+GH146	Phycisphaerae	Tepidisphaerales	UBA1161
GCA_003153655	PMAK01000154.1_11	2	CE7+CE7	Phycisphaerae	Tepidisphaerales	UBA1161
GCA_003153655	PMAK01000281.1_6	2	GH2+CBM57	Phycisphaerae	Tepidisphaerales	UBA1161
GCA_003153655	PMAK01000290.1_6	2	GH26+CE7	Phycisphaerae	Tepidisphaerales	UBA1161
GCA_003153655	PMAK01000300.1_1	2	GH27+GH27	Phycisphaerae	Tepidisphaerales	UBA1161
GCA_003153915	PMBX01000013.1_20	2	GT4+GT2	Phycisphaerae	SM23-33	SM23-33
GCA_003153915	PMBX01000055.1_8	2	GT4+GT4	Phycisphaerae	SM23-33	SM23-33
GCA_003153915	PMBX01000102.1_5	2	GT83+GT83	Phycisphaerae	SM23-33	SM23-33
GCA_003153915	PMBX01000220.1_1	2	CBM48+GH13	Phycisphaerae	SM23-33	SM23-33
GCA_003153915	PMBX01000264.1_2	2	CBM67+GH78	Phycisphaerae	SM23-33	SM23-33
GCA_003153915	PMBX01000272.1_6	2	GH106+GH106	Phycisphaerae	SM23-33	SM23-33
GCA_003170085	PMZT01000020.1_4	2	CE1+CBM51	Phycisphaerae	Other	Other
GCA_003170085	PMZT01000033.1_31	2	GH50+CBM9	Phycisphaerae	Other	Other
GCA_003170085	PMZT01000052.1_25	2	CBM38+GH116	Phycisphaerae	Other	Other
GCA_003170085	PMZT01000100.1_24	2	CBM67+GH78	Phycisphaerae	Other	Other
GCA_003170085	PMZT01000140.1_2	2	GH142+GH137	Phycisphaerae	Other	Other
GCA_003170085	PMZT01000173.1_17	2	GH29+CBM32	Phycisphaerae	Other	Other
GCA_003170085	PMZT01000183.1_2	2	CBM38+GH116	Phycisphaerae	Other	Other
GCA_003170085	PMZT01000203.1_12	2	GH129+GH129	Phycisphaerae	Other	Other
GCA_003170085	PMZT01000208.1_2	2	GH20+CBM32	Phycisphaerae	Other	Other
GCA_003170085	PMZT01000218.1_21	2	GH29+CBM32	Phycisphaerae	Other	Other
GCA_003170085	PMZT01000268.1_1	2	GH146+GH51	Phycisphaerae	Other	Other
GCA_003170085	PMZT01000294.1_4	2	GT4+GT4	Phycisphaerae	Other	Other
GCA_003170415	PMZJ01000001.1_5	2	GH51+CBM6	Phycisphaerae	Sedimentisphaerales	SG8-4
GCA_003170415	PMZJ01000004.1_33	2	GH26+CBM35	Phycisphaerae	Sedimentisphaerales	SG8-4
GCA_003170415	PMZJ01000013.1_18	2	CBM67+GH78	Phycisphaerae	Sedimentisphaerales	SG8-4
GCA_003170415	PMZJ01000015.1_31	2	GH57+GT5	Phycisphaerae	Sedimentisphaerales	SG8-4
GCA_003170415	PMZJ01000016.1_2	2	GT84+GH94	Phycisphaerae	Sedimentisphaerales	SG8-4
GCA_003170415	PMZJ01000025.1_10	2	GH29+CBM32	Phycisphaerae	Sedimentisphaerales	SG8-4
GCA_003170415	PMZJ01000025.1_65	2	GH127+GH51	Phycisphaerae	Sedimentisphaerales	SG8-4
GCA_003170415	PMZJ01000030.1_45	2	CBM22+GH30	Phycisphaerae	Sedimentisphaerales	SG8-4
GCA_003171235	PMYM01000056.1_16	2	GH129+GH129	Phycisphaerae	SM23-33	SM23-33
GCA_003171335	PMYD01000045.1_7	2	GH113+GH113	Phycisphaerae	SM23-33	FEN-1343
GCA_003171335	PMYD01000100.1_5	2	CBM67+GH78	Phycisphaerae	SM23-33	FEN-1343
GCA_003171335	PMYD01000129.1_1	2	CBM57+CBM57	Phycisphaerae	SM23-33	FEN-1343
GCA_003171335	PMYD01000164.1_2	2	CBM6+CBM6	Phycisphaerae	SM23-33	FEN-1343
GCA_003233055	QIKP01000029.1_24	2	CBM48+GH13	Planctomycetia	Pirellulales	Ga0077529
GCA_003233055	QIKP01000044.1_1	2	CBM48+GH13	Planctomycetia	Pirellulales	Ga0077529
GCA_003233175	QIKY01000030.1_2	2	GT4+GT4	Planctomycetia	Pirellulales	Pirellulaceae
GCA_003233175	QIKY01000114.1_4	2	CE12+GH33	Planctomycetia	Pirellulales	Pirellulaceae
GCA_003233175	QIKY01000167.1_15	2	GH141+GH141	Planctomycetia	Pirellulales	Pirellulaceae
GCA_003233175	QIKY01000274.1_5	2	CBM48+GH13	Planctomycetia	Pirellulales	Pirellulaceae
GCA_003233175	QIKY01000360.1_3	2	CE12+CE3	Planctomycetia	Pirellulales	Pirellulaceae
GCA_003335485	QPEV01000005.1_660	2	CBM48+GH13	Planctomycetia	Pirellulales	Pirellulaceae
GCA_003335485	QPEV01000014.1_266	2	CBM48+GH13	Planctomycetia	Pirellulales	Pirellulaceae
GCA_003335485	QPEV01000015.1_168	2	CBM38+GH32	Planctomycetia	Pirellulales	Pirellulaceae
GCA_003335505	QPEX01000010.1_1061	2	CBM38+GH32	Planctomycetia	Pirellulales	Pirellulaceae
GCA_003335505	QPEX01000010.1_1090	2	CE1+CE6	Planctomycetia	Pirellulales	Pirellulaceae
GCA_003335505	QPEX01000010.1_472	2	CBM48+GH13	Planctomycetia	Pirellulales	Pirellulaceae
GCA_003335505	QPEX01000046.1_375	2	CBM48+GH13	Planctomycetia	Pirellulales	Pirellulaceae
GCA_003335525	QPEW01000085.1_103	2	CBM38+GH32	Planctomycetia	Pirellulales	Pirellulaceae
GCA_003335525	QPEW01000094.1_177	2	CBM48+GH13	Planctomycetia	Pirellulales	Pirellulaceae
GCA_003388505	QQVO01000007.1_43	2	CBM48+GH13	Planctomycetia	Planctomycetales	Planctomycetaceae
GCA_003388505	QQVO01000021.1_84	2	CBM48+GH13	Planctomycetia	Planctomycetales	Planctomycetaceae
GCA_003388505	QQVO01000021.1_86	2	CBM48+GH13	Planctomycetia	Planctomycetales	Planctomycetaceae
GCA_003388505	QQVO01000060.1_159	2	CBM48+GH13	Planctomycetia	Planctomycetales	Planctomycetaceae
GCA_003389215	QQVP01000024.1_116	2	CBM48+GH13	Planctomycetia	Pirellulales	UBA7805
GCA_003389215	QQVP01000121.1_59	2	CBM66+CBM66	Planctomycetia	Pirellulales	UBA7805
GCA_003389325	QQVE01000001.1_7	2	CBM48+GH13	Planctomycetia	Pirellulales	PALSA-1355
GCA_003389325	QQVE01000014.1_38	2	GH20+CBM67	Planctomycetia	Pirellulales	PALSA-1355
GCA_003389325	QQVE01000044.1_62	2	CBM2+GH5	Planctomycetia	Pirellulales	PALSA-1355
GCA_003389325	QQVE01000051.1_87	2	CBM48+GH13	Planctomycetia	Pirellulales	PALSA-1355
GCA_003444075	DLVN01000189.1_21	2	GT83+GT83	Planctomycetia	Pirellulales	Pirellulaceae
GCA_003444075	DLVN01000225.1_2	2	GH163+CBM9	Planctomycetia	Pirellulales	Pirellulaceae
GCA_003444075	DLVN01000259.1_11	2	GH141+GH141	Planctomycetia	Pirellulales	Pirellulaceae
GCA_003444075	DLVN01000266.1_2	2	GH156+GH165	Planctomycetia	Pirellulales	Pirellulaceae
GCA_003444075	DLVN01000317.1_10	2	CBM48+GH13	Planctomycetia	Pirellulales	Pirellulaceae
GCA_003444075	DLVN01000497.1_3	2	CE1+CE1	Planctomycetia	Pirellulales	Pirellulaceae
GCA_003445035	DLVV01000238.1_5	2	GH163+CBM16	Planctomycetia	Planctomycetales	Planctomycetaceae
GCA_003445035	DLVV01000364.1_16	2	GH165+GH165	Planctomycetia	Planctomycetales	Planctomycetaceae
GCA_003447475	DLZC01000021.1_1	2	CBM48+GH13	Planctomycetia	Planctomycetales	Planctomycetaceae
GCA_003447475	DLZC01000439.1_3	2	CE1+CE1	Planctomycetia	Planctomycetales	Planctomycetaceae
GCA_003447475	DLZC01000631.1_9	2	CBM48+GH13	Planctomycetia	Planctomycetales	Planctomycetaceae
GCA_003447475	DLZC01000903.1_4	2	GH27+CBM51	Planctomycetia	Planctomycetales	Planctomycetaceae
GCA_003448795	DLXO01000008.1_5	2	CBM48+GH13	Planctomycetia	Pirellulales	Pirellulaceae
GCA_003448795	DLXO01000035.1_4	2	CE1+CE1	Planctomycetia	Pirellulales	Pirellulaceae
GCA_003448795	DLXO01000558.1_3	2	CBM67+GH78	Planctomycetia	Pirellulales	Pirellulaceae
GCA_003448795	DLXO01000592.1_2	2	CBM48+GH13	Planctomycetia	Pirellulales	Pirellulaceae
GCA_003482625	DMYJ01000089.1_1	2	GT84+GH94	UBA11346	UBA11346	UBA11346
GCA_003482625	DMYJ01000202.1_2	2	CBM48+GH13	UBA11346	UBA11346	UBA11346
GCA_003482625	DMYJ01000246.1_2	2	CBM67+GH78	UBA11346	UBA11346	UBA11346
GCA_003482625	DMYJ01000303.1_2	2	CBM67+GH78	UBA11346	UBA11346	UBA11346
GCA_003482625	DMYJ01000373.1_2	2	CBM85+GH10	UBA11346	UBA11346	UBA11346
GCA_003482625	DMYJ01000446.1_4	2	CBM85+GH10	UBA11346	UBA11346	UBA11346
GCA_003485185	DNAS01000044.1_4	2	CBM85+GH10	Phycisphaerae	SM23-33	SM23-33
GCA_003485185	DNAS01000084.1_5	2	GH148+CBM4	Phycisphaerae	SM23-33	SM23-33
GCA_003485185	DNAS01000101.1_17	2	CBM85+GH10	Phycisphaerae	SM23-33	SM23-33
GCA_003485185	DNAS01000182.1_3	2	GT83+GT83	Phycisphaerae	SM23-33	SM23-33
GCA_003485185	DNAS01000195.1_3	2	GH50+CBM9	Phycisphaerae	SM23-33	SM23-33
GCA_003485185	DNAS01000195.1_6	2	GH50+CBM9	Phycisphaerae	SM23-33	SM23-33
GCA_003488265	DNMF01000025.1_3	2	CE1+CE1	Planctomycetia	Planctomycetales	Planctomycetaceae
GCA_003488265	DNMF01000089.1_11	2	CBM48+GH13	Planctomycetia	Planctomycetales	Planctomycetaceae
GCA_003488265	DNMF01000161.1_7	2	CBM48+GH13	Planctomycetia	Planctomycetales	Planctomycetaceae
GCA_003488265	DNMF01000188.1_19	2	CBM57+CBM57	Planctomycetia	Planctomycetales	Planctomycetaceae
GCA_003488265	DNMF01000252.1_5	2	GT4+GT4	Planctomycetia	Planctomycetales	Planctomycetaceae
GCA_003488265	DNMF01000375.1_24	2	CE1+CE1	Planctomycetia	Planctomycetales	Planctomycetaceae
GCA_003501565	DNPC01000104.1_5	2	CE6+GH33	Planctomycetia	Pirellulales	Pirellulaceae
GCA_003501565	DNPC01000133.1_3	2	GH2+GH43	Planctomycetia	Pirellulales	Pirellulaceae
GCA_003501565	DNPC01000334.1_1	2	CE1+CE1	Planctomycetia	Pirellulales	Pirellulaceae
GCA_003501565	DNPC01000410.1_16	2	CBM48+GH13	Planctomycetia	Pirellulales	Pirellulaceae
GCA_003503535	DOCI01000242.1_27	2	CE1+CE1	Planctomycetia	Planctomycetales	Planctomycetaceae
GCA_003503535	DOCI01000325.1_13	2	CBM48+GH13	Planctomycetia	Planctomycetales	Planctomycetaceae
GCA_003503535	DOCI01000334.1_1	2	CBM48+GH13	Planctomycetia	Planctomycetales	Planctomycetaceae
GCA_003506095	DNWZ01000002.1_7	2	CE1+CE1	Planctomycetia	Pirellulales	Pirellulaceae
GCA_003506095	DNWZ01000396.1_2	2	CBM48+GH13	Planctomycetia	Pirellulales	Pirellulaceae
GCA_003506095	DNWZ01000458.1_6	2	GH33+GH165	Planctomycetia	Pirellulales	Pirellulaceae
GCA_003508595	DNUF01000037.1_1	2	CE7+CE15	Planctomycetia	Planctomycetales	UBA10511
GCA_003508595	DNUF01000042.1_21	2	CBM48+GH13	Planctomycetia	Planctomycetales	UBA10511
GCA_003508595	DNUF01000100.1_62	2	CBM57+CBM57	Planctomycetia	Planctomycetales	UBA10511
GCA_003508595	DNUF01000146.1_17	2	CBM48+GH13	Planctomycetia	Planctomycetales	UBA10511
GCA_003509045	DODI01000024.1_3	2	CBM48+GH13	UBA8108	UBA8108	UBA8108
GCA_003509045	DODI01000625.1_1	2	CBM47+CBM47	UBA8108	UBA8108	UBA8108
GCA_003509805	DOMV01000309.1_5	2	CBM48+GH13	Planctomycetia	Pirellulales	Thermoguttaceae
GCA_003509805	DOMV01000312.1_5	2	CBM85+GH10	Planctomycetia	Pirellulales	Thermoguttaceae
GCA_003513555	DOPG01000253.1_2	2	CBM66+GH43	Planctomycetia	Pirellulales	Pirellulaceae
GCA_003550495	PUKK01000002.1_3	2	CBM48+GH13	Phycisphaerae	Sedimentisphaerales	Anaerohalophaeraceae
GCA_003550495	PUKK01000095.1_4	2	GH29+CBM32	Phycisphaerae	Sedimentisphaerales	Anaerohalophaeraceae
GCA_003550495	PUKK01000095.1_6	2	GH2+GH2	Phycisphaerae	Sedimentisphaerales	Anaerohalophaeraceae
GCA_003550495	PUKK01000171.1_1	2	GT84+GH94	Phycisphaerae	Sedimentisphaerales	Anaerohalophaeraceae
GCA_003550845	PULF01000022.1_8	2	CBM48+GH13	Planctomycetia	Pirellulales	Pirellulaceae
GCA_003550845	PULF01000035.1_8	2	CBM38+GH32	Planctomycetia	Pirellulales	Pirellulaceae
GCA_003550845	PULF01000451.1_11	2	CBM48+GH13	Planctomycetia	Pirellulales	Pirellulaceae
GCA_003550845	PULF01000589.1_1	2	CBM38+GH32	Planctomycetia	Pirellulales	Pirellulaceae
GCA_003550845	PULF01000620.1_2	2	GH139+GH139	Planctomycetia	Pirellulales	Pirellulaceae
GCA_003550845	PULF01000845.1_1	2	GH33+GH165	Planctomycetia	Pirellulales	Pirellulaceae
GCA_003550845	PULF01000893.1_2	2	CBM16+GH51	Planctomycetia	Pirellulales	Pirellulaceae
GCA_003551305	PUMJ01000010.1_2	2	CBM67+GH78	Brocadiae	Other	Other
GCA_003551305	PUMJ01000019.1_5	2	CBM67+GH78	Brocadiae	Other	Other
GCA_003551305	PUMJ01000037.1_4	2	CBM67+GH78	Brocadiae	Other	Other
GCA_003551305	PUMJ01000050.1_40	2	CBM67+GH78	Brocadiae	Other	Other
GCA_003551305	PUMJ01000063.1_2	2	GH4+GH4	Brocadiae	Other	Other
GCA_003551305	PUMJ01000072.1_3	2	GH148+GH148	Brocadiae	Other	Other
GCA_003551305	PUMJ01000075.1_13	2	GH32+CBM66	Brocadiae	Other	Other
GCA_003551305	PUMJ01000108.1_11	2	GH30+GH30	Brocadiae	Other	Other
GCA_003551305	PUMJ01000156.1_53	2	GH33+GH33	Brocadiae	Other	Other
GCA_003551305	PUMJ01000156.1_78	2	CBM67+GH78	Brocadiae	Other	Other
GCA_003551305	PUMJ01000179.1_19	2	GH42+GH164	Brocadiae	Other	Other
GCA_003551305	PUMJ01000182.1_12	2	GH154+GH3	Brocadiae	Other	Other
GCA_003551305	PUMJ01000259.1_1	2	PL22+PL22	Brocadiae	Other	Other
GCA_003551565	PUMZ01000007.1_13	2	CBM67+GH78	Brocadiae	Other	Other
GCA_003551565	PUMZ01000040.1_26	2	CBM67+GH78	Brocadiae	Other	Other
GCA_003551565	PUMZ01000164.1_1	2	PL12+CBM9	Brocadiae	Other	Other
GCA_003551565	PUMZ01000351.1_1	2	GH33+GH165	Brocadiae	Other	Other
GCA_003551565	PUMZ01000381.1_12	2	CBM67+GH78	Brocadiae	Other	Other
GCA_003551645	PUND01000036.1_43	2	GH42+GH164	Phycisphaerae	SM23-33	SM23-33
GCA_003551645	PUND01000053.1_20	2	CBM85+GH10	Phycisphaerae	SM23-33	SM23-33
GCA_003551785	PUNP01000273.1_1	2	CBM67+GH78	Brocadiae	Other	Other
GCA_003551785	PUNP01000356.1_3	2	CBM67+GH78	Brocadiae	Other	Other
GCA_003551785	PUNP01000362.1_2	2	CBM67+GH78	Brocadiae	Other	Other
GCA_003551785	PUNP01000604.1_3	2	CBM67+GH78	Brocadiae	Other	Other
GCA_003553185	PUPC01000054.1_8	2	CE1+CBM51	Other	Other	Other
GCA_003553185	PUPC01000086.1_3	2	CBM67+GH78	Other	Other	Other
GCA_003553185	PUPC01000351.1_4	2	PL22+PL22	Other	Other	Other
GCA_003559755	PWKM01000303.1_1	2	CE1+CBM51	Other	Other	Other
GCA_003561085	PWXO01000079.1_2	2	CBM48+GH13	Phycisphaerae	Sedimentisphaerales	Anaerohalophaeraceae
GCA_003561085	PWXO01000222.1_1	2	GT84+GH94	Phycisphaerae	Sedimentisphaerales	Anaerohalophaeraceae
GCA_003561085	PWXO01000262.1_1	2	CBM48+GH13	Phycisphaerae	Sedimentisphaerales	Anaerohalophaeraceae
GCA_003561895	PWXP01000010.1_2	2	GH105+CBM32	Planctomycetia	Pirellulales	UBA11386
GCA_003561895	PWXP01000410.1_2	2	GH89+CBM32	Planctomycetia	Pirellulales	UBA11386
GCA_003561895	PWXP01000410.1_3	2	GH20+CBM32	Planctomycetia	Pirellulales	UBA11386
GCA_003561895	PWXP01000472.1_5	2	CBM16+GH51	Planctomycetia	Pirellulales	UBA11386
GCA_003561895	PWXP01000538.1_4	2	CBM48+GH13	Planctomycetia	Pirellulales	UBA11386
GCA_003567495	PWZK01000178.1_2	2	GH29+CBM32	Brocadiae	Other	Other
GCA_003567495	PWZK01000359.1_4	2	CBM67+GH78	Brocadiae	Other	Other
GCA_003576845	QEVJ01000001.1_90	2	CBM48+GH13	Planctomycetia	Pirellulales	PLA5
GCA_003576845	QEVJ01000023.1_2	2	CBM48+GH13	Planctomycetia	Pirellulales	PLA5
GCA_003576845	QEVJ01000024.1_2	2	GT4+GT4	Planctomycetia	Pirellulales	PLA5
GCA_003576845	QEVJ01000029.1_50	2	CBM51+GH36	Planctomycetia	Pirellulales	PLA5
GCA_003576845	QEVJ01000035.1_13	2	CBM38+GH32	Planctomycetia	Pirellulales	PLA5
GCA_003576845	QEVJ01000063.1_25	2	CBM48+GH13	Planctomycetia	Pirellulales	PLA5
GCA_003576845	QEVJ01000071.1_17	2	CE1+CE1	Planctomycetia	Pirellulales	PLA5
GCA_003576845	QEVJ01000144.1_6	2	CBM48+GH13	Planctomycetia	Pirellulales	PLA5
GCA_003576845	QEVJ01000185.1_3	2	CBM47+CBM47	Planctomycetia	Pirellulales	PLA5
GCA_003576855	QEVI01000027.1_5	2	CBM48+GH13	Planctomycetia	Pirellulales	Ga0077529
GCA_003576855	QEVI01000029.1_19	2	GT26+GT2	Planctomycetia	Pirellulales	Ga0077529
GCA_003576855	QEVI01000087.1_10	2	CBM48+GH13	Planctomycetia	Pirellulales	Ga0077529
GCA_003576855	QEVI01000103.1_3	2	CBM35+GH26	Planctomycetia	Pirellulales	Ga0077529
GCA_003576855	QEVI01000107.1_6	2	CBM48+GH13	Planctomycetia	Pirellulales	Ga0077529
GCA_003576855	QEVI01000364.1_2	2	CBM38+GH32	Planctomycetia	Pirellulales	Ga0077529
GCA_003576915	QEVF01000009.1_86	2	GT9+GT2	UBA8742	UBA8742	UBA2392
GCA_003644175	QNBS01000171.1_1	2	GT41+GT41	Phycisphaerae	Sedimentisphaerales	Anaerohalophaeraceae
GCA_003644205	QNBT01000054.1_2	2	CBM67+GH78	Phycisphaerae	Sedimentisphaerales	Anaerohalophaeraceae
GCA_003644205	QNBT01000232.1_3	2	CBM38+GH116	Phycisphaerae	Sedimentisphaerales	Anaerohalophaeraceae
GCA_003644205	QNBT01000278.1_3	2	GH5+GH5	Phycisphaerae	Sedimentisphaerales	Anaerohalophaeraceae
GCA_003644325	QNCA01000285.1_2	2	GT83+GT83	Other	Other	Other
GCA_003644325	QNCA01000342.1_2	2	GT83+GT4	Other	Other	Other
GCA_003669585	QWOQ01000007.1_214	2	CBM2+CBM2	Planctomycetia	Pirellulales	UBA1268
GCA_003669585	QWOQ01000007.1_269	2	CBM48+GH13	Planctomycetia	Pirellulales	UBA1268
GCA_003669585	QWOQ01000017.1_37	2	CBM2+GH5	Planctomycetia	Pirellulales	UBA1268
GCA_003669605	QWOP01000049.1_72	2	CBM48+GH13	Planctomycetia	Pirellulales	UBA1268
GCA_003670865	QWQJ01000073.1_5	2	CBM48+GH13	Planctomycetia	Pirellulales	UBA1268
GCA_003670865	QWQJ01000169.1_7	2	GH142+GH142	Planctomycetia	Pirellulales	UBA1268
GCA_003670915	QWQH01000002.1_18	2	CBM48+GH13	Planctomycetia	Pirellulales	UBA1268
GCA_003670925	QWQG01000138.1_30	2	CBM48+GH13	Planctomycetia	Planctomycetales	Planctomycetaceae
GCA_003670925	QWQG01000164.1_1	2	GH156+GH165	Planctomycetia	Planctomycetales	Planctomycetaceae
GCA_003670925	QWQG01000165.1_41	2	CE1+CE1	Planctomycetia	Planctomycetales	Planctomycetaceae
GCA_003670925	QWQG01000198.1_43	2	CE1+CE1	Planctomycetia	Planctomycetales	Planctomycetaceae
GCA_003670925	QWQG01000206.1_8	2	CBM48+GH13	Planctomycetia	Planctomycetales	Planctomycetaceae
GCA_003671055	QWPV01000038.1_23	2	CBM2+GH18	Phycisphaerae	Phycisphaerales	SM1A02
GCA_003671055	QWPV01000060.1_7	2	GH139+GH139	Phycisphaerae	Phycisphaerales	SM1A02
GCA_003671065	QWPU01000068.1_5	2	CBM41+GH13	Phycisphaerae	Phycisphaerales	SM1A02
GCA_003671065	QWPU01000086.1_3	2	GH139+GH139	Phycisphaerae	Phycisphaerales	SM1A02
GCA_003671065	QWPU01000086.1_7	2	CBM2+GH18	Phycisphaerae	Phycisphaerales	SM1A02
GCA_003671065	QWPU01000086.1_8	2	AA10+CBM2	Phycisphaerae	Phycisphaerales	SM1A02
GCA_003671065	QWPU01000133.1_1	2	CBM48+GH13	Phycisphaerae	Phycisphaerales	SM1A02
GCA_003671075	QWPT01000080.1_2	2	CBM41+GH13	Phycisphaerae	Phycisphaerales	SM1A02
GCA_003671075	QWPT01000094.1_2	2	CBM48+GH13	Phycisphaerae	Phycisphaerales	SM1A02
GCA_003671185	QWPN01000065.1_12	2	CBM48+GH13	Planctomycetia	Pirellulales	UBA1268
GCA_003671195	QWPJ01000057.1_21	2	CBM20+CE1	Planctomycetia	Pirellulales	Pirellulaceae
GCA_003671195	QWPJ01000059.1_22	2	GH9+CBM4	Planctomycetia	Pirellulales	Pirellulaceae
GCA_003671195	QWPJ01000077.1_20	2	GT84+GH94	Planctomycetia	Pirellulales	Pirellulaceae
GCA_003671195	QWPJ01000083.1_12	2	CBM48+GH13	Planctomycetia	Pirellulales	Pirellulaceae
GCA_003671195	QWPJ01000243.1_5	2	CE1+CE1	Planctomycetia	Pirellulales	Pirellulaceae
GCA_003671235	QWPH01000004.1_44	2	GH139+GH139	Phycisphaerae	Phycisphaerales	SM1A02
GCA_003671235	QWPH01000129.1_4	2	CBM41+GH13	Phycisphaerae	Phycisphaerales	SM1A02
GCA_003671255	QWPF01000070.1_9	2	CBM48+GH13	Planctomycetia	Gemmatales	Gemmataceae
GCA_003671275	QWPB01000042.1_23	2	CBM38+GH32	Planctomycetia	Planctomycetales	Planctomycetaceae
GCA_003671275	QWPB01000084.1_42	2	CBM48+GH13	Planctomycetia	Planctomycetales	Planctomycetaceae
GCA_003671275	QWPB01000151.1_5	2	CBM38+GH32	Planctomycetia	Planctomycetales	Planctomycetaceae
GCA_003694875	RFJN01000211.1_1	2	GH77+GH13	Other	Other	Other
GCA_003695305	RFIH01000137.1_1	2	GH119+CBM53	Phycisphaerae	UBA1845	Fen-1342
GCA_003695305	RFIH01001011.1_8	2	CBM48+GH13	Phycisphaerae	UBA1845	Fen-1342
GCA_003695305	RFIH01001214.1_1	2	GT4+GT2	Phycisphaerae	UBA1845	Fen-1342
GCA_003695565	RFIQ01000202.1_13	2	CBM48+GH13	Planctomycetia	Pirellulales	Pirellulaceae
GCA_003695565	RFIQ01000357.1_2	2	GT83+GT83	Planctomycetia	Pirellulales	Pirellulaceae
GCA_003695705	RFHU01000116.1_2	2	CBM20+CBM20	Other	Other	Other
GCA_003695705	RFHU01000268.1_8	2	CBM48+GH13	Other	Other	Other
GCA_003696025	RFIE01000013.1_3	2	CBM66+GH51	Planctomycetia	Pirellulales	Thermoguttaceae
GCA_003696025	RFIE01000066.1_2	2	GH26+CBM32	Planctomycetia	Pirellulales	Thermoguttaceae
GCA_003696025	RFIE01000155.1_2	2	CBM38+GH116	Planctomycetia	Pirellulales	Thermoguttaceae
GCA_003696025	RFIE01000287.1_3	2	GH2+GH43	Planctomycetia	Pirellulales	Thermoguttaceae
GCA_003696025	RFIE01000728.1_2	2	GH148+GH148	Planctomycetia	Pirellulales	Thermoguttaceae
GCA_003696025	RFIE01001063.1_2	2	CBM48+GH13	Planctomycetia	Pirellulales	Thermoguttaceae
GCA_003696025	RFIE01001117.1_2	2	GH117+GH117	Planctomycetia	Pirellulales	Thermoguttaceae
GCA_003696025	RFIE01001125.1_10	2	GH117+GH117	Planctomycetia	Pirellulales	Thermoguttaceae
GCA_003696025	RFIE01001249.1_8	2	CBM38+GH32	Planctomycetia	Pirellulales	Thermoguttaceae
GCA_003696385	RFHO01000115.1_11	2	CE7+CE15	Planctomycetia	Planctomycetales	Planctomycetaceae
GCA_003696625	RFGR01000023.1_51	2	CBM48+GH13	UBA1135	UBA1135	UBA1135
GCA_003696625	RFGR01000026.1_9	2	CBM51+GH110	UBA1135	UBA1135	UBA1135
GCA_003696625	RFGR01000048.1_18	2	CBM38+GH116	UBA1135	UBA1135	UBA1135
GCA_003696625	RFGR01000052.1_31	2	CBM38+GH116	UBA1135	UBA1135	UBA1135
GCA_003696625	RFGR01000083.1_23	2	GH2+GH2	UBA1135	UBA1135	UBA1135
GCA_003696725	RFGI01000133.1_10	2	CBM48+GH13	Phycisphaerae	Phycisphaerales	SM1A02
GCA_003697045	RFGK01000080.1_2	2	CBM38+GH116	Phycisphaerae	Phycisphaerales	SM1A02
GCA_003712165	RHLH01000001.1_2650	2	GT4+GT2	Phycisphaerae	Phycisphaerales	SM1A02
GCA_003712165	RHLH01000001.1_804	2	GH63+GH2	Phycisphaerae	Phycisphaerales	SM1A02
GCA_003977685	RYZH01000003.1_132	2	CBM48+GH13	Planctomycetia	Isosphaerales	Isosphaeraceae
GCA_003977685	RYZH01000004.1_54	2	CBM2+CBM2	Planctomycetia	Isosphaerales	Isosphaeraceae
GCA_003977685	RYZH01000014.1_19	2	GT83+GT83	Planctomycetia	Isosphaerales	Isosphaeraceae
GCA_003977685	RYZH01000017.1_26	2	CBM38+GH32	Planctomycetia	Isosphaerales	Isosphaeraceae
GCA_003977685	RYZH01000035.1_27	2	CBM48+GH13	Planctomycetia	Isosphaerales	Isosphaeraceae
GCA_003977685	RYZH01000066.1_12	2	CBM48+GH13	Planctomycetia	Isosphaerales	Isosphaeraceae
GCA_003977685	RYZH01000069.1_5	2	GH33+GH33	Planctomycetia	Isosphaerales	Isosphaeraceae
GCA_004295085	SHNF01000005.1_166	2	GH139+GH139	UBA1135	UBA1135	UBA1135
GCA_004295085	SHNF01000006.1_100	2	CBM48+GH13	UBA1135	UBA1135	UBA1135
GCA_004295085	SHNF01000009.1_201	2	CBM48+GH13	UBA1135	UBA1135	UBA1135
GCA_004295085	SHNF01000018.1_202	2	CBM38+GH116	UBA1135	UBA1135	UBA1135
GCA_004296785	SCVU01000235.1_6	2	CBM38+CBM38	UBA1135	UBA1135	GCA-002686595
GCA_004296785	SCVU01000707.1_4	2	CE14+GT2	UBA1135	UBA1135	GCA-002686595
GCA_004296785	SCVU01000723.1_1	2	GT84+GH94	UBA1135	UBA1135	GCA-002686595
GCA_004357655	SMVQ01000028.1_6	2	GT84+GH94	UBA1135	UBA1135	GCA-002686595
GCA_004357655	SMVQ01000089.1_11	2	CBM48+GH13	UBA1135	UBA1135	GCA-002686595
GCA_005223045	NJBM01000001.1_430	2	GH50+GH50	Phycisphaerae	Sedimentisphaerales	SG8-4
GCA_005223045	NJBM01000001.1_431	2	GH50+GH50	Phycisphaerae	Sedimentisphaerales	SG8-4
GCA_005223045	NJBM01000001.1_476	2	GH129+GH129	Phycisphaerae	Sedimentisphaerales	SG8-4
GCA_005223045	NJBM01000002.1_153	2	GH29+CBM32	Phycisphaerae	Sedimentisphaerales	SG8-4
GCA_005223045	NJBM01000002.1_290	2	CBM67+GH78	Phycisphaerae	Sedimentisphaerales	SG8-4
GCA_005223045	NJBM01000003.1_125	2	CE15+PL14	Phycisphaerae	Sedimentisphaerales	SG8-4
GCA_005223045	NJBM01000005.1_247	2	GH141+GH141	Phycisphaerae	Sedimentisphaerales	SG8-4
GCA_005223045	NJBM01000009.1_160	2	GH140+PL2	Phycisphaerae	Sedimentisphaerales	SG8-4
GCA_005223045	NJBM01000012.1_51	2	CBM38+GH116	Phycisphaerae	Sedimentisphaerales	SG8-4
GCA_005223045	NJBM01000019.1_2	2	CBM4+CBM4	Phycisphaerae	Sedimentisphaerales	SG8-4
GCA_005223045	NJBM01000028.1_34	2	GT41+GT41	Phycisphaerae	Sedimentisphaerales	SG8-4
GCA_005223045	NJBM01000028.1_35	2	GT41+GT41	Phycisphaerae	Sedimentisphaerales	SG8-4
GCA_005239675	SBBO01000039.1_25	2	GT4+GT9	NA	NA	NA
GCA_005239725	SBBM01000010.1_10	2	GT4+GT9	NA	NA	NA
GCA_005239725	SBBM01000010.1_14	2	GT9+GT9	NA	NA	NA
GCA_005239935	SBAZ01000003.1_5	2	GH157+GH158	NA	NA	NA
GCA_005239935	SBAZ01000058.1_8	2	GT4+GT9	NA	NA	NA
GCA_005239935	SBAZ01000079.1_5	2	GT4+CE4	NA	NA	NA
GCA_005524015	SULG01000056.1_4	2	CBM48+GH13	Brocadiae	Brocadiales	Brocadiaceae
GCA_005524015	SULG01000103.1_7	2	CBM48+GH13	Brocadiae	Brocadiales	Brocadiaceae
GCA_005772855	SXIK01000041.1_6	2	CE1+GH29	UBA8108	UBA8108	SXIK01
GCA_005772955	SXID01000140.1_10	2	CE7+CE15	Planctomycetia	Gemmatales	Gemmataceae
GCA_005772955	SXID01000271.1_12	2	CBM48+GH13	Planctomycetia	Gemmatales	Gemmataceae
GCA_005773095	SXHT01000124.1_2	2	GH42+GH164	Planctomycetia	Pirellulales	PALSA-1355
GCA_005773095	SXHT01000242.1_8	2	GT4+GT26	Planctomycetia	Pirellulales	PALSA-1355
GCA_005773095	SXHT01000254.1_4	2	CBM67+CBM67	Planctomycetia	Pirellulales	PALSA-1355
GCA_005773145	SXHS01000082.1_13	2	CBM67+GH78	Planctomycetia	Pirellulales	Pirellulaceae
GCA_005773145	SXHS01000247.1_7	2	CBM48+GH13	Planctomycetia	Pirellulales	Pirellulaceae
GCA_005773625	SXHR01000009.1_6	2	CBM38+GH32	Planctomycetia	Pirellulales	UBA1268
GCA_005773625	SXHR01000153.1_3	2	CBM67+GH106	Planctomycetia	Pirellulales	UBA1268
GCA_005776475	SXPB01000075.1_15	2	GT3+GT35	UBA1135	UBA1135	UBA2386
GCA_005776885	SXOD01000013.1_12	2	CBM2+CBM2	Phycisphaerae	Phycisphaerales	SM1A02
GCA_005778225	SXPC01000095.1_1	2	CBM48+GH13	Planctomycetia	Planctomycetales	Planctomycetaceae
GCA_005778225	SXPC01000185.1_3	2	CBM48+GH13	Planctomycetia	Planctomycetales	Planctomycetaceae
GCA_005778225	SXPC01000216.1_9	2	CE1+CE1	Planctomycetia	Planctomycetales	Planctomycetaceae
GCA_005778225	SXPC01000225.1_15	2	CBM38+GH32	Planctomycetia	Planctomycetales	Planctomycetaceae
GCA_005778405	SXOA01000170.1_18	2	CBM48+GH13	Planctomycetia	Pirellulales	Pirellulaceae
GCA_005778725	SXMM01000137.1_4	2	CBM2+GH18	Other	Other	Other
GCA_005778725	SXMM01000357.1_7	2	CBM38+GH116	Other	Other	Other
GCA_005778725	SXMM01000382.1_4	2	CBM38+GH116	Other	Other	Other
GCA_005778725	SXMM01000392.1_1	2	GH139+GH139	Other	Other	Other
GCA_005778725	SXMM01000417.1_2	2	GT4+GT2	Other	Other	Other
GCA_005779075	SXKK01000084.1_33	2	GH33+GH33	Planctomycetia	Planctomycetales	Planctomycetaceae
GCA_005779075	SXKK01000170.1_7	2	GH36+GH36	Planctomycetia	Planctomycetales	Planctomycetaceae
GCA_005779075	SXKK01000240.1_10	2	GH33+GH33	Planctomycetia	Planctomycetales	Planctomycetaceae
GCA_005779075	SXKK01000329.1_1	2	CE1+CE1	Planctomycetia	Planctomycetales	Planctomycetaceae
GCA_005779075	SXKK01000417.1_16	2	CE4+GT2	Planctomycetia	Planctomycetales	Planctomycetaceae
GCA_005786805	SYCV01000058.1_2	2	CE1+CE1	Planctomycetia	Gemmatales	Gemmataceae
GCA_005787685	SYAC01000001.1_65	2	CBM2+GH18	Phycisphaerae	Phycisphaerales	SM1A02
GCA_005787685	SYAC01000001.1_83	2	AA10+CBM2	Phycisphaerae	Phycisphaerales	SM1A02
GCA_005787685	SYAC01000058.1_5	2	CBM41+GH13	Phycisphaerae	Phycisphaerales	SM1A02
GCA_005789005	SYAD01000005.1_13	2	CBM41+GH13	Phycisphaerae	Phycisphaerales	SM1A02
GCA_005789005	SYAD01000125.1_4	2	CBM2+GH18	Phycisphaerae	Phycisphaerales	SM1A02
GCA_005789645	SXXH01000158.1_9	2	GT3+GT35	UBA1135	UBA1135	GCA-002686595
GCA_005789645	SXXH01000259.1_4	2	CBM38+CBM38	UBA1135	UBA1135	GCA-002686595
GCA_005789645	SXXH01000304.1_2	2	CE14+GT2	UBA1135	UBA1135	GCA-002686595
GCA_005790545	SXUL01000051.1_26	2	GT4+GT2	Other	Other	Other
GCA_005790565	SXUJ01000015.1_14	2	GH139+GH139	Phycisphaerae	Phycisphaerales	SM1A02
GCA_005790565	SXUJ01000046.1_9	2	GT4+GT4	Phycisphaerae	Phycisphaerales	SM1A02
GCA_005790605	SXUI01000018.1_93	2	CBM48+GH13	Phycisphaerae	Phycisphaerales	SM1A02
GCA_005790605	SXUI01000020.1_30	2	GH139+GH139	Phycisphaerae	Phycisphaerales	SM1A02
GCA_005790605	SXUI01000057.1_10	2	GT4+GT4	Phycisphaerae	Phycisphaerales	SM1A02
GCA_005792145	SXSS01000140.1_2	2	CBM2+GH18	Phycisphaerae	Phycisphaerales	SM1A02
GCA_005792145	SXSS01000140.1_3	2	AA10+CBM2	Phycisphaerae	Phycisphaerales	SM1A02
GCA_005798335	SYJV01000007.1_30	2	CE7+CE15	Planctomycetia	Pirellulales	Pirellulaceae
GCA_005798335	SYJV01000087.1_3	2	GH33+GH156	Planctomycetia	Pirellulales	Pirellulaceae
GCA_005798335	SYJV01000101.1_4	2	CE1+CE1	Planctomycetia	Pirellulales	Pirellulaceae
GCA_005798335	SYJV01000275.1_4	2	CE15+CE15	Planctomycetia	Pirellulales	Pirellulaceae
GCA_005798335	SYJV01000403.1_7	2	CBM48+GH13	Planctomycetia	Pirellulales	Pirellulaceae
GCA_005798335	SYJV01000425.1_7	2	CBM48+GH13	Planctomycetia	Pirellulales	Pirellulaceae
GCA_005798485	SYJF01000031.1_4	2	GH33+GH93	Planctomycetia	Planctomycetales	Planctomycetaceae
GCA_005798485	SYJF01000131.1_14	2	CE1+CE1	Planctomycetia	Planctomycetales	Planctomycetaceae
GCA_005798485	SYJF01000360.1_7	2	CBM48+GH13	Planctomycetia	Planctomycetales	Planctomycetaceae
GCA_005798965	SYIB01000153.1_1	2	CBM41+GH13	Phycisphaerae	Phycisphaerales	SM1A02
GCA_005799205	SYHM01000070.1_4	2	CBM2+CBM2	Phycisphaerae	Phycisphaerales	SM1A02
GCA_005799265	SYHD01000006.1_42	2	GH33+GH33	Planctomycetia	Gemmatales	Gemmataceae
GCA_005799495	SYGP01000013.1_2	2	CBM48+GH13	Phycisphaerae	Phycisphaerales	SM1A02
GCA_005799495	SYGP01000035.1_30	2	CBM2+GH18	Phycisphaerae	Phycisphaerales	SM1A02
GCA_005799545	SYGM01000021.1_12	2	GT3+GT35	UBA1135	UBA1135	GCA-002686595
GCA_005799545	SYGM01000167.1_59	2	CBM67+GH78	UBA1135	UBA1135	GCA-002686595
GCA_005808665	SYLG01000077.1_2	2	CBM38+GH32	Planctomycetia	Gemmatales	Gemmataceae
GCA_005808665	SYLG01000096.1_30	2	CBM48+GH13	Planctomycetia	Gemmatales	Gemmataceae
GCA_006969385	CP030884.1_2898	2	CBM6+GH16	Phycisphaerae	UBA1845	UTPLA1
GCA_006969385	CP030884.1_4146	2	GH119+CBM53	Phycisphaerae	UBA1845	UTPLA1
GCA_007121535	SKKK01000133.1_2	2	CBM48+GH13	Planctomycetia	Pirellulales	Pirellulaceae
GCA_007121535	SKKK01000177.1_18	2	GH33+GH93	Planctomycetia	Pirellulales	Pirellulaceae
GCA_007121535	SKKK01000354.1_8	2	CBM16+GH51	Planctomycetia	Pirellulales	Pirellulaceae
GCA_007121535	SKKK01000420.1_17	2	CBM38+GH32	Planctomycetia	Pirellulales	Pirellulaceae
GCA_007121535	SKKK01000441.1_1	2	GH146+GH127	Planctomycetia	Pirellulales	Pirellulaceae
GCA_007121535	SKKK01000523.1_2	2	CBM48+GH13	Planctomycetia	Pirellulales	Pirellulaceae
GCA_007121535	SKKK01000524.1_3	2	GH148+GH148	Planctomycetia	Pirellulales	Pirellulaceae
GCA_007121535	SKKK01000534.1_4	2	CBM48+GH13	Planctomycetia	Pirellulales	Pirellulaceae
GCA_007121565	SKKI01000156.1_4	2	CBM48+GH13	Phycisphaerae	Sedimentisphaerales	Anaerohalophaeraceae
GCA_007121565	SKKI01000303.1_1	2	CBM48+GH13	Phycisphaerae	Sedimentisphaerales	Anaerohalophaeraceae
GCA_007122045	SKJM01000118.1_3	2	CBM16+GH51	Planctomycetia	Pirellulales	UBA11386
GCA_007122045	SKJM01000341.1_2	2	GH89+CBM32	Planctomycetia	Pirellulales	UBA11386
GCA_007122045	SKJM01000411.1_1	2	CBM48+GH13	Planctomycetia	Pirellulales	UBA11386
GCA_007122045	SKJM01000636.1_2	2	GH105+CBM32	Planctomycetia	Pirellulales	UBA11386
GCA_007122045	SKJM01000666.1_2	2	GH29+CBM32	Planctomycetia	Pirellulales	UBA11386
GCA_007122275	SKUA01000012.1_12	2	CBM48+GH13	Planctomycetia	Pirellulales	Pirellulaceae
GCA_007122275	SKUA01000396.1_1	2	CBM16+GH51	Planctomycetia	Pirellulales	Pirellulaceae
GCA_007122275	SKUA01000669.1_1	2	GH33+GH165	Planctomycetia	Pirellulales	Pirellulaceae
GCA_007124075	SLFV01000151.1_2	2	CBM48+GH13	Planctomycetia	Pirellulales	Pirellulaceae
GCA_007127095	SKZY01000076.1_46	2	CBM48+GH13	Planctomycetia	Pirellulales	Pirellulaceae
GCA_007127095	SKZY01000077.1_19	2	GH33+GH33	Planctomycetia	Pirellulales	Pirellulaceae
GCA_007127095	SKZY01000185.1_42	2	GT84+GH94	Planctomycetia	Pirellulales	Pirellulaceae
GCA_007127495	SKZG01000422.1_5	2	CBM48+GH13	Planctomycetia	Pirellulales	UBA11386
GCA_007127495	SKZG01000571.1_1	2	CBM38+GH116	Planctomycetia	Pirellulales	UBA11386
GCA_007131555	SLQH01000083.1_6	2	CBM67+GH78	UBA11346	UBA11346	UBA11346
GCA_007131555	SLQH01000232.1_1	2	CBM67+GH78	UBA11346	UBA11346	UBA11346
GCA_007131555	SLQH01000250.1_5	2	GH117+GH117	UBA11346	UBA11346	UBA11346
GCA_007131555	SLQH01000477.1_16	2	GT4+GH5	UBA11346	UBA11346	UBA11346
GCA_007131925	SLPQ01000053.1_6	2	GT4+GT4	Other	Other	Other
GCA_007131925	SLPQ01000174.1_3	2	PL9+GH136	Other	Other	Other
GCA_007280255	QYPZ01000229.1_1	2	CBM48+GH13	Planctomycetia	Pirellulales	UBA1268
GCA_007280255	QYPZ01000239.1_10	2	CBM2+GH5	Planctomycetia	Pirellulales	UBA1268
GCA_007618135	PHFX01000156.1_57	2	CBM48+GH13	Brocadiae	Brocadiales	Brocadiaceae
GCA_007693455	REDP01000196.1_16	2	CBM48+GH13	UBA11346	UBA11346	UBA11346
GCA_007693725	REDD01000070.1_9	2	CBM20+CE1	Phycisphaerae	Phycisphaerales	SM1A02
GCA_007693725	REDD01000259.1_12	2	CBM41+GH13	Phycisphaerae	Phycisphaerales	SM1A02
GCA_007693725	REDD01000266.1_2	2	CBM48+GH13	Phycisphaerae	Phycisphaerales	SM1A02
GCA_007693725	REDD01000271.1_10	2	GH119+CBM25	Phycisphaerae	Phycisphaerales	SM1A02
GCA_007693765	RECZ01000084.1_14	2	CE11+CE11	Phycisphaerae	Phycisphaerales	SM1A02
GCA_007693785	RECY01000013.1_5	2	GT4+GT2	Phycisphaerae	Phycisphaerales	SM1A02
GCA_007693785	RECY01000028.1_221	2	CBM48+GH13	Phycisphaerae	Phycisphaerales	SM1A02
GCA_007693965	RECQ01000065.1_25	2	CBM48+GH13	Phycisphaerae	Phycisphaerales	SM1A02
GCA_007694185	RECD01000166.1_12	2	CBM48+GH13	Planctomycetia	Pirellulales	Pirellulaceae
GCA_007694185	RECD01000166.1_13	2	GH33+GH33	Planctomycetia	Pirellulales	Pirellulaceae
GCA_007694185	RECD01000175.1_11	2	GH33+GH33	Planctomycetia	Pirellulales	Pirellulaceae
GCA_007694185	RECD01000270.1_33	2	GT84+GH94	Planctomycetia	Pirellulales	Pirellulaceae
GCA_007694185	RECD01000279.1_1	2	GH163+CBM9	Planctomycetia	Pirellulales	Pirellulaceae
GCA_007694185	RECD01000284.1_4	2	CBM48+GH13	Planctomycetia	Pirellulales	Pirellulaceae
GCA_007694925	REET01000271.1_1	2	GT4+GT2	Phycisphaerae	Phycisphaerales	SM1A02
GCA_007694925	REET01000307.1_4	2	GH17+GT2	Phycisphaerae	Phycisphaerales	SM1A02
[truncated: 5,940 more rows]

## Sheet: Table S8
Table S8. The coding frequency for each genome and related metadata.
Genome	Class	Order	Family	Habitat	Total CAZymes (except GT)	Total genes	Coding frequency [%]
3300000227_3	Planctomycetia	Pirellulales	Thermoguttaceae	Freshwater	115	3403	3.37937
3300001095_3	Planctomycetia	Pirellulales	Thermoguttaceae	Wastewater	177	3871	4.57246
3300001683_19	UBA1135	UBA1135	GCA-002686595	Extreme environment	26	2899	0.896861
3300001683_4	Planctomycetia	Planctomycetales	Planctomycetaceae	Extreme environment	175	8370	2.0908
3300001782_31	Other	DG-23	DG-23	Marine	47	2021	2.32558
3300002037_4	Planctomycetia	Pirellulales	Ga0077529	Marine	67	4519	1.48263
3300002039_12	Phycisphaerae	Phycisphaerales	Phycisphaeraceae	Marine	54	3531	1.52931
3300002242_3	Planctomycetia	Pirellulales	Pirellulaceae	Marine	139	5370	2.58845
3300002922_2	Planctomycetia	Pirellulales	Pirellulaceae	Marine	108	8192	1.31836
3300003272_13	Phycisphaerae	Phycisphaerales	SM1A02	Other	29	2665	1.08818
3300003894_19	Planctomycetia	Pirellulales	UBA1268	Marine	51	3105	1.64251
3300004097_14	Planctomycetia	Planctomycetales	Planctomycetaceae	Marine	131	4906	2.6702
3300005253_12	Phycisphaerae	SM23-33	SM23-33	Marine	88	3154	2.79011
3300005286_51	Phycisphaerae	Phycisphaerales	SM1A02	Terrestrial	13	2537	0.512416
3300005294_6	Planctomycetia	Pirellulales	Pirellulaceae	Terrestrial	100	6668	1.4997
3300005613_10	Phycisphaerae	UBA1845	UBA1845	Extreme environment	21	4635	0.453074
3300005858_1	Planctomycetia	Gemmatales	HRBIN36	Freshwater	41	3063	1.33856
3300006056_40	UBA1135	UBA1135	GCA-002686595	Wastewater	40	4509	0.887115
3300006056_68	Phycisphaerae	Phycisphaerales	SM1A02	Wastewater	24	2775	0.864865
3300006327_2	Planctomycetia	Planctomycetales	Planctomycetaceae	Marine	117	3924	2.98165
3300006613_4	UBA1135	UBA1135	UBA1135	Extreme environment	15	1727	0.868558
3300007517_32	Planctomycetia	Gemmatales	Gemmataceae	Freshwater	45	3776	1.19174
3300007517_33	UBA11346	UBA11346	UBA11346	Freshwater	55	3634	1.51348
3300007519_32	Phycisphaerae	Phycisphaerales	Phycisphaeraceae	Freshwater	54	4075	1.32515
3300007519_9	Planctomycetia	Planctomycetales	Planctomycetaceae	Freshwater	96	7517	1.27711
3300007722_49	Phycisphaerae	Phycisphaerales	SM1A02	Freshwater	28	2088	1.341
3300007722_7	Planctomycetia	Pirellulales	Pirellulaceae	Freshwater	80	5583	1.43292
3300009083_124	Phycisphaerae	Phycisphaerales	SM1A02	Freshwater	18	2098	0.85796
3300009083_128	Phycisphaerae	Phycisphaerales	SM1A02	Freshwater	16	2227	0.718455
3300009083_34	Planctomycetia	Pirellulales	unknown	Freshwater	87	5284	1.64648
3300009083_47	Planctomycetia	Planctomycetales	Planctomycetaceae	Freshwater	78	4810	1.62162
3300009083_51	Other	unknown	unknown	Freshwater	78	4510	1.72949
3300009083_52	Planctomycetia	Planctomycetales	Planctomycetaceae	Freshwater	52	4391	1.18424
3300009083_77	Planctomycetia	Gemmatales	Gemmataceae	Freshwater	39	3324	1.17329
3300009083_85	UBA1135	PLA2	unknown	Freshwater	21	2907	0.722394
3300009084_111	Phycisphaerae	Phycisphaerales	SM1A02	Freshwater	23	2491	0.923324
3300009084_130	Phycisphaerae	Phycisphaerales	SM1A02	Freshwater	19	2103	0.903471
3300009084_45	Planctomycetia	Pirellulales	PNKZ01	Freshwater	82	4749	1.72668
3300009503_20	Planctomycetia	Pirellulales	Thermoguttaceae	Extreme environment	142	3589	3.95653
3300009702_16	Planctomycetia	Pirellulales	Ga0077529	Marine	108	4064	2.65748
3300009702_26	Planctomycetia	Planctomycetales	Planctomycetaceae	Marine	41	3578	1.14589
3300009702_34	Phycisphaerae	UBA1845	UBA1845	Marine	12	3213	0.373483
3300009702_36	Phycisphaerae	UBA1845	Fen-1342	Marine	28	3184	0.879397
3300009703_15	UBA1135	B15-G4	B15-G4	Marine	34	4173	0.814762
3300009704_8	Phycisphaerae	Sedimentisphaerales	Anaerohalophaeraceae	AD	173	3474	4.97985
3300009770_6	Planctomycetia	Pirellulales	Pirellulaceae	AD	354	5407	6.54707
3300009773_17	Phycisphaerae	UBA1845	Fen-1342	AD	38	2879	1.3199
3300009779_2	Phycisphaerae	UBA1845	UTPLA1	AD	79	5221	1.51312
3300010160_19	Phycisphaerae	Phycisphaerales	SM1A02	Freshwater	28	2559	1.09418
3300011118_20	Phycisphaerae	UBA1845	UBA1845	Marine	51	4359	1.16999
3300011118_28	Phycisphaerae	Sedimentisphaerales	SG8-4	Marine	157	3386	4.63674
3300011118_29	Other	JABMSA01	JABMSA01	Marine	123	3012	4.08367
3300011118_30	Phycisphaerae	Sedimentisphaerales	SM23-30	Marine	110	3246	3.38879
3300011418_2	Planctomycetia	Isosphaerales	Isosphaeraceae	Other	130	7847	1.65668
3300012006_3	Planctomycetia	Gemmatales	Gemmataceae	Freshwater	61	2806	2.17391
3300012533_15	Planctomycetia	Planctomycetales	Planctomycetaceae	Wastewater	119	7229	1.64615
3300012533_56	Phycisphaerae	Tepidisphaerales	UBA1161	Wastewater	33	3046	1.08339
3300012919_25	Phycisphaerae	Phycisphaerales	SM1A02	Marine	27	1726	1.56431
3300012921_10	Planctomycetia	Planctomycetales	Planctomycetaceae	Terrestrial	84	4737	1.77327
3300012921_29	Phycisphaerae	Phycisphaerales	SM1A02	Terrestrial	38	3078	1.23457
3300012921_8	Planctomycetia	Pirellulales	Pirellulaceae	Terrestrial	96	5583	1.71951
3300012950_5	Planctomycetia	Pirellulales	Pirellulaceae	Marine	110	4249	2.58884
3300012950_8	UBA8108	UBA8108	UBA8108	Marine	88	3440	2.55814
3300012953_13	UBA1135	UBA2386	UBA2386	Marine	48	3009	1.59521
3300012953_38	Phycisphaerae	Phycisphaerales	SM1A02	Marine	13	1550	0.83871
3300013004_12	Planctomycetia	Pirellulales	Pirellulaceae	Freshwater	41	3556	1.15298
3300013005_15	Planctomycetia	Pirellulales	UBA1268	Freshwater	50	3011	1.66058
3300013006_16	Planctomycetia	Pirellulales	UBA1268	Freshwater	45	3213	1.40056
3300013006_26	Planctomycetia	Pirellulales	UBA1268	Freshwater	47	2540	1.85039
3300013101_17	UBA1135	B15-G4	B15-G4	Marine	20	3522	0.567859
3300013126_62	Phycisphaerae	Phycisphaerales	SM1A02	Freshwater	17	2020	0.841584
3300013131_36	UBA1135	UBA1135	GCA-002686595	Freshwater	34	3207	1.06018
3300013132_18	Planctomycetia	Pirellulales	Pirellulaceae	Freshwater	66	4319	1.52813
3300014167_3	Planctomycetia	Planctomycetales	Planctomycetaceae	Terrestrial	76	6126	1.24061
3300014205_32	Phycisphaerae	Phycisphaerales	Phycisphaeraceae	Terrestrial	68	3458	1.96645
3300014494_25	Other	unknown	unknown	Terrestrial	22	1285	1.71206
3300014720_12	Planctomycetia	Planctomycetales	Planctomycetaceae	Freshwater	111	5753	1.92943
3300014720_17	Planctomycetia	Isosphaerales	Isosphaeraceae	Freshwater	58	4063	1.42752
3300015360_58	Phycisphaerae	Phycisphaerales	SM1A02	Freshwater	29	2730	1.06227
3300015360_63	Phycisphaerae	Phycisphaerales	SM1A02	Freshwater	26	2691	0.966184
3300017388_1	Planctomycetia	Isosphaerales	unknown	Freshwater	73	4182	1.74558
3300017418_3	Planctomycetia	Pirellulales	Pirellulaceae	Freshwater	47	4156	1.1309
3300017419_3	Planctomycetia	Pirellulales	Thermoguttaceae	Extreme environment	112	3949	2.83616
3300017444_23	Phycisphaerae	WQYP01	WQYP01	Extreme environment	137	4259	3.21672
3300017448_12	Planctomycetia	Gemmatales	Gemmataceae	Terrestrial	103	7958	1.2943
3300017452_11	Phycisphaerae	UBA1845	Fen-1342	Extreme environment	30	2906	1.03235
3300017452_17	Phycisphaerae	UBA1845	Fen-1342	Extreme environment	36	2213	1.62675
3300017452_2	Planctomycetia	Pirellulales	UBA11386	Extreme environment	129	3589	3.59432
3300017452_6	Planctomycetia	Pirellulales	Thermoguttaceae	Extreme environment	125	3406	3.66999
3300017453_10	Phycisphaerae	Phycisphaerales	SM1A02	Freshwater	25	2104	1.18821
3300017453_11	Phycisphaerae	Phycisphaerales	SM1A02	Freshwater	17	1948	0.87269
3300017470_3	Phycisphaerae	Sedimentisphaerales	SG8-4	Extreme environment	164	3317	4.94423
3300017505_8	Planctomycetia	Pirellulales	Pirellulaceae	Freshwater	39	3212	1.2142
3300017565_7	Planctomycetia	Isosphaerales	Isosphaeraceae	Terrestrial	107	5950	1.79832
3300017648_10	Planctomycetia	Pirellulales	unknown	Terrestrial	61	4134	1.47557
3300017649_6	Planctomycetia	Planctomycetales	unknown	Terrestrial	89	5020	1.77291
3300017650_8	Planctomycetia	Planctomycetales	Planctomycetaceae	Terrestrial	71	4315	1.64542
3300017655_10	Planctomycetia	Pirellulales	Pirellulaceae	Terrestrial	78	4433	1.75953
3300017655_7	Planctomycetia	Isosphaerales	Isosphaeraceae	Terrestrial	102	6456	1.57993
3300017658_13	Planctomycetia	Pirellulales	unknown	Terrestrial	59	4481	1.31667
3300017658_17	Planctomycetia	Planctomycetales	Planctomycetaceae	Terrestrial	64	3632	1.76211
3300017788_17	Planctomycetia	Gemmatales	Gemmataceae	Freshwater	73	5688	1.2834
3300017788_18	Planctomycetia	Pirellulales	Pirellulaceae	Freshwater	75	5109	1.468
3300017788_19	Planctomycetia	Gemmatales	Gemmataceae	Freshwater	65	4724	1.37595
3300017788_30	Planctomycetia	Pirellulales	Pirellulaceae	Freshwater	47	3614	1.3005
3300017788_33	Planctomycetia	Gemmatales	Gemmataceae	Freshwater	65	3430	1.89504
3300017788_43	Planctomycetia	Pirellulales	PALSA-1355	Freshwater	45	3085	1.45867
3300017817_12	Phycisphaerae	Phycisphaerales	Phycisphaeraceae	Terrestrial	113	3381	3.34221
3300017960_20	Planctomycetia	Planctomycetales	Planctomycetaceae	Extreme environment	61	3755	1.6245
3300017989_35	Other	SZUA-567	unknown	Extreme environment	133	2668	4.98501
3300017991_20	Phycisphaerae	SM23-33	SM23-33	Extreme environment	211	4147	5.08802
3300017991_24	Phycisphaerae	UBA1845	Fen-1342	Extreme environment	32	3773	0.848131
3300017991_46	Planctomycetia	Pirellulales	UBA11386	Extreme environment	20	2401	0.832986
3300017992_49	Phycisphaerae	Sedimentisphaerales	SM23-30	Extreme environment	47	1847	2.54467
3300018024_20	Phycisphaerae	Sedimentisphaerales	SG8-4	Terrestrial	120	2622	4.57666
3300018065_15	Planctomycetia	Pirellulales	unknown	Extreme environment	210	5226	4.01837
3300018065_26	UBA1135	UBA1135	GCA-002686595	Extreme environment	27	3074	0.878334
3300018065_35	Phycisphaerae	Sedimentisphaerales	SM23-30	Extreme environment	108	2680	4.02985
3300018080_20	Other	unknown	unknown	Extreme environment	36	4077	0.883002
3300018080_28	Phycisphaerae	UBA1845	PWPN01	Extreme environment	95	3796	2.50263
3300018080_44	Phycisphaerae	Sedimentisphaerales	SG8-4	Extreme environment	79	2006	3.93819
3300018415_11	Planctomycetia	Pirellulales	Pirellulaceae	Terrestrial	87	4079	2.13288
3300018423_24	UBA8108	UBA1146	unknown	Terrestrial	17	2790	0.609319
3300020057_22	Planctomycetia	Pirellulales	UBA1268	Freshwater	23	2484	0.925926
3300020177_11	Planctomycetia	Planctomycetales	Planctomycetaceae	Terrestrial	75	4259	1.76098
3300020186_19	Planctomycetia	Pirellulales	Ga0077529	Freshwater	73	3590	2.03343
3300020193_11	Planctomycetia	Planctomycetales	Planctomycetaceae	Freshwater	97	5004	1.93845
3300020195_28	UBA1135	PLA2	unknown	Freshwater	15	2601	0.576701
3300020195_8	Planctomycetia	Pirellulales	Pirellulaceae	Freshwater	96	5406	1.7758
3300020195_9	Planctomycetia	Pirellulales	Pirellulaceae	Freshwater	35	4776	0.732831
3300020200_13	Planctomycetia	Planctomycetales	Planctomycetaceae	Freshwater	82	4305	1.90476
3300020201_32	Phycisphaerae	Phycisphaerales	SM1A02	Freshwater	29	3588	0.80825
3300020385_21	Phycisphaerae	Phycisphaerales	SM1A02	Marine	36	2369	1.51963
3300020476_9	Planctomycetia	unknown	unknown	Marine	59	3323	1.7755
3300020477_11	Planctomycetia	Planctomycetales	Planctomycetaceae	Marine	117	4067	2.87681
3300020603_57	Phycisphaerae	Sedimentisphaerales	Anaerohalophaeraceae	Freshwater	68	2191	3.10361
3300021089_16	UBA1135	UBA1135	GCA-002686595	Marine	24	2550	0.941176
3300021371_9	UBA1135	UBA1135	GCA-002686595	Marine	43	3395	1.26657
3300021409_14	Phycisphaerae	Phycisphaerales	SM1A02	Marine	23	2379	0.966793
3300021469_4	Other	DTLF01	DTLF01	Extreme environment	15	2395	0.626305
3300021511_10	Phycisphaerae	SM23-33	SM23-33	Extreme environment	28	2200	1.27273
3300021561_55	Other	unknown	unknown	AD	54	1669	3.23547
3300021604_10	Brocadiae	Brocadiales	Brocadiaceae	AD	25	2848	0.877809
3300021843_30	Phycisphaerae	Sedimentisphaerales	Anaerohalophaeraceae	AD	170	2781	6.11291
3300021843_38	Phycisphaerae	Sedimentisphaerales	UBA12454	AD	99	2346	4.21995
3300022177_11	Phycisphaerae	Sedimentisphaerales	Anaerohalophaeraceae	Other	218	3198	6.81676
3300022181_6	Phycisphaerae	Sedimentisphaerales	SG8-4	Other	327	5366	6.09392
3300022227_35	UBA1135	UBA1135	UBA1135	Marine	23	2050	1.12195
3300022865_2	Planctomycetia	Planctomycetales	Planctomycetaceae	Extreme environment	111	5808	1.91116
3300022885_8	Phycisphaerae	Phycisphaerales	SM1A02	Extreme environment	52	3159	1.64609
3300023184_22	Planctomycetia	Pirellulales	UBA1268	Freshwater	47	3464	1.35681
3300024054_34	Other	GCA-002687715	GCA-002687715	Freshwater	23	2451	0.938392
3300024062_7	Phycisphaerae	Sedimentisphaerales	SM23-30	Marine	64	3172	2.01765
3300024262_16	Phycisphaerae	Sedimentisphaerales	SG8-4	Marine	101	2742	3.68344
3300024262_19	Planctomycetia	Pirellulales	UBA1268	Marine	25	2541	0.983865
3300024299_13	UBA1135	UBA1135	UBA1135	Marine	16	2135	0.749415
3300024344_21	UBA1135	UBA1135	GCA-002686595	Marine	28	3158	0.886637
3300024352_1	Planctomycetia	Gemmatales	Gemmataceae	Freshwater	87	3479	2.50072
3300024433_20	Planctomycetia	Pirellulales	UBA7805	Marine	43	2594	1.65767
3300024433_9	Planctomycetia	Pirellulales	UBA1268	Marine	53	3291	1.61045
3300025161_14	Planctomycetia	Planctomycetales	Planctomycetaceae	Extreme environment	66	3803	1.73547
3300025161_17	Phycisphaerae	Tepidisphaerales	UBA1161	Extreme environment	179	4106	4.35947
3300025161_24	Phycisphaerae	Tepidisphaerales	UBA1161	Extreme environment	120	3512	3.41686
3300025161_7	Other	DSUN01	DSUN01	Extreme environment	280	4639	6.03578
3300025281_4	Phycisphaerae	Phycisphaerales	SM1A02	Marine	31	2764	1.12156
3300025384_7	Phycisphaerae	Phycisphaerales	SM1A02	Extreme environment	18	2269	0.793301
3300025469_7	Phycisphaerae	Tepidisphaerales	UBA1161	Terrestrial	64	3321	1.92713
3300025471_11	Phycisphaerae	Sedimentisphaerales	Anaerohalophaeraceae	AD	172	2517	6.83353
3300025471_5	Planctomycetia	Pirellulales	Thermoguttaceae	AD	146	3293	4.43365
3300025477_10	Phycisphaerae	Sedimentisphaerales	SG8-4	Terrestrial	139	2497	5.56668
3300025503_11	Phycisphaerae	WQYP01	WQYP01	Extreme environment	185	3927	4.71098
3300025503_15	Phycisphaerae	WQYP01	WQYP01	Extreme environment	130	2761	4.70844
3300025526_2	Planctomycetia	Gemmatales	Gemmataceae	Terrestrial	96	6021	1.59442
3300025526_8	Phycisphaerae	Phycisphaerales	SM1A02	Terrestrial	29	3814	0.760357
3300025571_18	Phycisphaerae	Phycisphaerales	SM1A02	Other	33	3161	1.04397
3300025572_10	Planctomycetia	Pirellulales	unknown	Other	76	4325	1.75723
3300025572_23	Phycisphaerae	Tepidisphaerales	UBA1161	Other	136	3216	4.22886
3300025605_20	Phycisphaerae	Sedimentisphaerales	Anaerohalophaeraceae	AD	160	2226	7.18778
3300025605_3	Phycisphaerae	UBA1845	PWPN01	AD	217	4333	5.00808
3300025615_11	Phycisphaerae	Phycisphaerales	SM1A02	Terrestrial	38	3208	1.18454
3300025629_2	Phycisphaerae	Sedimentisphaerales	SG8-4	AD	246	3741	6.57578
3300025634_3	Phycisphaerae	Tepidisphaerales	UBA1161	Terrestrial	175	4882	3.5846
3300025638_15	Phycisphaerae	Sedimentisphaerales	Anaerohalophaeraceae	AD	191	2305	8.28633
3300025649_1	Phycisphaerae	Sedimentisphaerales	SG8-4	Extreme environment	428	6047	7.07789
3300025683_4	Phycisphaerae	UBA1845	PWPN01	AD	172	4244	4.05278
3300025686_3	Phycisphaerae	UBA1845	PWPN01	AD	229	5058	4.52748
3300025686_4	Other	DSUN01	DSUN01	AD	243	4094	5.93552
3300025686_5	Phycisphaerae	Sedimentisphaerales	SG8-4	AD	247	4011	6.15807
3300025698_2	Phycisphaerae	Sedimentisphaerales	SG8-4	Extreme environment	149	3678	4.05111
3300025706_4	Brocadiae	unknown	unknown	AD	303	4662	6.49936
3300025708_4	Phycisphaerae	SM23-33	SM23-33	AD	298	4943	6.02873
3300025715_3	Phycisphaerae	UBA1845	PWPN01	AD	298	5431	5.48702
3300025724_22	Phycisphaerae	Sedimentisphaerales	Anaerohalophaeraceae	AD	191	2327	8.20799
3300025730_4	Phycisphaerae	Sedimentisphaerales	SG8-4	AD	309	4743	6.51486
3300025784_3	Phycisphaerae	Sedimentisphaerales	SG8-4	AD	273	4869	5.6069
3300025802_1	Phycisphaerae	UBA1845	UBA1845	Terrestrial	34	6114	0.556101
3300025859_5	Phycisphaerae	UBA1845	UBA1845	AD	58	4004	1.44855
3300025872_7	Planctomycetia	Pirellulales	UBA1268	Marine	88	2759	3.18956
3300025924_11	Planctomycetia	Planctomycetales	Planctomycetaceae	Terrestrial	111	6921	1.60381
3300026064_1	Phycisphaerae	Phycisphaerales	Phycisphaeraceae	Terrestrial	30	3056	0.981675
3300026093_7	UBA1135	UBA1135	GCA-002686595	Marine	40	2758	1.45033
3300026131_4	Phycisphaerae	SM23-33	SM23-33	Terrestrial	46	2520	1.8254
3300026251_7	Planctomycetia	Pirellulales	Pirellulaceae	Terrestrial	70	4344	1.61142
3300026253_8	Planctomycetia	Pirellulales	Pirellulaceae	Marine	65	3765	1.72643
3300026280_1	Planctomycetia	Isosphaerales	Isosphaeraceae	Extreme environment	57	3846	1.48206
3300026280_2	Planctomycetia	Pirellulales	Thermoguttaceae	Extreme environment	106	3485	3.04161
3300026280_5	Planctomycetia	Pirellulales	UBA11386	Extreme environment	108	3087	3.49854
3300026280_6	Planctomycetia	Gemmatales	Gemmataceae	Extreme environment	41	3303	1.2413
3300026290_20	Phycisphaerae	Sedimentisphaerales	Anaerohalophaeraceae	AD	94	2569	3.65901
3300026290_6	Phycisphaerae	Sedimentisphaerales	SG8-4	AD	256	4330	5.91224
3300026311_1	Planctomycetia	Pirellulales	Thermoguttaceae	AD	407	7965	5.10986
3300026311_18	Planctomycetia	Pirellulales	UBA11386	AD	74	3044	2.43101
3300026484_5	Other	unknown	unknown	Extreme environment	40	1922	2.08117
3300026516_12	UBA11346	GCA-2746535	GCA-2746535	Wastewater	86	4858	1.77028
3300026516_13	Planctomycetia	Planctomycetales	Planctomycetaceae	Wastewater	79	4894	1.61422
3300026516_46	Phycisphaerae	Phycisphaerales	SM1A02	Wastewater	28	2440	1.14754
3300026518_14	Phycisphaerae	Phycisphaerales	SM1A02	Extreme environment	30	2499	1.20048
3300026519_16	Planctomycetia	Pirellulales	unknown	Extreme environment	45	3083	1.45962
3300026534_13	UBA1135	UBA2386	GCA-002748355	Extreme environment	24	3293	0.728819
3300027015_2	Planctomycetia	Planctomycetales	Planctomycetaceae	Other	72	4889	1.47269
3300027051_7	Phycisphaerae	Sedimentisphaerales	SM23-30	Other	84	2737	3.06905
3300027055_1	Brocadiae	CAIUPP01	CAIUPP01	Freshwater	127	3556	3.57143
3300027301_3	Planctomycetia	Pirellulales	Pirellulaceae	Freshwater	74	4643	1.5938
3300027337_3	Planctomycetia	Gemmatales	Gemmataceae	Freshwater	77	3456	2.22801
3300027491_6	UBA1135	UBA1135	GCA-002686595	Freshwater	31	2732	1.1347
3300027494_1	Planctomycetia	Planctomycetales	Planctomycetaceae	Freshwater	96	6308	1.52188
3300027498_16	Phycisphaerae	Phycisphaerales	Phycisphaeraceae	Marine	77	3186	2.41682
3300027499_3	UBA1135	UBA1135	GCA-002686595	Terrestrial	26	2734	0.950988
3300027503_7	Planctomycetia	Pirellulales	UBA1268	Freshwater	60	3168	1.89394
3300027509_23	Phycisphaerae	Phycisphaerales	Phycisphaeraceae	Marine	78	3172	2.45902
3300027515_20	Phycisphaerae	UBA1845	Fen-1342	Extreme environment	32	2635	1.21442
3300027515_4	Phycisphaerae	UBA1845	PWPN01	Extreme environment	154	3783	4.07084
3300027534_1	Planctomycetia	Gemmatales	Gemmataceae	Freshwater	69	3890	1.77378
3300027572_5	Planctomycetia	Pirellulales	Pirellulaceae	Marine	75	4049	1.85231
3300027607_10	Phycisphaerae	Phycisphaerales	Phycisphaeraceae	Marine	307	5920	5.18581
3300027607_18	Phycisphaerae	UBA1845	UTPLA1	Marine	58	4851	1.19563
3300027607_42	Phycisphaerae	Phycisphaerales	SM1A02	Marine	11	2813	0.391042
3300027625_6	Planctomycetia	Isosphaerales	Isosphaeraceae	Terrestrial	67	6650	1.00752
3300027649_12	Phycisphaerae	Phycisphaerales	SM1A02	Freshwater	31	2144	1.4459
3300027649_6	Planctomycetia	Pirellulales	UBA1268	Freshwater	40	2508	1.5949
3300027688_1	Planctomycetia	Planctomycetales	Planctomycetaceae	Freshwater	77	5580	1.37993
3300027688_9	Phycisphaerae	Phycisphaerales	SM1A02	Freshwater	18	2226	0.808625
3300027690_29	Phycisphaerae	Sedimentisphaerales	SM23-30	Other	89	2895	3.07427
3300027690_38	Phycisphaerae	Sedimentisphaerales	UBA12454	Other	158	2941	5.37232
3300027720_9	Phycisphaerae	Phycisphaerales	SM1A02	Freshwater	29	2363	1.22725
3300027743_11	Phycisphaerae	Sedimentisphaerales	SG8-4	Freshwater	147	2493	5.89651
3300027743_16	Phycisphaerae	Sedimentisphaerales	UBA12454	Freshwater	42	1822	2.30516
3300027746_5	Planctomycetia	Pirellulales	UBA1268	Freshwater	69	2915	2.36707
3300027760_14	Planctomycetia	Gemmatales	Gemmataceae	Freshwater	60	3135	1.91388
3300027760_44	Phycisphaerae	Phycisphaerales	SM1A02	Freshwater	28	1665	1.68168
3300027760_9	Planctomycetia	Pirellulales	UBA1268	Freshwater	66	3156	2.09125
3300027770_16	Phycisphaerae	Phycisphaerales	SM1A02	Freshwater	30	3000	1
3300027770_3	Planctomycetia	Planctomycetales	Planctomycetaceae	Freshwater	72	5239	1.37431
3300027777_13	Planctomycetia	Gemmatales	Gemmataceae	Freshwater	51	2744	1.8586
3300027777_7	Planctomycetia	Pirellulales	UBA1268	Freshwater	53	3246	1.63278
3300027782_2	Planctomycetia	Planctomycetales	Planctomycetaceae	Freshwater	55	4241	1.29686
3300027782_6	Planctomycetia	Pirellulales	UBA1268	Freshwater	44	2849	1.5444
3300027784_38	Phycisphaerae	Sedimentisphaerales	SG8-4	Freshwater	52	2239	2.32247
3300027789_2	Planctomycetia	Pirellulales	Pirellulaceae	Wastewater	87	5904	1.47358
3300027790_7	UBA1135	UBA1135	GCA-002686595	Marine	27	3830	0.704961
3300027793_18	Phycisphaerae	Phycisphaerales	SM1A02	Freshwater	26	2624	0.990854
3300027806_19	Phycisphaerae	Phycisphaerales	SM1A02	Freshwater	33	2904	1.13636
3300027815_11	Other	WSZJ01	unknown	Freshwater	54	6628	0.814725
3300027815_13	Planctomycetia	Gemmatales	Gemmataceae	Freshwater	67	6740	0.994065
3300027816_19	Phycisphaerae	Phycisphaerales	SM1A02	Freshwater	31	2685	1.15456
3300027816_2	Planctomycetia	Planctomycetales	Planctomycetaceae	Freshwater	80	4887	1.637
3300027820_23	Phycisphaerae	Phycisphaerales	SM1A02	Marine	42	2757	1.52339
3300027828_37	Phycisphaerae	Phycisphaerales	SM1A02	Marine	43	3120	1.37821
3300027832_13	Planctomycetia	Planctomycetales	Planctomycetaceae	Freshwater	96	6145	1.56225
3300027832_15	Planctomycetia	Pirellulales	Pirellulaceae	Freshwater	61	4792	1.27295
3300027834_30	Phycisphaerae	Phycisphaerales	SM1A02	Marine	28	2804	0.998573
3300027834_40	Phycisphaerae	Phycisphaerales	SM1A02	Marine	20	2587	0.773096
3300027834_43	Phycisphaerae	Phycisphaerales	SM1A02	Marine	13	2520	0.515873
3300027838_5	Planctomycetia	Planctomycetales	Planctomycetaceae	Marine	70	4859	1.44063
3300027838_7	Planctomycetia	Pirellulales	Pirellulaceae	Marine	92	3913	2.35114
3300027839_17	Planctomycetia	Planctomycetales	Planctomycetaceae	Marine	62	3700	1.67568
3300027839_4	Planctomycetia	Planctomycetales	Planctomycetaceae	Marine	148	8062	1.83577
3300027848_10	Planctomycetia	Planctomycetales	Planctomycetaceae	Freshwater	84	6577	1.27718
3300027850_29	UBA1135	UBA1135	GCA-002686595	Freshwater	38	4024	0.944334
3300027850_44	Phycisphaerae	Phycisphaerales	SM1A02	Freshwater	37	3285	1.12633
3300027852_41	Phycisphaerae	Phycisphaerales	SM1A02	Marine	23	2244	1.02496
3300027863_67	Phycisphaerae	Sedimentisphaerales	SG8-4	Extreme environment	156	2424	6.43564
3300027885_7	Phycisphaerae	Tepidisphaerales	UBA1161	Freshwater	88	3649	2.41162
3300027896_13	Phycisphaerae	Sedimentisphaerales	SG8-4	Freshwater	290	4439	6.533
3300027899_5	UBA1135	UBA1135	GCA-002686595	Freshwater	39	3328	1.17188
3300027906_4	Planctomycetia	Pirellulales	Pirellulaceae	Marine	74	3686	2.0076
3300027963_10	Phycisphaerae	Phycisphaerales	SM1A02	Freshwater	35	2725	1.2844
3300027965_8	Planctomycetia	Gemmatales	Gemmataceae	Terrestrial	97	7968	1.21737
3300027968_11	Planctomycetia	Gemmatales	Gemmataceae	Terrestrial	90	4831	1.86297
3300027970_27	Phycisphaerae	Phycisphaerales	SM1A02	Freshwater	26	2730	0.952381
3300027976_32	Planctomycetia	Gemmatales	Gemmataceae	Freshwater	59	3228	1.82776
3300027976_36	Planctomycetia	Pirellulales	UBA1268	Freshwater	37	3115	1.1878
3300027979_9	Phycisphaerae	Sedimentisphaerales	SM23-30	Freshwater	94	3016	3.11671
3300027983_31	Phycisphaerae	Phycisphaerales	SM1A02	Freshwater	29	2540	1.14173
3300028028_19	Other	unknown	unknown	Terrestrial	13	2080	0.625
3300028030_11	UBA1135	unknown	unknown	Extreme environment	75	2760	2.71739
3300028399_9	UBA1135	UBA2386	GCA-002748355	Extreme environment	30	2888	1.03878
3300028593_43	Phycisphaerae	Sedimentisphaerales	Anaerohalophaeraceae	Wastewater	147	2187	6.72154
3300028603_58	Phycisphaerae	Sedimentisphaerales	SG8-4	Terrestrial	58	2090	2.77512
3300028627_9	UBA8108	UBA8890	UBA8898	Wastewater	167	3107	5.37496
3300028629_4	Other	unknown	unknown	Wastewater	154	4799	3.209
3300029891_18	Phycisphaerae	Sedimentisphaerales	UBA12454	Freshwater	19	1836	1.03486
binACS_S1.12	Planctomycetia	Pirellulales	Thermoguttaceae	AD	340	6635	5.12434
binACS_S1.56	Phycisphaerae	Sedimentisphaerales	Anaerohalophaeraceae	AD	280	3624	7.72627
binACS_S1.57	Phycisphaerae	Sedimentisphaerales	SG8-4	AD	283	3268	8.65973
GCA_000025185	Planctomycetia	Pirellulales	Pirellulaceae	Freshwater	72	4719	1.52575
GCA_000092105	Planctomycetia	Planctomycetales	Planctomycetaceae	Marine	63	4288	1.46922
GCA_000153105	Planctomycetia	Pirellulales	Pirellulaceae	Marine	84	5417	1.55067
GCA_000165715	Planctomycetia	Planctomycetales	Planctomycetaceae	Other	71	4860	1.46091
GCA_000171775	Planctomycetia	Gemmatales	Gemmataceae	Freshwater	93	8067	1.15284
GCA_000181475	Planctomycetia	Planctomycetales	Planctomycetaceae	Marine	128	6071	2.10838
GCA_000186345	Planctomycetia	Isosphaerales	Isosphaeraceae	Extreme environment	57	3792	1.50316
GCA_000195185	Planctomycetia	Pirellulales	Pirellulaceae	Marine	119	5595	2.1269
GCA_000196115	Planctomycetia	Pirellulales	Pirellulaceae	Marine	115	5479	2.09892
GCA_000242455	Planctomycetia	Isosphaerales	Isosphaeraceae	Terrestrial	126	7588	1.66052
GCA_000255655	Planctomycetia	Planctomycetales	Planctomycetaceae	Terrestrial	99	6874	1.44021
GCA_000255705	Planctomycetia	Gemmatales	Gemmataceae	Terrestrial	103	8751	1.17701
GCA_000284115	Phycisphaerae	Phycisphaerales	Phycisphaeraceae	Marine	100	3127	3.19795
GCA_000296795	Brocadiae	Brocadiales	Brocadiaceae	Anammox	35	3603	0.971413
GCA_000304635	Planctomycetia	Pirellulales	Pirellulaceae	Marine	124	5585	2.22023
GCA_000330745	Planctomycetia	Pirellulales	Pirellulaceae	Marine	132	5889	2.24147
GCA_000338295	Planctomycetia	Pirellulales	Pirellulaceae	Marine	129	5680	2.27113
GCA_000346295	Planctomycetia	Pirellulales	Pirellulaceae	Marine	161	7647	2.1054
GCA_000346315	Planctomycetia	Pirellulales	Pirellulaceae	Marine	123	5872	2.09469
GCA_000346425	Planctomycetia	Pirellulales	Pirellulaceae	Marine	265	6587	4.02308
GCA_000346505	Planctomycetia	Pirellulales	Pirellulaceae	Marine	243	6308	3.85225
GCA_000531095	Planctomycetia	Gemmatales	Gemmataceae	Other	90	8053	1.1176
GCA_000949635	Brocadiae	Brocadiales	Brocadiaceae	Anammox	34	3843	0.884725
GCA_000987375	Brocadiae	Brocadiales	Brocadiaceae	Anammox	33	3516	0.938567
GCA_001027925	Planctomycetia	Pirellulales	Pirellulaceae	Marine	118	5572	2.11773
GCA_001464525	Planctomycetia	Pirellulales	Ga0077529	Wastewater	134	4761	2.81453
GCA_001603075	Phycisphaerae	Sedimentisphaerales	SG8-4	AD	273	4516	6.04517
GCA_001610835	Planctomycetia	Planctomycetales	Planctomycetaceae	Terrestrial	109	6535	1.66794
GCA_001610855	Planctomycetia	Gemmatales	Gemmataceae	Terrestrial	87	7728	1.12578
GCA_001610875	Planctomycetia	Pirellulales	Pirellulaceae	Terrestrial	74	5341	1.38551
GCA_001610895	Planctomycetia	Isosphaerales	Isosphaeraceae	Terrestrial	150	5290	2.83554
GCA_001707835	Planctomycetia	Planctomycetales	Planctomycetaceae	Other	63	4687	1.34414
GCA_001723765	Brocadiae	Brocadiales	Scalinduaceae	Marine	25	5482	0.456038
GCA_001824555	Phycisphaerae	Sedimentisphaerales	UBA12454	Terrestrial	92	2643	3.48089
GCA_001824635	Phycisphaerae	Sedimentisphaerales	UBA12454	Terrestrial	44	2384	1.84564
GCA_001825665	Phycisphaerae	Sedimentisphaerales	UBA12454	Terrestrial	232	4136	5.60928
GCA_001825675	Phycisphaerae	Sedimentisphaerales	UBA12454	Terrestrial	249	4154	5.99422
GCA_001828295	Brocadiae	Brocadiales	Brocadiaceae	Terrestrial	14	2474	0.565885
GCA_001828335	Planctomycetia	Pirellulales	Thermoguttaceae	Terrestrial	223	5400	4.12963
GCA_001828465	Phycisphaerae	Sedimentisphaerales	SG8-4	Terrestrial	163	5008	3.25479
GCA_001828595	Brocadiae	Brocadiales	Scalinduaceae	Terrestrial	17	2101	0.809139
GCA_001898385	Planctomycetia	Isosphaerales	Isosphaeraceae	Other	148	6416	2.30673
GCA_001956985	Planctomycetia	Isosphaerales	Isosphaeraceae	Terrestrial	120	5873	2.04325
GCA_001983935	Planctomycetia	Planctomycetales	Planctomycetaceae	Freshwater	138	6661	2.07176
GCA_001997385	Phycisphaerae	Sedimentisphaerales	Sedimentisphaeraceae	Extreme environment	158	2287	6.90861
GCA_001999965	Phycisphaerae	Sedimentisphaerales	Sedimentisphaeraceae	Extreme environment	147	2936	5.00681
GCA_002007645	Phycisphaerae	Sedimentisphaerales	Anaerohalophaeraceae	Extreme environment	172	3500	4.91429
GCA_002009475	Brocadiae	Brocadiales	Brocadiaceae	Anammox	30	3979	0.753958
GCA_002050315	Brocadiae	Brocadiales	Brocadiaceae	Anammox	33	3149	1.04795
GCA_002117005	Phycisphaerae	Sedimentisphaerales	Sedimentisphaeraceae	Extreme environment	174	2380	7.31092
GCA_002167285	UBA8108	UBA1146	UBA1146	Marine	19	2372	0.801012
GCA_002167455	Planctomycetia	Pirellulales	Pirellulaceae	Marine	68	4741	1.4343
GCA_002167845	Phycisphaerae	Phycisphaerales	SM1A02	Marine	47	2735	1.71846
GCA_002168105	Phycisphaerae	Phycisphaerales	SM1A02	Marine	27	1974	1.36778
GCA_002168195	Planctomycetia	Pirellulales	UBA7805	Marine	51	3219	1.58434
GCA_002197845	Planctomycetia	Gemmatales	Gemmataceae	Terrestrial	111	10471	1.06007
GCA_002251265	Planctomycetia	Pirellulales	Pirellulaceae	Other	91	5499	1.65485
GCA_002277955	Planctomycetia	Pirellulales	Thermoguttaceae	Extreme environment	143	3610	3.96122
GCA_002279215	Planctomycetia	Pirellulales	PNKZ01	Wastewater	46	4280	1.07477
GCA_002289565	Planctomycetia	Pirellulales	Pirellulaceae	Marine	137	6567	2.08619
GCA_002292895	Phycisphaerae	Phycisphaerales	SM1A02	Freshwater	31	2599	1.19277
GCA_002295885	Phycisphaerae	Phycisphaerales	SM1A02	Marine	24	2068	1.16054
GCA_002297475	Planctomycetia	Pirellulales	Pirellulaceae	Marine	72	3518	2.04662
GCA_002303765	Planctomycetia	Gemmatales	Gemmataceae	Freshwater	88	3857	2.28157
GCA_002311345	UBA8108	UBA1146	UBA1146	Extreme environment	20	2426	0.824402
GCA_002311925	UBA1135	UBA1135	UBA1135	Extreme environment	21	2030	1.03448
GCA_002320775	UBA8108	UBA8108	UBA8108	Marine	71	3470	2.04611
GCA_002327785	Phycisphaerae	Sedimentisphaerales	SG8-4	Other	281	5321	5.28096
GCA_002337215	Phycisphaerae	Phycisphaerales	SM1A02	Marine	55	3274	1.6799
GCA_002337545	Phycisphaerae	Phycisphaerales	SM1A02	Marine	30	3198	0.938086
GCA_002337565	Planctomycetia	Pirellulales	Pirellulaceae	Marine	114	5996	1.90127
GCA_002338715	Phycisphaerae	UBA1845	UBA1845	Wastewater	56	4361	1.28411
GCA_002339595	Planctomycetia	Pirellulales	Pirellulaceae	Marine	67	3708	1.8069
GCA_002341405	Phycisphaerae	Phycisphaerales	SM1A02	Marine	22	2562	0.858704
GCA_002343075	Phycisphaerae	Tepidisphaerales	UBA1161	Other	103	3840	2.68229
GCA_002343325	Phycisphaerae	Phycisphaerales	SM1A02	Other	41	2781	1.47429
GCA_002343715	Phycisphaerae	Phycisphaerales	SM1A02	Other	43	3712	1.15841
GCA_002347125	Phycisphaerae	Sedimentisphaerales	SG8-4	Other	214	4046	5.28917
GCA_002348315	Planctomycetia	Pirellulales	Pirellulaceae	Marine	76	3432	2.21445
GCA_002359185	Planctomycetia	Planctomycetales	Planctomycetaceae	Marine	78	5195	1.50144
GCA_002364005	Phycisphaerae	Phycisphaerales	SM1A02	Marine	29	2933	0.988749
GCA_002364485	Phycisphaerae	Phycisphaerales	SM1A02	Marine	25	2246	1.11309
GCA_002378075	Phycisphaerae	Phycisphaerales	SM1A02	Marine	33	2551	1.29361
GCA_002402035	UBA8108	UBA1146	UBA1146	Marine	19	2698	0.704225
GCA_002402755	UBA8108	UBA8890	UBA8898	Other	212	3809	5.56577
GCA_002404095	Planctomycetia	Gemmatales	Gemmataceae	Terrestrial	78	6110	1.2766
GCA_002405485	Phycisphaerae	Phycisphaerales	SM1A02	Other	38	3511	1.08231
GCA_002405515	Planctomycetia	Pirellulales	UBA1268	Other	25	3364	0.743163
GCA_002415975	Planctomycetia	Planctomycetales	Planctomycetaceae	Marine	116	5828	1.99039
GCA_002418285	Phycisphaerae	Phycisphaerales	SM1A02	Other	34	4187	0.812037
GCA_002422955	Planctomycetia	Pirellulales	Pirellulaceae	Other	63	4089	1.54072
GCA_002428205	Planctomycetia	Pirellulales	Pirellulaceae	Other	54	4864	1.1102
GCA_002443295	Brocadiae	Brocadiales	Scalinduaceae	Marine	38	4343	0.874971
GCA_002480345	Phycisphaerae	Phycisphaerales	SM1A02	Marine	83	3272	2.53667
GCA_002480485	Planctomycetia	Pirellulales	UBA7805	Marine	45	2820	1.59574
GCA_002480565	Phycisphaerae	Phycisphaerales	Phycisphaeraceae	Marine	319	4742	6.72712
GCA_002482415	Phycisphaerae	Sedimentisphaerales	Anaerohalophaeraceae	Other	281	3985	7.05144
GCA_002483025	Planctomycetia	Pirellulales	Pirellulaceae	Other	72	4981	1.44549
GCA_002591705	Phycisphaerae	Phycisphaerales	SM1A02	Marine	19	2244	0.846702
GCA_002683135	Other	GCA-002687715	GCA-002687715	Marine	58	4065	1.42681
GCA_002683195	Phycisphaerae	Phycisphaerales	SM1A02	Marine	55	2974	1.84936
GCA_002683825	UBA1135	UBA1135	GCA-002686595	Marine	40	4204	0.951475
GCA_002684555	Planctomycetia	Planctomycetales	Planctomycetaceae	Marine	116	6018	1.92755
GCA_002684655	UBA1135	UBA2386	UBA2386	Marine	42	3018	1.39165
GCA_002684755	Phycisphaerae	Phycisphaerales	SM1A02	Marine	37	2568	1.44081
GCA_002685965	UBA1135	UBA2386	GCA-002748355	Marine	29	3042	0.95332
GCA_002686265	UBA1135	UBA1135	GCA-002686595	Marine	81	3833	2.11323
GCA_002686595	UBA1135	UBA1135	GCA-002686595	Marine	38	2714	1.40015
GCA_002686945	UBA1135	UBA1135	GCA-002686595	Marine	22	2288	0.961538
GCA_002686995	Phycisphaerae	Phycisphaerales	Phycisphaeraceae	Marine	309	5735	5.38797
GCA_002687715	Other	GCA-002687715	GCA-002687715	Marine	67	4663	1.43684
GCA_002689385	Phycisphaerae	Phycisphaerales	SM1A02	Marine	11	1771	0.621118
GCA_002689655	Planctomycetia	Pirellulales	Pirellulaceae	Marine	107	5396	1.98295
GCA_002690755	Phycisphaerae	Phycisphaerales	SM1A02	Marine	51	2916	1.74897
GCA_002690925	Planctomycetia	Pirellulales	Pirellulaceae	Marine	108	6167	1.75126
GCA_002691635	Phycisphaerae	Phycisphaerales	SM1A02	Marine	43	2447	1.75725
GCA_002701385	Planctomycetia	Pirellulales	Pirellulaceae	Marine	77	3759	2.04842
GCA_002702655	Planctomycetia	Pirellulales	Ga0077529	Marine	264	5858	4.50666
GCA_002704825	Phycisphaerae	Phycisphaerales	Phycisphaeraceae	Marine	325	5141	6.32173
GCA_002705055	UBA1135	UBA1135	UBA1135	Marine	38	3224	1.17866
GCA_002705085	Phycisphaerae	Phycisphaerales	SM1A02	Marine	21	1748	1.20137
GCA_002706885	Phycisphaerae	Phycisphaerales	SM1A02	Marine	71	3009	2.35959
GCA_002709045	Planctomycetia	Pirellulales	Pirellulaceae	Marine	76	3519	2.1597
GCA_002709225	Planctomycetia	Pirellulales	Pirellulaceae	Marine	130	4709	2.76067
GCA_002709295	Phycisphaerae	Phycisphaerales	SM1A02	Marine	49	3037	1.61343
GCA_002709755	Phycisphaerae	Phycisphaerales	SM1A02	Marine	30	2236	1.34168
GCA_002711105	UBA8108	UBA1146	UBA1146	Marine	23	2895	0.794473
GCA_002711415	Phycisphaerae	Phycisphaerales	SM1A02	Marine	38	2490	1.5261
GCA_002714565	Planctomycetia	Pirellulales	Pirellulaceae	Marine	70	3438	2.03607
GCA_002716385	Phycisphaerae	Phycisphaerales	SM1A02	Marine	35	2390	1.46444
GCA_002716625	Phycisphaerae	Phycisphaerales	Phycisphaeraceae	Marine	82	2929	2.79959
GCA_002717655	Phycisphaerae	Phycisphaerales	SM1A02	Marine	40	2628	1.52207
GCA_002718515	Phycisphaerae	Phycisphaerales	SM1A02	Marine	12	1797	0.66778
GCA_002719075	Planctomycetia	Pirellulales	Pirellulaceae	Marine	55	3590	1.53203
GCA_002720975	UBA1135	UBA1135	GCA-002686595	Marine	41	2821	1.45339
GCA_002723275	Planctomycetia	Pirellulales	Pirellulaceae	Marine	109	5059	2.15458
GCA_002724315	Planctomycetia	Planctomycetales	Planctomycetaceae	Marine	131	4272	3.06648
GCA_002724415	Planctomycetia	Planctomycetales	Planctomycetaceae	Marine	134	4836	2.77089
GCA_002724985	Planctomycetia	Planctomycetales	Planctomycetaceae	Marine	131	6591	1.98756
GCA_002726205	Planctomycetia	Planctomycetales	Planctomycetaceae	Marine	96	3681	2.60799
GCA_002726245	Planctomycetia	Pirellulales	Pirellulaceae	Marine	188	6435	2.92152
GCA_002726515	Planctomycetia	Pirellulales	Pirellulaceae	Marine	115	4326	2.65834
GCA_002726685	Planctomycetia	Pirellulales	UBA1268	Marine	49	2593	1.8897
GCA_002727185	Planctomycetia	Pirellulales	Pirellulaceae	Marine	124	6109	2.02979
GCA_002733575	Planctomycetia	Pirellulales	Pirellulaceae	Marine	121	7958	1.52048
GCA_002746235	UBA1135	UBA1135	UBA1135	Marine	19	2831	0.671141
GCA_002746535	UBA11346	GCA-2746535	GCA-2746535	Marine	128	5319	2.40647
GCA_002748355	UBA1135	UBA2386	GCA-002748355	Other	33	3075	1.07317
GCA_002862085	UBA1135	UBA1135	GCA-002686595	Marine	54	3500	1.54286
GCA_002862165	Planctomycetia	Pirellulales	UBA1268	Marine	50	2562	1.9516
GCA_002862175	Planctomycetia	Pirellulales	UBA1268	Marine	34	2166	1.56971
GCA_002862205	Planctomycetia	Pirellulales	Pirellulaceae	Marine	127	6155	2.06336
GCA_002862225	Planctomycetia	Pirellulales	Pirellulaceae	Marine	60	3955	1.51707
GCA_002862305	Phycisphaerae	Phycisphaerales	SM1A02	Marine	40	2305	1.73536
GCA_002862325	Phycisphaerae	Phycisphaerales	SM1A02	Marine	35	2296	1.52439
GCA_003136315	Planctomycetia	Gemmatales	Gemmataceae	Terrestrial	90	9261	0.971817
GCA_003136555	UBA11346	UBA11346	UBA11346	Terrestrial	154	4969	3.09922
GCA_003141275	Phycisphaerae	Sedimentisphaerales	SG8-4	Terrestrial	103	2764	3.72648
GCA_003141315	Phycisphaerae	Sedimentisphaerales	SG8-4	Terrestrial	31	2048	1.51367
GCA_003142595	Phycisphaerae	Sedimentisphaerales	UBA12454	Terrestrial	39	2097	1.8598
GCA_003152915	Phycisphaerae	UBA1845	Fen-1342	Terrestrial	71	3906	1.81772
GCA_003152975	Phycisphaerae	Sedimentisphaerales	Anaerohalophaeraceae	Terrestrial	161	3048	5.28215
GCA_003153375	Planctomycetia	Pirellulales	PALSA-1355	Terrestrial	79	5583	1.41501
GCA_003153655	Phycisphaerae	Tepidisphaerales	UBA1161	Terrestrial	133	4810	2.76507
GCA_003153915	Phycisphaerae	SM23-33	SM23-33	Terrestrial	79	2556	3.09077
GCA_003170085	Phycisphaerae	FEN-1346	FEN-1346	Terrestrial	187	3704	5.0486
GCA_003170415	Phycisphaerae	Sedimentisphaerales	SG8-4	Terrestrial	103	2349	4.38484
GCA_003171235	Phycisphaerae	SM23-33	SM23-33	Terrestrial	62	3067	2.02152
GCA_003171335	Phycisphaerae	SM23-33	FEN-1343	Terrestrial	106	3252	3.25953
GCA_003233055	Planctomycetia	Pirellulales	Ga0077529	Extreme environment	25	2289	1.09218
GCA_003233175	Planctomycetia	Pirellulales	Pirellulaceae	Extreme environment	94	4812	1.95345
GCA_003335485	Planctomycetia	Pirellulales	Pirellulaceae	Other	99	5820	1.70103
GCA_003335505	Planctomycetia	Pirellulales	Pirellulaceae	Other	90	5179	1.73779
GCA_003335525	Planctomycetia	Pirellulales	Pirellulaceae	Other	88	5434	1.61943
GCA_003388505	Planctomycetia	Planctomycetales	Planctomycetaceae	Other	107	5362	1.99552
GCA_003389215	Planctomycetia	Pirellulales	UBA7805	Other	53	4504	1.17673
GCA_003389325	Planctomycetia	Pirellulales	PALSA-1355	Other	91	4764	1.91016
GCA_003444075	Planctomycetia	Pirellulales	Pirellulaceae	Marine	199	6323	3.14724
GCA_003444155	Planctomycetia	Planctomycetales	Planctomycetaceae	Marine	103	5102	2.01882
GCA_003445035	Planctomycetia	Planctomycetales	Planctomycetaceae	Marine	145	4847	2.99154
GCA_003447475	Planctomycetia	Planctomycetales	Planctomycetaceae	Marine	90	4990	1.80361
GCA_003448795	Planctomycetia	Pirellulales	Pirellulaceae	Freshwater	59	4247	1.38922
GCA_003455945	Planctomycetia	Pirellulales	Pirellulaceae	Other	51	4396	1.16015
GCA_003482625	UBA11346	UBA11346	UBA11346	Other	112	3343	3.35028
GCA_003485185	Phycisphaerae	SM23-33	SM23-33	Other	116	3118	3.72033
GCA_003488265	Planctomycetia	Planctomycetales	Planctomycetaceae	Freshwater	77	5070	1.51874
GCA_003501525	UBA1135	UBA1135	UBA1135	Marine	11	1708	0.644028
GCA_003501565	Planctomycetia	Pirellulales	Pirellulaceae	Other	77	6263	1.22944
GCA_003503535	Planctomycetia	Planctomycetales	Planctomycetaceae	Marine	73	5648	1.29249
GCA_003506095	Planctomycetia	Pirellulales	Pirellulaceae	Other	72	6397	1.12553
GCA_003508595	Planctomycetia	Planctomycetales	UBA10511	Freshwater	87	4940	1.76113
GCA_003509045	UBA8108	UBA8108	UBA8108	Marine	73	3373	2.16425
GCA_003509805	Planctomycetia	Pirellulales	Thermoguttaceae	Digestive system	44	3326	1.32291
GCA_003513555	Planctomycetia	Pirellulales	Pirellulaceae	Marine	107	5581	1.91722
GCA_003520025	Phycisphaerae	Phycisphaerales	SM1A02	Marine	18	2101	0.856735
GCA_003550495	Phycisphaerae	Sedimentisphaerales	Anaerohalophaeraceae	Freshwater	38	1725	2.2029
GCA_003550845	Planctomycetia	Pirellulales	Pirellulaceae	Freshwater	149	4454	3.34531
GCA_003551305	Brocadiae	SM23-32	SM23-32	Freshwater	165	3408	4.84155
GCA_003551565	Brocadiae	SM23-32	SM23-32	Freshwater	171	3183	5.37229
GCA_003551645	Phycisphaerae	SM23-33	SM23-33	Freshwater	76	2483	3.06081
GCA_003551785	Brocadiae	SM23-32	SM23-32	Freshwater	183	5348	3.42184
GCA_003553185	Other	PUPC01	PUPC01	Freshwater	66	2818	2.34209
GCA_003559755	Other	PUPC01	PUPC01	Freshwater	69	2532	2.72512
GCA_003561085	Phycisphaerae	Sedimentisphaerales	Anaerohalophaeraceae	Freshwater	30	1679	1.78678
GCA_003561895	Planctomycetia	Pirellulales	UBA11386	Freshwater	89	4168	2.13532
GCA_003567095	Phycisphaerae	Sedimentisphaerales	Anaerohalophaeraceae	Freshwater	13	1526	0.8519
GCA_003567495	Brocadiae	SM23-32	SM23-32	Freshwater	46	2028	2.26824
GCA_003576845	Planctomycetia	Pirellulales	PLA5	Wastewater	96	5337	1.79876
GCA_003576855	Planctomycetia	Pirellulales	Ga0077529	Wastewater	135	4311	3.13152
GCA_003576905	Phycisphaerae	UBA1845	UTPLA1	Wastewater	53	3762	1.40883
GCA_003576915	UBA8742	UBA2392	UBA2392	Wastewater	16	3207	0.498909
GCA_003644175	Phycisphaerae	Sedimentisphaerales	Anaerohalophaeraceae	Extreme environment	53	2456	2.15798
GCA_003644205	Phycisphaerae	Sedimentisphaerales	Anaerohalophaeraceae	Extreme environment	60	2611	2.29797
GCA_003644275	Other	B143-G9	B143-G9	Extreme environment	15	1680	0.892857
GCA_003644325	Other	B129-G9	B129-G9	Extreme environment	19	2049	0.927282
GCA_003669585	Planctomycetia	Pirellulales	UBA1268	Freshwater	63	3215	1.95956
GCA_003669605	Planctomycetia	Pirellulales	UBA1268	Freshwater	38	2644	1.43722
GCA_003670865	Planctomycetia	Pirellulales	UBA1268	Freshwater	25	1977	1.26454
GCA_003670915	Planctomycetia	Pirellulales	UBA1268	Freshwater	20	1718	1.16414
GCA_003670925	Planctomycetia	Planctomycetales	Planctomycetaceae	Freshwater	72	4701	1.53159
GCA_003671055	Phycisphaerae	Phycisphaerales	SM1A02	Freshwater	26	2468	1.05348
GCA_003671065	Phycisphaerae	Phycisphaerales	SM1A02	Freshwater	31	2196	1.41166
GCA_003671075	Phycisphaerae	Phycisphaerales	SM1A02	Freshwater	37	2786	1.32807
GCA_003671185	Planctomycetia	Pirellulales	UBA1268	Freshwater	26	2333	1.11444
GCA_003671195	Planctomycetia	Pirellulales	Pirellulaceae	Freshwater	57	3726	1.52979
GCA_003671235	Phycisphaerae	Phycisphaerales	SM1A02	Freshwater	30	2629	1.14112
GCA_003671255	Planctomycetia	Gemmatales	Gemmataceae	Freshwater	60	2783	2.15595
GCA_003671275	Planctomycetia	Planctomycetales	Planctomycetaceae	Freshwater	72	4006	1.7973
GCA_003694765	Other	J132	J132	Extreme environment	18	3391	0.530817
GCA_003694875	Other	J103	J103	Extreme environment	16	2555	0.626223
GCA_003695305	Phycisphaerae	UBA1845	Fen-1342	Extreme environment	46	3932	1.16989
GCA_003695565	Planctomycetia	Pirellulales	Pirellulaceae	Extreme environment	55	3897	1.41134
GCA_003695705	Other	J058	J058	Extreme environment	34	5361	0.63421
GCA_003696025	Planctomycetia	Pirellulales	Thermoguttaceae	Extreme environment	183	4455	4.10774
GCA_003696385	Planctomycetia	Planctomycetales	Planctomycetaceae	Extreme environment	54	3607	1.49709
GCA_003696625	UBA1135	UBA1135	UBA1135	Extreme environment	47	2667	1.76228
GCA_003696675	Phycisphaerae	Phycisphaerales	SM1A02	Extreme environment	29	3005	0.965058
GCA_003696725	Phycisphaerae	Phycisphaerales	SM1A02	Extreme environment	12	2335	0.513919
GCA_003697045	Phycisphaerae	Phycisphaerales	SM1A02	Extreme environment	35	2553	1.37094
GCA_003712165	Phycisphaerae	Phycisphaerales	SM1A02	Other	30	2780	1.07914
GCA_003973205	UBA8108	UBA1146	UBA1146	Extreme environment	14	2331	0.600601
GCA_003977685	Planctomycetia	Isosphaerales	Isosphaeraceae	Other	90	5222	1.72348
GCA_004213555	Phycisphaerae	Phycisphaerales	SM1A02	Marine	27	1751	1.54198
GCA_004295085	UBA1135	UBA1135	UBA1135	Wastewater	55	3466	1.58684
GCA_004296785	UBA1135	UBA1135	GCA-002686595	Freshwater	29	4055	0.715166
GCA_004357655	UBA1135	UBA1135	GCA-002686595	Marine	44	3718	1.18343
GCA_004376375	Other	E44-bin39	E44-bin39	Marine	36	4568	0.788091
GCA_005223045	Phycisphaerae	Sedimentisphaerales	SG8-4	Marine	214	4795	4.46298
GCA_005524015	Brocadiae	Brocadiales	Brocadiaceae	Anammox	35	3476	1.0069
GCA_005772855	UBA8108	UBA8108	SXIK01	Freshwater	46	4021	1.14399
GCA_005772955	Planctomycetia	Gemmatales	Gemmataceae	Freshwater	84	4824	1.74129
GCA_005773095	Planctomycetia	Pirellulales	PALSA-1355	Freshwater	43	3346	1.28512
GCA_005773145	Planctomycetia	Pirellulales	Pirellulaceae	Freshwater	45	2887	1.55871
GCA_005773625	Planctomycetia	Pirellulales	UBA1268	Freshwater	31	2455	1.26273
GCA_005776475	UBA1135	UBA2386	UBA2386	Freshwater	46	4501	1.022
GCA_005776885	Phycisphaerae	Phycisphaerales	SM1A02	Freshwater	25	2144	1.16604
GCA_005778225	Planctomycetia	Planctomycetales	Planctomycetaceae	Freshwater	63	4604	1.36838
GCA_005778405	Planctomycetia	Pirellulales	Pirellulaceae	Freshwater	85	5036	1.68785
GCA_005778725	Other	GCA-002687715	CAIWVZ01	Freshwater	41	3914	1.04752
GCA_005779075	Planctomycetia	Planctomycetales	Planctomycetaceae	Freshwater	106	6485	1.63454
GCA_005786805	Planctomycetia	Gemmatales	Gemmataceae	Freshwater	82	3223	2.54421
GCA_005787685	Phycisphaerae	Phycisphaerales	SM1A02	Freshwater	23	2036	1.12967
GCA_005789005	Phycisphaerae	Phycisphaerales	SM1A02	Freshwater	20	2070	0.966184
GCA_005789645	UBA1135	UBA1135	GCA-002686595	Freshwater	34	3172	1.07188
GCA_005790545	Other	GCA-002687715	GCA-002687715	Freshwater	21	2463	0.852619
GCA_005790565	Phycisphaerae	Phycisphaerales	SM1A02	Freshwater	23	2360	0.974576
GCA_005790605	Phycisphaerae	Phycisphaerales	SM1A02	Freshwater	26	2586	1.00541
GCA_005791575	Planctomycetia	Pirellulales	UBA1268	Freshwater	50	3106	1.60979
GCA_005792145	Phycisphaerae	Phycisphaerales	SM1A02	Freshwater	26	2224	1.16906
GCA_005798335	Planctomycetia	Pirellulales	Pirellulaceae	Freshwater	112	6868	1.63075
GCA_005798485	Planctomycetia	Planctomycetales	Planctomycetaceae	Freshwater	113	6171	1.83115
GCA_005798965	Phycisphaerae	Phycisphaerales	SM1A02	Freshwater	26	2028	1.28205
GCA_005799205	Phycisphaerae	Phycisphaerales	SM1A02	Freshwater	20	1888	1.05932
GCA_005799265	Planctomycetia	Gemmatales	Gemmataceae	Freshwater	94	5730	1.64049
GCA_005799475	Phycisphaerae	Phycisphaerales	SM1A02	Freshwater	22	2033	1.08214
GCA_005799495	Phycisphaerae	Phycisphaerales	SM1A02	Freshwater	22	2016	1.09127
GCA_005799545	UBA1135	UBA1135	GCA-002686595	Freshwater	36	3014	1.19443
GCA_005808665	Planctomycetia	Gemmatales	Gemmataceae	Freshwater	66	3611	1.82775
GCA_006969385	Phycisphaerae	UBA1845	UTPLA1	Marine	61	4357	1.40005
GCA_007121535	Planctomycetia	Pirellulales	Pirellulaceae	Freshwater	230	7738	2.97234
GCA_007121565	Phycisphaerae	Sedimentisphaerales	Anaerohalophaeraceae	Freshwater	26	1770	1.46893
GCA_007122045	Planctomycetia	Pirellulales	UBA11386	Freshwater	109	4013	2.71617
GCA_007122275	Planctomycetia	Pirellulales	Pirellulaceae	Freshwater	152	4615	3.29361
GCA_007124075	Planctomycetia	Pirellulales	Pirellulaceae	Freshwater	51	3620	1.40884
GCA_007124345	Phycisphaerae	Phycisphaerales	SM1A02	Freshwater	20	2605	0.767754
GCA_007127095	Planctomycetia	Pirellulales	Pirellulaceae	Freshwater	68	4013	1.69449
GCA_007127495	Planctomycetia	Pirellulales	UBA11386	Freshwater	59	2946	2.00272
GCA_007127615	Phycisphaerae	Phycisphaerales	SM1A02	Freshwater	12	2573	0.466382
GCA_007131555	UBA11346	UBA11346	UBA11346	Freshwater	95	2797	3.3965
GCA_007131925	Other	SLPQ01	SLPQ01	Freshwater	74	2780	2.66187
GCA_007280255	Planctomycetia	Pirellulales	UBA1268	Freshwater	51	2834	1.79958
GCA_007618135	Brocadiae	Brocadiales	Brocadiaceae	Wastewater	31	5001	0.619876
GCA_007693455	UBA11346	UBA11346	UBA11346	Freshwater	61	3037	2.00856
GCA_007693725	Phycisphaerae	Phycisphaerales	SM1A02	Freshwater	32	2444	1.30933
GCA_007693765	Phycisphaerae	Phycisphaerales	SM1A02	Freshwater	13	2531	0.513631
GCA_007693785	Phycisphaerae	Phycisphaerales	SM1A02	Freshwater	18	2456	0.732899
GCA_007693845	Phycisphaerae	Phycisphaerales	SM1A02	Freshwater	13	2910	0.446735
GCA_007693965	Phycisphaerae	Phycisphaerales	SM1A02	Freshwater	20	2944	0.679348
GCA_007694185	Planctomycetia	Pirellulales	Pirellulaceae	Freshwater	75	4171	1.79813
GCA_007694925	Phycisphaerae	Phycisphaerales	SM1A02	Freshwater	24	2638	0.90978
GCA_007695205	Planctomycetia	Pirellulales	Pirellulaceae	Freshwater	219	6092	3.59488
GCA_007695355	UBA11346	UBA11346	UBA11346	Freshwater	55	3032	1.81398
GCA_007741475	Planctomycetia	Pirellulales	Pirellulaceae	Other	100	5448	1.83554
GCA_007741495	Planctomycetia	Pirellulales	Pirellulaceae	Other	102	5501	1.85421
GCA_007741515	Planctomycetia	Pirellulales	Ga0077529	Other	133	4903	2.71262
GCA_007741535	Planctomycetia	Pirellulales	Pirellulaceae	Other	117	6477	1.80639
GCA_007741555	Planctomycetia	Pirellulales	Pirellulaceae	Other	127	5908	2.14963
GCA_007743815	Planctomycetia	Planctomycetales	Planctomycetaceae	Marine	64	4339	1.47499
GCA_007744075	Planctomycetia	Planctomycetales	Planctomycetaceae	Marine	134	6483	2.06694
GCA_007744255	Planctomycetia	Planctomycetales	Planctomycetaceae	Marine	94	4894	1.92072
GCA_007744515	Planctomycetia	Planctomycetales	Planctomycetaceae	Other	47	4314	1.08948
GCA_007744675	Planctomycetia	Planctomycetales	Planctomycetaceae	Other	118	6050	1.95041
GCA_007744975	Planctomycetia	Planctomycetales	CA54	Other	118	6026	1.95818
GCA_007745175	Planctomycetia	Planctomycetales	Planctomycetaceae	Other	100	5536	1.80636
GCA_007745435	Planctomycetia	Planctomycetales	Planctomycetaceae	Other	53	4326	1.22515
GCA_007745635	Planctomycetia	Pirellulales	Pirellulaceae	Marine	85	5313	1.59985
GCA_007745835	Planctomycetia	Pirellulales	Ga0077529	Other	130	3760	3.45745
GCA_007746075	Planctomycetia	Pirellulales	Ga0077529	Marine	109	5555	1.9622
GCA_007746535	Planctomycetia	Planctomycetales	Planctomycetaceae	Other	135	6014	2.24476
GCA_007746795	Planctomycetia	Planctomycetales	Planctomycetaceae	Other	127	6213	2.0441
GCA_007747215	Planctomycetia	Gemmatales	Gemmataceae	Marine	104	6287	1.65421
GCA_007747445	Phycisphaerae	Phycisphaerales	Phycisphaeraceae	Marine	93	3672	2.53268
GCA_007747655	Planctomycetia	Pirellulales	Pirellulaceae	Marine	130	7072	1.83824
GCA_007747795	Planctomycetia	Planctomycetales	Planctomycetaceae	Other	107	5846	1.83031
GCA_007747995	Planctomycetia	Planctomycetales	CA54	Other	124	6163	2.01201
GCA_007748015	Planctomycetia	Planctomycetales	Planctomycetaceae	Other	135	6164	2.19014
GCA_007748035	Planctomycetia	Pirellulales	Ga0077529	Other	172	5364	3.20656
GCA_007748055	Planctomycetia	Pan216	Pan216	Other	83	5783	1.43524
GCA_007748075	Phycisphaerae	Phycisphaerales	Phycisphaeraceae	Other	115	2871	4.00557
GCA_007748115	Planctomycetia	Pirellulales	Pirellulaceae	Marine	89	5292	1.68178
GCA_007748135	Planctomycetia	Planctomycetales	Planctomycetaceae	Other	133	6348	2.09515
GCA_007748155	Planctomycetia	Planctomycetales	Planctomycetaceae	Other	134	6079	2.20431
GCA_007748175	Planctomycetia	Planctomycetales	Planctomycetaceae	Other	114	5579	2.04338
GCA_007748195	Planctomycetia	Planctomycetales	Planctomycetaceae	Other	111	5771	1.92341
GCA_007750395	Planctomycetia	Planctomycetales	Planctomycetaceae	Other	88	4632	1.89983
GCA_007750655	UBA1135	UBA1135	GCA-002686595	Other	33	3757	0.87836
GCA_007750855	Planctomycetia	Pirellulales	Ga0077529	Marine	191	5187	3.68228
GCA_007751035	Planctomycetia	Pirellulales	Pirellulaceae	Marine	136	7046	1.93017
GCA_007751255	UBA1135	UBA1135	GCA-002686595	Marine	51	5246	0.972169
GCA_007751475	UBA1135	UBA1135	GCA-002686595	Other	68	5678	1.1976
GCA_007751715	Planctomycetia	Pirellulales	Pirellulaceae	Marine	92	5252	1.75171
GCA_007751945	Planctomycetia	Planctomycetales	Planctomycetaceae	Other	132	6346	2.08005
GCA_007752135	Planctomycetia	Pirellulales	Pirellulaceae	Other	125	6459	1.93528
GCA_007752345	Planctomycetia	Planctomycetales	Planctomycetaceae	Freshwater	70	4059	1.72456
GCA_007752535	Planctomycetia	Isosphaerales	Isosphaeraceae	Other	124	7655	1.61986
GCA_007752755	Planctomycetia	Pirellulales	Pirellulaceae	Other	95	5496	1.72853
GCA_007753095	Planctomycetia	Pirellulales	Pirellulaceae	Other	96	5535	1.73442
GCA_007753265	Planctomycetia	Pirellulales	Ga0077529	Other	165	4608	3.58073
GCA_007753675	Planctomycetia	Pirellulales	Pirellulaceae	Extreme environment	159	7885	2.01649
GCA_007753915	Phycisphaerae	UBA1845	UTPLA1	Freshwater	45	3579	1.25733
GCA_007754155	Planctomycetia	Pirellulales	Pirellulaceae	Other	138	7810	1.76697
GCA_007754425	Planctomycetia	Planctomycetales	Planctomycetaceae	Other	112	6085	1.84059
GCA_007859715	Planctomycetia	Planctomycetales	Planctomycetaceae	Other	81	5294	1.53003
GCA_007859735	Planctomycetia	Planctomycetales	Planctomycetaceae	Marine	96	5599	1.71459
GCA_007859745	Phycisphaerae	UBA1845	Fen-1342	Freshwater	55	4365	1.26002
GCA_007859755	Planctomycetia	Pirellulales	Pirellulaceae	Other	73	5048	1.44612
GCA_007859765	Planctomycetia	Pirellulales	Ga0077529	Marine	232	5270	4.40228
GCA_007859815	Planctomycetia	Pirellulales	Ga0077529	Other	93	3443	2.70113
GCA_007859835	Planctomycetia	Pirellulales	Pirellulaceae	Marine	446	7344	6.07298
GCA_007859855	Planctomycetia	Pirellulales	Pirellulaceae	Marine	100	5287	1.89143
GCA_007859865	Planctomycetia	Pirellulales	Pirellulaceae	Marine	131	5173	2.53238
GCA_007859875	Planctomycetia	Pirellulales	Pirellulaceae	Other	178	5414	3.28777
GCA_007859915	Planctomycetia	Pirellulales	Pirellulaceae	Marine	140	6231	2.24683
GCA_007859935	Planctomycetia	Pirellulales	Ga0077529	Other	188	4885	3.84852
GCA_007859945	Planctomycetia	Pirellulales	Ga0077529	Marine	133	3904	3.40676
GCA_007859955	Planctomycetia	Pirellulales	Ga0077529	Other	159	4177	3.80656
GCA_007860005	Brocadiae	Brocadiales	Brocadiaceae	Anammox	24	2874	0.835073
GCA_007860015	Planctomycetia	Pirellulales	Ga0077529	Marine	168	5073	3.31165
GCA_007860045	Planctomycetia	Pirellulales	Pirellulaceae	Other	106	6991	1.51624
GCA_007860075	Planctomycetia	Planctomycetales	CA54	Marine	124	6094	2.03479
GCA_007860095	Planctomycetia	Pirellulales	Pirellulaceae	Other	110	5784	1.9018
GCA_007860105	Planctomycetia	Pirellulales	Pirellulaceae	Other	126	5737	2.19627
GCA_007860125	Planctomycetia	Pirellulales	Pirellulaceae	Other	153	6309	2.42511
GCA_007860135	Planctomycetia	Pirellulales	Pirellulaceae	Other	372	7146	5.20571
GCA_007860175	Planctomycetia	Pirellulales	Pirellulaceae	Other	144	6099	2.36104
GCA_007860185	Planctomycetia	Pirellulales	Pirellulaceae	Other	196	5860	3.34471
GCA_007860215	Planctomycetia	Pirellulales	Pirellulaceae	Marine	190	5558	3.4185
GCA_008035925	Planctomycetia	Pirellulales	Pirellulaceae	Marine	124	6950	1.78417
GCA_008065115	Planctomycetia	Pirellulales	Ga0077529	Extreme environment	157	5337	2.94173
GCA_008065135	Planctomycetia	Pirellulales	Pirellulaceae	Marine	103	5833	1.76582
GCA_008087625	Planctomycetia	Isosphaerales	Isosphaeraceae	Other	210	7859	2.6721
GCA_008087665	Planctomycetia	Pirellulales	Pirellulaceae	Marine	99	5143	1.92495
GCA_008254045	Planctomycetia	Gemmatales	Gemmataceae	Freshwater	115	8188	1.40449
GCA_008312935	Planctomycetia	Pirellulales	Pirellulaceae	Marine	96	5871	1.63516
GCA_008329715	Planctomycetia	Planctomycetales	Planctomycetaceae	Marine	128	5943	2.15379
GCA_008374075	Planctomycetia	Pirellulales	Pirellulaceae	Marine	127	5916	2.14672
GCA_008501825	UBA1135	UBA1135	UBA1135	Other	95	4494	2.11393
GCA_008629675	Planctomycetia	Pirellulales	Pirellulaceae	Marine	128	5981	2.14011
GCA_009002475	Other	SRT547	SRT547	Marine	41	6675	0.614232
GCA_009177065	Planctomycetia	Isosphaerales	Isosphaeraceae	Marine	99	5583	1.77324
GCA_009177095	Planctomycetia	Pirellulales	Ga0077529	Freshwater	127	5592	2.2711
GCA_009618275	Planctomycetia	Pirellulales	Pirellulaceae	Marine	71	4579	1.55056
GCA_009664345	Planctomycetia	Pirellulales	Pb10988	Marine	69	5000	1.38
GCA_009691705	Phycisphaerae	Phycisphaerales	SM1A02	Freshwater	17	1754	0.969213
GCA_009691715	UBA1135	B15-G4	SIAN01	Freshwater	29	3100	0.935484
GCA_009691725	Phycisphaerae	Phycisphaerales	SM1A02	Freshwater	16	1791	0.893356
GCA_009691765	Other	GCA-002687715	GCA-002687715	Freshwater	23	2180	1.05505
GCA_009691785	Phycisphaerae	Phycisphaerales	SM1A02	Freshwater	15	1942	0.7724
GCA_009691805	Phycisphaerae	Phycisphaerales	SM1A02	Freshwater	21	2235	0.939597
GCA_009691815	Planctomycetia	Gemmatales	Gemmataceae	Freshwater	44	2384	1.84564
GCA_009691855	UBA1135	UBA1135	GCA-002686595	Freshwater	40	3456	1.15741
GCA_009691875	Planctomycetia	Gemmatales	Gemmataceae	Freshwater	74	3381	2.1887
GCA_009691905	Planctomycetia	Planctomycetales	UBA10511	Freshwater	87	5267	1.65179
GCA_009691915	Phycisphaerae	Phycisphaerales	SM1A02	Freshwater	18	1966	0.915565
GCA_009691935	UBA1135	UBA2386	UBA2386	Freshwater	45	3216	1.39925
GCA_009692005	Planctomycetia	Gemmatales	Gemmataceae	Freshwater	66	3450	1.91304
GCA_009692015	Phycisphaerae	Phycisphaerales	SM1A02	Freshwater	16	1620	0.987654
GCA_009692045	Phycisphaerae	Phycisphaerales	SM1A02	Freshwater	19	1869	1.01659
GCA_009692065	Planctomycetia	Gemmatales	Gemmataceae	Freshwater	72	5016	1.43541
GCA_009697105	Planctomycetia	Gemmatales	Gemmataceae	Freshwater	56	4640	1.2069
GCA_009720525	Planctomycetia	Planctomycetales	Planctomycetaceae	Marine	137	6409	2.13762
GCA_009773755	Other	WSZJ01	WSZJ01	Freshwater	42	5248	0.800305
GCA_009776995	Planctomycetia	Pirellulales	Thermoguttaceae	Digestive system	141	4198	3.35874
GCA_009778035	Planctomycetia	Pirellulales	Thermoguttaceae	Digestive system	29	2038	1.42296
GCA_009781185	Phycisphaerae	WQYP01	WQYP01	Digestive system	67	4208	1.59221
GCA_009782135	Planctomycetia	Pirellulales	Thermoguttaceae	Digestive system	88	3450	2.55072
GCA_009783865	Planctomycetia	Pirellulales	Thermoguttaceae	Digestive system	132	3417	3.86304
GCA_009827205	Phycisphaerae	Phycisphaerales	SM1A02	Marine	31	2864	1.0824
GCA_009827215	Phycisphaerae	Phycisphaerales	SM1A02	Marine	26	2551	1.01921
GCA_009885375	Planctomycetia	Pirellulales	unknown	Freshwater	59	5675	1.03965
GCA_009885655	Planctomycetia	Pirellulales	UBA1268	Freshwater	37	2575	1.43689
GCA_009885865	Planctomycetia	Gemmatales	Gemmataceae	Freshwater	83	4790	1.73278
GCA_009886015	Planctomycetia	Planctomycetales	Planctomycetaceae	Freshwater	84	4664	1.80103
GCA_009908915	Phycisphaerae	SM23-33	SM23-33	Other	35	2530	1.3834
GCA_009918525	Planctomycetia	Gemmatales	Gemmataceae	Freshwater	44	3761	1.1699
GCA_009919445	Planctomycetia	Pirellulales	UBA1268	Freshwater	32	2936	1.08992
GCA_009920765	Planctomycetia	Gemmatales	Gemmataceae	Freshwater	91	3977	2.28816
GCA_009922385	Planctomycetia	Gemmatales	Gemmataceae	Freshwater	58	3965	1.4628
GCA_009922585	Planctomycetia	Pirellulales	UBA1268	Freshwater	48	3296	1.45631
GCA_009923125	Planctomycetia	Pirellulales	UBA1268	Freshwater	51	2909	1.75318
GCA_009923205	Planctomycetia	Pirellulales	UBA1268	Freshwater	52	3457	1.50419
GCA_009923675	Planctomycetia	Gemmatales	Gemmataceae	Freshwater	75	4141	1.81116
GCA_009924545	Planctomycetia	Pirellulales	UBA1268	Freshwater	56	3635	1.54058
GCA_009924765	Phycisphaerae	Phycisphaerales	SM1A02	Freshwater	36	2846	1.26493
GCA_009926295	Planctomycetia	Pirellulales	UBA1268	Freshwater	57	2980	1.91275
GCA_009926385	Planctomycetia	Pirellulales	UBA1268	Freshwater	42	3399	1.23566
GCA_009926625	Phycisphaerae	Phycisphaerales	SM1A02	Freshwater	18	2239	0.80393
GCA_009936695	Phycisphaerae	Phycisphaerales	SM1A02	Marine	46	2906	1.58293
GCA_009937185	UBA8108	UBA1146	UBA1146	Marine	14	2393	0.58504
GCA_010027105	Planctomycetia	Pirellulales	UBA1268	Freshwater	27	2764	0.976845
GCA_010027435	Planctomycetia	Pirellulales	UBA1268	Freshwater	27	2832	0.95339
GCA_010030195	Phycisphaerae	Phycisphaerales	SM1A02	Freshwater	34	3712	0.915948
GCA_010367455	Planctomycetia	Pirellulales	Pirellulaceae	Marine	76	4294	1.76991
GCA_011048125	Planctomycetia	Gemmatales	Gemmataceae	Extreme environment	44	3728	1.18026
GCA_011048645	Phycisphaerae	Sedimentisphaerales	Anaerohalophaeraceae	Extreme environment	129	2311	5.582
GCA_011050115	Brocadiae	Brocadiales	Scalinduaceae	Extreme environment	18	3556	0.506187
GCA_011053145	UBA1135	UBA1135	GCA-002686595	Extreme environment	32	3447	0.928343
GCA_011053195	Phycisphaerae	Phycisphaerales	SM1A02	Extreme environment	20	2533	0.789578
GCA_011053305	Phycisphaerae	UBA1845	DSOQ01	Extreme environment	21	3432	0.611888
GCA_011053915	Planctomycetia	Gemmatales	HRBIN36	Extreme environment	46	3281	1.40201
GCA_011054455	Phycisphaerae	UBA1845	Fen-1342	Extreme environment	40	3442	1.16212
GCA_011055475	Phycisphaerae	Sedimentisphaerales	Anaerohalophaeraceae	Extreme environment	175	3812	4.59077
GCA_011064595	Planctomycetia	Isosphaerales	Isosphaeraceae	Terrestrial	156	6457	2.41598
GCA_011064615	Planctomycetia	Isosphaerales	Isosphaeraceae	Terrestrial	243	7459	3.25781
GCA_011065895	Planctomycetia	Isosphaerales	Isosphaeraceae	Terrestrial	188	6444	2.91744
GCA_011087765	Planctomycetia	Pirellulales	Pirellulaceae	Marine	71	3823	1.85718
GCA_011321845	UBA1135	UBA2386	GCA-002748355	Extreme environment	27	3373	0.800474
GCA_011327615	Other	DSUN01	DSUN01	Extreme environment	252	4417	5.70523
GCA_011327745	Other	DSWA01	DSWA01	Extreme environment	261	3615	7.21992
GCA_011329145	Other	unknown	unknown	Extreme environment	220	4822	4.56242
GCA_011331335	Phycisphaerae	Phycisphaerales	SM1A02	Extreme environment	21	2458	0.854353
GCA_011331615	Planctomycetia	Gemmatales	Gemmataceae	Extreme environment	64	5407	1.18365
GCA_011332595	Planctomycetia	Pirellulales	UBA11386	Extreme environment	105	3859	2.72091
GCA_011333295	Planctomycetia	Pirellulales	Thermoguttaceae	Extreme environment	135	3885	3.4749
GCA_011334285	Planctomycetia	Pirellulales	Thermoguttaceae	Extreme environment	177	4821	3.67144
GCA_011357895	Planctomycetia	Gemmatales	Gemmataceae	Extreme environment	41	3554	1.15363
GCA_011367845	Planctomycetia	Pirellulales	Thermoguttaceae	Extreme environment	215	4442	4.84016
GCA_011369445	Other	GCA-002687715	DRQF01	Extreme environment	32	3775	0.847682
GCA_011369955	Phycisphaerae	UBA1845	UTPLA1	Extreme environment	47	3208	1.46509
GCA_011523305	Planctomycetia	Pirellulales	UBA1268	Marine	64	2886	2.2176
GCA_011523605	Planctomycetia	Pirellulales	Pirellulaceae	Marine	109	4857	2.24418
GCA_011523945	Planctomycetia	Pirellulales	Pirellulaceae	Marine	89	4261	2.08871
GCA_011524785	UBA1135	UBA1135	GCA-002686595	Marine	44	3073	1.43183
GCA_011524965	Planctomycetia	Pirellulales	Pirellulaceae	Marine	47	3332	1.41056
GCA_011525305	Planctomycetia	Pirellulales	UBA1268	Marine	69	2620	2.63359
GCA_011525665	Brocadiae	Brocadiales	Brocadiaceae	Anammox	31	3353	0.924545
GCA_011525725	Phycisphaerae	Phycisphaerales	SM1A02	Anammox	47	3005	1.56406
GCA_011525745	Phycisphaerae	UBA1845	UTPLA1	Anammox	45	4252	1.05833
GCA_011525755	UBA1135	PLA2	PLA2	Anammox	28	4279	0.654358
GCA_011525785	UBA1135	UBA1135	GCA-002686595	Anammox	42	5094	0.824499
GCA_011634775	Planctomycetia	Planctomycetales	Planctomycetaceae	Marine	115	5695	2.01932
GCA_011772275	Planctomycetia	Pirellulales	UBA7805	Marine	25	2987	0.83696
GCA_011774535	Phycisphaerae	Sedimentisphaerales	SG8-4	Marine	196	6269	3.1265
GCA_012269595	UBA8108	UBA1146	UBA1146	Marine	18	2266	0.794351
GCA_012270065	Planctomycetia	Pirellulales	Pirellulaceae	Marine	117	5284	2.21423
GCA_012270345	Planctomycetia	Pirellulales	UBA1268	Marine	80	3585	2.23152
GCA_012270385	Planctomycetia	Pirellulales	Pirellulaceae	Marine	77	4338	1.77501
GCA_012290005	Planctomycetia	Pirellulales	Pirellulaceae	Marine	186	5127	3.62785
GCA_012514125	Phycisphaerae	JAAYCJ01	JAAYCJ01	AD	71	2751	2.58088
GCA_012514295	Planctomycetia	Pirellulales	UBA11386	AD	85	4094	2.07621
GCA_012514395	Phycisphaerae	UBA1845	PWPN01	AD	236	5963	3.95774
GCA_012514895	Phycisphaerae	SM23-33	FEN-1343	AD	160	4175	3.83234
GCA_012517095	Phycisphaerae	Sedimentisphaerales	Anaerohalophaeraceae	AD	223	3624	6.15342
GCA_012517265	Phycisphaerae	Sedimentisphaerales	SG8-4	AD	277	4530	6.11479
GCA_012519365	Phycisphaerae	Sedimentisphaerales	Anaerohalophaeraceae	AD	154	2479	6.21218
GCA_012728835	Brocadiae	SM23-32	SM23-32	AD	91	2568	3.54361
GCA_012728855	Planctomycetia	Pirellulales	Thermoguttaceae	AD	426	9294	4.5836
GCA_012729015	Phycisphaerae	FEN-1346	JAACEH01	AD	105	3532	2.97282
GCA_012729315	Planctomycetia	Pirellulales	Pirellulaceae	AD	227	4149	5.4712
GCA_012729395	Phycisphaerae	UBA1845	PWPN01	AD	198	4595	4.30903
GCA_012729595	Phycisphaerae	UBA1845	PWPN01	AD	101	3649	2.76788
GCA_012729725	Phycisphaerae	SM23-33	SM23-33	AD	88	2947	2.98609
GCA_012729815	Phycisphaerae	JAAYCJ01	JAAYCJ01	AD	355	4617	7.68898
GCA_012744395	Planctomycetia	Pirellulales	Thermoguttaceae	AD	236	4849	4.86698
GCA_012744475	Phycisphaerae	Sedimentisphaerales	SG8-4	AD	302	4479	6.74258
GCA_012798155	Planctomycetia	Pirellulales	Thermoguttaceae	AD	117	3709	3.15449
GCA_012959465	Planctomycetia	Pirellulales	Pirellulaceae	Extreme environment	115	5554	2.07058
GCA_012959525	UBA1135	UBA1135	GCA-002686595	Extreme environment	45	3171	1.41911
GCA_012960475	UBA1135	UBA1135	GCA-002686595	Extreme environment	34	3061	1.11075
GCA_012960845	UBA8108	UBA1146	UBA1146	Extreme environment	23	2839	0.810144
GCA_012961865	Planctomycetia	Pirellulales	Thermoguttaceae	Extreme environment	174	5338	3.25965
GCA_012965315	Phycisphaerae	Phycisphaerales	SM1A02	Extreme environment	11	1824	0.60307
GCA_012965455	Planctomycetia	Pirellulales	Pirellulaceae	Extreme environment	60	3557	1.68681
GCA_013002105	Planctomycetia	Pirellulales	Pirellulaceae	Marine	99	6452	1.53441
GCA_013003065	Phycisphaerae	Phycisphaerales	SM1A02	Marine	35	3944	0.887424
GCA_013036045	Planctomycetia	Planctomycetales	Planctomycetaceae	Marine	61	4335	1.40715
GCA_013044165	Phycisphaerae	WQYP01	WQYP01	Other	151	3010	5.01661
GCA_013112555	Phycisphaerae	Phycisphaerales	SM1A02	Anammox	49	3639	1.34652
GCA_013112645	Brocadiae	Brocadiales	Scalinduaceae	Anammox	34	4259	0.798309
GCA_013128195	Planctomycetia	Gemmatales	Gemmataceae	Terrestrial	94	8180	1.14914
GCA_013140575	Phycisphaerae	UBA1845	UBA1845	Wastewater	26	4231	0.614512
GCA_013140785	UBA1135	UBA1135	GCA-002686595	Wastewater	22	3909	0.562804
GCA_013151185	Phycisphaerae	UBA1845	UBA1845	Extreme environment	28	3363	0.83259
GCA_013151315	Planctomycetia	Pirellulales	Ga0077529	Extreme environment	23	2610	0.881226
GCA_013151585	Planctomycetia	Planctomycetales	Planctomycetaceae	Extreme environment	212	4999	4.24085
GCA_013152205	Planctomycetia	Pirellulales	Ga0077529	Extreme environment	83	3864	2.14803
GCA_013152475	Brocadiae	JAADGH01	JAADGH01	Extreme environment	282	5154	5.47148
GCA_013152515	Planctomycetia	Pirellulales	Ga0077529	Extreme environment	46	3265	1.40888
GCA_013202185	Other	JABMSA01	JABMSA01	Freshwater	134	4005	3.34582
GCA_013202535	Planctomycetia	Pirellulales	unknown	Freshwater	228	6240	3.65385
GCA_013202635	Phycisphaerae	Sedimentisphaerales	SG8-4	Freshwater	169	4276	3.95229
GCA_013203365	Phycisphaerae	SM23-33	FEN-1343	Freshwater	47	2568	1.83022
GCA_013203815	UBA1135	UBA1135	UBA1135	Freshwater	72	4046	1.77954
GCA_013203845	Planctomycetia	Planctomycetales	Planctomycetaceae	Freshwater	120	6975	1.72043
GCA_013213915	Other	GCA-002687715	GCA-002687715	Marine	46	3787	1.21468
GCA_013214315	Phycisphaerae	Phycisphaerales	SM1A02	Marine	14	2969	0.471539
GCA_013214585	UBA11346	UBA11346	UBA11346	Marine	117	4393	2.66333
GCA_013285505	Phycisphaerae	Phycisphaerales	SM1A02	Anammox	38	3888	0.977366
GCA_013349435	Phycisphaerae	Sedimentisphaerales	Anaerohalophaeraceae	Other	64	2830	2.26148
GCA_013359215	Other	SRT547	SRT547	Wastewater	45	4698	0.957854
GCA_013360535	UBA1135	UBA1135	GCA-002686595	Wastewater	35	3881	0.901829
GCA_013360675	Phycisphaerae	Phycisphaerales	SM1A02	Wastewater	20	2566	0.779423
GCA_013360695	Phycisphaerae	Phycisphaerales	SM1A02	Wastewater	56	3277	1.70888
GCA_013360825	Other	WSZJ01	WSZJ01	Wastewater	40	4127	0.969227
GCA_013360945	Brocadiae	Brocadiales	Brocadiaceae	Wastewater	29	3677	0.788686
GCA_013618625	Planctomycetia	Pirellulales	Pirellulaceae	Marine	87	5197	1.67404
GCA_013694095	Planctomycetia	Gemmatales	Gemmataceae	Extreme environment	46	3638	1.26443
GCA_013696105	UBA11346	UBA11346	UBA11346	Terrestrial	129	3910	3.29923
GCA_013813655	Planctomycetia	Pirellulales	Ga0077529	Terrestrial	107	5802	1.84419
GCA_013813775	Planctomycetia	Planctomycetales	Planctomycetaceae	Terrestrial	84	5137	1.6352
GCA_013816485	UBA11346	UBA11346	UBA11346	Terrestrial	95	4096	2.31934
GCA_013816645	UBA11346	UBA11346	UBA11346	Terrestrial	117	3741	3.12751
GCA_013822085	Phycisphaerae	Phycisphaerales	SM1A02	Wastewater	21	1803	1.16473
GCA_013822345	Planctomycetia	Gemmatales	Gemmataceae	Wastewater	108	6398	1.68803
GCA_013822725	Planctomycetia	Pirellulales	Ga0077529	Wastewater	92	3948	2.33029
GCA_013822735	Planctomycetia	Pirellulales	PNKZ01	Wastewater	116	5189	2.2355
GCA_013822855	Planctomycetia	Planctomycetales	Planctomycetaceae	Wastewater	58	3818	1.51912
GCA_013823135	Planctomycetia	Gemmatales	Gemmataceae	Wastewater	87	6898	1.26124
GCA_013911165	UBA8108	UBA1146	UBA1146	Marine	14	2176	0.643382
GCA_014154935	Planctomycetia	Pirellulales	Pirellulaceae	Marine	123	6834	1.79982
GCA_014154945	Planctomycetia	Isosphaerales	Isosphaeraceae	Marine	90	5508	1.63399
GCA_014192315	Planctomycetia	Planctomycetales	Planctomycetaceae	Freshwater	85	4931	1.72379
GCA_014192335	Planctomycetia	Pirellulales	Pirellulaceae	Marine	276	6477	4.26123
GCA_014192425	Planctomycetia	Pirellulales	UBA1268	Freshwater	26	3298	0.788357
GCA_014192545	Phycisphaerae	Phycisphaerales	SM1A02	Freshwater	27	3064	0.881201
GCA_014192625	UBA1135	UBA2386	UBA2386	Freshwater	45	3306	1.36116
GCA_014192905	Phycisphaerae	Phycisphaerales	SM1A02	Freshwater	20	2463	0.812018
GCA_014193005	Planctomycetia	Planctomycetales	Planctomycetaceae	Freshwater	90	4780	1.88285
GCA_014193115	UBA11346	UBA11346	UBA11346	Freshwater	112	4035	2.77571
GCA_014207595	Phycisphaerae	Phycisphaerales	Phycisphaeraceae	Marine	129	3514	3.67103
GCA_014237855	UBA1135	UBA1135	GCA-002686595	Marine	55	4175	1.31737
GCA_014237965	Phycisphaerae	Phycisphaerales	SM1A02	Marine	43	2743	1.56763
GCA_014237975	Planctomycetia	Pirellulales	Pirellulaceae	Marine	66	4305	1.5331
GCA_014238125	Phycisphaerae	Phycisphaerales	SM1A02	Marine	11	1899	0.579252
GCA_014238205	Phycisphaerae	Phycisphaerales	SM1A02	Marine	21	2169	0.968188
GCA_014238335	Planctomycetia	Planctomycetales	Planctomycetaceae	Marine	135	6749	2.0003
GCA_014238415	UBA1135	UBA1135	GCA-002686595	Marine	35	3008	1.16356
GCA_014238785	Phycisphaerae	Phycisphaerales	SM1A02	Marine	18	1637	1.09957
GCA_014238855	Planctomycetia	Pirellulales	UBA1268	Marine	54	2660	2.03008
GCA_014238905	Planctomycetia	Pirellulales	Pirellulaceae	Marine	80	4687	1.70685
GCA_014238965	Phycisphaerae	Phycisphaerales	SM1A02	Marine	24	2353	1.01997
GCA_014239525	UBA8108	UBA1146	UBA1146	Marine	16	2308	0.693241
GCA_014240375	UBA8108	UBA1146	UBA1146	Marine	22	2765	0.79566
GCA_014359955	Planctomycetia	Pirellulales	Thermoguttaceae	Other	160	4280	3.73832
GCA_014379105	Phycisphaerae	Tepidisphaerales	UBA1161	Terrestrial	156	3744	4.16667
GCA_014379385	Phycisphaerae	Phycisphaerales	SM1A02	Terrestrial	29	2779	1.04354
GCA_014381385	Phycisphaerae	Phycisphaerales	SM1A02	Marine	14	1832	0.764192
GCA_014381825	Planctomycetia	Pirellulales	Pirellulaceae	Marine	197	7357	2.67772
GCA_014382805	UBA1135	UBA1135	UBA1135	Marine	64	3690	1.73442
GCA_014584305	Planctomycetia	Pirellulales	Pirellulaceae	Anammox	31	3623	0.855644
GCA_014584315	Phycisphaerae	Phycisphaerales	SM1A02	Anammox	34	2849	1.1934
GCA_014584345	Planctomycetia	Planctomycetales	Planctomycetaceae	Anammox	76	4345	1.74914
GCA_014584395	Planctomycetia	Gemmatales	HRBIN36	Anammox	36	3067	1.17379
GCA_014762625	Planctomycetia	Planctomycetales	Planctomycetaceae	Marine	91	5104	1.78292
GCA_014859965	Phycisphaerae	Sedimentisphaerales	Anaerohalophaeraceae	Marine	224	4163	5.38074
GCA_014873095	Phycisphaerae	Phycisphaerales	Phycisphaeraceae	Marine	167	4802	3.47772
GCA_015062085	Planctomycetia	Pirellulales	Thermoguttaceae	Digestive system	114	2760	4.13043
GCA_015075005	Brocadiae	Brocadiales	Brocadiaceae	Anammox	36	4060	0.8867
GCA_015075375	Other	unknown	unknown	Anammox	148	5702	2.59558
GCA_015075515	UBA8742	UBA2392	UBA2392	Anammox	16	3190	0.501567
GCA_015075705	Phycisphaerae	UBA1845	UBA1845	Anammox	35	4093	0.855118
GCA_015075745	Phycisphaerae	UBA1845	UTPLA1	Anammox	46	4119	1.11678
GCA_015169395	Phycisphaerae	Tepidisphaerales	UBA1161	Terrestrial	125	5422	2.30542
GCA_015200025	Phycisphaerae	Phycisphaerales	SM1A02	Anammox	40	3046	1.3132
GCA_015200345	Phycisphaerae	UBA1845	UTPLA1	Anammox	41	3159	1.29788
GCA_015200565	Brocadiae	Brocadiales	Brocadiaceae	Anammox	25	3104	0.805412
GCA_015485495	Planctomycetia	Planctomycetales	Planctomycetaceae	Extreme environment	50	3676	1.36017
GCA_015487555	Phycisphaerae	Phycisphaerales	SM1A02	Extreme environment	16	2273	0.703916
GCA_015487825	Planctomycetia	Planctomycetales	Planctomycetaceae	Extreme environment	111	4510	2.4612
GCA_015488215	Planctomycetia	Pirellulales	unknown	Extreme environment	56	3354	1.66965
GCA_015490815	Phycisphaerae	Phycisphaerales	SM1A02	Extreme environment	22	2444	0.900164
GCA_015490875	Planctomycetia	Pirellulales	Pirellulaceae	Extreme environment	72	4728	1.52284
GCA_015493185	Planctomycetia	Pirellulales	unknown	Extreme environment	50	4095	1.221
GCA_015493385	Phycisphaerae	Sedimentisphaerales	Sedimentisphaeraceae	Extreme environment	26	1921	1.35346
GCA_015654675	Phycisphaerae	UBA1845	UTPLA1	Other	56	4203	1.33238
GCA_015661205	Brocadiae	Brocadiales	Brocadiaceae	Freshwater	20	3747	0.53376
GCA_015664425	UBA8108	UBA1146	UBA1146	Extreme environment	14	1994	0.702106
GCA_015709575	Phycisphaerae	UBA1845	Fen-1342	Anammox	30	3046	0.984898
GCA_015709595	Phycisphaerae	Phycisphaerales	SM1A02	Anammox	21	3244	0.647349
GCA_016124375	Phycisphaerae	Phycisphaerales	SM1A02	Extreme environment	31	2535	1.22288
GCA_016124975	Phycisphaerae	Phycisphaerales	SM1A02	Extreme environment	31	2900	1.06897
GCA_016125215	Phycisphaerae	Phycisphaerales	Phycisphaeraceae	Extreme environment	105	3320	3.16265
GCA_016125255	Phycisphaerae	Phycisphaerales	Phycisphaeraceae	Extreme environment	88	4191	2.09974
GCA_016125265	UBA1135	UBA1135	GCA-002686595	Extreme environment	26	3978	0.653595
GCA_016125285	Phycisphaerae	Phycisphaerales	Phycisphaeraceae	Extreme environment	96	4822	1.99088
GCA_016177915	Planctomycetia	Pirellulales	PLA5	Freshwater	62	5292	1.17158
GCA_016177925	Planctomycetia	Gemmatales	Gemmataceae	Freshwater	86	6108	1.40799
GCA_016178505	UBA1135	PLA2	unknown	Freshwater	97	5714	1.69758
GCA_016179685	Other	DSUN01	unknown	Freshwater	173	5245	3.29838
GCA_016187625	Brocadiae	Brocadiales	Brocadiaceae	Freshwater	14	2433	0.575421
GCA_016188675	Brocadiae	Brocadiales	Brocadiaceae	Freshwater	19	3466	0.548182
GCA_016190145	Other	WSZJ01	WSZJ01	Freshwater	42	4690	0.895522
GCA_016190155	Other	MHYJ01	unknown	Freshwater	52	4009	1.29708
GCA_016191115	Planctomycetia	Pirellulales	unknown	Freshwater	83	4815	1.72378
GCA_016191165	Planctomycetia	Gemmatales	Gemmataceae	Freshwater	71	6092	1.16546
GCA_016192525	Other	WSZJ01	unknown	Freshwater	20	3463	0.577534
GCA_016195405	Planctomycetia	Gemmatales	Gemmataceae	Freshwater	59	5968	0.988606
GCA_016197205	Other	WSZJ01	unknown	Freshwater	48	6355	0.755311
GCA_016200135	Other	unknown	unknown	Freshwater	127	4866	2.60995
GCA_016200145	Planctomycetia	Planctomycetales	UBA10511	Freshwater	116	6953	1.66834
GCA_016200155	Planctomycetia	Gemmatales	Gemmataceae	Freshwater	33	3397	0.971445
GCA_016200205	Planctomycetia	Pirellulales	PALSA-1355	Freshwater	58	4251	1.36438
GCA_016200225	UBA1135	UBA1135	unknown	Freshwater	72	4111	1.7514
GCA_016200265	Phycisphaerae	UBA1845	UBA1845	Freshwater	16	3899	0.410362
GCA_016206485	Other	MHYJ01	SBBU01	Freshwater	49	3253	1.5063
GCA_016207825	Other	unknown	unknown	Freshwater	21	2474	0.848828
GCA_016208685	Phycisphaerae	UBA1845	UBA1845	Freshwater	24	3614	0.664084
GCA_016209495	Other	unknown	unknown	Freshwater	29	3523	0.823162
GCA_016209535	UBA8108	UBA8108	SXIK01	Freshwater	186	7316	2.54237
GCA_016209585	UBA8742	SKZP01	unknown	Freshwater	35	3668	0.954198
GCA_016209595	Other	unknown	unknown	Freshwater	50	6814	0.733783
GCA_016209605	UBA8108	UBA8108	unknown	Freshwater	138	4742	2.91016
GCA_016209665	Phycisphaerae	UBA1845	PWPN01	Freshwater	142	4604	3.08427
GCA_016209705	Other	MHYJ01	unknown	Freshwater	27	3836	0.703858
GCA_016213895	UBA1135	unknown	unknown	Freshwater	60	4497	1.33422
GCA_016220035	UBA1135	UBA1135	GCA-002686595	Freshwater	41	3997	1.02577
GCA_016220045	Other	WSZJ01	unknown	Freshwater	36	4308	0.835655
GCA_016220085	UBA1135	UBA1135	GCA-002686595	Freshwater	50	4404	1.13533
GCA_016220095	Other	WSZJ01	unknown	Freshwater	11	2642	0.416351
GCA_016235145	Phycisphaerae	UBA1845	Fen-1342	Freshwater	65	4000	1.625
GCA_016235155	UBA1135	UBA2386	UBA2386	Freshwater	54	4344	1.24309
GCA_016235815	Phycisphaerae	UBA1845	UTPLA1	Freshwater	42	3873	1.08443
GCA_016235825	Phycisphaerae	SM23-33	SM23-33	Freshwater	134	4002	3.34833
GCA_016235865	Other	unknown	unknown	Freshwater	14	2236	0.626118
GCA_016235875	Brocadiae	Brocadiales	Brocadiaceae	Freshwater	13	2705	0.480591
GCA_016235885	Planctomycetia	Planctomycetales	UBA10511	Freshwater	81	5223	1.55083
GCA_016342495	Phycisphaerae	Sedimentisphaerales	SM23-30	Other	219	4062	5.39143
GCA_016350165	Phycisphaerae	Phycisphaerales	Phycisphaeraceae	Marine	131	4261	3.0744
GCA_016462255	Planctomycetia	Gemmatales	Gemmataceae	Freshwater	74	3434	2.15492
GCA_016462605	Planctomycetia	Gemmatales	Gemmataceae	Freshwater	75	3308	2.26723
GCA_016463175	Planctomycetia	Gemmatales	Gemmataceae	Freshwater	65	3148	2.0648
GCA_016463605	Planctomycetia	Gemmatales	Gemmataceae	Freshwater	69	3343	2.06401
GCA_016699835	Phycisphaerae	Phycisphaerales	SM1A02	Wastewater	23	2759	0.833635
GCA_016709145	UBA1135	unknown	unknown	Wastewater	52	4683	1.1104
GCA_016709445	Phycisphaerae	Phycisphaerales	SM1A02	Wastewater	65	3798	1.71143
GCA_016709875	UBA1135	UBA1135	GCA-002686595	Wastewater	52	4313	1.20566
GCA_016710275	Phycisphaerae	UBA1845	Fen-1342	Wastewater	32	3647	0.877434
GCA_016712275	Phycisphaerae	UBA1845	UTPLA1	Wastewater	50	5358	0.933184
GCA_016712285	UBA8742	UBA2392	UBA2392	Wastewater	20	3436	0.582072
GCA_016712565	UBA1135	UBA1135	GCA-002686595	Wastewater	35	4281	0.817566
GCA_016713175	UBA1135	UBA2386	UBA2386	Wastewater	62	6423	0.965281
GCA_016714045	UBA1135	UBA1135	GCA-002686595	Wastewater	46	5096	0.902669
GCA_016716165	Phycisphaerae	Phycisphaerales	SM1A02	Wastewater	20	2693	0.742666
GCA_016716265	UBA1135	UBA2386	UBA2386	Wastewater	150	6654	2.25428
GCA_016716475	Phycisphaerae	UBA1845	Fen-1342	Wastewater	60	3658	1.64024
GCA_016716585	Phycisphaerae	UBA1845	Fen-1342	Wastewater	55	4026	1.36612
GCA_016719295	UBA1135	unknown	unknown	Wastewater	46	5550	0.828829
GCA_016722065	UBA8742	UBA2392	UBA2392	Wastewater	16	3203	0.499532
GCA_016741915	Phycisphaerae	Phycisphaerales	SM1A02	Other	19	2850	0.666667
GCA_016742075	Phycisphaerae	Phycisphaerales	SM1A02	Other	31	2533	1.22385
GCA_016745075	UBA11346	UBA11346	UBA11346	Marine	88	3723	2.36369
GCA_016764895	Phycisphaerae	Phycisphaerales	SM1A02	Marine	17	2386	0.71249
GCA_016765095	Other	J058	J058	Marine	45	7079	0.635683
GCA_016765335	Planctomycetia	Planctomycetales	Planctomycetaceae	Marine	56	4323	1.2954
GCA_016776905	UBA8108	UBA1146	UBA1146	Freshwater	16	2284	0.700525
GCA_016776925	Planctomycetia	Pirellulales	UBA1268	Freshwater	55	2679	2.053
GCA_016777985	Planctomycetia	Pirellulales	UBA1268	Freshwater	43	2988	1.43909
GCA_016779205	UBA1135	UBA1135	GCA-002686595	Freshwater	49	3384	1.44799
GCA_016779225	UBA1135	UBA1135	GCA-002686595	Freshwater	36	2641	1.36312
GCA_016782715	Phycisphaerae	Sedimentisphaerales	SG8-4	Freshwater	246	4796	5.12927
GCA_016782785	Phycisphaerae	FEN-1346	FEN-1346	Freshwater	110	2252	4.88455
GCA_016782865	Phycisphaerae	Sedimentisphaerales	SG8-4	Freshwater	304	5709	5.32493
GCA_016782885	Phycisphaerae	SM23-33	SM23-33	Freshwater	210	3804	5.5205
GCA_016784725	UBA1135	UBA1135	UBA1135	Freshwater	37	2270	1.62996
GCA_016784735	Planctomycetia	Pirellulales	Pirellulaceae	Freshwater	589	8417	6.99774
GCA_016792705	Planctomycetia	Pirellulales	Pirellulaceae	Wastewater	87	6486	1.34135
GCA_016792805	UBA1135	UBA1135	unknown	Wastewater	58	4403	1.31728
GCA_016793015	Phycisphaerae	Phycisphaerales	SM1A02	Wastewater	53	3382	1.56712
GCA_016793105	Phycisphaerae	Phycisphaerales	SM1A02	Wastewater	39	3170	1.23028
GCA_016793115	Planctomycetia	Pirellulales	PNKZ01	Wastewater	131	5840	2.24315
GCA_016793185	Planctomycetia	Pirellulales	unknown	Wastewater	64	4153	1.54105
GCA_016793195	Phycisphaerae	Phycisphaerales	SM1A02	Wastewater	46	3038	1.51415
GCA_016793245	UBA1135	unknown	unknown	Wastewater	54	5795	0.931838
GCA_016793265	UBA1135	UBA2386	UBA2386	Wastewater	37	4131	0.895667
GCA_016793305	UBA1135	UBA2386	UBA2386	Wastewater	37	4744	0.779933
GCA_016793805	Phycisphaerae	Phycisphaerales	SM1A02	Wastewater	27	3087	0.874636
GCA_016794035	UBA1135	UBA2386	UBA2386	Wastewater	34	3993	0.85149
GCA_016794205	Planctomycetia	Pirellulales	Ga0077529	Wastewater	104	5177	2.00889
GCA_016794255	Planctomycetia	Pirellulales	PNKZ01	Wastewater	98	5650	1.73451
GCA_016794425	UBA1135	UBA2386	UBA2386	Wastewater	32	4356	0.734619
GCA_016794485	UBA1135	UBA2386	UBA2386	Wastewater	47	5272	0.891502
GCA_016794565	UBA1135	UBA2386	UBA2386	Wastewater	33	4230	0.780142
GCA_016794705	Phycisphaerae	Phycisphaerales	SM1A02	Wastewater	57	3356	1.69845
GCA_016794925	Phycisphaerae	Phycisphaerales	SM1A02	Wastewater	41	3190	1.28527
GCA_016794935	Phycisphaerae	Phycisphaerales	SM1A02	Wastewater	24	3015	0.79602
GCA_016794985	Planctomycetia	Pirellulales	Pirellulaceae	Wastewater	69	5036	1.37014
GCA_016795005	Phycisphaerae	Phycisphaerales	SM1A02	Wastewater	23	2843	0.809005
GCA_016795025	Phycisphaerae	UBA1845	Fen-1342	Wastewater	51	4185	1.21864
GCA_016795035	Phycisphaerae	Phycisphaerales	SM1A02	Wastewater	51	3889	1.31139
GCA_016795065	Phycisphaerae	Phycisphaerales	SM1A02	Wastewater	41	3808	1.07668
GCA_016795075	Planctomycetia	Pirellulales	Pirellulaceae	Wastewater	62	4979	1.24523
GCA_016795105	Planctomycetia	Planctomycetales	Planctomycetaceae	Wastewater	108	7069	1.5278
GCA_016795125	Planctomycetia	Planctomycetales	Planctomycetaceae	Wastewater	72	4489	1.60392
GCA_016795145	Planctomycetia	Planctomycetales	Planctomycetaceae	Wastewater	100	6332	1.57928
GCA_016795155	Planctomycetia	Gemmatales	HRBIN36	Wastewater	54	4544	1.18838
GCA_016795185	Planctomycetia	Gemmatales	Gemmataceae	Wastewater	115	8323	1.38171
GCA_016795205	UBA1135	UBA1135	GCA-002686595	Wastewater	35	3627	0.964985
GCA_016795225	Planctomycetia	Gemmatales	Gemmataceae	Wastewater	57	4358	1.30794
GCA_016795245	UBA1135	UBA1135	GCA-002686595	Wastewater	29	3633	0.798238
GCA_016795255	UBA1135	B15-G4	unknown	Wastewater	44	4164	1.05668
GCA_016795285	UBA1135	B15-G4	SIAN01	Wastewater	48	4264	1.1257
GCA_016795295	UBA1135	UBA2386	UBA2386	Wastewater	41	4495	0.912125
GCA_016795325	UBA1135	UBA1135	GCA-002686595	Wastewater	39	4943	0.788995
GCA_016795345	UBA1135	PLA2	unknown	Wastewater	25	4212	0.593542
GCA_016845245	Phycisphaerae	Phycisphaerales	SM1A02	Other	18	1807	0.996126
GCA_016860685	Phycisphaerae	UBA1845	UBA1845	Anammox	31	3444	0.900116
GCA_016860705	Phycisphaerae	Phycisphaerales	SM1A02	Anammox	32	2743	1.16661
GCA_016860905	UBA8742	UBA2392	UBA2392	Anammox	14	3336	0.419664
GCA_016872555	Planctomycetia	Pirellulales	UBA1268	Freshwater	54	3586	1.50586
GCA_016872575	UBA1135	UBA2386	UBA2386	Freshwater	21	3706	0.566649
GCA_016872595	Planctomycetia	Gemmatales	Gemmataceae	Freshwater	83	5986	1.38657
GCA_016872605	Planctomycetia	Gemmatales	Gemmataceae	Freshwater	77	5760	1.33681
GCA_016872635	Planctomycetia	Pirellulales	Pirellulaceae	Freshwater	81	5586	1.45005
GCA_016872675	UBA1135	UBA2386	UBA2386	Freshwater	30	3065	0.978793
GCA_016872695	UBA1135	B15-G4	B15-G4	Freshwater	17	2653	0.640784
GCA_016872715	UBA1135	UBA1135	GCA-002686595	Freshwater	39	3350	1.16418
GCA_016872725	Planctomycetia	Pirellulales	Pirellulaceae	Freshwater	108	3942	2.73973
GCA_016872755	UBA1135	UBA1135	GCA-002686595	Freshwater	29	3597	0.806227
GCA_016872775	Planctomycetia	Pirellulales	Pirellulaceae	Freshwater	114	4510	2.52772
GCA_016872795	UBA1135	UBA1135	GCA-002686595	Freshwater	34	3189	1.06616
GCA_016872815	UBA1135	B15-G4	SIAN01	Freshwater	44	3702	1.18855
GCA_016872835	Phycisphaerae	Phycisphaerales	SM1A02	Freshwater	23	2092	1.09943
GCA_016872855	Other	DSUN01	DSUN01	Freshwater	355	7301	4.86235
GCA_016872875	Other	DSUN01	DSUN01	Freshwater	324	7317	4.42804
GCA_016872895	Phycisphaerae	FEN-1346	FEN-1346	Freshwater	196	4273	4.58694
GCA_016872915	Phycisphaerae	Phycisphaerales	SM1A02	Freshwater	15	1846	0.812568
GCA_016872925	Planctomycetia	Pirellulales	UBA1268	Freshwater	72	3910	1.84143
GCA_016872955	Planctomycetia	Pirellulales	UBA1268	Freshwater	26	3497	0.743494
GCA_016872975	Phycisphaerae	Sedimentisphaerales	SG8-4	Freshwater	304	7354	4.1338
GCA_016872995	Brocadiae	unknown	unknown	Freshwater	453	9184	4.93249
GCA_016873035	Brocadiae	unknown	unknown	Freshwater	263	6315	4.16469
GCA_016873065	Planctomycetia	Pirellulales	Pirellulaceae	Freshwater	332	8694	3.81873
GCA_016873095	Planctomycetia	Gemmatales	Gemmataceae	Freshwater	124	7316	1.69492
GCA_016873115	Phycisphaerae	Phycisphaerales	SM1A02	Freshwater	24	2028	1.18343
GCA_016873155	Brocadiae	Brocadiales	Brocadiaceae	Freshwater	17	3572	0.475924
GCA_016873165	Brocadiae	Brocadiales	Brocadiaceae	Freshwater	21	3857	0.544465
GCA_016873195	UBA1135	UBA2386	UBA2386	Freshwater	81	5049	1.60428
GCA_016873225	Planctomycetia	Gemmatales	Gemmataceae	Freshwater	58	3345	1.73393
GCA_016873255	Phycisphaerae	Phycisphaerales	SM1A02	Freshwater	24	2427	0.988875
GCA_016873275	Phycisphaerae	Phycisphaerales	SM1A02	Freshwater	35	2664	1.31381
GCA_016873295	Phycisphaerae	Phycisphaerales	SM1A02	Freshwater	25	2654	0.941974
GCA_016873315	Phycisphaerae	Phycisphaerales	SM1A02	Freshwater	25	2143	1.16659
GCA_016873335	Phycisphaerae	Phycisphaerales	SM1A02	Freshwater	16	1890	0.846561
GCA_016873355	Phycisphaerae	Phycisphaerales	SM1A02	Freshwater	21	2756	0.761974
GCA_016873375	Phycisphaerae	Phycisphaerales	SM1A02	Freshwater	28	2060	1.35922
GCA_016926155	Phycisphaerae	Sedimentisphaerales	Anaerohalophaeraceae	Extreme environment	265	4097	6.46815
GCA_016927125	Other	SZUA-567	unknown	Extreme environment	31	2131	1.45472
GCA_016927755	Phycisphaerae	UBA1845	unknown	Extreme environment	555	6916	8.02487
GCA_016927855	Phycisphaerae	Sedimentisphaerales	SG8-4	Extreme environment	272	4332	6.27886
GCA_016928165	Planctomycetia	Pirellulales	UBA11386	Extreme environment	81	3045	2.6601
GCA_016928435	Phycisphaerae	Sedimentisphaerales	SM23-30	Extreme environment	83	2445	3.39468
GCA_016928585	Phycisphaerae	Sedimentisphaerales	Anaerohalophaeraceae	Extreme environment	50	1709	2.92569
GCA_016928605	UBA8108	UBA8108	UBA8108	Extreme environment	133	3586	3.70887
GCA_016928855	Phycisphaerae	UBA1845	PWPN01	Extreme environment	182	4497	4.04714
GCA_016928975	Phycisphaerae	Sedimentisphaerales	SG8-4	Extreme environment	272	5391	5.04545
GCA_016929015	Phycisphaerae	UBA1845	UBA1845	Extreme environment	153	4801	3.18684
GCA_016929245	Phycisphaerae	SM23-33	SM23-33	Extreme environment	183	3432	5.33217
GCA_016929515	Planctomycetia	Pirellulales	UBA11386	Extreme environment	71	3912	1.81493
GCA_016930295	Phycisphaerae	Sedimentisphaerales	SM23-30	Extreme environment	202	3334	6.05879
GCA_016930355	Phycisphaerae	Sedimentisphaerales	SG8-4	Extreme environment	197	3946	4.9924
GCA_016930595	Other	unknown	unknown	Extreme environment	99	2800	3.53571
GCA_016930635	Phycisphaerae	Sedimentisphaerales	UBA12454	Extreme environment	70	2102	3.33016
GCA_016930645	Phycisphaerae	Sedimentisphaerales	SG8-4	Extreme environment	57	1932	2.95031
GCA_016930745	Phycisphaerae	Sedimentisphaerales	Anaerohalophaeraceae	Extreme environment	210	3445	6.09579
GCA_016930815	Planctomycetia	Pirellulales	Ga0077529	Extreme environment	196	4557	4.30108
GCA_016930855	Phycisphaerae	Sedimentisphaerales	SM23-30	Extreme environment	180	2949	6.10376
GCA_016931075	Planctomycetia	Pirellulales	UBA11386	Extreme environment	118	4846	2.435
GCA_016931655	Phycisphaerae	SM23-33	SM23-33	Extreme environment	59	2367	2.49261
GCA_016931715	Phycisphaerae	Sedimentisphaerales	SG8-4	Extreme environment	176	3821	4.60612
GCA_016931995	Planctomycetia	Pirellulales	UBA11386	Extreme environment	127	4087	3.10741
GCA_016932095	Phycisphaerae	Sedimentisphaerales	SG8-4	Extreme environment	58	2607	2.22478
GCA_016932835	Phycisphaerae	Sedimentisphaerales	SG8-4	Extreme environment	200	3288	6.08273
GCA_016932895	Phycisphaerae	Sedimentisphaerales	SG8-4	Extreme environment	419	6597	6.35137
GCA_016933295	Phycisphaerae	Sedimentisphaerales	SG8-4	Extreme environment	221	3533	6.25531
GCA_016933425	Planctomycetia	Pirellulales	UBA11386	Extreme environment	61	2978	2.04835
GCA_016933985	Phycisphaerae	Sedimentisphaerales	SG8-4	Extreme environment	193	3899	4.94999
GCA_016934075	Planctomycetia	Pirellulales	UBA11386	Extreme environment	415	6515	6.36992
GCA_016934255	Phycisphaerae	Sedimentisphaerales	SG8-4	Extreme environment	313	5351	5.84937
GCA_016934515	Phycisphaerae	Sedimentisphaerales	SM23-30	Extreme environment	208	3490	5.95989
GCA_016935035	Phycisphaerae	UBA1845	Fen-1342	Extreme environment	81	3839	2.10992
GCA_016935315	Planctomycetia	Pirellulales	UBA11386	Extreme environment	252	4806	5.24345
GCA_016935485	Other	unknown	unknown	Extreme environment	35	3798	0.921538
GCA_016935635	Phycisphaerae	Sedimentisphaerales	Anaerohalophaeraceae	Extreme environment	251	3206	7.82907
GCA_016935885	Phycisphaerae	UBA1845	UTPLA1	Extreme environment	82	5201	1.57662
GCA_016935955	Phycisphaerae	FEN-1346	JAACEH01	Extreme environment	144	3724	3.86681
GCA_016936015	Planctomycetia	Pirellulales	UBA11386	Extreme environment	144	4107	3.50621
GCA_016936075	Phycisphaerae	Sedimentisphaerales	SG8-4	Extreme environment	139	3699	3.75777
GCA_016938295	Phycisphaerae	Sedimentisphaerales	SM23-30	Extreme environment	158	3046	5.18713
GCA_017302815	UBA11346	UBA11346	UBA11346	Wastewater	206	4009	5.13844
GCA_017303505	Planctomycetia	Pirellulales	Pirellulaceae	Wastewater	82	6277	1.30636
GCA_017303535	Planctomycetia	Pirellulales	PNKZ01	Wastewater	105	5589	1.87869
GCA_017303555	Phycisphaerae	Phycisphaerales	SM1A02	Wastewater	57	3416	1.66862
GCA_017303565	Phycisphaerae	Phycisphaerales	SM1A02	Wastewater	25	2803	0.891902
GCA_017306025	Planctomycetia	Gemmatales	Gemmataceae	Other	83	5897	1.4075
GCA_017347445	Brocadiae	Brocadiales	Brocadiaceae	Anammox	28	3695	0.757781
GCA_017368835	Brocadiae	Brocadiales	Scalinduaceae	Marine	17	3005	0.565724
GCA_017384405	Planctomycetia	Pirellulales	Thermoguttaceae	Digestive system	145	2873	5.04699
GCA_017403345	Planctomycetia	Pirellulales	Thermoguttaceae	Digestive system	141	3177	4.43815
GCA_017403455	Planctomycetia	Pirellulales	Thermoguttaceae	Digestive system	136	2762	4.92397
GCA_017405595	Planctomycetia	Pirellulales	Thermoguttaceae	Digestive system	73	1871	3.90166
GCA_017406045	Planctomycetia	Pirellulales	Thermoguttaceae	Digestive system	122	3378	3.6116
GCA_017407125	Planctomycetia	Pirellulales	Thermoguttaceae	Digestive system	117	3069	3.81232
GCA_017408405	Planctomycetia	Pirellulales	Thermoguttaceae	Digestive system	147	3055	4.81178
GCA_017409285	Planctomycetia	Pirellulales	Thermoguttaceae	Digestive system	103	3107	3.31509
GCA_017410995	Planctomycetia	Pirellulales	Thermoguttaceae	Digestive system	145	3136	4.62372
GCA_017421595	Planctomycetia	Pirellulales	Thermoguttaceae	Digestive system	124	2429	5.10498
GCA_017422925	Planctomycetia	Pirellulales	Thermoguttaceae	Digestive system	147	2801	5.24813
GCA_017424865	Planctomycetia	Pirellulales	Thermoguttaceae	Digestive system	149	2543	5.85922
GCA_017426515	Planctomycetia	Pirellulales	Thermoguttaceae	Digestive system	121	2419	5.00207
GCA_017431445	Planctomycetia	Pirellulales	Thermoguttaceae	Digestive system	79	1987	3.97584
GCA_017434455	Planctomycetia	Pirellulales	Thermoguttaceae	Digestive system	247	2719	9.08422
GCA_017434505	Planctomycetia	Pirellulales	Thermoguttaceae	Digestive system	122	3122	3.90775
GCA_017435375	Planctomycetia	Pirellulales	Thermoguttaceae	Digestive system	109	3230	3.37461
GCA_017436025	Planctomycetia	Pirellulales	Thermoguttaceae	Digestive system	117	3052	3.83355
GCA_017441605	Planctomycetia	Pirellulales	Thermoguttaceae	Digestive system	126	2661	4.73506
GCA_017447745	Planctomycetia	Pirellulales	Thermoguttaceae	Digestive system	120	3146	3.81437
GCA_017447865	Planctomycetia	Pirellulales	Thermoguttaceae	Digestive system	204	3345	6.09865
GCA_017454585	Planctomycetia	Pirellulales	Thermoguttaceae	Digestive system	162	2932	5.52524
GCA_017458405	Planctomycetia	Pirellulales	Thermoguttaceae	Digestive system	113	2685	4.20857
GCA_017466305	Planctomycetia	Pirellulales	Thermoguttaceae	Digestive system	88	2561	3.43616
GCA_017506065	Planctomycetia	Pirellulales	Thermoguttaceae	Digestive system	130	3971	3.27373
GCA_017512445	Planctomycetia	Pirellulales	Thermoguttaceae	Digestive system	228	3049	7.47786
GCA_017515305	Planctomycetia	Pirellulales	Thermoguttaceae	Digestive system	99	2762	3.58436
GCA_017521545	Planctomycetia	Pirellulales	Thermoguttaceae	Digestive system	110	3434	3.20326
GCA_017550605	Planctomycetia	Pirellulales	Thermoguttaceae	Digestive system	92	2087	4.40824
GCA_017550965	Planctomycetia	Pirellulales	Thermoguttaceae	Digestive system	196	3528	5.55556
GCA_017556435	Planctomycetia	Pirellulales	Thermoguttaceae	Digestive system	185	3636	5.08801
GCA_017557195	Planctomycetia	Pirellulales	Thermoguttaceae	Digestive system	107	2925	3.65812
GCA_017559825	Planctomycetia	Pirellulales	Thermoguttaceae	Digestive system	110	2726	4.03522
GCA_017626105	Planctomycetia	Pirellulales	Thermoguttaceae	Digestive system	103	3122	3.29917
GCA_017640485	Phycisphaerae	Phycisphaerales	SM1A02	Other	24	2640	0.909091
GCA_017642965	Phycisphaerae	Phycisphaerales	SM1A02	Other	29	3069	0.944933
GCA_017652525	Planctomycetia	Pirellulales	Thermoguttaceae	Digestive system	43	1852	2.32181
GCA_017652805	Planctomycetia	Pirellulales	Thermoguttaceae	Digestive system	68	2085	3.26139
GCA_017795105	Planctomycetia	Planctomycetales	Planctomycetaceae	Other	92	4657	1.97552
GCA_017853145	Planctomycetia	Pirellulales	UBA1268	Extreme environment	51	2495	2.04409
GCA_017853285	Planctomycetia	Gemmatales	Gemmataceae	Extreme environment	63	3417	1.84372
GCA_017853435	Other	GCA-002687715	CAIWVZ01	Extreme environment	37	2656	1.39307
GCA_017859615	Planctomycetia	Pirellulales	UBA1268	Extreme environment	67	3377	1.98401
GCA_017859745	Phycisphaerae	Phycisphaerales	SM1A02	Extreme environment	36	2612	1.37825
GCA_017859815	Planctomycetia	Planctomycetales	Planctomycetaceae	Extreme environment	91	4489	2.02718
GCA_017885385	Phycisphaerae	Sedimentisphaerales	SG8-4	Freshwater	139	3886	3.57694
GCA_017937485	Planctomycetia	Pirellulales	Thermoguttaceae	Digestive system	120	3150	3.80952
GCA_017937685	Planctomycetia	Pirellulales	Thermoguttaceae	Digestive system	114	3008	3.78989
GCA_017939745	Planctomycetia	Gemmatales	Gemmataceae	Terrestrial	95	7658	1.24053
GCA_017939795	Planctomycetia	Pirellulales	Thermoguttaceae	Digestive system	139	3160	4.39873
GCA_017993835	Phycisphaerae	Sedimentisphaerales	SG8-4	Wastewater	312	4841	6.44495
GCA_017999985	Phycisphaerae	UBA1845	Fen-1342	Wastewater	100	4105	2.43605
GCA_018003015	Phycisphaerae	UBA1845	PWPN01	Wastewater	305	5149	5.92348
GCA_018052735	Phycisphaerae	Sedimentisphaerales	Anaerohalophaeraceae	Wastewater	196	2361	8.30157
GCA_018055905	Phycisphaerae	Sedimentisphaerales	SG8-4	Wastewater	175	3280	5.33537
GCA_018056925	Phycisphaerae	UBA1845	Fen-1342	Wastewater	34	3264	1.04167
GCA_018063365	UBA8742	UBA2392	UBA2392	Wastewater	14	3575	0.391608
GCA_018242525	Planctomycetia	Planctomycetales	Planctomycetaceae	Other	114	6422	1.77515
GCA_018242565	Planctomycetia	Planctomycetales	UBA10511	Other	120	7768	1.5448
GCA_018242585	Planctomycetia	Pirellulales	PNKZ01	Other	82	4291	1.91098
GCA_018242605	Phycisphaerae	Phycisphaerales	SM1A02	Other	53	3768	1.40658
GCA_018242625	Phycisphaerae	Phycisphaerales	SM1A02	Other	40	3153	1.26863
GCA_018242645	Phycisphaerae	Phycisphaerales	SM1A02	Other	37	3157	1.172
GCA_018263435	Brocadiae	Brocadiales	Scalinduaceae	Marine	14	2813	0.497689
GCA_018335035	Phycisphaerae	SM23-33	SM23-33	Extreme environment	44	2291	1.92056
GCA_018384795	Planctomycetia	Pirellulales	Thermoguttaceae	Digestive system	67	2548	2.62951
GCA_018398935	Planctomycetia	Gemmatales	Gemmataceae	Terrestrial	84	5351	1.5698
GCA_018400625	Brocadiae	SM23-32	SM23-32	Extreme environment	137	2768	4.94942
GCA_018401745	Planctomycetia	Pirellulales	UBA1268	Extreme environment	26	2609	0.99655
GCA_018402565	Planctomycetia	Pirellulales	Pirellulaceae	Extreme environment	62	5734	1.08127
GCA_018433925	Phycisphaerae	Sedimentisphaerales	Anaerohalophaeraceae	Wastewater	217	3301	6.57377
GCA_018644725	Phycisphaerae	SM23-33	SM23-33	Marine	54	2100	2.57143
GCA_018645065	Phycisphaerae	SM23-33	SM23-33	Marine	206	4576	4.50175
GCA_018648405	Brocadiae	Brocadiales	Scalinduaceae	Marine	13	2519	0.516078
GCA_018656045	UBA1135	UBA1135	UBA1135	Marine	17	1697	1.00177
GCA_018656645	Phycisphaerae	Phycisphaerales	SM1A02	Marine	13	1849	0.703083
GCA_018658605	Planctomycetia	Pirellulales	Pirellulaceae	Marine	71	3635	1.95323
GCA_018659505	Planctomycetia	Planctomycetales	Planctomycetaceae	Marine	61	4356	1.40037
GCA_018660825	Planctomycetia	Pirellulales	Pirellulaceae	Marine	85	3793	2.24097
GCA_018662985	Phycisphaerae	Phycisphaerales	SM1A02	Marine	26	2228	1.16697
GCA_018663565	Phycisphaerae	Phycisphaerales	SM1A02	Marine	21	2268	0.925926
GCA_018668455	UBA8108	UBA1146	UBA1146	Marine	24	2607	0.920598
GCA_018669735	Planctomycetia	Pirellulales	Pirellulaceae	Marine	62	3666	1.69122
GCA_018670825	Brocadiae	Brocadiales	Scalinduaceae	Marine	27	3909	0.690714
GCA_018675705	Phycisphaerae	Phycisphaerales	SM1A02	Marine	15	1924	0.779626
GCA_018694455	Planctomycetia	Pirellulales	UBA1268	Marine	64	2820	2.2695
GCA_018701395	Phycisphaerae	Phycisphaerales	SM1A02	Marine	13	1815	0.716253
GCA_018702915	Planctomycetia	Planctomycetales	Planctomycetaceae	Marine	89	5341	1.66635
GCA_018814045	Phycisphaerae	UBA1845	Fen-1342	Freshwater	104	4610	2.25597
GCA_018821525	Phycisphaerae	Sedimentisphaerales	UBA12454	Freshwater	21	1817	1.15575
GCA_018882625	Phycisphaerae	Phycisphaerales	SM1A02	Freshwater	28	2475	1.13131
GCA_018883105	Phycisphaerae	Phycisphaerales	SM1A02	Freshwater	24	2541	0.94451
GCA_018897395	Planctomycetia	Pirellulales	UBA11386	Freshwater	67	4123	1.62503
GCA_018968795	Brocadiae	Brocadiales	Brocadiaceae	Other	14	2437	0.574477
GCA_018968885	Phycisphaerae	Phycisphaerales	SM1A02	Other	37	2863	1.29235
GCA_018969045	Planctomycetia	Pirellulales	Pirellulaceae	Other	67	4156	1.61213
GCA_018970045	Phycisphaerae	Phycisphaerales	SM1A02	Other	28	2332	1.20069
GCA_018970165	Planctomycetia	Pirellulales	Pirellulaceae	Other	61	4151	1.46953
GCA_018970605	Planctomycetia	Pirellulales	UBA1268	Other	65	2261	2.87483
GCA_018970785	Planctomycetia	Pirellulales	UBA1268	Other	41	2647	1.54892
GCA_018970845	Planctomycetia	Gemmatales	Gemmataceae	Other	70	3644	1.92097
GCA_019186845	UBA8742	UBA2392	UBA2392	Other	15	3130	0.479233
GCA_019232645	Planctomycetia	Isosphaerales	Isosphaeraceae	Terrestrial	44	3536	1.24434
GCA_019233025	Planctomycetia	Isosphaerales	Isosphaeraceae	Terrestrial	68	7030	0.967283
GCA_019236145	Planctomycetia	Isosphaerales	Isosphaeraceae	Terrestrial	56	6217	0.900756
GCA_019237095	Planctomycetia	Isosphaerales	Isosphaeraceae	Terrestrial	73	5201	1.40358
GCA_019347795	Planctomycetia	Pirellulales	Pirellulaceae	Extreme environment	88	5702	1.54332
GCA_019347905	Planctomycetia	Planctomycetales	Planctomycetaceae	Extreme environment	80	5567	1.43704
GCA_019454185	Phycisphaerae	Phycisphaerales	SM1A02	Other	31	3166	0.979154
GCA_019454965	Phycisphaerae	UBA1845	Fen-1342	Other	40	3413	1.17199
GCA_019456145	Phycisphaerae	Sedimentisphaerales	SG8-4	Marine	227	4607	4.92728
GCA_019456195	Phycisphaerae	Sedimentisphaerales	SG8-4	Marine	215	4863	4.42114
GCA_019456225	Phycisphaerae	Sedimentisphaerales	Anaerohalophaeraceae	Marine	106	3698	2.86641
GCA_019456255	Phycisphaerae	Sedimentisphaerales	SG8-4	Marine	80	4156	1.92493
GCA_019634195	Phycisphaerae	Phycisphaerales	Phycisphaeraceae	Marine	34	3302	1.02968
GCA_019636195	UBA8742	UBA2392	UBA2392	Other	16	3221	0.49674
GCA_019636215	UBA8742	UBA2392	UBA2392	Other	15	3266	0.459277
GCA_019636235	Planctomycetia	Planctomycetales	Planctomycetaceae	Other	83	4403	1.88508
GCA_019636245	UBA1135	UBA2386	UBA2386	Other	35	3771	0.928136
GCA_019636275	Other	J058	J058	Other	56	7703	0.726989
GCA_019636285	Planctomycetia	Planctomycetales	Planctomycetaceae	Other	74	5147	1.43773
GCA_019636315	Planctomycetia	Planctomycetales	Planctomycetaceae	Other	77	5253	1.46583
GCA_019636335	Planctomycetia	Pirellulales	unknown	Other	72	4959	1.45191
GCA_019636345	Planctomycetia	Pirellulales	Ga0077529	Other	163	3952	4.12449
GCA_019636375	Planctomycetia	Pirellulales	Pirellulaceae	Other	29	4152	0.698459
GCA_019636385	Planctomycetia	Pirellulales	Pirellulaceae	Other	56	4380	1.27854
GCA_019636415	Phycisphaerae	Phycisphaerales	SM1A02	Other	30	3163	0.948467
GCA_019636435	Planctomycetia	Pirellulales	Ga0077529	Other	180	4223	4.26237
GCA_019636445	Planctomycetia	Gemmatales	Gemmataceae	Other	71	4726	1.50233
GCA_019636475	Phycisphaerae	UBA1845	UTPLA1	Other	42	3503	1.19897
GCA_019636495	Phycisphaerae	Phycisphaerales	SM1A02	Other	30	3388	0.885478
GCA_019636515	Phycisphaerae	Phycisphaerales	SM1A02	Other	30	2750	1.09091
GCA_019636535	Phycisphaerae	Phycisphaerales	SM1A02	Other	14	2935	0.477002
GCA_019636555	Phycisphaerae	Phycisphaerales	SM1A02	Other	58	3252	1.78352
GCA_019636565	Phycisphaerae	Phycisphaerales	SM1A02	Other	58	3501	1.65667
GCA_019636575	Phycisphaerae	Phycisphaerales	SM1A02	Other	34	2870	1.18467
GCA_019636615	Phycisphaerae	Phycisphaerales	SM1A02	Other	34	3096	1.09819
GCA_019636625	Phycisphaerae	Phycisphaerales	SM1A02	Other	40	3130	1.27796
GCA_019636655	Phycisphaerae	Phycisphaerales	SM1A02	Other	39	3058	1.27534
GCA_019636675	Phycisphaerae	Phycisphaerales	SM1A02	Other	19	2782	0.682962
GCA_019636695	Phycisphaerae	Phycisphaerales	SM1A02	Other	17	2613	0.650593
GCA_019636705	Phycisphaerae	Phycisphaerales	SM1A02	Other	32	3120	1.02564
GCA_019636735	Phycisphaerae	Phycisphaerales	SM1A02	Other	24	2799	0.857449
GCA_019636755	Phycisphaerae	Phycisphaerales	SM1A02	Other	20	3256	0.614251
GCA_019636775	Phycisphaerae	Phycisphaerales	SM1A02	Other	31	3435	0.902475
GCA_019636795	Phycisphaerae	Phycisphaerales	SM1A02	Other	33	2987	1.10479
GCA_019636845	Phycisphaerae	Phycisphaerales	SM1A02	Other	32	3070	1.04235
GCA_019689795	Planctomycetia	Isosphaerales	Isosphaeraceae	Other	103	5953	1.73022
GCA_019694435	Planctomycetia	Pirellulales	unknown	Wastewater	80	4695	1.70394
GCA_019694455	Planctomycetia	Pirellulales	unknown	Wastewater	79	4278	1.84666
GCA_019694755	Planctomycetia	Gemmatales	Gemmataceae	Wastewater	48	4651	1.03204
GCA_019744815	Phycisphaerae	Phycisphaerales	SM1A02	Wastewater	46	3304	1.39225
GCA_019745975	Planctomycetia	Pirellulales	unknown	Wastewater	79	5618	1.40619
GCA_019747615	Phycisphaerae	Phycisphaerales	SM1A02	Wastewater	24	3315	0.723982
GCA_019747655	Planctomycetia	Gemmatales	Gemmataceae	Wastewater	79	7029	1.12392
GCA_019747685	Planctomycetia	Gemmatales	Gemmataceae	Wastewater	92	7334	1.25443
GCA_019748295	Planctomycetia	Gemmatales	Gemmataceae	Wastewater	66	5251	1.2569
GCA_019750095	Phycisphaerae	Phycisphaerales	SM1A02	Wastewater	38	3544	1.07223
GCA_019751515	Planctomycetia	Gemmatales	Gemmataceae	Wastewater	56	5934	0.943714
GCA_019752375	Planctomycetia	Gemmatales	Gemmataceae	Wastewater	90	7014	1.28315
GCA_019911885	Brocadiae	Brocadiales	Scalinduaceae	Other	29	3908	0.742068
GCA_019912305	UBA1135	UBA2386	UBA2386	Other	37	5075	0.729064
GCA_019912315	UBA8742	UBA2392	UBA2392	Other	15	3506	0.427838
GCA_020056715	Phycisphaerae	UBA1845	UBA1845	Other	20	3349	0.597193
GCA_020058145	Phycisphaerae	UBA1845	Fen-1342	Other	35	3832	0.913361
GCA_020060765	Other	SZUA-567	unknown	Other	165	3980	4.14573
GCA_020063115	Other	unknown	unknown	Other	15	3779	0.39693
GCA_900113665	Planctomycetia	Planctomycetales	Planctomycetaceae	Freshwater	90	5066	1.77655
GCA_900129635	Planctomycetia	Isosphaerales	Isosphaeraceae	Terrestrial	140	8389	1.66885
GCA_900299185	Planctomycetia	Planctomycetales	Planctomycetaceae	Freshwater	134	5976	2.2423
GCA_900317365	Planctomycetia	Pirellulales	Thermoguttaceae	Digestive system	137	2910	4.7079
GCA_900318195	Planctomycetia	Pirellulales	Thermoguttaceae	Digestive system	128	3012	4.24967
GCA_900696465	Phycisphaerae	UBA1845	UTPLA1	AD	40	3391	1.17959
GCA_900696655	Brocadiae	Brocadiales	Brocadiaceae	AD	28	3184	0.879397
GCA_900696675	Brocadiae	Brocadiales	Brocadiaceae	AD	26	3694	0.703844
GCA_900696685	Phycisphaerae	Phycisphaerales	SM1A02	AD	25	3839	0.651211
GCA_901538265	Planctomycetia	Gemmatales	Gemmataceae	Terrestrial	106	8576	1.23601
GCA_901538355	Planctomycetia	Gemmatales	Gemmataceae	Freshwater	67	5219	1.28377
GCA_901538445	Planctomycetia	Gemmatales	Gemmataceae	Freshwater	88	6513	1.35114
GCA_902565825	Phycisphaerae	Phycisphaerales	SM1A02	Marine	19	1623	1.17067
GCA_902566065	Planctomycetia	Pirellulales	Ga0077529	Marine	60	2778	2.15983
GCA_902766935	Planctomycetia	Pirellulales	Thermoguttaceae	Digestive system	57	1821	3.13015
GCA_902769145	Planctomycetia	Pirellulales	Thermoguttaceae	Digestive system	142	2647	5.36456
GCA_902770245	Planctomycetia	Pirellulales	Thermoguttaceae	Digestive system	117	3085	3.79254
GCA_902772705	Planctomycetia	Pirellulales	Thermoguttaceae	Digestive system	136	2673	5.08792
GCA_902786505	Planctomycetia	Pirellulales	Thermoguttaceae	Digestive system	123	2560	4.80469
GCA_902796885	Planctomycetia	Pirellulales	Thermoguttaceae	Digestive system	88	2483	3.5441
GCA_902797455	Planctomycetia	Pirellulales	Thermoguttaceae	Digestive system	120	2230	5.38117
GCA_902798735	Planctomycetia	Pirellulales	Thermoguttaceae	Digestive system	79	2123	3.72115
GCA_902801085	Planctomycetia	Pirellulales	Thermoguttaceae	Digestive system	120	2590	4.6332
GCA_902803085	Planctomycetia	Pirellulales	Thermoguttaceae	Digestive system	93	2167	4.29165
GCA_902805895	Phycisphaerae	Tepidisphaerales	UBA1161	Terrestrial	92	4194	2.19361
GCA_903820275	Planctomycetia	Isosphaerales	Isosphaeraceae	Freshwater	106	5419	1.95608
GCA_903828075	Planctomycetia	Planctomycetales	Planctomycetaceae	Freshwater	66	5817	1.13461
GCA_903828915	Planctomycetia	Planctomycetales	Planctomycetaceae	Freshwater	102	7080	1.44068
GCA_903829565	UBA1135	UBA1135	GCA-002686595	Freshwater	38	3493	1.08789
GCA_903830195	UBA1135	UBA1135	GCA-002686595	Freshwater	35	3588	0.975474
GCA_903831155	Planctomycetia	Pirellulales	UBA1268	Freshwater	114	3848	2.96258
GCA_903832235	Phycisphaerae	Phycisphaerales	SM1A02	Freshwater	32	3007	1.06418
GCA_903841905	UBA1135	UBA1135	GCA-002686595	Freshwater	38	3604	1.05438
GCA_903845985	Planctomycetia	Pirellulales	Pirellulaceae	Freshwater	397	10353	3.83464
GCA_903847315	Phycisphaerae	Sedimentisphaerales	UBA12454	Freshwater	36	2213	1.62675
GCA_903849655	UBA1135	UBA1135	GCA-002686595	Freshwater	35	3555	0.984529
GCA_903857265	Phycisphaerae	Sedimentisphaerales	SG8-4	Freshwater	123	2427	5.06799
GCA_903857405	UBA1135	UBA1135	GCA-002686595	Freshwater	28	2915	0.960549
GCA_903858115	Planctomycetia	Pirellulales	Pirellulaceae	Freshwater	109	6598	1.65202
GCA_903858815	Planctomycetia	Planctomycetales	Planctomycetaceae	Freshwater	84	4863	1.72733
GCA_903858935	Planctomycetia	Planctomycetales	Planctomycetaceae	Freshwater	101	6384	1.58208
GCA_903861195	Planctomycetia	Planctomycetales	UBA10511	Freshwater	86	5645	1.52347
GCA_903861675	Phycisphaerae	WQYP01	WQYP01	Freshwater	104	3864	2.69151
GCA_903863885	Planctomycetia	Pirellulales	Pirellulaceae	Freshwater	527	8500	6.2
GCA_903870125	UBA11346	UBA11346	UBA11346	Freshwater	129	3208	4.0212
GCA_903871875	Planctomycetia	Planctomycetales	Planctomycetaceae	Freshwater	83	5998	1.38379
GCA_903873495	Planctomycetia	Planctomycetales	Planctomycetaceae	Freshwater	82	5571	1.47191
GCA_903874195	Planctomycetia	Planctomycetales	Planctomycetaceae	Freshwater	95	6404	1.48345
GCA_903876925	Planctomycetia	Planctomycetales	Planctomycetaceae	Freshwater	95	6265	1.51636
GCA_903882055	Phycisphaerae	Phycisphaerales	SM1A02	Freshwater	36	2953	1.2191
GCA_903883415	Phycisphaerae	Tepidisphaerales	UBA1161	Freshwater	206	5446	3.78259
GCA_903885175	UBA1135	UBA1135	GCA-002686595	Freshwater	43	3803	1.13069
GCA_903885565	Planctomycetia	Pirellulales	UBA1268	Freshwater	63	3658	1.72225
GCA_903885855	Planctomycetia	Pirellulales	UBA1268	Freshwater	74	3756	1.97018
GCA_903886725	UBA1135	UBA1135	GCA-002686595	Freshwater	31	3585	0.864714
GCA_903888325	UBA1135	UBA1135	GCA-002686595	Freshwater	33	3171	1.04068
GCA_903891975	UBA1135	UBA1135	GCA-002686595	Freshwater	35	3388	1.03306
GCA_903892355	Planctomycetia	Pirellulales	Pirellulaceae	Freshwater	89	4670	1.90578
GCA_903892365	Planctomycetia	Pirellulales	Pirellulaceae	Freshwater	48	3945	1.21673
GCA_903892515	Phycisphaerae	SM23-33	SM23-33	Freshwater	80	3942	2.02943
GCA_903896675	Planctomycetia	Planctomycetales	Planctomycetaceae	Freshwater	77	4683	1.64425
GCA_903898975	Planctomycetia	Planctomycetales	UBA10511	Freshwater	75	5089	1.47377
GCA_903900675	Planctomycetia	Isosphaerales	Isosphaeraceae	Freshwater	69	4549	1.51682
GCA_903901045	Brocadiae	CAIUPP01	CAIUPP01	Freshwater	150	3916	3.83044
GCA_903902195	UBA1135	UBA2386	UBA2386	Freshwater	24	3868	0.620476
GCA_903904835	Planctomycetia	Planctomycetales	Planctomycetaceae	Freshwater	102	6461	1.5787
GCA_903905665	Phycisphaerae	UBA1845	UBA1845	Freshwater	32	3123	1.02466
GCA_903910055	UBA1135	UBA1135	GCA-002686595	Freshwater	33	3259	1.01258
GCA_903911795	Planctomycetia	Planctomycetales	Planctomycetaceae	Freshwater	107	7424	1.44127
GCA_903912515	Planctomycetia	Gemmatales	Gemmataceae	Freshwater	74	4472	1.65474
GCA_903914415	Phycisphaerae	UBA1845	Fen-1342	Freshwater	60	4129	1.45314
GCA_903915205	Planctomycetia	Pirellulales	Pirellulaceae	Freshwater	54	4106	1.31515
GCA_903916245	Other	GCA-002687715	CAIWVZ01	Freshwater	42	3000	1.4
GCA_903917235	Planctomycetia	Pirellulales	UBA1268	Freshwater	63	3838	1.64148
GCA_903917635	Planctomycetia	Pirellulales	Pirellulaceae	Freshwater	77	6015	1.28013
GCA_903919035	Planctomycetia	Pirellulales	UBA1268	Freshwater	51	2939	1.73528
GCA_903919355	UBA1135	UBA1135	GCA-002686595	Freshwater	33	3546	0.930626
GCA_903920425	Planctomycetia	Pirellulales	Pirellulaceae	Freshwater	95	5934	1.60094
GCA_903920755	Planctomycetia	Pirellulales	Pirellulaceae	Freshwater	86	4936	1.7423
GCA_903921605	Planctomycetia	Planctomycetales	Planctomycetaceae	Freshwater	96	7513	1.27779
GCA_903922425	Phycisphaerae	Phycisphaerales	Phycisphaeraceae	Freshwater	129	3901	3.30684
GCA_903923125	Phycisphaerae	Phycisphaerales	SM1A02	Freshwater	40	2720	1.47059
GCA_903924375	Planctomycetia	Planctomycetales	Planctomycetaceae	Freshwater	78	5629	1.38568
GCA_903924405	Planctomycetia	Planctomycetales	Planctomycetaceae	Freshwater	76	4790	1.58664
GCA_903927685	Planctomycetia	Pirellulales	Pirellulaceae	Freshwater	522	9461	5.51739
GCA_903927855	Phycisphaerae	Sedimentisphaerales	SG8-4	Freshwater	50	2078	2.40616
GCA_903928115	UBA1135	UBA1135	GCA-002686595	Freshwater	40	3550	1.12676
GCA_903929765	Phycisphaerae	FEN-1346	JAACEH01	Freshwater	59	3291	1.79277
GCA_903929885	Phycisphaerae	Phycisphaerales	SM1A02	Freshwater	46	2873	1.60111
GCA_903929995	Planctomycetia	Gemmatales	Gemmataceae	Freshwater	65	4377	1.48504
GCA_903930765	Planctomycetia	Pirellulales	Pirellulaceae	Freshwater	81	4635	1.74757
GCA_903931935	Planctomycetia	Planctomycetales	Planctomycetaceae	Freshwater	97	6819	1.4225
GCA_903932765	Planctomycetia	Pirellulales	UBA1268	Freshwater	81	4646	1.74344
GCA_903932945	Planctomycetia	Pirellulales	UBA1268	Freshwater	83	3754	2.21097
GCA_903933515	Phycisphaerae	Sedimentisphaerales	UBA12454	Freshwater	94	3096	3.03618
GCA_903934165	Phycisphaerae	Phycisphaerales	SM1A02	Freshwater	22	2721	0.808526
GCA_903934205	Planctomycetia	Gemmatales	Gemmataceae	Freshwater	80	3949	2.02583
GCA_903935555	Planctomycetia	Pirellulales	UBA1268	Freshwater	69	3382	2.04021
GCA_903937875	Planctomycetia	Pirellulales	UBA1268	Freshwater	92	4268	2.15558
GCA_903937965	Planctomycetia	Pirellulales	UBA1268	Freshwater	61	3084	1.97795
GCA_903938605	Planctomycetia	Pirellulales	UBA1268	Freshwater	59	2974	1.98386
GCA_903939855	Planctomycetia	Pirellulales	UBA1268	Freshwater	72	3356	2.14541
GCA_903949225	Planctomycetia	Pirellulales	UBA1268	Freshwater	77	4253	1.81049
GCA_903952835	Planctomycetia	Pirellulales	UBA1268	Freshwater	68	3426	1.98482
GCA_903958075	Planctomycetia	Pirellulales	UBA1268	Freshwater	73	4313	1.69256
GCA_903958265	Planctomycetia	Pirellulales	UBA1268	Freshwater	76	3438	2.21059
GCA_903958495	Phycisphaerae	Phycisphaerales	SM1A02	Freshwater	15	2732	0.549048
GCA_903959485	Planctomycetia	Gemmatales	Gemmataceae	Freshwater	77	3784	2.03488
GCA_903960105	Planctomycetia	Pirellulales	UBA1268	Freshwater	87	3725	2.33557
GCA_903960325	Planctomycetia	Pirellulales	UBA1268	Freshwater	53	2815	1.88277
GCA_903961185	Planctomycetia	Pirellulales	UBA1268	Freshwater	50	3117	1.60411
GCA_903961425	Planctomycetia	Pirellulales	UBA1268	Freshwater	98	4381	2.23693
GCA_903961655	Planctomycetia	Pirellulales	UBA1268	Freshwater	62	3976	1.55936
GCA_905339235	Phycisphaerae	Phycisphaerales	SM1A02	Other	50	3961	1.26231
GCA_905480235	Planctomycetia	Pirellulales	Pirellulaceae	Marine	49	3907	1.25416
GCA_905480395	Phycisphaerae	Phycisphaerales	SM1A02	Marine	43	2720	1.58088
GCA_905480545	Planctomycetia	Pirellulales	Pirellulaceae	Marine	80	4771	1.6768

## Sheet: Table S9
Table S9. The CAZyme percentage identity estimated by DIAMOND.
Genome	Gene_ID	CAZy_ID	identity	Length	Mismatches	Gap_Open	Gene_Start	Gene_End	CAZy_Start	CAZy_End	E_Value	Bit_Score
3300000227_3	3300000227.a:TB_AS07_7DRAFT_10000060_63	QGJ68366.1|GH38|	34.2	973	605	10	4	963	4	954	6e-170	525.8
3300000227_3	3300000227.a:TB_AS07_7DRAFT_10002304_7	ASV76038.1|CBM47|	34.4	851	350	16	109	920	252	933	2.5e-131	422.9
3300000227_3	3300000227.a:TB_AS07_7DRAFT_10002248_7	AWP04987.1|GT13|	36	951	471	22	12	917	87	944	2.9e-162	521.9
3300000227_3	3300000227.a:TB_AS07_7DRAFT_10007544_2	QEH38879.1|CBM84|	36.8	658	377	20	35	673	43	680	2.9e-109	350.1
3300000227_3	3300000227.a:TB_AS07_7DRAFT_10000060_18	CAD72594.1|GH43|	37.5	526	289	13	47	542	53	568	8.1e-103	344.7
3300000227_3	3300000227.a:TB_AS07_7DRAFT_10005747_1	AWZ17133.1|GH13_30|	37.6	1134	633	23	4	1091	404	1508	4.6e-226	698
3300000227_3	3300000227.a:TB_AS07_7DRAFT_10001610_3	AXG41146.1|GH6|	37.9	708	365	9	164	807	163	859	7.6e-144	452.2
3300000227_3	3300000227.a:TB_AS07_7DRAFT_10002590_7	QBQ55156.1|CBM50|	38	623	357	6	155	775	107	702	3.5e-105	348.6
3300000227_3	3300000227.a:TB_AS07_7DRAFT_10003357_3	AEK43727.1|CBM13|	38.4	672	386	13	31	685	52	712	7.2e-142	440.7
3300000227_3	3300000227.a:TB_AS07_7DRAFT_10000060_45	QDT68860.1|GH117|	39	615	312	16	46	612	24	623	1.1e-114	379.8
3300000227_3	3300000227.a:TB_AS07_7DRAFT_10003398_3	EAY27441.1|GH109|	39.6	442	241	7	5	427	7	441	4.5e-111	339
3300000227_3	3300000227.a:TB_AS07_7DRAFT_10006781_4	ASV75097.1|GH0|	39.6	654	358	15	31	660	56	696	1.3e-137	438.3
3300000227_3	3300000227.a:TB_AS07_7DRAFT_10000474_3	ASV72750.1|GH141|	40.1	908	505	16	28	916	22	909	2.6e-225	665.6
3300000227_3	3300000227.a:TB_AS07_7DRAFT_10002074_1	QEG39182.1|CBM32|	40.9	910	455	16	1	840	178	1074	1.5e-180	558.9
3300000227_3	3300000227.a:TB_AS07_7DRAFT_10003220_1	QDV17547.1|CBM6|	41.7	629	343	11	33	655	6	616	1.4e-156	498.4
3300000227_3	3300000227.a:TB_AS07_7DRAFT_10000670_20	ASV76479.1|GT4|	42	445	205	5	9	452	6	398	1.7e-108	331.6
3300000227_3	3300000227.a:TB_AS07_7DRAFT_10012861_1	QDT06409.1|GH0|	42.1	480	245	7	72	543	24	478	1.2e-115	366.7
3300000227_3	3300000227.a:TB_AS07_7DRAFT_10000474_14	QJE98553.1|CE12|	42.4	493	252	5	36	511	255	732	4.4e-130	400.2
3300000227_3	3300000227.a:TB_AS07_7DRAFT_10003196_5	CAN65674.1|GH28|	42.7	560	291	8	61	617	97	629	1.4e-144	456.8
3300000227_3	3300000227.a:TB_AS07_7DRAFT_10001048_7	APZ95839.1|CBM32|	42.9	476	210	12	100	559	21	450	1.1e-113	357.1
3300000227_3	3300000227.a:TB_AS07_7DRAFT_10000670_7	QDV39716.1|PL0|	43.2	888	442	20	25	894	42	885	7.3e-211	627.1
3300000227_3	3300000227.a:TB_AS07_7DRAFT_10001362_2	ASV76050.1|GT41|	44.3	451	245	4	582	1030	267	713	4e-120	389.8
3300000227_3	3300000227.a:TB_AS07_7DRAFT_10000262_3	QEF98196.1|GH33|	44.3	460	209	8	42	491	37	459	4.6e-118	370.5
3300000227_3	3300000227.a:TB_AS07_7DRAFT_10001997_7	ASV75932.1|GT21|	44.3	411	225	3	3	411	29	437	8.8e-103	318.2
3300000227_3	3300000227.a:TB_AS07_7DRAFT_10000839_14	AWM40795.1|GH33|	44.5	467	222	12	23	468	7	457	5.3e-114	360.5
3300000227_3	3300000227.a:TB_AS07_7DRAFT_10002418_5	ADW07286.1|CBM13|	45	649	332	11	58	698	49	680	1.6e-187	560.8
3300000227_3	3300000227.a:TB_AS07_7DRAFT_10002803_3	ARC16067.1|GT2|	45.5	435	230	5	1	432	260	690	9.1e-124	379.4
3300000227_3	3300000227.a:TB_AS07_7DRAFT_10000723_14	AKJ65363.1|GH2|	45.8	465	216	11	30	483	20	459	1.9e-111	363.2
3300000227_3	3300000227.a:TB_AS07_7DRAFT_10000341_13	VDZ68364.1|GH13_11|	46.8	402	206	5	9	405	174	572	1.1e-123	375.2
3300000227_3	3300000227.a:TB_AS07_7DRAFT_10000735_11	QGQ24128.1|PL0|	47.5	364	184	4	50	408	16	377	7.5e-121	362.8
3300000227_3	3300000227.a:TB_AS07_7DRAFT_10006077_3	QHI69093.1|CBM4|	47.5	499	214	13	19	487	15	495	2.3e-132	404.1
3300000227_3	3300000227.a:TB_AS07_7DRAFT_10001692_1	QDT74192.1|GH0|	47.5	583	285	7	1	576	105	673	1.3e-159	485
3300000227_3	3300000227.a:TB_AS07_7DRAFT_10000723_18	AOW10294.1|GH139|	47.7	434	210	9	500	928	324	745	2.6e-127	406.8
3300000227_3	3300000227.a:TB_AS07_7DRAFT_10000341_21	AXP81648.1|GH32|	47.8	450	218	7	3	448	1	437	4.4e-125	391.3
3300000227_3	3300000227.a:TB_AS07_7DRAFT_10007404_3	ASV75857.1|GT4|	48.5	1048	458	6	45	1092	3	968	9.1e-305	877.9
3300000227_3	3300000227.a:TB_AS07_7DRAFT_10000614_11	QDU74197.1|GT19|	48.6	407	185	5	1	404	1	386	1.2e-129	386
3300000227_3	3300000227.a:TB_AS07_7DRAFT_10005091_1	ASV74944.1|PL0|	48.6	523	261	7	35	552	5	524	7.6e-164	484.2
3300000227_3	3300000227.a:TB_AS07_7DRAFT_10000670_3	ASV76496.1|GT4|	48.7	394	191	5	20	406	10	399	1.1e-124	370.9
3300000227_3	3300000227.a:TB_AS07_7DRAFT_10003196_2	ASV75913.1|GT83|	49.1	586	270	6	3	582	5	568	1.2e-175	515.8
3300000227_3	3300000227.a:TB_AS07_7DRAFT_10001046_9	VUW72999.1|AA1|	49.1	452	206	8	223	667	191	625	2.1e-123	402.1
3300000227_3	3300000227.a:TB_AS07_7DRAFT_10004961_2	AQT69174.1|CBM32|	49.1	788	351	10	75	825	180	954	6.1e-262	758.4
3300000227_3	3300000227.a:TB_AS07_7DRAFT_10004155_1	ASV74947.1|GT4|	50	368	168	2	1	359	24	384	5.4e-117	349.7
3300000227_3	3300000227.a:TB_AS07_7DRAFT_10000262_14	ASV75960.1|GT9|	50	336	164	2	19	353	16	348	1.8e-106	320.5
3300000227_3	3300000227.a:TB_AS07_7DRAFT_10000723_20	ASV75974.1|GH5|	50.1	696	316	7	86	760	40	725	1.1e-232	672.5
3300000227_3	3300000227.a:TB_AS07_7DRAFT_10002133_1	QDU88855.1|GH29|	50.8	396	172	7	56	430	26	419	2.5e-123	388.7
3300000227_3	3300000227.a:TB_AS07_7DRAFT_10000617_13	QDS98808.1|GH33|	50.9	350	169	1	29	375	42	391	1.9e-113	352.4
3300000227_3	3300000227.a:TB_AS07_7DRAFT_10002441_6	ASV75655.1|GT4|	51.2	377	181	2	1	375	1	376	1.6e-119	355.5
3300000227_3	3300000227.a:TB_AS07_7DRAFT_10005042_3	ASV74018.1|GH0|	51.3	989	461	8	63	1043	62	1037	0	1056.6
3300000227_3	3300000227.a:TB_AS07_7DRAFT_10008633_3	ASV74964.1|GT4|	51.4	418	184	4	1	408	1	409	8.5e-136	399.8
3300000227_3	3300000227.a:TB_AS07_7DRAFT_10000670_4	QDV39717.1|GT4|	51.7	360	171	2	36	393	7	365	3.2e-105	320.5
3300000227_3	3300000227.a:TB_AS07_7DRAFT_10003998_5	AUG57914.1|GT4|	52.1	422	200	2	4	424	466	886	3.4e-151	456.4
3300000227_3	3300000227.a:TB_AS07_7DRAFT_10004412_3	ASV74032.1|GH106|	52.3	1193	376	3	30	1222	23	1022	0	1249.6
3300000227_3	3300000227.a:TB_AS07_7DRAFT_10007411_2	AZL15609.1|GH0|	52.5	314	142	2	2	310	3	314	1.6e-109	325.5
3300000227_3	3300000227.a:TB_AS07_7DRAFT_10003196_4	QDT16219.1|GH0|	52.5	354	153	5	25	373	27	370	2.8e-120	374
3300000227_3	3300000227.a:TB_AS07_7DRAFT_10008522_3	QDU95146.1|GH33|	52.6	340	153	3	490	825	31	366	1.1e-119	370.9
3300000227_3	3300000227.a:TB_AS07_7DRAFT_10004336_2	ASV73299.1|GT4|	52.7	372	174	2	16	386	7	377	4.1e-126	373.6
3300000227_3	3300000227.a:TB_AS07_7DRAFT_10001335_12	ASV76288.1|GH0|	53.2	1162	520	9	73	1215	36	1192	0	1154.8
3300000227_3	3300000227.a:TB_AS07_7DRAFT_10000658_5	AMV21682.1|GH33|	53.3	664	292	8	27	686	6	655	6e-241	700.3
3300000227_3	3300000227.a:TB_AS07_7DRAFT_10000341_10	ASV73892.1|GT4|	53.4	384	179	0	6	389	5	388	1.3e-141	413.3
3300000227_3	3300000227.a:TB_AS07_7DRAFT_10001461_2	ABJ86506.1|CBM67|GH78|	53.7	1064	479	6	37	1089	18	1078	0	1215.7
3300000227_3	3300000227.a:TB_AS07_7DRAFT_10000670_11	ASV76489.1|GT2|	53.8	299	130	2	5	303	3	293	2.5e-103	309.7
3300000227_3	3300000227.a:TB_AS07_7DRAFT_10001659_3	ASV75207.1|GH0|	54.1	1098	497	5	37	1129	30	1125	0	1231.1
3300000227_3	3300000227.a:TB_AS07_7DRAFT_10005979_1	ASV76242.1|GT9|	54.4	351	160	0	1	351	1	351	1.3e-131	384.4
3300000227_3	3300000227.a:TB_AS07_7DRAFT_10006918_3	ADN17640.1|GT2|	54.4	320	142	3	3	319	11	329	3.2e-110	340.9
3300000227_3	3300000227.a:TB_AS07_7DRAFT_10005979_4	ASV74728.1|GH5|	54.8	447	197	3	38	481	41	485	1.1e-180	520
3300000227_3	3300000227.a:TB_AS07_7DRAFT_10005614_4	QDV25461.1|CE9|	54.9	297	134	0	1	297	12	308	3.1e-107	333.2
3300000227_3	3300000227.a:TB_AS07_7DRAFT_10015204_2	QEH38844.1|GH33|	54.9	357	159	2	66	422	14	368	1.9e-141	412.9
3300000227_3	3300000227.a:TB_AS07_7DRAFT_10000654_8	QIF02501.1|CBM67|	55.2	413	179	3	105	513	21	431	6.7e-159	476.1
3300000227_3	3300000227.a:TB_AS07_7DRAFT_10000670_14	ASV76486.1|GT4|	55.3	403	177	2	1	402	1	401	9.5e-159	459.5
3300000227_3	3300000227.a:TB_AS07_7DRAFT_10001105_2	AHO06742.1|GT2|	55.5	631	279	2	8	638	3	631	1.2e-233	693
3300000227_3	3300000227.a:TB_AS07_7DRAFT_10000713_15	VIP01271.1|GH5|	55.6	351	143	3	40	378	21	370	3.8e-145	421.4
3300000227_3	3300000227.a:TB_AS07_7DRAFT_10002876_6	ASV75032.1|GH116|	55.9	1084	472	5	20	1098	29	1111	0	1246.1
3300000227_3	3300000227.a:TB_AS07_7DRAFT_10001389_5	ASV74391.1|GT30|	56	448	187	4	6	443	6	453	3.7e-167	484.2
3300000227_3	3300000227.a:TB_AS07_7DRAFT_10004351_4	ASV74710.1|GH0|	56.3	593	245	8	34	619	36	621	1.3e-235	670.2
3300000227_3	3300000227.a:TB_AS07_7DRAFT_10000722_12	QDU97750.1|CE9|	56.4	330	144	0	65	394	36	365	4.9e-127	377.1
3300000227_3	3300000227.a:TB_AS07_7DRAFT_10004155_5	ASV74968.1|GT2|	56.5	336	144	1	1	336	1	334	2.6e-135	392.5
3300000227_3	3300000227.a:TB_AS07_7DRAFT_10001232_7	ASV74990.1|GH0|	56.7	852	362	4	29	879	28	873	0	997.3
3300000227_3	3300000227.a:TB_AS07_7DRAFT_10000341_11	ASV73893.1|GT4|	56.8	380	163	1	4	383	6	384	2.6e-148	429.5
3300000227_3	3300000227.a:TB_AS07_7DRAFT_10000524_14	CBA03971.1|GT30|	56.8	384	160	5	6	388	4	382	3.4e-140	430.6
3300000227_3	3300000227.a:TB_AS07_7DRAFT_10002268_1	ASV74706.1|GH0|	57.3	466	196	1	43	505	37	502	1e-199	577.8
3300000227_3	3300000227.a:TB_AS07_7DRAFT_10006231_1	VTR91273.1|GH33|	58.2	450	185	3	49	495	24	473	4.7e-192	564.3
3300000227_3	3300000227.a:TB_AS07_7DRAFT_10001362_5	QDT14242.1|GT0|	58.3	343	141	2	1	341	1	343	3.6e-149	429.1
3300000227_3	3300000227.a:TB_AS07_7DRAFT_10001597_1	ASV76511.1|GH145|	58.3	417	173	1	33	448	28	444	1.5e-187	534.3
3300000227_3	3300000227.a:TB_AS07_7DRAFT_10002629_8	ASV75432.1|PL29|	58.3	508	209	3	44	548	23	530	2.2e-218	620.2
3300000227_3	3300000227.a:TB_AS07_7DRAFT_10003788_3	ASV73660.1|GT2|	58.5	475	197	0	35	509	56	530	2.9e-200	572
3300000227_3	3300000227.a:TB_AS07_7DRAFT_10000617_18	ASV76562.1|GH10|	59	437	176	2	5	441	4	437	8.1e-195	552.4
3300000227_3	3300000227.a:TB_AS07_7DRAFT_10000415_2	ASV74703.1|CBM67|GH78|	59.2	1074	276	5	34	949	5	1074	0	1273.8
3300000227_3	3300000227.a:TB_AS07_7DRAFT_10001280_5	ASV75008.1|PL35|	60.3	589	228	3	46	633	36	619	1.3e-267	751.9
3300000227_3	3300000227.a:TB_AS07_7DRAFT_10009033_1	ASV75422.1|CBM32|GH2|	60.4	1103	426	5	2	1097	1	1099	0	1390.2
3300000227_3	3300000227.a:TB_AS07_7DRAFT_10003159_3	QDU37030.1|GH165|	60.4	457	175	3	8	462	5	457	3e-207	585.1
3300000227_3	3300000227.a:TB_AS07_7DRAFT_10000722_18	QDU28672.1|CE14|	60.5	228	90	0	2	229	3	230	6.7e-105	307
3300000227_3	3300000227.a:TB_AS07_7DRAFT_10000199_26	ASV73773.1|GH5|	60.6	513	197	2	29	541	19	526	1e-236	666.4
3300000227_3	3300000227.a:TB_AS07_7DRAFT_10004155_3	ASV74970.1|GT4|	61.5	351	135	0	12	362	11	361	2.2e-154	446
3300000227_3	3300000227.a:TB_AS07_7DRAFT_10001576_8	ASV74745.1|GH77|	61.6	516	194	3	1	512	1	516	2.7e-231	651.4
3300000227_3	3300000227.a:TB_AS07_7DRAFT_10000635_10	ARF90664.1|GT4|	62.2	315	119	0	3	317	447	761	1.6e-141	423.3
3300000227_3	3300000227.a:TB_AS07_7DRAFT_10004155_6	ASV74967.1|GT4|	62.3	390	147	0	1	390	1	390	4.8e-188	531.6
3300000227_3	3300000227.a:TB_AS07_7DRAFT_10000341_20	ASV73298.1|CBM38|GH32|	62.3	727	263	6	9	729	4	725	0	949.9
3300000227_3	3300000227.a:TB_AS07_7DRAFT_10000654_12	ASV73385.1|GT2|	62.9	232	86	0	7	238	8	239	4.5e-104	306.6
3300000227_3	3300000227.a:TB_AS07_7DRAFT_10009037_1	ASV75718.1|CBM57|	63.3	970	349	3	61	1024	32	1000	0	1289.6
3300000227_3	3300000227.a:TB_AS07_7DRAFT_10002560_1	AMV40294.1|GH29|	63.4	284	102	2	2	283	203	486	2.4e-124	368.2
3300000227_3	3300000227.a:TB_AS07_7DRAFT_10001154_7	ASV74649.1|GT4|	63.7	413	149	1	1	412	1	413	1.4e-185	526.2
3300000227_3	3300000227.a:TB_AS07_7DRAFT_10007027_2	QEH38487.1|CE0|	63.8	400	140	1	23	417	867	1266	1.3e-179	539.3
3300000227_3	3300000227.a:TB_AS07_7DRAFT_10000340_29	ASV76404.1|GT5|	63.8	489	175	1	1	489	1	487	9.4e-239	667.5
3300000227_3	3300000227.a:TB_AS07_7DRAFT_10001717_2	ASV73728.1|CE0|	63.9	689	245	3	119	804	39	726	0	912.5
3300000227_3	3300000227.a:TB_AS07_7DRAFT_10006544_1	ASV74706.1|GH0|	64.4	326	111	2	1	321	316	641	3e-159	469.9
3300000227_3	3300000227.a:TB_AS07_7DRAFT_10007330_1	QAY63367.1|GT2|	64.6	285	99	2	7	290	317	600	2.1e-116	352.1
3300000227_3	3300000227.a:TB_AS07_7DRAFT_10009760_3	QDU41104.1|GH33|	65.3	375	125	2	19	391	26	397	9.6e-185	522.7
3300000227_3	3300000227.a:TB_AS07_7DRAFT_10000812_11	ASV74948.1|GT2|	65.4	306	106	0	1	306	1	306	3.8e-141	407.1
3300000227_3	3300000227.a:TB_AS07_7DRAFT_10003671_4	ASV74440.1|GT4|	65.5	386	133	0	13	398	1	386	4.7e-182	516.2
3300000227_3	3300000227.a:TB_AS07_7DRAFT_10007278_2	ASV74033.1|GH33|	65.9	249	83	2	26	272	20	268	6.6e-116	359.8
3300000227_3	3300000227.a:TB_AS07_7DRAFT_10001887_5	ASV73688.1|GH127|	66.2	580	195	1	36	615	37	615	2.9e-293	815.8
3300000227_3	3300000227.a:TB_AS07_7DRAFT_10000297_4	ASV73688.1|GH127|	66.2	580	195	1	36	615	37	615	2.9e-293	815.8
3300000227_3	3300000227.a:TB_AS07_7DRAFT_10008074_1	ASV74270.1|GH51|	66.4	773	260	0	36	808	30	802	0	1104.7
3300000227_3	3300000227.a:TB_AS07_7DRAFT_10007631_4	ASV76384.1|GH57|	66.4	718	239	1	7	724	3	718	0	990.7
3300000227_3	3300000227.a:TB_AS07_7DRAFT_10007544_1	ASV73565.1|CBM38|GH116|	66.6	1009	325	6	1	1006	15	1014	0	1429.8
3300000227_3	3300000227.a:TB_AS07_7DRAFT_10002112_5	ASV74791.1|GH51|	66.7	604	195	3	24	625	31	630	2.7e-304	845.1
3300000227_3	3300000227.a:TB_AS07_7DRAFT_10005091_2	ASV74945.1|GT4|	67.7	409	132	0	1	409	1	409	2e-202	570.5
3300000227_3	3300000227.a:TB_AS07_7DRAFT_10000966_1	ASV76800.1|GH29|	68.8	581	172	4	9	582	3	581	1.5e-306	849.4
3300000227_3	3300000227.a:TB_AS07_7DRAFT_10003357_2	QDV45889.1|GH0|	68.9	444	137	1	9	452	11	453	8.1e-236	656.8
3300000227_3	3300000227.a:TB_AS07_7DRAFT_10001525_8	ASV76035.1|GH2|	69	723	219	2	16	737	22	740	0	1104.7
3300000227_3	3300000227.a:TB_AS07_7DRAFT_10004155_7	ASV74966.1|GT4|	69.3	384	118	0	4	387	3	386	2.5e-203	570.5
3300000227_3	3300000227.a:TB_AS07_7DRAFT_10000060_29	ASV76730.1|GT2|	69.3	316	97	0	4	319	5	320	5e-162	459.5
3300000227_3	3300000227.a:TB_AS07_7DRAFT_10008633_5	ASV74966.1|GT4|	69.3	384	118	0	4	387	3	386	2.5e-203	570.5
3300000227_3	3300000227.a:TB_AS07_7DRAFT_10003062_3	ASV75983.1|GT2|	69.4	229	70	0	5	233	7	235	9.4e-120	346.3
3300000227_3	3300000227.a:TB_AS07_7DRAFT_10006748_2	ASV74486.1|GH39|	69.7	399	121	0	20	418	32	430	2.6e-220	615.1
3300000227_3	3300000227.a:TB_AS07_7DRAFT_10008311_4	ASV74486.1|GH39|	69.7	399	121	0	20	418	32	430	2.6e-220	615.1
3300000227_3	3300000227.a:TB_AS07_7DRAFT_10014455_2	ASV75225.1|GH0|	70	440	131	1	17	455	12	451	3.6e-230	642.5
3300000227_3	3300000227.a:TB_AS07_7DRAFT_10004689_1	ASV74198.1|CBM4|GH148|	70	869	244	6	10	868	12	873	0	1269.6
3300000227_3	3300000227.a:TB_AS07_7DRAFT_10002082_10	ASV73819.1|GH0|	70.2	356	104	2	66	420	54	408	5e-188	532.7
3300000227_3	3300000227.a:TB_AS07_7DRAFT_10000670_19	ASV76480.1|GT2|	70.2	272	78	2	3	272	6	276	3.4e-136	389.8
3300000227_3	3300000227.a:TB_AS07_7DRAFT_10003998_2	ASV76801.1|GH141|	70.3	700	204	3	10	705	12	711	0	1061.2
3300000227_3	3300000227.a:TB_AS07_7DRAFT_10001335_11	ASV76289.1|GH5_36|	70.3	387	114	1	18	404	4	389	2e-215	600.5
3300000227_3	3300000227.a:TB_AS07_7DRAFT_10006617_4	ASV74040.1|CE14|	72.1	272	76	0	1	272	1	272	1e-148	421.4
3300000227_3	3300000227.a:TB_AS07_7DRAFT_10009454_1	ASV75458.1|GH50|	72.3	311	85	1	1	311	247	556	3.8e-170	493.8
3300000227_3	3300000227.a:TB_AS07_7DRAFT_10002133_2	ASV73493.1|GH0|	72.4	449	123	1	13	461	9	456	5e-247	685.6
3300000227_3	3300000227.a:TB_AS07_7DRAFT_10000654_3	ASV74750.1|CE15|	72.5	408	110	1	39	446	56	461	1.3e-236	659.1
3300000227_3	3300000227.a:TB_AS07_7DRAFT_10000060_55	ASV74087.1|GH127|	72.7	725	190	3	39	755	33	757	0	1146
3300000227_3	3300000227.a:TB_AS07_7DRAFT_10004102_3	ASV74790.1|GH88|	72.7	373	101	1	1	372	1	373	1.1e-208	581.6
3300000227_3	3300000227.a:TB_AS07_7DRAFT_10000776_2	ASV73444.1|GH163|	72.8	596	159	3	22	616	7	600	0	927.9
3300000227_3	3300000227.a:TB_AS07_7DRAFT_10002805_8	ASV73096.1|GH29|	73	459	115	4	8	464	15	466	3.3e-256	709.5
3300000227_3	3300000227.a:TB_AS07_7DRAFT_10003143_2	ASV73958.1|CE11|	73.2	291	78	0	1	291	1	291	5.9e-156	444.1
3300000227_3	3300000227.a:TB_AS07_7DRAFT_10006489_5	ASV74767.1|GH0|	75.1	441	109	1	8	447	8	448	3.8e-253	700.3
3300000227_3	3300000227.a:TB_AS07_7DRAFT_10002805_6	ASV72750.1|GH141|	75.1	856	212	1	32	887	25	879	0	1405.2
3300000227_3	3300000227.a:TB_AS07_7DRAFT_10000586_11	ASV76199.1|GH0|	75.5	462	113	0	1	462	1	462	1.7e-270	745.3
3300000227_3	3300000227.a:TB_AS07_7DRAFT_10000275_15	ASV73931.1|GH0|	76.7	443	103	0	3	445	4	446	1.8e-261	721.1
3300000227_3	3300000227.a:TB_AS07_7DRAFT_10006781_2	ASV76746.1|GH0|	77.8	685	149	2	18	701	18	700	0	1155.6
3300000227_3	3300000227.a:TB_AS07_7DRAFT_10004351_5	ASV74711.1|CBM51|GH27|	78.1	407	89	0	1	407	298	704	1.1e-254	713
3300000227_3	3300000227.a:TB_AS07_7DRAFT_10002590_6	ASV75656.1|GH0|	79.3	429	81	3	9	429	8	436	1.1e-258	713
3300000227_3	3300000227.a:TB_AS07_7DRAFT_10008633_2	ASV74960.1|GT2|	79.5	298	58	2	3	299	10	305	1e-175	492.7
3300000227_3	3300000227.a:TB_AS07_7DRAFT_10006748_6	ASV72914.1|GH0|	80.5	344	66	1	19	361	13	356	8.8e-209	583.9
3300000227_3	3300000227.a:TB_AS07_7DRAFT_10000405_15	ASV75755.1|CBM48|GH13_9|	80.7	735	142	0	1	735	11	745	0	1333.2
3300000227_3	3300000227.a:TB_AS07_7DRAFT_10002554_7	ASV74594.1|GH0|	81	410	78	0	41	450	8	417	4.4e-261	719.2
3300000227_3	3300000227.a:TB_AS07_7DRAFT_10005332_2	ASV76432.1|GH0|	81.1	439	82	1	11	449	128	565	4e-272	753.1
3300000227_3	3300000227.a:TB_AS07_7DRAFT_10000586_3	ASV73393.1|GT35|	81.4	711	132	0	20	730	33	743	0	1211.8
3300000227_3	3300000227.a:TB_AS07_7DRAFT_10003812_8	ASV75926.1|CE14|	81.6	244	45	0	6	249	5	248	4e-151	426
3300000227_3	3300000227.a:TB_AS07_7DRAFT_10004866_3	ASV76034.1|GH16|	81.6	245	45	0	32	276	34	278	2e-162	456.4
3300000227_3	3300000227.a:TB_AS07_7DRAFT_10003398_2	ASV75818.1|GH5|	82.5	441	77	0	29	469	27	467	2.2e-293	803.9
3300000227_3	3300000227.a:TB_AS07_7DRAFT_10001039_1	ASV74079.1|CBM48|GH13_11|	85.3	584	86	0	3	586	144	727	0	1082.4
3300001095_3	3300001095.a:JGI12104J13512_1000037_104	QGQ28479.1|GH0|	29.1	910	534	28	20	891	22	858	8.7e-105	349.4
3300001095_3	3300001095.a:JGI12104J13512_1000083_24	AOW10294.1|GH139|	33.9	918	398	17	22	928	24	743	5.4e-164	502.7
3300001095_3	3300001095.a:JGI12104J13512_1000070_40	QGJ68366.1|GH38|	34.6	956	585	11	1	936	1	936	6e-179	548.9
3300001095_3	3300001095.a:JGI12104J13512_1000069_62	AWW17216.1|GT1|	34.6	703	346	18	109	757	30	672	3.7e-111	372.9
3300001095_3	3300001095.a:JGI12104J13512_1000074_4	ASV76038.1|CBM47|	34.7	733	381	19	127	814	261	940	1.2e-122	396.7
3300001095_3	3300001095.a:JGI12104J13512_1000074_24	QEH38879.1|CBM84|	34.9	693	410	23	2	672	10	683	2.2e-111	355.5
3300001095_3	3300001095.a:JGI12104J13512_1000070_43	AWP04987.1|GT13|	35.3	921	455	18	15	889	93	918	7.4e-161	518.1
3300001095_3	3300001095.a:JGI12104J13512_1000115_41	ASV76038.1|CBM47|	36.9	799	391	15	219	981	202	923	6.1e-141	450.3
3300001095_3	3300001095.a:JGI12104J13512_1000058_18	AWZ17133.1|GH13_30|	37.1	1206	681	27	5	1163	405	1579	2.1e-235	722.6
3300001095_3	3300001095.a:JGI12104J13512_1000105_12	QDO71128.1|CBM51|	37.4	1036	561	13	982	1980	345	1329	3.3e-228	718.8
3300001095_3	3300001095.a:JGI12104J13512_1000029_74	QBQ55156.1|CBM50|	37.7	623	358	6	137	758	107	700	4.8e-105	347.8
3300001095_3	3300001095.a:JGI12104J13512_1000189_29	QDV66019.1|GH29|	37.8	529	264	8	24	527	3	491	6e-108	353.6
3300001095_3	3300001095.a:JGI12104J13512_1000161_36	CAD72594.1|GH43|	37.9	741	360	25	14	713	36	717	1.3e-148	476.9
3300001095_3	3300001095.a:JGI12104J13512_1000069_32	AXG41146.1|GH6|	38.1	712	362	11	172	816	171	870	8e-143	449.5
3300001095_3	3300001095.a:JGI12104J13512_1000082_62	QDT68860.1|GH117|	38.5	631	323	18	7	587	8	623	1.7e-112	373.2
3300001095_3	3300001095.a:JGI12104J13512_1000164_55	QDV62831.1|GH159|	38.7	530	277	14	83	576	25	542	1.1e-106	350.1
3300001095_3	3300001095.a:JGI12104J13512_1000600_8	QDV39716.1|PL0|	39.1	874	481	18	29	883	42	883	1.5e-186	564.3
3300001095_3	3300001095.a:JGI12104J13512_1000070_73	AXG41146.1|GH6|	39.7	741	402	9	153	876	165	877	1.1e-158	491.5
3300001095_3	3300001095.a:JGI12104J13512_1000083_41	ANE45099.1|CBM32|PL0|	39.7	567	303	12	286	818	1016	1577	7.4e-113	384.4
3300001095_3	3300001095.a:JGI12104J13512_1000084_50	QDO71128.1|CBM51|	39.8	1106	574	20	279	1358	290	1329	1.7e-269	809.3
3300001095_3	3300001095.a:JGI12104J13512_1000047_17	BBL03131.1|GH39|	40.8	449	261	2	38	483	30	476	2.6e-133	399.4
3300001095_3	3300001095.a:JGI12104J13512_1000092_40	QBQ55243.1|CBM50|	41.3	906	499	14	20	911	9	895	2e-188	576.2
3300001095_3	3300001095.a:JGI12104J13512_1000084_43	QDU79883.1|GH0|	41.7	660	357	7	51	701	27	667	4.9e-167	507.7
3300001095_3	3300001095.a:JGI12104J13512_1000399_22	QKZ13157.1|GH109|	41.8	452	233	9	3	432	1	444	2.4e-120	362.8
3300001095_3	3300001095.a:JGI12104J13512_1000082_28	APZ95839.1|CBM32|	41.8	469	212	13	103	560	33	451	2.5e-104	332.8
3300001095_3	3300001095.a:JGI12104J13512_1000082_29	ADW07286.1|CBM13|	41.8	650	357	9	52	698	49	680	6.9e-182	548.1
3300001095_3	3300001095.a:JGI12104J13512_1000029_8	SDT46315.1|GH145|	41.9	434	224	8	31	451	43	461	9.2e-103	328.2
3300001095_3	3300001095.a:JGI12104J13512_1000096_45	QJE98553.1|CE12|	42	498	261	5	29	511	248	732	8.8e-130	399.4
3300001095_3	3300001095.a:JGI12104J13512_1000084_66	QDT06409.1|GH0|	42	514	254	8	1	506	1	478	1.2e-125	391.3
3300001095_3	3300001095.a:JGI12104J13512_1000010_105	QDV38338.1|GH140|	42.1	477	241	10	26	492	24	475	1.3e-114	351.3
3300001095_3	3300001095.a:JGI12104J13512_1000089_2	QDV64056.1|CBM38|	42.3	501	241	10	33	501	31	515	2.2e-117	366.3
3300001095_3	3300001095.a:JGI12104J13512_1000011_23	QDV64056.1|CBM38|	42.3	501	241	10	33	501	31	515	2.2e-117	366.3
3300001095_3	3300001095.a:JGI12104J13512_1000001_158	QDV84158.1|CE6|	42.4	582	295	11	27	591	56	614	6.2e-135	419.1
3300001095_3	3300001095.a:JGI12104J13512_1000058_82	QDV40601.1|PL0|	42.7	459	238	11	11	457	15	460	5.9e-109	344
3300001095_3	3300001095.a:JGI12104J13512_1000001_27	QGY42223.1|GH140|	42.8	439	240	4	46	478	27	460	2.6e-126	380.2
3300001095_3	3300001095.a:JGI12104J13512_1000010_133	QDU36023.1|CBM38|	43	516	208	14	31	484	40	531	3.9e-115	358.6
3300001095_3	3300001095.a:JGI12104J13512_1000001_139	SPS74548.1|CBM6|	43.3	432	225	6	7	435	4	418	8.7e-114	360.5
3300001095_3	3300001095.a:JGI12104J13512_1000100_56	QDV45315.1|GH33|	43.6	472	227	8	17	478	14	456	1.5e-121	379.4
3300001095_3	3300001095.a:JGI12104J13512_1000074_58	ASV74033.1|GH33|	43.9	601	291	10	30	621	376	939	1.2e-160	500
3300001095_3	3300001095.a:JGI12104J13512_1000012_50	QGQ28272.1|GH0|	43.9	424	226	6	99	512	22	443	8e-108	336.3
3300001095_3	3300001095.a:JGI12104J13512_1000826_9	QDV22129.1|GH0|	44.2	556	265	12	49	576	24	562	3.4e-138	429.1
3300001095_3	3300001095.a:JGI12104J13512_1000012_61	QDU38823.1|GT4|	44.4	376	206	3	6	379	5	379	4.7e-107	326.2
3300001095_3	3300001095.a:JGI12104J13512_1000687_5	QEC56315.1|GH10|	44.7	396	209	6	52	442	26	416	2e-115	351.3
3300001095_3	3300001095.a:JGI12104J13512_1000001_29	QDU78557.1|CE0|	44.7	644	343	4	48	689	7	639	1.4e-196	574.3
3300001095_3	3300001095.a:JGI12104J13512_1000086_58	CAN80640.1|GT47|	44.8	426	225	7	7	428	942	1361	9.3e-105	343.2
3300001095_3	3300001095.a:JGI12104J13512_1000001_187	QDV40686.1|GH0|	44.9	450	229	9	33	470	25	467	7.4e-111	352.1
3300001095_3	3300001095.a:JGI12104J13512_1000463_1	QDV22996.1|PL10_1|	45.1	461	205	8	33	445	342	802	8.4e-129	398.7
3300001095_3	3300001095.a:JGI12104J13512_1000826_3	AKJ65363.1|GH2|	45.4	458	216	10	29	478	28	459	8.4e-119	382.9
3300001095_3	3300001095.a:JGI12104J13512_1000126_48	QDU88855.1|GH29|	46	565	280	8	40	582	19	580	1.7e-160	491.9
3300001095_3	3300001095.a:JGI12104J13512_1000135_32	AKJ65363.1|GH2|	46	452	208	10	40	476	24	454	6.1e-107	351.7
3300001095_3	3300001095.a:JGI12104J13512_1000001_142	ASV74893.1|GT4|	46.1	395	204	4	3	388	5	399	2.4e-110	334
3300001095_3	3300001095.a:JGI12104J13512_1000092_51	ARC16067.1|GT2|	46.4	435	226	5	1	432	260	690	1.1e-124	381.7
3300001095_3	3300001095.a:JGI12104J13512_1000328_27	VDZ68364.1|GH13_11|	46.5	402	207	5	10	406	174	572	4.7e-125	378.6
3300001095_3	3300001095.a:JGI12104J13512_1000567_7	ARN56258.1|CBM6|GH120|	46.5	761	225	9	20	622	25	761	4.4e-232	666.4
3300001095_3	3300001095.a:JGI12104J13512_1000281_21	CAN65674.1|GH28|	46.6	560	269	8	61	617	97	629	2.9e-157	490.3
3300001095_3	3300001095.a:JGI12104J13512_1000600_5	ASV76490.1|GT4|	46.6	380	192	3	21	389	7	386	1.1e-113	342.8
[truncated: 173,102 more rows]

## Sheet: Table S10
Table S10. The matrix contains the pairwise percentage identity between all planctomycetotal LPMO sequences.
[truncated: 58 more rows]
[truncated: 8 more columns]

[truncated: 1 more sheets: Table S11]
