# Supplementary material for: Comparative genomic analysis of Planctomycetota potential for polysaccharide degradation identifies biotechnologically relevant microbes
Source: BMC Genomics. 2024 May 27;25:523. doi: 10.1186/s12864-024-10413-z (PMC11131199; doi:10.1186/s12864-024-10413-z)
Supplement: Supplementary file 3 — Supplementary Material 3 [file 12864_2024_10413_MOESM3_ESM.xlsx]

## Sheet: Additional File 3
Additional File 3. Substrate specificity assigned to the GH and PL families based on [10] and the CAZy database (http://www.cazy.org/).
CAZyme family	Type	Substrate
GH1	Algal/plant biomass	Oligosaccharides
GH2	Algal/plant biomass	Oligosaccharides
GH3	Algal/plant biomass	Oligosaccharides
GH4	Algal/plant biomass	Oligosaccharides
GH5	Plant biomass	Cellulose-hemicellulose
GH6	Algal/plant biomass	Oligosaccharides
GH7	Plant biomass	Cellulose-hemicellulose
GH8	Plant biomass	Cellulose-hemicellulose
GH9	Plant biomass	Cellulose-hemicellulose
GH10	Plant biomass	Cellulose-hemicellulose
GH11	Plant biomass	Cellulose-hemicellulose
GH12	Plant biomass	Cellulose-hemicellulose
GH13	Algal/plant biomass	Glucan
GH14	Algal/plant biomass	Glucan
GH15	Algal/plant biomass	Glucan
GH16	Algal/plant biomass	Glucan
GH17	Algal/plant biomass	Glucan
GH18	Other	NAG-based
GH19	Other	NAG-based
GH20	Other	NAG-based
GH22	Other	NAG-based
GH23	Other	NAG-based
GH24	Other	NAG-based
GH25	Other	NAG-based
GH26	Plant biomass	Other
GH27	Algal/plant biomass	Oligosaccharides
GH28	Plant biomass	Pectin
GH29	Algal biomass	Other
GH30	Plant biomass	Cellulose-hemicellulose
GH31	Algal/plant biomass	Oligosaccharides
GH32	Algal/plant biomass	Glucan
GH33	Other	Other
GH34	Other	Other
GH35	Algal/plant biomass	Oligosaccharides
GH36	Algal/plant biomass	Oligosaccharides
GH37	Algal/plant biomass	Glucan
GH38	Algal/plant biomass	Oligosaccharides
GH39	Algal/plant biomass	Oligosaccharides
GH42	Algal/plant biomass	Oligosaccharides
GH43	Algal/plant biomass	Oligosaccharides
GH44	Plant biomass	Cellulose-hemicellulose
GH45	Plant biomass	Cellulose-hemicellulose
GH46	Other	NAG-based
GH47	Other	Other
GH48	Plant biomass	Cellulose-hemicellulose
GH49	Algal/plant biomass	Glucan
GH50	Algal biomass	Other
GH51	Algal/plant biomass	Oligosaccharides
GH52	Algal/plant biomass	Oligosaccharides
GH53	Plant biomass	Other
GH54	Algal/plant biomass	Oligosaccharides
GH55	Algal/plant biomass	Glucan
GH56	Other	Other
GH57	Plant biomass	Glucan
GH58	Other	Other
GH59	Plant biomass	Pectin
GH62	Algal/plant biomass	Oligosaccharides
GH63	Algal/plant biomass	Oligosaccharides
GH64	Algal/plant biomass	Glucan
GH65	Algal/plant biomass	Glucan
GH66	Other	Glucan
GH67	Plant biomass	Cellulose-hemicellulose
GH68	Algal/plant biomass	Glucan
GH70	Algal/plant biomass	Glucan
GH71	Algal/plant biomass	Glucan
GH72	Algal/plant biomass	Glucan
GH73	Other	NAG-based
GH74	Plant biomass	Cellulose-hemicellulose
GH75	Other	NAG-based
GH76	Algal/plant biomass	Oligosaccharides
GH77	Algal/plant biomass	Glucan
GH78	Plant biomass	Pectin
GH79	Plant biomass	Pectin
GH80	Other	NAG-based
GH81	Algal/plant biomass	Glucan
GH82	Algal biomass	Other
GH83	Other	Other
GH84	Other	Other
GH85	Other	NAG-based
GH86	Algal biomass	Other
GH87	Other	Glucan
GH88	Other	NAG-based
GH89	Other	NAG-based
GH90	Plant biomass	Pectin
GH91	Algal/plant biomass	Glucan
GH92	Other	Other
GH93	Algal/plant biomass	Oligosaccharides
GH94	Plant biomass	Cellulose-hemicellulose
GH95	Algal biomass	Other
GH96	Algal biomass	Other
GH97	Algal/plant biomass	Oligosaccharides
GH98	Plant biomass	Other
GH99	Other	Other
GH100	Other	Other
GH101	Other	NAG-based
GH102	Other	NAG-based
GH103	Other	NAG-based
GH104	Other	NAG-based
GH105	Plant biomass	Pectin
GH106	Plant biomass	Pectin
GH107	Algal biomass	Glucan
GH108	Other	NAG-based
GH109	Other	NAG-based
GH110	Algal/plant biomass	Oligosaccharides
GH111	Other	Other
GH112	Other	NAG-based
GH113	Plant biomass	Other
GH114	Other	Other
GH115	Other	Other
GH116	Algal/plant biomass	Oligosaccharides
GH117	Algal biomass	Other
GH118	Algal biomass	Other
GH119	Algal/plant biomass	Glucan
GH120	Algal/plant biomass	Oligosaccharides
GH121	Plant biomass	Other
GH122	Algal/plant biomass	Glucan
GH123	Other	NAG-based
GH124	Plant biomass	Cellulose-hemicellulose
GH125	Algal/plant biomass	Glucan
GH126	Algal/plant biomass	Glucan
GH127	Plant biomass	Pectin
GH128	Plant biomass	Cellulose-hemicellulose
GH129	Other	NAG-based
GH130	Plant biomass	Other
GH131	Plant biomass	Cellulose-hemicellulose
GH132	Algal/plant biomass	Oligosaccharides
GH133	Algal/plant biomass	Glucan
GH134	Plant biomass	Other
GH135	Other	Other
GH136	Other	Other
GH137	Plant biomass	Pectin
GH138	Plant biomass	Pectin
GH139	Algal biomass	Other
GH140	Plant biomass	Pectin
GH141	Plant biomass	Cellulose-hemicellulose
GH142	Plant biomass	Pectin
GH143	Plant biomass	Pectin
GH144	Algal/plant biomass	Oligosaccharides
GH145	Plant biomass	Pectin
GH146	Plant biomass	Pectin
GH147	Algal/plant biomass	Oligosaccharides
GH148	Plant biomass	Cellulose-hemicellulose
GH149	Algal/plant biomass	Glucan
GH150	Algal biomass	Other
GH151	Algal biomass	Other
GH152	Algal/plant biomass	Glucan
GH153	Other	NAG-based
GH154	Plant biomass	Pectin
GH156	Other	Other
GH157	Algal/plant biomass	Glucan
GH158	Algal/plant biomass	Oligosaccharides
GH159	Algal/plant biomass	Oligosaccharides
GH160	Other	Other
GH161	Algal/plant biomass	Oligosaccharides
GH162	Algal/plant biomass	Glucan
GH163	Other	NAG-based
GH164	Plant biomass	Other
GH165	Algal/plant biomass	Oligosaccharides
GH166	Other	Other
GH167	Algal biomass	Other
GH168	Algal biomass	Other
PL1	Plant biomass	Pectin
PL2	Plant biomass	Pectin
PL3	Plant biomass	Pectin
PL4	Plant biomass	Pectin
PL5	Algal biomass	Other
PL6	Algal biomass	Other
PL7	Algal biomass	Other
PL8	Plant biomass	Pectin
PL9	Plant biomass	Pectin
PL10	Plant biomass	Pectin
PL11	Plant biomass	Pectin
PL12	Other	Other
PL13	Other	Other
PL14	Algal biomass	Other
PL15	Algal biomass	Other
PL16	Other	Other
PL17	Algal biomass	Other
PL18	Algal biomass	Other
PL20	Plant biomass	Pectin
PL21	Other	Other
PL22	Plant biomass	Pectin
PL23	Other	Other
PL24	Algal biomass	Other
PL25	Algal biomass	Other
PL26	Plant biomass	Pectin
PL27	Plant biomass	Pectin
PL28	Algal biomass	Other
PL29	Other	Other
PL30	Other	Other
PL31	Plant biomass	Pectin
PL32	Algal biomass	Other
PL33	Other	Other
PL34	Algal biomass	Other
PL35	Other	Other
PL36	Algal biomass	Other
PL37	Other	Other
PL38	Plant biomass	Pectin
PL39	Algal biomass	Other
PL40	Algal biomass	Other
PL41	Algal biomass	Other
PL42	Plant biomass	Pectin
