# Supplementary material for: Comparative genomic analysis of Planctomycetota potential for polysaccharide degradation identifies biotechnologically relevant microbes
Source: BMC Genomics. 2024 May 27;25:523. doi: 10.1186/s12864-024-10413-z (PMC11131199; doi:10.1186/s12864-024-10413-z)
Supplement: Supplementary file 4 — Supplementary Material 4 [file 12864_2024_10413_MOESM4_ESM.xlsx]

## Sheet: Table S14
Table S14. Raw output from dbCAN2 (overview).
Genome	Gene_ID	HMMER	Hotpep	diamond	tools
3300000227_3	3300000227.a:TB_AS07_7DRAFT_10000060_29	GT2_Glycos_transf_2(5-166)	-	GT2	2
3300000227_3	3300000227.a:TB_AS07_7DRAFT_10000060_55	GH127(49-558)	GH127(1)	GH127	3
3300000227_3	3300000227.a:TB_AS07_7DRAFT_10000199_26	GH5(207-506)	-	GH5	2
3300000227_3	3300000227.a:TB_AS07_7DRAFT_10000262_14	GT9(86-321)	-	GT9	2
3300000227_3	3300000227.a:TB_AS07_7DRAFT_10000297_4	GH127(89-520)	-	GH127	2
3300000227_3	3300000227.a:TB_AS07_7DRAFT_10000340_10	PL9(18-221)	-	-	1
3300000227_3	3300000227.a:TB_AS07_7DRAFT_10000340_29	GT5(2-483)	GT5(2)	GT5	3
3300000227_3	3300000227.a:TB_AS07_7DRAFT_10000341_10	GT4(211-357)	-	GT4	2
3300000227_3	3300000227.a:TB_AS07_7DRAFT_10000341_11	GT4(188-342)	GT4(160)	GT4	3
3300000227_3	3300000227.a:TB_AS07_7DRAFT_10000341_20	CBM38(45-172)+GH32(298-586)	GH32(31)+CBM38(1)	CBM38+GH32	3
3300000227_3	3300000227.a:TB_AS07_7DRAFT_10000341_23	GH109(50-163)	-	-	1
3300000227_3	3300000227.a:TB_AS07_7DRAFT_10000405_15	CBM48(129-210)+GH13_9(283-583)	GH13(1)+CBM48(2)	CBM48+GH13_9	3
3300000227_3	3300000227.a:TB_AS07_7DRAFT_10000405_20	GH129(641-991)	-	-	1
3300000227_3	3300000227.a:TB_AS07_7DRAFT_10000415_2	CBM67(210-375)+GH78(399-902)	GH78(1)+CBM67(1)	CBM67+GH78	3
3300000227_3	3300000227.a:TB_AS07_7DRAFT_10000415_20	AA6(112-225)	-	-	1
3300000227_3	3300000227.a:TB_AS07_7DRAFT_10000474_13	GH109(88-213)	-	-	1
3300000227_3	3300000227.a:TB_AS07_7DRAFT_10000474_3	GH141(32-546)	-	GH141	2
3300000227_3	3300000227.a:TB_AS07_7DRAFT_10000586_3	GT35(282-642)	GT35(2)	GT35	3
3300000227_3	3300000227.a:TB_AS07_7DRAFT_10000590_4	GH109(53-171)	-	-	1
3300000227_3	3300000227.a:TB_AS07_7DRAFT_10000614_11	GT19(4-394)	GT19(22)	GT19	3
3300000227_3	3300000227.a:TB_AS07_7DRAFT_10000614_16	GH109(41-156)	-	-	1
3300000227_3	3300000227.a:TB_AS07_7DRAFT_10000614_23	CE15(76-394)	-	-	1
3300000227_3	3300000227.a:TB_AS07_7DRAFT_10000617_18	GH10(73-381)	-	GH10	2
3300000227_3	3300000227.a:TB_AS07_7DRAFT_10000641_2	GT4(205-353)	-	-	1
3300000227_3	3300000227.a:TB_AS07_7DRAFT_10000654_12	GT2_Glycos_transf_2(8-176)	GT2(21)	GT2	3
3300000227_3	3300000227.a:TB_AS07_7DRAFT_10000654_3	CE15(54-443)	CE15(1)	CE15	3
3300000227_3	3300000227.a:TB_AS07_7DRAFT_10000670_10	GT4(227-371)	-	-	1
3300000227_3	3300000227.a:TB_AS07_7DRAFT_10000670_11	GT2_Glycos_transf_2(8-128)	-	GT2	2
3300000227_3	3300000227.a:TB_AS07_7DRAFT_10000670_19	GT2_Glycos_transf_2(46-208)	-	GT2	2
3300000227_3	3300000227.a:TB_AS07_7DRAFT_10000670_21	CE4(46-152)	-	-	1
3300000227_3	3300000227.a:TB_AS07_7DRAFT_10000670_4	GT4(221-368)	-	GT4	2
3300000227_3	3300000227.a:TB_AS07_7DRAFT_10000670_9	GT2_Glycos_transf_2(8-140)	-	-	1
3300000227_3	3300000227.a:TB_AS07_7DRAFT_10000713_15	GH5(100-342)	-	GH5	2
3300000227_3	3300000227.a:TB_AS07_7DRAFT_10000713_9	GH109(44-148)	-	-	1
3300000227_3	3300000227.a:TB_AS07_7DRAFT_10000722_12	CE9(60-387)	CE9(42)	CE9	3
3300000227_3	3300000227.a:TB_AS07_7DRAFT_10000722_18	CE14(5-110)	CE14(23)	CE14	3
3300000227_3	3300000227.a:TB_AS07_7DRAFT_10000723_18	GH139(11-317)+GH139(496-926)	GH139(2)	GH139	3
3300000227_3	3300000227.a:TB_AS07_7DRAFT_10000731_14	GH109(117-258)	-	-	1
3300000227_3	3300000227.a:TB_AS07_7DRAFT_10000735_5	CE1(430-587)	-	-	1
3300000227_3	3300000227.a:TB_AS07_7DRAFT_10000776_2	GH163(235-494)	-	GH163	2
3300000227_3	3300000227.a:TB_AS07_7DRAFT_10000812_11	GT2_Glycos_transf_2(6-164)	-	GT2	2
3300000227_3	3300000227.a:TB_AS07_7DRAFT_10000910_3	GH109(40-151)	-	-	1
3300000227_3	3300000227.a:TB_AS07_7DRAFT_10000966_1	GH29(33-357)	GH29(57)	GH29	3
3300000227_3	3300000227.a:TB_AS07_7DRAFT_10000985_14	GH109(6-120)	-	-	1
3300000227_3	3300000227.a:TB_AS07_7DRAFT_10001016_8	GT4(234-386)	-	-	1
3300000227_3	3300000227.a:TB_AS07_7DRAFT_10001039_1	GH13_11(54-415)	GH13(2)+GH77(11)+CBM48(1)	CBM48+GH13_11	3
3300000227_3	3300000227.a:TB_AS07_7DRAFT_10001165_3	AA6(1-121)	-	-	1
3300000227_3	3300000227.a:TB_AS07_7DRAFT_10001232_6	GH109(45-164)	-	-	1
3300000227_3	3300000227.a:TB_AS07_7DRAFT_10001232_7	GH42(229-467)	-	GH0	2
3300000227_3	3300000227.a:TB_AS07_7DRAFT_10001280_5	PL35(399-572)	PL35(1)	PL35	3
3300000227_3	3300000227.a:TB_AS07_7DRAFT_10001335_11	GH5_36(64-370)	GH5(113)	GH5_36	3
3300000227_3	3300000227.a:TB_AS07_7DRAFT_10001335_12	GH141(551-856)	-	GH0	2
3300000227_3	3300000227.a:TB_AS07_7DRAFT_10001362_2	GT41(468-1032)	-	GT41	2
3300000227_3	3300000227.a:TB_AS07_7DRAFT_10001389_5	GT30(33-210)	GT30(22)	GT30	3
3300000227_3	3300000227.a:TB_AS07_7DRAFT_10001461_2	CBM67(175-325)+CBM67(328-508)+GH78(530-1045)	GH78(9)+CBM67(23)	CBM67+GH78	3
3300000227_3	3300000227.a:TB_AS07_7DRAFT_10001461_9	GH109(2-128)	-	-	1
3300000227_3	3300000227.a:TB_AS07_7DRAFT_10001525_8	GH2(53-477)	GH2(8)+CBM42(2)+CBM67(18)	GH2	3
3300000227_3	3300000227.a:TB_AS07_7DRAFT_10001576_8	GH77(8-512)	GH77(4)	GH77	3
3300000227_3	3300000227.a:TB_AS07_7DRAFT_10001597_1	GH145(52-335)	GH145(4)	GH145	3
3300000227_3	3300000227.a:TB_AS07_7DRAFT_10001597_10	GH109(41-154)	-	-	1
3300000227_3	3300000227.a:TB_AS07_7DRAFT_10001659_3	GH38(312-587)	-	GH0	2
3300000227_3	3300000227.a:TB_AS07_7DRAFT_10001841_8	GH109(37-152)	-	-	1
3300000227_3	3300000227.a:TB_AS07_7DRAFT_10001850_4	GT2_Glycos_transf_2(15-177)	GT2(102)	-	2
3300000227_3	3300000227.a:TB_AS07_7DRAFT_10001887_5	GH127(89-520)	-	GH127	2
3300000227_3	3300000227.a:TB_AS07_7DRAFT_10001997_7	GT21(56-268)	-	GT21	2
3300000227_3	3300000227.a:TB_AS07_7DRAFT_10002051_6	CE7(50-308)	-	-	1
3300000227_3	3300000227.a:TB_AS07_7DRAFT_10002082_10	GH33(86-398)	-	GH0	2
3300000227_3	3300000227.a:TB_AS07_7DRAFT_10002112_5	GH51(213-627)	GH51(7)	GH51	3
3300000227_3	3300000227.a:TB_AS07_7DRAFT_10002268_1	GH2(43-476)	-	GH0	2
3300000227_3	3300000227.a:TB_AS07_7DRAFT_10002418_5	GH127(294-571)	-	CBM13	2
3300000227_3	3300000227.a:TB_AS07_7DRAFT_10002441_6	GT4(185-331)	-	GT4	2
3300000227_3	3300000227.a:TB_AS07_7DRAFT_10002441_8	GT4(203-332)	-	-	1
3300000227_3	3300000227.a:TB_AS07_7DRAFT_10002521_8	CE14(19-120)	CE14(22)	-	2
3300000227_3	3300000227.a:TB_AS07_7DRAFT_10002619_8	GH29(57-211)	GH29(1)+CBM32(30)	-	2
3300000227_3	3300000227.a:TB_AS07_7DRAFT_10002629_8	PL29(111-401)	-	PL29	2
3300000227_3	3300000227.a:TB_AS07_7DRAFT_10002805_6	GH141(35-557)	GH141(5)	GH141	3
3300000227_3	3300000227.a:TB_AS07_7DRAFT_10002805_8	GH29(35-371)	GH29(9)	GH29	3
3300000227_3	3300000227.a:TB_AS07_7DRAFT_10002876_6	GH116(695-983)	-	GH116	2
3300000227_3	3300000227.a:TB_AS07_7DRAFT_10003062_10	GH33(37-323)	-	-	1
3300000227_3	3300000227.a:TB_AS07_7DRAFT_10003062_3	GT2_Glycos_transf_2(7-164)	-	GT2	2
3300000227_3	3300000227.a:TB_AS07_7DRAFT_10003143_2	CE11(7-278)	-	CE11	2
3300000227_3	3300000227.a:TB_AS07_7DRAFT_10003159_3	GH165(17-463)	-	GH165	2
3300000227_3	3300000227.a:TB_AS07_7DRAFT_10003196_2	GT83(12-530)	-	GT83	2
3300000227_3	3300000227.a:TB_AS07_7DRAFT_10003203_8	GT83(84-450)	-	-	1
3300000227_3	3300000227.a:TB_AS07_7DRAFT_10003398_2	GH5(71-306)	-	GH5	2
3300000227_3	3300000227.a:TB_AS07_7DRAFT_10003398_3	GH109(38-163)	GH109(4)	GH109	3
3300000227_3	3300000227.a:TB_AS07_7DRAFT_10003671_4	GT4(217-365)	-	GT4	2
3300000227_3	3300000227.a:TB_AS07_7DRAFT_10003693_5	GH109(47-154)	-	-	1
3300000227_3	3300000227.a:TB_AS07_7DRAFT_10003731_8	GH109(37-143)	-	-	1
3300000227_3	3300000227.a:TB_AS07_7DRAFT_10003788_3	GT2_Glycos_transf_2(39-203)	-	GT2	2
3300000227_3	3300000227.a:TB_AS07_7DRAFT_10003812_1	CE1(45-243)	CE0(17)	-	2
3300000227_3	3300000227.a:TB_AS07_7DRAFT_10003812_8	CE14(11-114)	-	CE14	2
3300000227_3	3300000227.a:TB_AS07_7DRAFT_10003858_8	GH109(50-164)	-	-	1
3300000227_3	3300000227.a:TB_AS07_7DRAFT_10003998_2	GH141(26-546)	GH0(74)+GH141(5)	GH141	3
3300000227_3	3300000227.a:TB_AS07_7DRAFT_10004102_3	GH88(48-367)	GH88(18)	GH88	3
3300000227_3	3300000227.a:TB_AS07_7DRAFT_10004102_6	AA4(3-223)	-	-	1
3300000227_3	3300000227.a:TB_AS07_7DRAFT_10004155_1	GT4(183-328)	-	GT4	2
3300000227_3	3300000227.a:TB_AS07_7DRAFT_10004155_2	CE4(69-200)	-	-	1
3300000227_3	3300000227.a:TB_AS07_7DRAFT_10004155_3	GT4(214-361)	-	GT4	2
3300000227_3	3300000227.a:TB_AS07_7DRAFT_10004155_6	GT4(214-363)	GT4(149)	GT4	3
3300000227_3	3300000227.a:TB_AS07_7DRAFT_10004336_2	GT4(215-353)	-	GT4	2
3300000227_3	3300000227.a:TB_AS07_7DRAFT_10004378_1	GH99(471-755)	-	-	1
3300000227_3	3300000227.a:TB_AS07_7DRAFT_10004412_3	GH106(37-715)	GH106(15)	GH106	3
3300000227_3	3300000227.a:TB_AS07_7DRAFT_10004689_1	GH148(81-230)+CBM4(286-408)+GH148(477-601)	GH148(5)+CBM4(9)	CBM4+GH148	3
3300000227_3	3300000227.a:TB_AS07_7DRAFT_10004866_3	GH16_3(59-271)	-	GH16	2
3300000227_3	3300000227.a:TB_AS07_7DRAFT_10005042_3	GH123(753-993)	-	GH0	2
3300000227_3	3300000227.a:TB_AS07_7DRAFT_10005091_1	PL12(344-479)	-	PL0	2
3300000227_3	3300000227.a:TB_AS07_7DRAFT_10005091_2	GT4(222-380)	-	GT4	2
3300000227_3	3300000227.a:TB_AS07_7DRAFT_10005859_4	GT2_Glycos_transf_2(11-92)	-	-	1
3300000227_3	3300000227.a:TB_AS07_7DRAFT_10005979_1	GT9(71-323)	-	GT9	2
3300000227_3	3300000227.a:TB_AS07_7DRAFT_10005979_2	GT2_Glycos_transf_2(6-96)	-	-	1
3300000227_3	3300000227.a:TB_AS07_7DRAFT_10005979_4	GH5(58-409)	-	GH5	2
3300000227_3	3300000227.a:TB_AS07_7DRAFT_10006253_5	GH109(44-148)	-	-	1
3300000227_3	3300000227.a:TB_AS07_7DRAFT_10006544_1	GH2(14-358)	-	GH0	2
3300000227_3	3300000227.a:TB_AS07_7DRAFT_10006617_4	CE14(36-166)	-	CE14	2
3300000227_3	3300000227.a:TB_AS07_7DRAFT_10006748_2	GH39(70-374)	GH39(33)	GH39	3
3300000227_3	3300000227.a:TB_AS07_7DRAFT_10006781_2	GH129(55-673)	-	GH0	2
3300000227_3	3300000227.a:TB_AS07_7DRAFT_10007278_2	GH33(53-267)	GH33(5)	GH33	3
3300000227_3	3300000227.a:TB_AS07_7DRAFT_10007310_6	GT4(3-92)	-	-	1
3300000227_3	3300000227.a:TB_AS07_7DRAFT_10007404_3	GT4(870-1021)	-	GT4	2
3300000227_3	3300000227.a:TB_AS07_7DRAFT_10007411_1	CE1(14-166)	-	-	1
3300000227_3	3300000227.a:TB_AS07_7DRAFT_10007411_4	CBM51(243-380)	-	-	1
3300000227_3	3300000227.a:TB_AS07_7DRAFT_10007520_3	AA4(15-430)	-	-	1
3300000227_3	3300000227.a:TB_AS07_7DRAFT_10007544_1	CBM38(224-346)+GH116(611-885)	GH116(4)+CBM38(4)	CBM38+GH116	3
3300000227_3	3300000227.a:TB_AS07_7DRAFT_10007576_1	GH109(43-154)	-	-	1
3300000227_3	3300000227.a:TB_AS07_7DRAFT_10007631_4	GH57(8-282)	GH57(11)	GH57	3
3300000227_3	3300000227.a:TB_AS07_7DRAFT_10008074_1	GH51(382-809)	GH51(19)	GH51	3
3300000227_3	3300000227.a:TB_AS07_7DRAFT_10008311_4	GH39(70-374)	GH39(33)	GH39	3
3300000227_3	3300000227.a:TB_AS07_7DRAFT_10008522_3	GH33(493-819)	GH33(72)	GH33	3
3300000227_3	3300000227.a:TB_AS07_7DRAFT_10008633_2	GT2_Glycos_transf_2(22-157)	GT2(16)	GT2	3
3300000227_3	3300000227.a:TB_AS07_7DRAFT_10008633_3	GT4(220-366)	-	GT4	2
3300000227_3	3300000227.a:TB_AS07_7DRAFT_10008633_6	GT4(2-65)	GT4(149)	-	2
3300000227_3	3300000227.a:TB_AS07_7DRAFT_10009002_2	CBM51(207-285)+GH140(325-649)	-	-	1
3300000227_3	3300000227.a:TB_AS07_7DRAFT_10009033_1	GH2(32-511)+CBM32(966-1092)	GH2(41)	CBM32+GH2	3
3300000227_3	3300000227.a:TB_AS07_7DRAFT_10009037_1	CBM57(596-701)	-	CBM57	2
3300000227_3	3300000227.a:TB_AS07_7DRAFT_10009454_1	GH50(1-321)	GH50(3)	GH50	3
3300000227_3	3300000227.a:TB_AS07_7DRAFT_10009760_3	GH33(35-367)	GH33(80)	GH33	3
3300000227_3	3300000227.a:TB_AS07_7DRAFT_10010871_3	CE6(224-319)	-	-	1
3300000227_3	3300000227.a:TB_AS07_7DRAFT_10011180_3	GH109(34-148)	-	-	1
3300000227_3	3300000227.a:TB_AS07_7DRAFT_10012930_3	CE4(90-228)	-	-	1
3300000227_3	3300000227.a:TB_AS07_7DRAFT_10013046_1	CBM51(35-166)	-	-	1
3300000227_3	3300000227.a:TB_AS07_7DRAFT_10013105_2	GH13(65-358)	-	-	1
3300000227_3	3300000227.a:TB_AS07_7DRAFT_10013442_5	GH43_24(61-305)	-	-	1
3300000227_3	3300000227.a:TB_AS07_7DRAFT_10013792_2	GT26(122-292)	GT26(45)	-	2
3300000227_3	3300000227.a:TB_AS07_7DRAFT_10015204_2	GH33(79-413)	GH33(33)	GH33	3
3300000227_3	3300000227.a:TB_AS07_7DRAFT_10001717_2	-	CE0(18)	CE0	2
3300000227_3	3300000227.a:TB_AS07_7DRAFT_10006748_6	-	GH0(16)	GH0	2
3300000227_3	3300000227.a:TB_AS07_7DRAFT_10002590_6	-	GH0(16)	GH0	2
3300000227_3	3300000227.a:TB_AS07_7DRAFT_10002554_7	-	GH0(30)	GH0	2
3300000227_3	3300000227.a:TB_AS07_7DRAFT_10006489_5	-	GH0(30)	GH0	2
3300000227_3	3300000227.a:TB_AS07_7DRAFT_10000586_11	-	GH0(99)	GH0	2
3300000227_3	3300000227.a:TB_AS07_7DRAFT_10014455_2	-	GH0(99)	GH0	2
3300000227_3	3300000227.a:TB_AS07_7DRAFT_10005332_2	-	GH0(99)	GH0	2
3300000227_3	3300000227.a:TB_AS07_7DRAFT_10004351_5	-	GH27(1)+CBM51(3)	CBM51+GH27	2
3300000227_3	3300000227.a:TB_AS07_7DRAFT_10002560_1	-	GH29(1)+CBM32(30)	GH29	2
3300000227_3	3300000227.a:TB_AS07_7DRAFT_10002590_5	-	GH33(43)+CBM6(53)	-	1
3300000227_3	3300000227.a:TB_AS07_7DRAFT_10002051_2	-	CBM13(52)	-	1
3300000227_3	3300000227.a:TB_AS07_7DRAFT_10002074_1	-	CBM47(14)	CBM32	2
3300000227_3	3300000227.a:TB_AS07_7DRAFT_10007796_2	-	CBM5(68)	-	1
3300000227_3	3300000227.a:TB_AS07_7DRAFT_10000262_3	-	CBM51(15)	GH33	2
3300000227_3	3300000227.a:TB_AS07_7DRAFT_10000654_8	-	CBM67(17)	CBM67	2
3300000227_3	3300000227.a:TB_AS07_7DRAFT_10001362_5	-	-	GT0	1
3300000227_3	3300000227.a:TB_AS07_7DRAFT_10004155_5	-	-	GT2	1
3300000227_3	3300000227.a:TB_AS07_7DRAFT_10004155_7	-	-	GT4	1
3300000227_3	3300000227.a:TB_AS07_7DRAFT_10000474_14	-	-	CE12	1
3300000227_3	3300000227.a:TB_AS07_7DRAFT_10005747_1	-	-	GH13_30	1
3300000227_3	3300000227.a:TB_AS07_7DRAFT_10000839_14	-	-	GH33	1
3300000227_3	3300000227.a:TB_AS07_7DRAFT_10001610_3	-	-	GH6	1
3300000227_3	3300000227.a:TB_AS07_7DRAFT_10007330_1	-	-	GT2	1
3300000227_3	3300000227.a:TB_AS07_7DRAFT_10003998_5	-	-	GT4	1
3300000227_3	3300000227.a:TB_AS07_7DRAFT_10002590_7	-	-	CBM50	1
3300000227_3	3300000227.a:TB_AS07_7DRAFT_10000341_13	-	-	GH13_11	1
3300000227_3	3300000227.a:TB_AS07_7DRAFT_10000341_21	-	-	GH32	1
3300000227_3	3300000227.a:TB_AS07_7DRAFT_10001105_2	-	-	GT2	1
3300000227_3	3300000227.a:TB_AS07_7DRAFT_10000275_15	-	-	GH0	1
3300000227_3	3300000227.a:TB_AS07_7DRAFT_10002304_7	-	-	CBM47	1
3300000227_3	3300000227.a:TB_AS07_7DRAFT_10001048_7	-	-	CBM32	1
3300000227_3	3300000227.a:TB_AS07_7DRAFT_10001154_7	-	-	GT4	1
3300000227_3	3300000227.a:TB_AS07_7DRAFT_10000060_18	-	-	GH43	1
3300000227_3	3300000227.a:TB_AS07_7DRAFT_10000060_45	-	-	GH117	1
3300000227_3	3300000227.a:TB_AS07_7DRAFT_10000060_63	-	-	GH38	1
3300000227_3	3300000227.a:TB_AS07_7DRAFT_10006781_4	-	-	GH0	1
3300000227_3	3300000227.a:TB_AS07_7DRAFT_10004351_4	-	-	GH0	1
3300000227_3	3300000227.a:TB_AS07_7DRAFT_10000670_3	-	-	GT4	1
3300000227_3	3300000227.a:TB_AS07_7DRAFT_10000670_7	-	-	PL0	1
3300000227_3	3300000227.a:TB_AS07_7DRAFT_10000670_14	-	-	GT4	1
3300000227_3	3300000227.a:TB_AS07_7DRAFT_10000670_20	-	-	GT4	1
3300000227_3	3300000227.a:TB_AS07_7DRAFT_10000617_13	-	-	GH33	1
3300000227_3	3300000227.a:TB_AS07_7DRAFT_10002803_3	-	-	GT2	1
3300000227_3	3300000227.a:TB_AS07_7DRAFT_10002248_7	-	-	GT13	1
3300000227_3	3300000227.a:TB_AS07_7DRAFT_10000735_11	-	-	PL0	1
3300000227_3	3300000227.a:TB_AS07_7DRAFT_10000635_10	-	-	GT4	1
3300000227_3	3300000227.a:TB_AS07_7DRAFT_10007411_2	-	-	GH0	1
3300000227_3	3300000227.a:TB_AS07_7DRAFT_10008633_5	-	-	GT4	1
3300000227_3	3300000227.a:TB_AS07_7DRAFT_10003196_4	-	-	GH0	1
3300000227_3	3300000227.a:TB_AS07_7DRAFT_10003196_5	-	-	GH28	1
3300000227_3	3300000227.a:TB_AS07_7DRAFT_10006231_1	-	-	GH33	1
3300000227_3	3300000227.a:TB_AS07_7DRAFT_10007027_2	-	-	CE0	1
3300000227_3	3300000227.a:TB_AS07_7DRAFT_10006077_3	-	-	CBM4	1
3300000227_3	3300000227.a:TB_AS07_7DRAFT_10006918_3	-	-	GT2	1
3300000227_3	3300000227.a:TB_AS07_7DRAFT_10005614_4	-	-	CE9	1
3300000227_3	3300000227.a:TB_AS07_7DRAFT_10003220_1	-	-	CBM6	1
3300000227_3	3300000227.a:TB_AS07_7DRAFT_10003357_2	-	-	GH0	1
3300000227_3	3300000227.a:TB_AS07_7DRAFT_10003357_3	-	-	CBM13	1
3300000227_3	3300000227.a:TB_AS07_7DRAFT_10001046_9	-	-	AA1	1
3300000227_3	3300000227.a:TB_AS07_7DRAFT_10000658_5	-	-	GH33	1
3300000227_3	3300000227.a:TB_AS07_7DRAFT_10002133_1	-	-	GH29	1
3300000227_3	3300000227.a:TB_AS07_7DRAFT_10002133_2	-	-	GH0	1
3300000227_3	3300000227.a:TB_AS07_7DRAFT_10007544_2	-	-	CBM84	1
3300000227_3	3300000227.a:TB_AS07_7DRAFT_10012861_1	-	-	GH0	1
3300000227_3	3300000227.a:TB_AS07_7DRAFT_10000524_14	-	-	GT30	1
3300000227_3	3300000227.a:TB_AS07_7DRAFT_10000723_14	-	-	GH2	1
3300000227_3	3300000227.a:TB_AS07_7DRAFT_10000723_20	-	-	GH5	1
3300000227_3	3300000227.a:TB_AS07_7DRAFT_10004961_2	-	-	CBM32	1
3300000227_3	3300000227.a:TB_AS07_7DRAFT_10001692_1	-	-	GH0	1
3300000422_1	3300000422.a:BB_Man_A_Liq_inBBDRAFT_1000002_4	GT4(193-330)	GT4(118)	-	2
3300000422_1	3300000422.a:BB_Man_A_Liq_inBBDRAFT_1000026_18	GT4(169-314)	-	-	1
3300000422_1	3300000422.a:BB_Man_A_Liq_inBBDRAFT_1000037_1	GT83(1-214)	-	-	1
3300000422_1	3300000422.a:BB_Man_A_Liq_inBBDRAFT_1000058_3	GT4(187-335)	-	-	1
3300000422_1	3300000422.a:BB_Man_A_Liq_inBBDRAFT_1000058_4	GT2_Glycos_transf_2(8-141)	-	-	1
3300000422_1	3300000422.a:BB_Man_A_Liq_inBBDRAFT_1000096_10	GT83(12-372)	-	-	1
3300000422_1	3300000422.a:BB_Man_A_Liq_inBBDRAFT_1000099_8	CE1(36-267)	-	-	1
3300000422_1	3300000422.a:BB_Man_A_Liq_inBBDRAFT_1000109_6	GT4(199-349)	-	-	1
3300000422_1	3300000422.a:BB_Man_A_Liq_inBBDRAFT_1000109_7	GT4(231-377)	-	-	1
3300000422_1	3300000422.a:BB_Man_A_Liq_inBBDRAFT_1000109_8	GT28(239-381)	-	-	1
3300000422_1	3300000422.a:BB_Man_A_Liq_inBBDRAFT_1000117_2	GT30(50-225)	-	-	1
3300000422_1	3300000422.a:BB_Man_A_Liq_inBBDRAFT_1000122_1	CBM38(425-566)	-	CBM38	2
3300000422_1	3300000422.a:BB_Man_A_Liq_inBBDRAFT_1000168_2	GT83(9-404)	-	-	1
3300000422_1	3300000422.a:BB_Man_A_Liq_inBBDRAFT_1000171_9	GT2_Glycos_transf_2(8-84)	-	-	1
3300000422_1	3300000422.a:BB_Man_A_Liq_inBBDRAFT_1000329_7	CE1(30-320)	-	-	1
3300000422_1	3300000422.a:BB_Man_A_Liq_inBBDRAFT_1000348_6	CBM9(752-917)	-	-	1
3300000422_1	3300000422.a:BB_Man_A_Liq_inBBDRAFT_1000439_3	GT2_Glyco_tranf_2_3(58-301)	GT2(148)	-	2
3300000422_1	3300000422.a:BB_Man_A_Liq_inBBDRAFT_1000451_2	CE14(14-119)	-	-	1
3300000422_1	3300000422.a:BB_Man_A_Liq_inBBDRAFT_1000451_3	GT4(195-340)	GT4(13)	GT4	3
3300000422_1	3300000422.a:BB_Man_A_Liq_inBBDRAFT_1000459_7	GT2_Glycos_transf_2(12-150)	-	-	1
3300000422_1	3300000422.a:BB_Man_A_Liq_inBBDRAFT_1000534_5	GT2_Glycos_transf_2(6-118)	-	-	1
3300000422_1	3300000422.a:BB_Man_A_Liq_inBBDRAFT_1000603_3	GT2_Glycos_transf_2(53-218)	-	-	1
3300000422_1	3300000422.a:BB_Man_A_Liq_inBBDRAFT_1000625_3	GT28(173-330)	GT28(17)	-	2
3300000422_1	3300000422.a:BB_Man_A_Liq_inBBDRAFT_1000679_3	CE11(2-244)	CE11(8)	CE11	3
3300000422_1	3300000422.a:BB_Man_A_Liq_inBBDRAFT_1000699_1	CE1(100-305)	-	-	1
3300000422_1	3300000422.a:BB_Man_A_Liq_inBBDRAFT_1000782_6	GT9(7-152)	-	-	1
3300000422_1	3300000422.a:BB_Man_A_Liq_inBBDRAFT_1001190_4	GT9(92-329)	-	-	1
3300000422_1	3300000422.a:BB_Man_A_Liq_inBBDRAFT_1001223_1	GT19(5-321)	GT19(27)	-	2
3300000422_1	3300000422.a:BB_Man_A_Liq_inBBDRAFT_1000014_6	-	GH0(30)	GH0	2
3300000422_1	3300000422.a:BB_Man_A_Liq_inBBDRAFT_1000014_8	-	GH33(43)+CBM6(53)	-	1
3300000422_1	3300000422.a:BB_Man_A_Liq_inBBDRAFT_1000011_8	-	GH33(52)	GH0	2
3300000422_1	3300000422.a:BB_Man_A_Liq_inBBDRAFT_1000771_4	-	CBM13(52)	-	1
3300000422_1	3300000422.a:BB_Man_A_Liq_inBBDRAFT_1000012_16	-	CBM2(61)	-	1
3300000422_1	3300000422.a:BB_Man_A_Liq_inBBDRAFT_1000002_22	-	CBM47(14)	CBM47	2
3300000422_1	3300000422.a:BB_Man_A_Liq_inBBDRAFT_1001394_1	-	CBM5(74)	-	1
3300000422_1	3300000422.a:BB_Man_A_Liq_inBBDRAFT_1002078_1	-	CBM57(20)	-	1
3300000422_1	3300000422.a:BB_Man_A_Liq_inBBDRAFT_1000168_4	-	CBM57(20)	-	1
3300000422_1	3300000422.a:BB_Man_A_Liq_inBBDRAFT_1000965_1	-	-	GH117	1
3300000422_1	3300000422.a:BB_Man_A_Liq_inBBDRAFT_1001318_2	-	-	GT22	1
3300000422_1	3300000422.a:BB_Man_A_Liq_inBBDRAFT_1001318_3	-	-	GH0	1
3300000422_1	3300000422.a:BB_Man_A_Liq_inBBDRAFT_1001295_2	-	-	CBM35	1
3300000422_1	3300000422.a:BB_Man_A_Liq_inBBDRAFT_1000966_4	-	-	GH20	1
3300000422_1	3300000422.a:BB_Man_A_Liq_inBBDRAFT_1000194_3	-	-	GT2	1
3300000422_1	3300000422.a:BB_Man_A_Liq_inBBDRAFT_1000058_9	-	-	GH13_11	1
3300000422_1	3300000422.a:BB_Man_A_Liq_inBBDRAFT_1000718_2	-	-	GH55	1
3300000422_1	3300000422.a:BB_Man_A_Liq_inBBDRAFT_1000116_6	-	-	AA1	1
3300000422_1	3300000422.a:BB_Man_A_Liq_inBBDRAFT_1000804_3	-	-	GH28	1
3300000422_1	3300000422.a:BB_Man_A_Liq_inBBDRAFT_1000304_2	-	-	GH13_30	1
3300000422_1	3300000422.a:BB_Man_A_Liq_inBBDRAFT_1000597_1	-	-	GH33	1
3300000422_1	3300000422.a:BB_Man_A_Liq_inBBDRAFT_1000015_17	-	-	GH6	1
3300000422_1	3300000422.a:BB_Man_A_Liq_inBBDRAFT_1000038_2	-	-	CBM47	1
3300000422_1	3300000422.a:BB_Man_A_Liq_inBBDRAFT_1000072_12	-	-	CBM35	1
3300000422_1	3300000422.a:BB_Man_A_Liq_inBBDRAFT_1000105_1	-	-	GH13_11	1
3300000422_1	3300000422.a:BB_Man_A_Liq_inBBDRAFT_1000073_3	-	-	CBM38	1
3300000422_1	3300000422.a:BB_Man_A_Liq_inBBDRAFT_1000118_1	-	-	CBM6	1
3300001095_3	3300001095.a:JGI12104J13512_1000001_128	GH109(49-161)	-	-	1
3300001095_3	3300001095.a:JGI12104J13512_1000001_142	GT4(217-362)	-	GT4	2
3300001095_3	3300001095.a:JGI12104J13512_1000001_155	CE14(16-120)	CE14(23)	CE14	3
3300001095_3	3300001095.a:JGI12104J13512_1000001_182	GH95(33-758)	GH95(1)+CBM13(55)+CBM32(113)+CBM51(9)	GH95	3
3300001095_3	3300001095.a:JGI12104J13512_1000001_186	GH141(28-545)	-	GH141	2
3300001095_3	3300001095.a:JGI12104J13512_1000001_192	GH50(77-700)	GH50(3)	GH50	3
3300001095_3	3300001095.a:JGI12104J13512_1000001_195	GH57(15-301)	GH57(11)	GH57	3
3300001095_3	3300001095.a:JGI12104J13512_1000001_200	GH109(41-149)	-	-	1
3300001095_3	3300001095.a:JGI12104J13512_1000001_209	GH109(37-152)	-	-	1
3300001095_3	3300001095.a:JGI12104J13512_1000001_212	GH145(53-335)	GH145(4)	GH145	3
3300001095_3	3300001095.a:JGI12104J13512_1000001_213	GT2_Glycos_transf_2(18-175)	GT2(103)	GT2	3
3300001095_3	3300001095.a:JGI12104J13512_1000001_27	GH140(49-474)	-	GH140	2
3300001095_3	3300001095.a:JGI12104J13512_1000001_29	CE15(253-413)	-	CE0	2
3300001095_3	3300001095.a:JGI12104J13512_1000001_38	GH29(33-348)	GH29(1)+CBM32(30)	GH29	3
3300001095_3	3300001095.a:JGI12104J13512_1000001_4	GT4(212-357)	-	GT4	2
3300001095_3	3300001095.a:JGI12104J13512_1000001_7	GT4(210-354)	-	GT4	2
3300001095_3	3300001095.a:JGI12104J13512_1000001_72	GH51(323-710)	-	-	1
3300001095_3	3300001095.a:JGI12104J13512_1000001_73	GH33(35-367)	GH33(33)	GH33	3
3300001095_3	3300001095.a:JGI12104J13512_1000001_82	GH109(46-154)	-	-	1
3300001095_3	3300001095.a:JGI12104J13512_1000010_105	GH140(32-477)	GH140(1)	GH140	3
3300001095_3	3300001095.a:JGI12104J13512_1000010_126	CE1(475-652)	-	-	1
3300001095_3	3300001095.a:JGI12104J13512_1000010_132	GH141(28-551)	GH141(5)	GH141	3
3300001095_3	3300001095.a:JGI12104J13512_1000010_14	GH151(88-210)	-	-	1
3300001095_3	3300001095.a:JGI12104J13512_1000010_15	GH165(23-465)	-	GH165	2
3300001095_3	3300001095.a:JGI12104J13512_1000010_155	GH33(124-430)	GH33(49)	GH0	3
3300001095_3	3300001095.a:JGI12104J13512_1000010_160	CE1(39-165)	-	-	1
3300001095_3	3300001095.a:JGI12104J13512_1000010_21	GH2(42-587)	-	-	1
3300001095_3	3300001095.a:JGI12104J13512_1000010_26	GH28(187-439)	-	GH28	2
3300001095_3	3300001095.a:JGI12104J13512_1000010_33	CBM66(81-228)+GH51(368-797)	GH51(19)	GH51	3
3300001095_3	3300001095.a:JGI12104J13512_1000010_76	CE11(7-278)	-	CE11	2
3300001095_3	3300001095.a:JGI12104J13512_1000010_80	GH13(60-353)	-	GH13	2
3300001095_3	3300001095.a:JGI12104J13512_1000010_87	CE15(38-425)	CE15(1)	CE15	3
3300001095_3	3300001095.a:JGI12104J13512_1000010_89	GH77(8-515)	GH77(5)	GH77	3
3300001095_3	3300001095.a:JGI12104J13512_1000011_113	GH109(44-153)	-	-	1
3300001095_3	3300001095.a:JGI12104J13512_1000011_114	GH109(43-147)	-	-	1
3300001095_3	3300001095.a:JGI12104J13512_1000011_123	GH5(41-328)	-	-	1
3300001095_3	3300001095.a:JGI12104J13512_1000011_127	GH123(54-516)	-	GH0	2
3300001095_3	3300001095.a:JGI12104J13512_1000011_14	GT9(82-335)	-	GT9	2
3300001095_3	3300001095.a:JGI12104J13512_1000011_15	GT2_Glycos_transf_2(20-110)	-	-	1
3300001095_3	3300001095.a:JGI12104J13512_1000011_172	GH29(32-328)	GH29(26)	-	2
3300001095_3	3300001095.a:JGI12104J13512_1000011_34	GT83(93-439)	-	-	1
3300001095_3	3300001095.a:JGI12104J13512_1000011_44	GH32(115-274)	-	-	1
3300001095_3	3300001095.a:JGI12104J13512_1000011_49	GH20(256-498)	-	GH20	2
3300001095_3	3300001095.a:JGI12104J13512_1000011_66	GH26(25-317)+CBM32(432-553)	GH26(3)+CBM35(3)	GH26	3
3300001095_3	3300001095.a:JGI12104J13512_1000011_68	GH43_5(50-329)	-	GH43_5	2
3300001095_3	3300001095.a:JGI12104J13512_1000011_70	GH109(52-162)	-	-	1
3300001095_3	3300001095.a:JGI12104J13512_1000012_145	CE9(16-368)	CE9(42)	CE9	3
3300001095_3	3300001095.a:JGI12104J13512_1000012_152	GH109(6-121)	-	-	1
3300001095_3	3300001095.a:JGI12104J13512_1000012_26	GT21(53-268)	-	GT21	2
3300001095_3	3300001095.a:JGI12104J13512_1000012_30	CE14(13-117)	-	CE14	2
3300001095_3	3300001095.a:JGI12104J13512_1000012_5	GH106(373-1090)	GH106(18)	GH106	3
3300001095_3	3300001095.a:JGI12104J13512_1000012_6	GT2_Glycos_transf_2(9-175)	GT2(21)	GT2	3
3300001095_3	3300001095.a:JGI12104J13512_1000012_61	GT4(200-317)	-	GT4	2
3300001095_3	3300001095.a:JGI12104J13512_1000012_72	CE15(407-716)	-	-	1
3300001095_3	3300001095.a:JGI12104J13512_1000012_75	GH16_3(63-275)	-	GH16	2
3300001095_3	3300001095.a:JGI12104J13512_1000012_76	GH2(51-477)	GH2(8)+CBM42(2)+CBM67(18)	GH2	3
3300001095_3	3300001095.a:JGI12104J13512_1000012_78	CBM47(72-194)	-	CBM47	2
3300001095_3	3300001095.a:JGI12104J13512_1000029_29	GH5_25(63-321)	GH5(127)	GH5_25	3
3300001095_3	3300001095.a:JGI12104J13512_1000029_52	GT35(281-667)	GT35(2)	GT35	3
3300001095_3	3300001095.a:JGI12104J13512_1000029_64	GT2_Glycos_transf_2(6-107)	-	GT2	2
3300001095_3	3300001095.a:JGI12104J13512_1000029_8	GH145(52-337)	-	GH145	2
3300001095_3	3300001095.a:JGI12104J13512_1000029_84	GH62(46-320)	-	GH62	2
3300001095_3	3300001095.a:JGI12104J13512_1000037_102	CBM51(32-163)	GH27(1)+CBM13(34)+CBM51(3)	CBM51+GH27	3
3300001095_3	3300001095.a:JGI12104J13512_1000037_104	GH163(234-469)	-	GH0	2
3300001095_3	3300001095.a:JGI12104J13512_1000037_2	GH5(52-401)	-	GH5	2
3300001095_3	3300001095.a:JGI12104J13512_1000037_5	GH146(54-554)	GH146(6)	GH146	3
3300001095_3	3300001095.a:JGI12104J13512_1000037_81	CE14(21-118)	CE14(22)	-	2
3300001095_3	3300001095.a:JGI12104J13512_1000047_17	GH39(108-264)	GH39(26)	GH39	3
3300001095_3	3300001095.a:JGI12104J13512_1000047_7	GT30(41-211)	GT30(22)	GT30	3
3300001095_3	3300001095.a:JGI12104J13512_1000047_79	GH33(62-380)	-	GH33	2
3300001095_3	3300001095.a:JGI12104J13512_1000047_80	GT20(4-474)	GT20(21)	GT20	3
3300001095_3	3300001095.a:JGI12104J13512_1000047_82	GT4(219-376)	-	GT4	2
3300001095_3	3300001095.a:JGI12104J13512_1000056_26	CBM67(172-323)+CBM67(337-502)+GH78(524-1029)	GH78(1)+CBM67(1)	CBM67+GH78	3
3300001095_3	3300001095.a:JGI12104J13512_1000056_4	GH116(712-996)	-	GH116	2
3300001095_3	3300001095.a:JGI12104J13512_1000056_40	PL35(378-553)	PL35(1)	PL35	3
3300001095_3	3300001095.a:JGI12104J13512_1000056_72	PL15(507-646)	-	PL15	2
3300001095_3	3300001095.a:JGI12104J13512_1000058_10	GH141(33-556)	GH141(5)	GH141	3
3300001095_3	3300001095.a:JGI12104J13512_1000058_11	GH29(39-354)+CBM32(472-578)	GH29(57)	GH29	3
3300001095_3	3300001095.a:JGI12104J13512_1000058_69	GH36(88-413)+GH36(609-877)	-	GH36	2
3300001095_3	3300001095.a:JGI12104J13512_1000058_90	GH33(52-389)	GH33(25)	GH33	3
3300001095_3	3300001095.a:JGI12104J13512_1000068_22	CBM48(129-213)+GH13_9(283-583)	GH13(1)+CBM48(2)	CBM48+GH13_9	3
3300001095_3	3300001095.a:JGI12104J13512_1000068_66	CE15(65-374)	-	-	1
3300001095_3	3300001095.a:JGI12104J13512_1000069_61	GH109(46-159)	-	-	1
3300001095_3	3300001095.a:JGI12104J13512_1000069_69	GH109(43-141)	-	-	1
3300001095_3	3300001095.a:JGI12104J13512_1000070_48	GT9(78-334)	-	GT9	2
3300001095_3	3300001095.a:JGI12104J13512_1000070_55	GT2_Glycos_transf_2(7-164)	-	GT2	2
3300001095_3	3300001095.a:JGI12104J13512_1000070_57	GH109(36-147)	-	-	1
3300001095_3	3300001095.a:JGI12104J13512_1000070_59	GH148(76-228)+GH148(331-457)	GH148(5)	GH148	3
3300001095_3	3300001095.a:JGI12104J13512_1000072_64	GT4(224-372)	-	GT4	2
3300001095_3	3300001095.a:JGI12104J13512_1000072_77	GH165(17-521)	-	GH165	2
3300001095_3	3300001095.a:JGI12104J13512_1000074_2	GH109(54-173)	-	-	1
3300001095_3	3300001095.a:JGI12104J13512_1000074_26	CBM38(282-404)+GH116(661-936)	GH116(4)+CBM38(4)	CBM38+GH116	3
3300001095_3	3300001095.a:JGI12104J13512_1000074_60	GH127(338-568)	-	-	1
3300001095_3	3300001095.a:JGI12104J13512_1000074_8	GH109(57-172)	-	-	1
3300001095_3	3300001095.a:JGI12104J13512_1000076_24	GT4(200-355)	-	GT4	2
3300001095_3	3300001095.a:JGI12104J13512_1000076_3	GH109(40-171)	-	-	1
3300001095_3	3300001095.a:JGI12104J13512_1000076_4	GH137(70-369)	-	GH137	2
3300001095_3	3300001095.a:JGI12104J13512_1000076_43	GH39(535-715)	-	GH0	2
3300001095_3	3300001095.a:JGI12104J13512_1000082_19	GH109(41-152)	-	-	1
3300001095_3	3300001095.a:JGI12104J13512_1000082_29	GH127(292-570)	-	CBM13	2
3300001095_3	3300001095.a:JGI12104J13512_1000082_38	GH39(154-346)	-	GH39	2
3300001095_3	3300001095.a:JGI12104J13512_1000083_24	GH139(12-318)+GH139(496-928)	GH139(2)	GH139	3
3300001095_3	3300001095.a:JGI12104J13512_1000083_26	CE1(108-244)	-	-	1
3300001095_3	3300001095.a:JGI12104J13512_1000083_33	GH39(87-427)	-	GH39	2
3300001095_3	3300001095.a:JGI12104J13512_1000083_36	GH2(102-659)	GH2(8)+CBM42(2)+CBM67(18)	GH2	3
3300001095_3	3300001095.a:JGI12104J13512_1000083_4	GT4(198-341)	-	GT4	2
3300001095_3	3300001095.a:JGI12104J13512_1000083_41	PL34(544-737)	-	CBM32+PL0	2
3300001095_3	3300001095.a:JGI12104J13512_1000083_55	GH96(101-614)	-	GH96	2
3300001095_3	3300001095.a:JGI12104J13512_1000083_6	GT4(223-370)	-	GT4	2
3300001095_3	3300001095.a:JGI12104J13512_1000083_8	PL12(350-486)	-	PL0	2
3300001095_3	3300001095.a:JGI12104J13512_1000084_43	GH141(50-322)	-	GH0	2
3300001095_3	3300001095.a:JGI12104J13512_1000084_44	GH109(33-145)	-	-	1
3300001095_3	3300001095.a:JGI12104J13512_1000086_61	GH39(75-379)	GH39(33)	GH39	3
3300001095_3	3300001095.a:JGI12104J13512_1000086_77	GT41(190-715)	-	GT41	2
3300001095_3	3300001095.a:JGI12104J13512_1000089_13	GT83(93-439)	-	-	1
3300001095_3	3300001095.a:JGI12104J13512_1000089_23	GH32(115-274)	-	-	1
3300001095_3	3300001095.a:JGI12104J13512_1000089_28	GH20(256-498)	-	GH20	2
3300001095_3	3300001095.a:JGI12104J13512_1000089_45	GH26(25-317)+CBM32(432-553)	GH26(3)+CBM35(3)	GH26	3
3300001095_3	3300001095.a:JGI12104J13512_1000089_47	GH43_5(50-329)	-	GH43_5	2
3300001095_3	3300001095.a:JGI12104J13512_1000089_49	GH109(52-162)	-	-	1
3300001095_3	3300001095.a:JGI12104J13512_1000092_11	GH28(63-368)	-	GH28	2
3300001095_3	3300001095.a:JGI12104J13512_1000092_24	GT4(209-356)	-	GT4	2
3300001095_3	3300001095.a:JGI12104J13512_1000092_36	GH109(42-157)	-	-	1
3300001095_3	3300001095.a:JGI12104J13512_1000092_48	GH43_18(78-307)	GH43(108)	GH43_18	3
3300001095_3	3300001095.a:JGI12104J13512_1000096_38	GH127(314-526)	-	GH127	2
3300001095_3	3300001095.a:JGI12104J13512_1000096_40	PL38(98-375)	-	PL38	2
3300001095_3	3300001095.a:JGI12104J13512_1000096_44	GH2(27-771)+CBM32(984-1111)	GH2(41)	CBM32+GH2	3
3300001095_3	3300001095.a:JGI12104J13512_1000096_57	GH163(221-480)	-	GH163	2
3300001095_3	3300001095.a:JGI12104J13512_1000100_69	GH138(2-436)	-	GH0	2
3300001095_3	3300001095.a:JGI12104J13512_1000105_12	GH99(476-753)	GH33(43)+CBM6(53)	CBM51	3
3300001095_3	3300001095.a:JGI12104J13512_1000115_28	GH38(307-582)	GH38(34)	GH0	3
3300001095_3	3300001095.a:JGI12104J13512_1000115_6	GT2_Glycos_transf_2(6-164)	GT2(102)	GT2	3
3300001095_3	3300001095.a:JGI12104J13512_1000126_23	GH109(2-129)	-	-	1
3300001095_3	3300001095.a:JGI12104J13512_1000126_41	GH148(255-386)	-	GH148	2
3300001095_3	3300001095.a:JGI12104J13512_1000126_64	CBM57(587-690)	-	CBM57	2
3300001095_3	3300001095.a:JGI12104J13512_1000135_35	GT4(216-367)	-	GT4	2
3300001095_3	3300001095.a:JGI12104J13512_1000135_54	CE4(38-147)	-	-	1
3300001095_3	3300001095.a:JGI12104J13512_1000135_56	GT2_Glycos_transf_2(44-205)	GT2(51)	GT2	3
3300001095_3	3300001095.a:JGI12104J13512_1000141_23	PL33_2(435-581)	PL33(7)	PL33_2	3
3300001095_3	3300001095.a:JGI12104J13512_1000155_28	GT4(186-329)	-	GT4	2
3300001095_3	3300001095.a:JGI12104J13512_1000155_30	GT4(208-325)	-	GT4	2
3300001095_3	3300001095.a:JGI12104J13512_1000155_36	GH106(366-933)	GH106(19)	GH106	3
3300001095_3	3300001095.a:JGI12104J13512_1000161_16	GH109(49-166)	-	-	1
3300001095_3	3300001095.a:JGI12104J13512_1000161_43	GH55(185-515)	-	GH0	2
3300001095_3	3300001095.a:JGI12104J13512_1000164_27	GH29(35-371)	GH29(9)	GH29	3
3300001095_3	3300001095.a:JGI12104J13512_1000164_50	GT19(4-375)	GT19(22)	GT19	3
3300001095_3	3300001095.a:JGI12104J13512_1000178_16	GT83(3-515)	-	GT83	2
3300001095_3	3300001095.a:JGI12104J13512_1000178_25	CE4(90-227)	-	-	1
3300001095_3	3300001095.a:JGI12104J13512_1000178_26	GT4(769-920)	-	GT4	2
3300001095_3	3300001095.a:JGI12104J13512_1000178_31	GH148(77-226)+CBM4(282-411)+GH148(479-603)	GH148(5)+CBM4(9)	CBM4+GH148	3
3300001095_3	3300001095.a:JGI12104J13512_1000178_32	GH99(46-351)	-	GH99	2
3300001095_3	3300001095.a:JGI12104J13512_1000185_33	CE14(51-159)	-	-	1
3300001095_3	3300001095.a:JGI12104J13512_1000189_13	PL11_1(38-587)	PL11(1)+CBM35(24)	PL11_1	3
3300001095_3	3300001095.a:JGI12104J13512_1000189_19	GT5(5-484)	GT5(2)	GT5	3
3300001095_3	3300001095.a:JGI12104J13512_1000189_28	CE15(55-372)	-	-	1
3300001095_3	3300001095.a:JGI12104J13512_1000328_16	GH5(254-547)	-	GH5	2
3300001095_3	3300001095.a:JGI12104J13512_1000328_2	GH33(179-382)	-	GH0	2
3300001095_3	3300001095.a:JGI12104J13512_1000328_29	GT4(184-336)	-	GT4	2
3300001095_3	3300001095.a:JGI12104J13512_1000328_5	GH106(115-586)	-	-	1
3300001095_3	3300001095.a:JGI12104J13512_1000328_8	CBM51(301-438)	-	-	1
3300001095_3	3300001095.a:JGI12104J13512_1000338_19	GH109(50-159)	-	GH0	2
3300001095_3	3300001095.a:JGI12104J13512_1000338_20	CE1(51-248)	CE0(17)	-	2
3300001095_3	3300001095.a:JGI12104J13512_1000338_3	GH10(6-216)	-	GH10	2
3300001095_3	3300001095.a:JGI12104J13512_1000399_16	CBM32(513-637)	-	CBM32	2
3300001095_3	3300001095.a:JGI12104J13512_1000399_22	GH109(42-166)	GH109(4)	GH109	3
3300001095_3	3300001095.a:JGI12104J13512_1000399_23	GH5(74-376)	-	GH5	2
3300001095_3	3300001095.a:JGI12104J13512_1000399_3	AA6(119-234)	-	-	1
3300001095_3	3300001095.a:JGI12104J13512_1000436_1	GH129(54-673)	-	GH0	2
3300001095_3	3300001095.a:JGI12104J13512_1000436_13	GH127(48-588)	GH127(4)	GH127	3
3300001095_3	3300001095.a:JGI12104J13512_1000463_20	GH5(92-351)	-	GH5	2
3300001095_3	3300001095.a:JGI12104J13512_1000471_2	GH123(884-1124)	-	GH0	2
3300001095_3	3300001095.a:JGI12104J13512_1000488_11	CBM38(37-164)+GH32(291-584)	GH32(31)+CBM38(1)	CBM38+GH32	3
3300001095_3	3300001095.a:JGI12104J13512_1000488_8	GT2_Glycos_transf_2(62-226)	-	GT2	2
3300001095_3	3300001095.a:JGI12104J13512_1000567_7	GH120(304-393)	GH120(2)+CBM6(47)	CBM6+GH120	3
3300001095_3	3300001095.a:JGI12104J13512_1000600_10	GT4(192-336)	-	GT4	2
3300001095_3	3300001095.a:JGI12104J13512_1000600_22	GT41(161-714)	-	GT41	2
3300001095_3	3300001095.a:JGI12104J13512_1000600_4	GT2_Glycos_transf_2(11-130)	-	GT2	2
3300001095_3	3300001095.a:JGI12104J13512_1000600_5	GT4(220-365)	-	GT4	2
3300001095_3	3300001095.a:JGI12104J13512_1000600_6	GT2_Glycos_transf_2(7-133)	-	GT2	2
3300001095_3	3300001095.a:JGI12104J13512_1000649_21	GH109(47-153)	-	-	1
3300001095_3	3300001095.a:JGI12104J13512_1000649_3	PL29(90-390)	-	PL29	2
3300001095_3	3300001095.a:JGI12104J13512_1000679_11	GH106(37-706)	GH106(15)	GH106	3
3300001095_3	3300001095.a:JGI12104J13512_1000679_12	GH33(46-339)	GH33(5)	GH33	3
3300001095_3	3300001095.a:JGI12104J13512_1000679_17	CE14(36-166)	-	CE14	2
3300001095_3	3300001095.a:JGI12104J13512_1000687_17	GH106(214-670)+CBM67(687-838)	GH106(27)	GH106	3
3300001095_3	3300001095.a:JGI12104J13512_1000687_5	GH10(92-407)	-	GH10	2
3300001095_3	3300001095.a:JGI12104J13512_1000826_12	GH13_11(195-556)	GH13(2)+GH77(11)+CBM48(1)	CBM48+GH13_11	3
3300001095_3	3300001095.a:JGI12104J13512_1000826_7	PL11_1(34-617)	CE12(12)+PL11(1)+CBM2(38)+CBM35(24)	PL11_1	3
3300001095_3	3300001095.a:JGI12104J13512_1000826_8	GH127(44-561)	GH127(1)	GH127	3
3300001095_3	3300001095.a:JGI12104J13512_1001004_1	GT83(32-327)	-	-	1
3300001095_3	3300001095.a:JGI12104J13512_1001004_3	GH140(29-451)	GH140(1)	GH140	3
3300001095_3	3300001095.a:JGI12104J13512_1001004_7	GH109(46-164)	-	-	1
3300001095_3	3300001095.a:JGI12104J13512_1001228_10	GH109(42-164)	-	-	1
3300001095_3	3300001095.a:JGI12104J13512_1001228_11	GH88(49-368)	GH88(18)	GH88	3
3300001095_3	3300001095.a:JGI12104J13512_1001374_5	GH51(218-632)	GH51(7)	GH51	3
3300001095_3	3300001095.a:JGI12104J13512_1001391_11	GT25(8-170)	-	-	1
3300001095_3	3300001095.a:JGI12104J13512_1001391_12	GT8(302-466)	-	-	1
3300001095_3	3300001095.a:JGI12104J13512_1001391_13	GT41(185-708)	-	GT41	2
3300001095_3	3300001095.a:JGI12104J13512_1001574_10	GT4(200-348)	GT4(157)	-	2
3300001095_3	3300001095.a:JGI12104J13512_1001574_11	GT2_Glycos_transf_2(32-180)	-	-	1
3300001095_3	3300001095.a:JGI12104J13512_1001574_12	GT2_Glycos_transf_2(2-130)	-	GT2	2
3300001095_3	3300001095.a:JGI12104J13512_1001574_14	GT2_Glycos_transf_2(15-138)	GT2(147)	-	2
3300001095_3	3300001095.a:JGI12104J13512_1001574_2	GT2_Glycos_transf_2(6-140)	-	GT2	2
3300001095_3	3300001095.a:JGI12104J13512_1001757_1	GT25(8-170)	-	-	1
3300001095_3	3300001095.a:JGI12104J13512_1001773_9	GT26(114-284)	-	GT26	2
3300001095_3	3300001095.a:JGI12104J13512_1001861_8	GT83(131-467)	-	-	1
3300001095_3	3300001095.a:JGI12104J13512_1001861_9	GT2_Glycos_transf_2(7-138)	-	-	1
3300001095_3	3300001095.a:JGI12104J13512_1002572_2	GH5_36(49-355)	GH5(113)	GH5_36	3
3300001095_3	3300001095.a:JGI12104J13512_1002572_3	GH141(529-815)	-	GH0	2
3300001095_3	3300001095.a:JGI12104J13512_1002572_5	CBM9(1113-1313)	-	-	1
3300001095_3	3300001095.a:JGI12104J13512_1003132_3	GH163(225-483)	-	GH163	2
3300001095_3	3300001095.a:JGI12104J13512_1003223_2	GH28(52-368)	-	GH28	2
3300001095_3	3300001095.a:JGI12104J13512_1003444_1	PL10_3(123-394)	PL10(6)	PL10_3	3
3300001095_3	3300001095.a:JGI12104J13512_1004612_5	GH109(46-154)	-	-	1
3300001095_3	3300001095.a:JGI12104J13512_1008668_2	GT2_Glycos_transf_2(21-155)	GT2(16)	GT2	3
3300001095_3	3300001095.a:JGI12104J13512_1008668_3	GT4(219-364)	-	GT4	2
3300001095_3	3300001095.a:JGI12104J13512_1000687_10	-	CE0(18)	CE0	2
3300001095_3	3300001095.a:JGI12104J13512_1000056_49	-	GH0(16)	GH0	2
3300001095_3	3300001095.a:JGI12104J13512_1000068_70	-	GH0(16)	GH0	2
3300001095_3	3300001095.a:JGI12104J13512_1000155_27	-	GH0(16)	GH0	2
3300001095_3	3300001095.a:JGI12104J13512_1000164_56	-	GH0(16)	GH0	2
3300001095_3	3300001095.a:JGI12104J13512_1000084_26	-	GH0(30)	GH0	2
3300001095_3	3300001095.a:JGI12104J13512_1000072_47	-	GH0(30)	GH0	2
3300001095_3	3300001095.a:JGI12104J13512_1000399_30	-	GH0(99)	GH0	2
3300001095_3	3300001095.a:JGI12104J13512_1000011_161	-	GH0(99)	GH0	2
3300001095_3	3300001095.a:JGI12104J13512_1000189_11	-	GH0(99)	GH0	2
3300001095_3	3300001095.a:JGI12104J13512_1000096_9	-	GH0(99)	GH0	2
3300001095_3	3300001095.a:JGI12104J13512_1000135_33	-	GH0(99)	GH0	2
3300001095_3	3300001095.a:JGI12104J13512_1000047_20	-	GH18(32)	-	1
3300001095_3	3300001095.a:JGI12104J13512_1000155_26	-	GH33(43)	-	1
3300001095_3	3300001095.a:JGI12104J13512_1000072_63	-	GT26(29)	-	1
3300001095_3	3300001095.a:JGI12104J13512_1000070_2	-	CBM5(68)	-	1
3300001095_3	3300001095.a:JGI12104J13512_1000328_27	-	-	GH13_11	1
3300001095_3	3300001095.a:JGI12104J13512_1000126_48	-	-	GH29	1
3300001095_3	3300001095.a:JGI12104J13512_1000047_16	-	-	GH0	1
3300001095_3	3300001095.a:JGI12104J13512_1000100_56	-	-	GH33	1
3300001095_3	3300001095.a:JGI12104J13512_1000096_45	-	-	CE12	1
3300001095_3	3300001095.a:JGI12104J13512_1000096_53	-	-	PL0	1
3300001095_3	3300001095.a:JGI12104J13512_1000056_71	-	-	GT4	1
3300001095_3	3300001095.a:JGI12104J13512_1000092_40	-	-	CBM50	1
3300001095_3	3300001095.a:JGI12104J13512_1000092_51	-	-	GT2	1
3300001095_3	3300001095.a:JGI12104J13512_1000010_16	-	-	CE6	1
3300001095_3	3300001095.a:JGI12104J13512_1000010_18	-	-	GH33	1
3300001095_3	3300001095.a:JGI12104J13512_1000010_112	-	-	CBM6	1
3300001095_3	3300001095.a:JGI12104J13512_1000010_133	-	-	CBM38	1
3300001095_3	3300001095.a:JGI12104J13512_1000010_162	-	-	GH0	1
3300001095_3	3300001095.a:JGI12104J13512_1000399_18	-	-	GH43	1
3300001095_3	3300001095.a:JGI12104J13512_1000089_2	-	-	CBM38	1
3300001095_3	3300001095.a:JGI12104J13512_1000089_14	-	-	GH33	1
3300001095_3	3300001095.a:JGI12104J13512_1000089_16	-	-	GH0	1
3300001095_3	3300001095.a:JGI12104J13512_1000089_30	-	-	GH0	1
3300001095_3	3300001095.a:JGI12104J13512_1000089_70	-	-	GT30	1
3300001095_3	3300001095.a:JGI12104J13512_1000074_4	-	-	CBM47	1
3300001095_3	3300001095.a:JGI12104J13512_1000074_24	-	-	CBM84	1
3300001095_3	3300001095.a:JGI12104J13512_1000074_58	-	-	GH33	1
3300001095_3	3300001095.a:JGI12104J13512_1000463_1	-	-	PL10_1	1
3300001095_3	3300001095.a:JGI12104J13512_1000070_40	-	-	GH38	1
3300001095_3	3300001095.a:JGI12104J13512_1000070_43	-	-	GT13	1
3300001095_3	3300001095.a:JGI12104J13512_1000070_73	-	-	GH6	1
3300001095_3	3300001095.a:JGI12104J13512_1000011_23	-	-	CBM38	1
3300001095_3	3300001095.a:JGI12104J13512_1000011_35	-	-	GH33	1
3300001095_3	3300001095.a:JGI12104J13512_1000011_37	-	-	GH0	1
3300001095_3	3300001095.a:JGI12104J13512_1000011_51	-	-	GH0	1
3300001095_3	3300001095.a:JGI12104J13512_1000011_91	-	-	GT30	1
3300001095_3	3300001095.a:JGI12104J13512_1000011_133	-	-	GH0	1
3300001095_3	3300001095.a:JGI12104J13512_1000011_146	-	-	GH16_3	1
3300001095_3	3300001095.a:JGI12104J13512_1000011_153	-	-	GT2	1
3300001095_3	3300001095.a:JGI12104J13512_1000001_3	-	-	GT4	1
3300001095_3	3300001095.a:JGI12104J13512_1000001_5	-	-	GT2	1
3300001095_3	3300001095.a:JGI12104J13512_1000001_74	-	-	GH33	1
3300001095_3	3300001095.a:JGI12104J13512_1000001_139	-	-	CBM6	1
3300001095_3	3300001095.a:JGI12104J13512_1000001_158	-	-	CE6	1
3300001095_3	3300001095.a:JGI12104J13512_1000001_187	-	-	GH0	1
3300001095_3	3300001095.a:JGI12104J13512_1000115_41	-	-	CBM47	1
3300001095_3	3300001095.a:JGI12104J13512_1000161_29	-	-	GH2	1
3300001095_3	3300001095.a:JGI12104J13512_1000161_36	-	-	GH43	1
3300001095_3	3300001095.a:JGI12104J13512_1000189_29	-	-	GH29	1
3300001095_3	3300001095.a:JGI12104J13512_1000084_50	-	-	CBM51	1
3300001095_3	3300001095.a:JGI12104J13512_1000084_66	-	-	GH0	1
3300001095_3	3300001095.a:JGI12104J13512_1000012_41	-	-	GH0	1
3300001095_3	3300001095.a:JGI12104J13512_1000012_50	-	-	GH0	1
3300001095_3	3300001095.a:JGI12104J13512_1000826_3	-	-	GH2	1
3300001095_3	3300001095.a:JGI12104J13512_1000826_9	-	-	GH0	1
3300001095_3	3300001095.a:JGI12104J13512_1000037_103	-	-	GH0	1
3300001095_3	3300001095.a:JGI12104J13512_1000419_34	-	-	GH13_11	1
3300001095_3	3300001095.a:JGI12104J13512_1000164_55	-	-	GH159	1
3300001095_3	3300001095.a:JGI12104J13512_1000488_10	-	-	GH32	1
3300001095_3	3300001095.a:JGI12104J13512_1000567_6	-	-	GH5	1
3300001095_3	3300001095.a:JGI12104J13512_1000185_39	-	-	GH145	1
3300001095_3	3300001095.a:JGI12104J13512_1003132_2	-	-	GH43_26	1
3300001095_3	3300001095.a:JGI12104J13512_1000082_28	-	-	CBM32	1
3300001095_3	3300001095.a:JGI12104J13512_1000082_32	-	-	GT2	1
3300001095_3	3300001095.a:JGI12104J13512_1000082_62	-	-	GH117	1
3300001095_3	3300001095.a:JGI12104J13512_1000086_14	-	-	CBM50	1
3300001095_3	3300001095.a:JGI12104J13512_1000086_58	-	-	GT47	1
3300001095_3	3300001095.a:JGI12104J13512_1000086_65	-	-	GH36	1
3300001095_3	3300001095.a:JGI12104J13512_1000105_15	-	-	GH0	1
3300001095_3	3300001095.a:JGI12104J13512_1000281_21	-	-	GH28	1
3300001095_3	3300001095.a:JGI12104J13512_1000600_8	-	-	PL0	1
3300001095_3	3300001095.a:JGI12104J13512_1000600_11	-	-	GT4	1
3300001095_3	3300001095.a:JGI12104J13512_1000072_26	-	-	GT4	1
3300001095_3	3300001095.a:JGI12104J13512_1000029_32	-	-	CBM32	1
3300001095_3	3300001095.a:JGI12104J13512_1000029_41	-	-	GT4	1
3300001095_3	3300001095.a:JGI12104J13512_1000029_72	-	-	GT2	1
3300001095_3	3300001095.a:JGI12104J13512_1000029_74	-	-	CBM50	1
3300001095_3	3300001095.a:JGI12104J13512_1000058_18	-	-	GH13_30	1
3300001095_3	3300001095.a:JGI12104J13512_1000058_53	-	-	GH0	1
3300001095_3	3300001095.a:JGI12104J13512_1000058_82	-	-	PL0	1
3300001095_3	3300001095.a:JGI12104J13512_1000058_84	-	-	AA1	1
3300001095_3	3300001095.a:JGI12104J13512_1000069_32	-	-	GH6	1
3300001095_3	3300001095.a:JGI12104J13512_1000069_43	-	-	CE0	1
3300001095_3	3300001095.a:JGI12104J13512_1000069_62	-	-	GT1	1
3300001095_3	3300001095.a:JGI12104J13512_1000135_32	-	-	GH2	1
3300001095_3	3300001095.a:JGI12104J13512_1000135_55	-	-	GT4	1
3300001095_3	3300001095.a:JGI12104J13512_1000135_61	-	-	GT4	1
3300001095_3	3300001095.a:JGI12104J13512_1000155_5	-	-	GH30	1
3300001683_19	3300001683.a:GBIDBA_10000002_10	GT20(7-470)	GT20(3)+CBM20(39)	GT20	3
3300001683_19	3300001683.a:GBIDBA_10000002_268	GT83(14-462)	-	-	1
3300001683_19	3300001683.a:GBIDBA_10000002_27	GH5_5(42-343)	GH5(31)	-	2
3300001683_19	3300001683.a:GBIDBA_10000002_28	GT2_Glycos_transf_2(70-238)	GT2(24)	GT2	3
3300001683_19	3300001683.a:GBIDBA_10000002_284	GT89(12-321)	GT89(8)	-	2
3300001683_19	3300001683.a:GBIDBA_10000002_295	CE1(36-311)	-	-	1
3300001683_19	3300001683.a:GBIDBA_10000002_30	GH5_5(31-330)	-	-	1
3300001683_19	3300001683.a:GBIDBA_10000002_9	GH15(216-576)	GH15(1)	GH15	3
3300001683_19	3300001683.a:GBIDBA_10000004_102	GT2_Glycos_transf_2(4-114)	GT2(216)	-	2
3300001683_19	3300001683.a:GBIDBA_10000004_20	AA4(2-220)	-	-	1
3300001683_19	3300001683.a:GBIDBA_10000004_24	GT5(2-482)	-	GT5	2
3300001683_19	3300001683.a:GBIDBA_10000004_299	GT2_Glycos_transf_2(25-159)	GT2(202)	GT2	3
3300001683_19	3300001683.a:GBIDBA_10000004_304	CBM47(1129-1211)	CBM47(20)	CBM47	3
3300001683_19	3300001683.a:GBIDBA_10000004_4	CBM38(422-549)	CBM38(3)	CBM38	3
3300001683_19	3300001683.a:GBIDBA_10000009_100	GT2_Glycos_transf_2(16-139)	-	GT2	2
3300001683_19	3300001683.a:GBIDBA_10000009_187	GH113(434-752)	-	-	1
3300001683_19	3300001683.a:GBIDBA_10000009_189	GH23(67-181)	-	-	1
3300001683_19	3300001683.a:GBIDBA_10000009_200	GT4(263-407)	-	GT4	2
3300001683_19	3300001683.a:GBIDBA_10000009_216	GT4(277-420)	-	-	1
3300001683_19	3300001683.a:GBIDBA_10000009_218	GT4(230-381)	-	-	1
3300001683_19	3300001683.a:GBIDBA_10000009_253	GT9(152-333)	-	GT0	2
3300001683_19	3300001683.a:GBIDBA_10000009_280	GT9(68-312)	-	GT9	2
3300001683_19	3300001683.a:GBIDBA_10000009_281	GT9(91-348)	-	-	1
3300001683_19	3300001683.a:GBIDBA_10000009_314	CE11(5-272)	CE11(7)	CE11	3
3300001683_19	3300001683.a:GBIDBA_10000009_342	CE14(8-123)	-	-	1
3300001683_19	3300001683.a:GBIDBA_10000009_343	GT4(235-378)	-	-	1
3300001683_19	3300001683.a:GBIDBA_10000009_344	CE14(19-119)+GT2_Glycos_transf_2(238-370)	-	GT2	2
3300001683_19	3300001683.a:GBIDBA_10000009_345	GT2_Glycos_transf_2(4-141)	-	GT2	2
3300001683_19	3300001683.a:GBIDBA_10000009_355	GT4(287-430)	-	GT4	2
3300001683_19	3300001683.a:GBIDBA_10000009_368	GT28(201-331)	GT28(16)	GT28	3
3300001683_19	3300001683.a:GBIDBA_10000009_406	GH13_9(281-577)	GH13(69)+CBM48(12)	GH13	3
3300001683_19	3300001683.a:GBIDBA_10000009_42	GT4(200-332)	-	-	1
3300001683_19	3300001683.a:GBIDBA_10000009_423	AA7(28-193)	-	-	1
3300001683_19	3300001683.a:GBIDBA_10000009_43	GT4(176-322)	-	-	1
3300001683_19	3300001683.a:GBIDBA_10000009_444	GT19(76-422)	-	GT19	2
3300001683_19	3300001683.a:GBIDBA_10000009_462	CBM51(284-403)	-	-	1
3300001683_19	3300001683.a:GBIDBA_10000009_485	GT2_Glyco_tranf_2_3(7-238)	-	-	1
3300001683_19	3300001683.a:GBIDBA_10000009_49	GT4(191-339)	-	-	1
3300001683_19	3300001683.a:GBIDBA_10000009_516	GT9(2-171)	-	-	1
3300001683_19	3300001683.a:GBIDBA_10000009_554	GT83(128-422)	-	-	1
3300001683_19	3300001683.a:GBIDBA_10000009_572	GT30(59-233)	-	GT30	2
3300001683_19	3300001683.a:GBIDBA_10000009_603	GT4(180-333)	-	GT4	2
3300001683_19	3300001683.a:GBIDBA_10000009_681	GH20(146-453)	GH20(43)	GH20	3
3300001683_19	3300001683.a:GBIDBA_10000009_94	GT9(91-352)	-	-	1
3300001683_19	3300001683.a:GBIDBA_10000013_260	GT2_Glycos_transf_2(54-216)	GT2(103)	GT2	3
3300001683_19	3300001683.a:GBIDBA_10000013_264	CE4(41-146)	-	-	1
3300001683_19	3300001683.a:GBIDBA_10000013_288	GH127(34-544)	-	-	1
3300001683_19	3300001683.a:GBIDBA_10000024_129	GH102(143-289)	GH102(28)	GH102	3
3300001683_19	3300001683.a:GBIDBA_10000024_15	GT41(337-616)	-	-	1
3300001683_19	3300001683.a:GBIDBA_10000024_90	AA3(8-532)	-	-	1
3300001683_19	3300001683.a:GBIDBA_10000048_130	GT2_Glycos_transf_2(17-145)	-	GT2	2
3300001683_19	3300001683.a:GBIDBA_10000048_170	CE9(12-376)	CE9(11)	-	2
3300001683_19	3300001683.a:GBIDBA_10000048_228	GT4(138-282)	-	-	1
3300001683_19	3300001683.a:GBIDBA_10000048_293	GT2_Glycos_transf_2(6-118)	-	-	1
3300001683_19	3300001683.a:GBIDBA_10000048_294	GT4(183-340)	-	-	1
3300001683_19	3300001683.a:GBIDBA_10000054_102	GT4(204-343)	GT4(121)	GT4	3
3300001683_19	3300001683.a:GBIDBA_10000054_103	GT4(185-344)	-	GT4	2
3300001683_19	3300001683.a:GBIDBA_10000054_107	GT4(202-349)	-	GT4	2
3300001683_19	3300001683.a:GBIDBA_10000054_108	GT4(201-347)	GT4(81)	GT4	3
3300001683_19	3300001683.a:GBIDBA_10000054_109	GT4(163-322)	-	GT4	2
3300001683_19	3300001683.a:GBIDBA_10000054_110	GT2_Glycos_transf_2(4-190)	-	-	1
3300001683_19	3300001683.a:GBIDBA_10000054_112	GT4(215-365)	-	GT4	2
3300001683_19	3300001683.a:GBIDBA_10000054_113	GT4(199-359)	-	GT4	2
3300001683_19	3300001683.a:GBIDBA_10000054_115	GT4(233-385)	-	GT4	2
3300001683_19	3300001683.a:GBIDBA_10000054_118	CE4(94-306)	-	-	1
3300001683_19	3300001683.a:GBIDBA_10000054_26	GT2_Glycos_transf_2(10-135)	-	GT2	2
3300001683_19	3300001683.a:GBIDBA_10000054_27	GT4(589-739)	-	GT2+GT4	2
3300001683_19	3300001683.a:GBIDBA_10000054_28	GT2_Glycos_transf_2(48-217)	-	GT2	2
3300001683_19	3300001683.a:GBIDBA_10000054_29	GT2_Glycos_transf_2(6-167)	-	GT2	2
3300001683_19	3300001683.a:GBIDBA_10000054_52	GT4(219-375)	-	GT4	2
3300001683_19	3300001683.a:GBIDBA_10000116_132	GT2_Glyco_tranf_2_3(51-279)	GT2(148)	GT2	3
3300001683_19	3300001683.a:GBIDBA_10000116_38	CBM9(33-204)	-	-	1
3300001683_19	3300001683.a:GBIDBA_10000116_6	AA3(14-551)	-	-	1
3300001683_19	3300001683.a:GBIDBA_10000116_8	CBM57(379-513)	CBM57(5)	CBM57	3
3300001683_19	3300001683.a:GBIDBA_10000135_62	AA3(18-514)	-	-	1
3300001683_19	3300001683.a:GBIDBA_10000135_75	GT2_Glycos_transf_2(5-160)	-	-	1
3300001683_19	3300001683.a:GBIDBA_10000425_28	GT4(209-354)	-	GT4	2
3300001683_19	3300001683.a:GBIDBA_10000425_31	GT9(122-364)	-	GT9	2
3300001683_19	3300001683.a:GBIDBA_10000663_23	GT4(187-333)	-	GT4	2
3300001683_19	3300001683.a:GBIDBA_10000663_7	GT4(193-325)	-	-	1
3300001683_19	3300001683.a:GBIDBA_10000002_216	-	GH0(16)	GH0	2
3300001683_19	3300001683.a:GBIDBA_10000009_691	-	GH0(16)	GH0	2
3300001683_19	3300001683.a:GBIDBA_10000009_689	-	GH33(43)+CBM6(53)	-	1
3300001683_19	3300001683.a:GBIDBA_10000048_212	-	GH33(43)+CBM6(53)	-	1
3300001683_19	3300001683.a:GBIDBA_10000048_316	-	GH33(52)	GH0	2
3300001683_19	3300001683.a:GBIDBA_10000048_292	-	GT0(23)	GT0	2
3300001683_19	3300001683.a:GBIDBA_10000013_2	-	CBM2(61)	-	1
3300001683_19	3300001683.a:GBIDBA_10000135_57	-	CBM47(14)	CBM47	2
3300001683_19	3300001683.a:GBIDBA_10000989_9	-	CBM57(20)	-	1
3300001683_19	3300001683.a:GBIDBA_10000009_255	-	CBM57(20)	-	1
3300001683_19	3300001683.a:GBIDBA_10000024_39	-	CBM57(20)	-	1
3300001683_19	3300001683.a:GBIDBA_10000425_15	-	-	CBM47	1
3300001683_19	3300001683.a:GBIDBA_10000004_46	-	-	GH6	1
3300001683_19	3300001683.a:GBIDBA_10000004_140	-	-	GH33	1
3300001683_19	3300001683.a:GBIDBA_10000004_223	-	-	CBM50	1
3300001683_19	3300001683.a:GBIDBA_10000004_267	-	-	GT47	1
3300001683_19	3300001683.a:GBIDBA_10000004_278	-	-	GT13	1
3300001683_19	3300001683.a:GBIDBA_10000009_63	-	-	GH20	1
3300001683_19	3300001683.a:GBIDBA_10000009_136	-	-	AA1	1
3300001683_19	3300001683.a:GBIDBA_10000009_228	-	-	GH101	1
3300001683_19	3300001683.a:GBIDBA_10000009_258	-	-	GT83	1
3300001683_19	3300001683.a:GBIDBA_10000009_369	-	-	GT28	1
3300001683_19	3300001683.a:GBIDBA_10000009_371	-	-	GH28	1
3300001683_19	3300001683.a:GBIDBA_10000009_372	-	-	CBM4	1
3300001683_19	3300001683.a:GBIDBA_10000009_399	-	-	GT4	1
3300001683_19	3300001683.a:GBIDBA_10000009_671	-	-	CE1	1
3300001683_19	3300001683.a:GBIDBA_10000054_53	-	-	GT1	1
3300001683_19	3300001683.a:GBIDBA_10000048_118	-	-	GT2	1
3300001683_19	3300001683.a:GBIDBA_10000048_176	-	-	GH6	1
3300001683_19	3300001683.a:GBIDBA_10000048_309	-	-	GH117	1
3300001683_19	3300001683.a:GBIDBA_10000024_17	-	-	GH33	1
3300001683_19	3300001683.a:GBIDBA_10000024_51	-	-	GT4	1
3300001683_19	3300001683.a:GBIDBA_10000024_119	-	-	CBM35	1
3300001683_19	3300001683.a:GBIDBA_10000092_35	-	-	GH11+3.2.1.8	1
3300001683_19	3300001683.a:GBIDBA_10000092_67	-	-	CBM32	1
3300001683_19	3300001683.a:GBIDBA_10000135_60	-	-	PL10_1	1
3300001683_19	3300001683.a:GBIDBA_10000135_67	-	-	CBM38	1
3300001683_19	3300001683.a:GBIDBA_10000013_9	-	-	GH13_11	1
3300001683_19	3300001683.a:GBIDBA_10000013_16	-	-	GT2	1
3300001683_19	3300001683.a:GBIDBA_10000013_103	-	-	GT4	1
3300001683_19	3300001683.a:GBIDBA_10000013_228	-	-	GT22	1
3300001683_19	3300001683.a:GBIDBA_10000013_259	-	-	GT2	1
3300001683_19	3300001683.a:GBIDBA_10000002_145	-	-	GH13_30	1
3300001683_19	3300001683.a:GBIDBA_10000002_228	-	-	GT2	1
3300001683_4	3300001683.a:GBIDBA_10000976_6	GT2_Glycos_transf_2(3-132)	-	GT2	2
3300001683_4	3300001683.a:GBIDBA_10001068_19	GT9(77-311)	-	-	1
3300001683_4	3300001683.a:GBIDBA_10001073_1	GH33(51-284)	-	-	1
3300001683_4	3300001683.a:GBIDBA_10001073_12	GH165(34-522)	-	GH165	2
3300001683_4	3300001683.a:GBIDBA_10001073_2	GH163(286-545)	-	GH0	2
3300001683_4	3300001683.a:GBIDBA_10001073_22	GH33(92-384)	-	GH33	2
3300001683_4	3300001683.a:GBIDBA_10001073_5	GH163(211-448)	-	GH0	2
3300001683_4	3300001683.a:GBIDBA_10001242_28	CE14(17-116)	CE14(22)	-	2
3300001683_4	3300001683.a:GBIDBA_10001246_16	GH33(46-355)	GH33(3)	GH33	3
3300001683_4	3300001683.a:GBIDBA_10001320_25	CE7(36-250)	-	-	1
3300001683_4	3300001683.a:GBIDBA_10001383_15	GH33(343-655)	-	GH33	2
3300001683_4	3300001683.a:GBIDBA_10001410_21	GH109(31-141)	-	-	1
3300001683_4	3300001683.a:GBIDBA_10001421_15	GT2_Glycos_transf_2(56-217)	-	GT2	2
3300001683_4	3300001683.a:GBIDBA_10001455_24	GH109(41-153)	-	-	1
3300001683_4	3300001683.a:GBIDBA_10001616_16	GH63(447-898)	GH0(2)	GH0	3
3300001683_4	3300001683.a:GBIDBA_10001616_9	CE1(1-212)	-	-	1
3300001683_4	3300001683.a:GBIDBA_10001618_22	CE1(49-186)	-	-	1
3300001683_4	3300001683.a:GBIDBA_10001638_12	GT2_Glycos_transf_2(89-256)	GT2(72)	GT2	3
3300001683_4	3300001683.a:GBIDBA_10001700_2	CBM51(265-419)	-	-	1
3300001683_4	3300001683.a:GBIDBA_10001772_15	GH109(45-165)	-	-	1
3300001683_4	3300001683.a:GBIDBA_10001772_7	CE6(89-197)	-	-	1
3300001683_4	3300001683.a:GBIDBA_10001830_31	CBM67(272-383)	CBM67(15)	CBM67	3
3300001683_4	3300001683.a:GBIDBA_10001850_1	GH109(49-167)	-	-	1
3300001683_4	3300001683.a:GBIDBA_10001850_2	GH109(42-166)	-	-	1
3300001683_4	3300001683.a:GBIDBA_10001859_17	GH109(37-154)	-	-	1
3300001683_4	3300001683.a:GBIDBA_10001903_35	GT4(172-314)	-	GT4	2
3300001683_4	3300001683.a:GBIDBA_10001903_6	GT2_Glycos_transf_2(15-146)	-	GT2	2
3300001683_4	3300001683.a:GBIDBA_10001931_4	GT2_Glycos_transf_2(45-214)	-	GT2	2
3300001683_4	3300001683.a:GBIDBA_10001947_21	CBM48(26-116)+GH13_11(196-546)	GH13(2)+GH77(11)+CBM48(1)	CBM48+GH13_11	3
3300001683_4	3300001683.a:GBIDBA_10001950_13	GH156(10-375)	-	-	1
3300001683_4	3300001683.a:GBIDBA_10001950_20	PL1_2(29-127)	-	-	1
3300001683_4	3300001683.a:GBIDBA_10001950_8	GH33(61-385)	-	-	1
3300001683_4	3300001683.a:GBIDBA_10002012_25	GH33(62-370)	GH33(13)	-	2
3300001683_4	3300001683.a:GBIDBA_10002012_44	GT4(166-318)	GT4(99)	GT4	3
3300001683_4	3300001683.a:GBIDBA_10002080_20	CE15(24-386)	CE15(8)	CE15	3
3300001683_4	3300001683.a:GBIDBA_10002080_38	GH33(22-279)	-	-	1
3300001683_4	3300001683.a:GBIDBA_10002080_39	GH156(6-455)	-	-	1
3300001683_4	3300001683.a:GBIDBA_10002083_13	GT28(194-339)	-	-	1
3300001683_4	3300001683.a:GBIDBA_10002083_15	CE1(71-286)	-	-	1
3300001683_4	3300001683.a:GBIDBA_10002148_10	CBM51(525-643)	CBM51(25)	CBM0	3
3300001683_4	3300001683.a:GBIDBA_10002148_25	GT83(93-406)	-	-	1
3300001683_4	3300001683.a:GBIDBA_10002148_7	CBM67(516-636)	-	CBM67	2
3300001683_4	3300001683.a:GBIDBA_10002197_13	GH109(39-155)	-	-	1
3300001683_4	3300001683.a:GBIDBA_10002517_5	CE7(68-268)	-	-	1
3300001683_4	3300001683.a:GBIDBA_10002585_16	CE1(65-293)	-	-	1
3300001683_4	3300001683.a:GBIDBA_10002585_8	GT4(200-354)	-	GT4	2
3300001683_4	3300001683.a:GBIDBA_10002621_2	CE14(34-142)	-	-	1
3300001683_4	3300001683.a:GBIDBA_10002645_1	GH165(6-303)	-	GH165	2
3300001683_4	3300001683.a:GBIDBA_10002645_2	CE1(52-267)	-	-	1
3300001683_4	3300001683.a:GBIDBA_10002655_18	GT19(3-360)	GT19(22)	GT19	3
3300001683_4	3300001683.a:GBIDBA_10002655_21	CE15(47-434)	CE15(1)	CE15	3
3300001683_4	3300001683.a:GBIDBA_10002702_7	CE1(65-296)+CE1(335-533)	CE0(17)	-	2
3300001683_4	3300001683.a:GBIDBA_10002729_7	CBM67(176-330)+CBM67(344-516)+GH78(539-1052)	-	CBM67+GH78	2
3300001683_4	3300001683.a:GBIDBA_10002754_6	AA7(37-231)	-	-	1
3300001683_4	3300001683.a:GBIDBA_10002776_3	GH33(37-335)	GH33(5)	GH33	3
3300001683_4	3300001683.a:GBIDBA_10002833_16	CBM48(34-114)+GH13_9(183-483)	GH13(1)+CBM48(2)	CBM48+GH13_9	3
3300001683_4	3300001683.a:GBIDBA_10002833_17	GH13_20(49-384)	GH13(21)+GH77(17)+CBM20(8)+CBM34(1)+CBM48(57)	GH13_20	3
3300001683_4	3300001683.a:GBIDBA_10002833_25	CBM51(86-167)	CBM51(21)	CBM51	3
3300001683_4	3300001683.a:GBIDBA_10002876_40	CBM38(510-639)	-	CBM38	2
3300001683_4	3300001683.a:GBIDBA_10002918_16	GH33(38-369)	GH33(80)	GH33	3
3300001683_4	3300001683.a:GBIDBA_10002956_1	CE6(100-203)	-	-	1
3300001683_4	3300001683.a:GBIDBA_10002956_5	CE1(649-847)	-	CBM48	2
3300001683_4	3300001683.a:GBIDBA_10003033_12	CBM47(549-630)	CBM47(14)	CBM47	3
3300001683_4	3300001683.a:GBIDBA_10003161_5	CBM9(52-249)	-	-	1
3300001683_4	3300001683.a:GBIDBA_10003161_7	CBM38(628-757)	CBM38(3)	CBM38	3
3300001683_4	3300001683.a:GBIDBA_10003177_29	CE7(43-199)	-	-	1
3300001683_4	3300001683.a:GBIDBA_10003182_3	GT2_Glycos_transf_2(19-146)	-	GT2	2
3300001683_4	3300001683.a:GBIDBA_10003217_14	GT83(79-393)	-	-	1
3300001683_4	3300001683.a:GBIDBA_10003274_4	CE1(60-289)	-	-	1
3300001683_4	3300001683.a:GBIDBA_10003319_10	CE11(21-294)	-	CE11	2
3300001683_4	3300001683.a:GBIDBA_10003319_4	GT30(34-211)	GT30(22)	GT30	3
3300001683_4	3300001683.a:GBIDBA_10003378_2	GT4(175-302)	-	GT4	2
3300001683_4	3300001683.a:GBIDBA_10003378_3	GH130(247-487)	GH130(3)	GH130	3
3300001683_4	3300001683.a:GBIDBA_10003404_5	CE3(102-242)	-	-	1
3300001683_4	3300001683.a:GBIDBA_10003420_11	GH33(45-366)	-	GH33	2
3300001683_4	3300001683.a:GBIDBA_10003453_11	CE1(42-223)	CE0(17)	-	2
3300001683_4	3300001683.a:GBIDBA_10003453_17	GH165(31-493)	-	GH165	2
3300001683_4	3300001683.a:GBIDBA_10003580_11	GH130(1-205)	GH130(21)	GH130	3
3300001683_4	3300001683.a:GBIDBA_10003614_2	GH165(3-303)	-	GH165	2
3300001683_4	3300001683.a:GBIDBA_10003621_7	GT2_Glycos_transf_2(18-171)	GT2(96)	GT2	3
3300001683_4	3300001683.a:GBIDBA_10003693_6	CE1(60-285)	-	-	1
3300001683_4	3300001683.a:GBIDBA_10003693_8	GH109(4-111)	-	-	1
3300001683_4	3300001683.a:GBIDBA_10003706_2	GT4(231-329)	-	-	1
3300001683_4	3300001683.a:GBIDBA_10003713_3	GH109(46-164)	-	-	1
3300001683_4	3300001683.a:GBIDBA_10003746_17	CE17(349-511)	-	-	1
3300001683_4	3300001683.a:GBIDBA_10003761_13	CE4(65-186)	-	-	1
3300001683_4	3300001683.a:GBIDBA_10003885_8	GH109(43-146)	-	-	1
3300001683_4	3300001683.a:GBIDBA_10003888_1	CBM40(107-273)	-	-	1
3300001683_4	3300001683.a:GBIDBA_10003892_23	GH109(46-156)	-	-	1
3300001683_4	3300001683.a:GBIDBA_10003937_11	GT4(179-326)	-	GT4	2
3300001683_4	3300001683.a:GBIDBA_10004003_3	GH43(674-929)	-	GH43	2
3300001683_4	3300001683.a:GBIDBA_10004035_5	CE4(17-143)	-	-	1
3300001683_4	3300001683.a:GBIDBA_10004041_3	GT5(5-405)	GT5(6)	GT5	3
3300001683_4	3300001683.a:GBIDBA_10004087_3	GH33(823-1164)	GH33(10)	GH33	3
3300001683_4	3300001683.a:GBIDBA_10004087_4	GH33(75-261)	GH33(52)	GH0	3
3300001683_4	3300001683.a:GBIDBA_10004177_9	CE1(84-267)	-	-	1
3300001683_4	3300001683.a:GBIDBA_10004197_6	CE14(12-119)	CE14(26)	CE14	3
3300001683_4	3300001683.a:GBIDBA_10004302_10	PL25(109-440)	-	-	1
3300001683_4	3300001683.a:GBIDBA_10004302_7	GH88(51-439)	GH88(5)	GH88	3
3300001683_4	3300001683.a:GBIDBA_10004310_6	GH33(45-341)	GH33(5)	GH33	3
3300001683_4	3300001683.a:GBIDBA_10004319_1	GT2_Glycos_transf_2(3-98)	-	-	1
3300001683_4	3300001683.a:GBIDBA_10004319_14	CE15(51-357)	-	-	1
3300001683_4	3300001683.a:GBIDBA_10004319_8	AA3(8-560)	-	-	1
3300001683_4	3300001683.a:GBIDBA_10004327_8	CBM32(496-618)	-	CBM32	2
3300001683_4	3300001683.a:GBIDBA_10004466_3	GT81(117-315)	GT81(2)	GT81	3
3300001683_4	3300001683.a:GBIDBA_10004466_4	GH109(36-144)	-	-	1
3300001683_4	3300001683.a:GBIDBA_10004466_7	CE14(7-112)	CE14(23)	CE14	3
3300001683_4	3300001683.a:GBIDBA_10004570_18	GT4(211-356)	-	GT4	2
3300001683_4	3300001683.a:GBIDBA_10004570_19	GT26(83-254)	GT26(18)	GT26	3
3300001683_4	3300001683.a:GBIDBA_10004570_21	GT2_Glycos_transf_2(10-123)	-	-	1
3300001683_4	3300001683.a:GBIDBA_10004623_13	PL14(274-478)	PL14(10)	PL14	3
3300001683_4	3300001683.a:GBIDBA_10004637_3	GH33(87-315)	-	-	1
3300001683_4	3300001683.a:GBIDBA_10004637_4	GH109(44-149)	-	-	1
3300001683_4	3300001683.a:GBIDBA_10004663_11	GH165(16-510)	-	GH165	2
3300001683_4	3300001683.a:GBIDBA_10004663_2	GH165(27-461)	-	GH165	2
3300001683_4	3300001683.a:GBIDBA_10004716_6	CBM38(471-593)	-	CBM38	2
3300001683_4	3300001683.a:GBIDBA_10004730_17	GH109(52-184)	-	-	1
3300001683_4	3300001683.a:GBIDBA_10004883_4	GH165(38-532)	-	GH165	2
3300001683_4	3300001683.a:GBIDBA_10004933_3	CE15(38-363)	-	-	1
3300001683_4	3300001683.a:GBIDBA_10004953_3	PL10_3(139-409)	PL10(6)	PL10_3	3
3300001683_4	3300001683.a:GBIDBA_10004953_5	CBM9(59-260)	-	-	1
3300001683_4	3300001683.a:GBIDBA_10004953_9	CE4(51-179)	-	-	1
3300001683_4	3300001683.a:GBIDBA_10004982_8	CE11(2-201)	-	-	1
3300001683_4	3300001683.a:GBIDBA_10005016_21	GH99(54-396)	-	GH99	2
3300001683_4	3300001683.a:GBIDBA_10005020_7	GT83(178-514)	-	-	1
3300001683_4	3300001683.a:GBIDBA_10005064_4	GH165(2-287)	-	-	1
3300001683_4	3300001683.a:GBIDBA_10005231_4	GT2_Glycos_transf_2(45-155)	-	GT2	2
3300001683_4	3300001683.a:GBIDBA_10005276_6	PL25(52-347)	-	-	1
3300001683_4	3300001683.a:GBIDBA_10005293_4	CE4(21-158)	-	-	1
3300001683_4	3300001683.a:GBIDBA_10005346_2	CE1(140-340)	-	-	1
3300001683_4	3300001683.a:GBIDBA_10005463_6	CE1(48-265)	-	-	1
3300001683_4	3300001683.a:GBIDBA_10005505_14	GT4(205-372)	GT4(106)	GT4	3
3300001683_4	3300001683.a:GBIDBA_10005614_16	GH109(4-117)	-	-	1
3300001683_4	3300001683.a:GBIDBA_10005614_2	GT2_Glycos_transf_2(5-125)	-	-	1
3300001683_4	3300001683.a:GBIDBA_10005827_7	GH156(34-536)	-	-	1
3300001683_4	3300001683.a:GBIDBA_10005907_9	GH33(1-158)	-	-	1
3300001683_4	3300001683.a:GBIDBA_10005950_14	GT4(213-357)	-	GT4	2
3300001683_4	3300001683.a:GBIDBA_10006220_7	GT2_Glycos_transf_2(53-214)	-	GT2	2
3300001683_4	3300001683.a:GBIDBA_10006292_1	GH33(203-545)	-	GH0	2
3300001683_4	3300001683.a:GBIDBA_10006384_8	CE14(7-110)	-	-	1
3300001683_4	3300001683.a:GBIDBA_10006458_2	CBM6(235-378)	-	-	1
3300001683_4	3300001683.a:GBIDBA_10006686_15	GT4(188-337)	-	GT4	2
3300001683_4	3300001683.a:GBIDBA_10006702_15	GT2_Glycos_transf_2(9-170)	GT2(182)	GT2	3
3300001683_4	3300001683.a:GBIDBA_10006856_4	GH109(4-118)	-	-	1
3300001683_4	3300001683.a:GBIDBA_10006874_2	GT2_Glycos_transf_2(88-256)	GH26(14)+GT2(72)	GT2	3
3300001683_4	3300001683.a:GBIDBA_10006875_2	GT83(59-265)	-	-	1
3300001683_4	3300001683.a:GBIDBA_10006922_10	CE1(42-224)	-	-	1
3300001683_4	3300001683.a:GBIDBA_10007113_2	GH57(8-292)	GH57(11)	GH57	3
3300001683_4	3300001683.a:GBIDBA_10007287_3	CBM6(212-290)	-	-	1
3300001683_4	3300001683.a:GBIDBA_10007330_7	GH33(120-415)	-	GH0	2
3300001683_4	3300001683.a:GBIDBA_10007504_4	CE15(374-522)	-	-	1
3300001683_4	3300001683.a:GBIDBA_10007510_2	GH43(671-964)	-	GH43	2
3300001683_4	3300001683.a:GBIDBA_10007528_3	GH33(169-506)	GH33(10)	GH33	3
3300001683_4	3300001683.a:GBIDBA_10007613_1	GH141(64-604)	GH141(10)	GH0	3
3300001683_4	3300001683.a:GBIDBA_10007687_5	CE12(28-221)	-	-	1
3300001683_4	3300001683.a:GBIDBA_10007687_6	GH33(56-248)	-	GH0	2
3300001683_4	3300001683.a:GBIDBA_10007898_16	GH165(58-539)	-	GH165	2
3300001683_4	3300001683.a:GBIDBA_10007898_3	GH109(37-138)	-	-	1
3300001683_4	3300001683.a:GBIDBA_10008109_13	CBM66(84-236)	-	-	1
3300001683_4	3300001683.a:GBIDBA_10008488_2	GH165(37-516)	-	GH165	2
3300001683_4	3300001683.a:GBIDBA_10008488_3	GH165(58-524)	-	-	1
3300001683_4	3300001683.a:GBIDBA_10008591_3	GH109(82-194)	-	-	1
3300001683_4	3300001683.a:GBIDBA_10008685_5	CE4(93-297)	-	-	1
3300001683_4	3300001683.a:GBIDBA_10008685_8	GH33(30-325)	GH33(34)	GH33	3
3300001683_4	3300001683.a:GBIDBA_10009079_1	GH163(147-413)	-	-	1
3300001683_4	3300001683.a:GBIDBA_10009474_2	GH165(30-507)	-	GH165	2
3300001683_4	3300001683.a:GBIDBA_10009529_3	CE1(35-215)	CE0(17)	-	2
3300001683_4	3300001683.a:GBIDBA_10009598_4	GH33(44-253)	-	GH33	2
3300001683_4	3300001683.a:GBIDBA_10009796_1	GH32(359-565)	-	GH0	2
3300001683_4	3300001683.a:GBIDBA_10009796_2	CE1(94-345)	-	-	1
3300001683_4	3300001683.a:GBIDBA_10009796_4	CE3(51-230)	-	-	1
3300001683_4	3300001683.a:GBIDBA_10010009_12	CE14(9-118)	-	-	1
3300001683_4	3300001683.a:GBIDBA_10010009_5	CBM57(36-183)+CBM57(505-647)	-	-	1
3300001683_4	3300001683.a:GBIDBA_10010243_5	GH33(140-425)	GH33(31)	-	2
3300001683_4	3300001683.a:GBIDBA_10010243_7	GH156(19-460)+GH33(548-765)	-	-	1
3300001683_4	3300001683.a:GBIDBA_10010753_5	CE7(62-315)	-	-	1
3300001683_4	3300001683.a:GBIDBA_10010985_5	CE9(14-362)	CE9(42)	CE9	3
3300001683_4	3300001683.a:GBIDBA_10011499_4	GT2_Glycos_transf_2(250-376)	-	GT2	2
3300001683_4	3300001683.a:GBIDBA_10011536_3	GT4(210-348)	-	-	1
3300001683_4	3300001683.a:GBIDBA_10011536_5	GT4(102-242)	-	-	1
3300001683_4	3300001683.a:GBIDBA_10012044_3	GT2_Glycos_transf_2(7-115)	-	-	1
3300001683_4	3300001683.a:GBIDBA_10012080_2	GH109(23-155)	-	-	1
3300001683_4	3300001683.a:GBIDBA_10012430_2	GH163(203-463)	-	GH0	2
3300001683_4	3300001683.a:GBIDBA_10013125_3	GH109(40-157)	-	-	1
3300001683_4	3300001683.a:GBIDBA_10013131_1	GH33(454-739)	-	-	1
3300001683_4	3300001683.a:GBIDBA_10013258_3	CBM32(302-420)	-	CBM32	2
3300001683_4	3300001683.a:GBIDBA_10013278_8	GH110(28-499)	-	-	1
3300001683_4	3300001683.a:GBIDBA_10013812_2	GT35(264-629)	GT35(2)	GT35	3
3300001683_4	3300001683.a:GBIDBA_10014833_2	GT4(251-398)	-	GT4	2
3300001683_4	3300001683.a:GBIDBA_10015231_9	GH109(37-143)	-	-	1
3300001683_4	3300001683.a:GBIDBA_10016808_3	PL9_1(10-402)	PL9(4)	PL9_1	3
3300001683_4	3300001683.a:GBIDBA_10016808_4	GH110(56-604)	-	-	1
3300001683_4	3300001683.a:GBIDBA_10016839_2	CE7(96-272)	-	-	1
3300001683_4	3300001683.a:GBIDBA_10016946_4	GH109(47-158)	-	-	1
3300001683_4	3300001683.a:GBIDBA_10017895_1	GH13_18(58-399)	GH13(79)	GH13_18	3
3300001683_4	3300001683.a:GBIDBA_10018157_2	GH2(216-669)	GH2(8)+CBM42(2)+CBM67(18)	GH2	3
3300001683_4	3300001683.a:GBIDBA_10018229_2	GH109(46-154)	-	-	1
3300001683_4	3300001683.a:GBIDBA_10019528_4	GT4(189-336)	-	-	1
3300001683_4	3300001683.a:GBIDBA_10020474_2	GH109(38-151)	-	-	1
3300001683_4	3300001683.a:GBIDBA_10020745_7	GH33(20-322)	-	-	1
3300001683_4	3300001683.a:GBIDBA_10021410_3	CE1(40-266)	-	-	1
3300001683_4	3300001683.a:GBIDBA_10022312_1	GH163(152-400)	-	GH0	2
3300001683_4	3300001683.a:GBIDBA_10022315_3	GH109(45-149)	-	-	1
3300001683_4	3300001683.a:GBIDBA_10023849_1	GH33(68-318)	-	-	1
3300001683_4	3300001683.a:GBIDBA_10025182_2	CE4(73-220)	-	-	1
3300001683_4	3300001683.a:GBIDBA_10028406_3	GH165(2-428)	-	GH165	2
3300001683_4	3300001683.a:GBIDBA_10028601_1	GH165(9-607)	-	GH0	2
3300001683_4	3300001683.a:GBIDBA_10041337_1	CBM9(108-214)	CBM9(2)	-	2
3300001683_4	3300001683.a:GBIDBA_10054541_1	PL10_3(81-352)	PL10(6)	PL10_3	3
3300001683_4	3300001683.a:GBIDBA_10060566_5	GH32(24-314)	-	CBM38+GH32	2
3300001683_4	3300001683.a:GBIDBA_10006025_2	-	CE0(6)	CE0	2
3300001683_4	3300001683.a:GBIDBA_10001242_4	-	CE0(6)	-	1
3300001683_4	3300001683.a:GBIDBA_10013371_4	-	CE0(18)	CE0	2
3300001683_4	3300001683.a:GBIDBA_10004746_4	-	CE0(18)	CE0	2
3300001683_4	3300001683.a:GBIDBA_10004470_9	-	CE14(23)	-	1
3300001683_4	3300001683.a:GBIDBA_10001410_2	-	GH0(16)	GH0	2
3300001683_4	3300001683.a:GBIDBA_10010009_11	-	GH0(30)	GH0	2
3300001683_4	3300001683.a:GBIDBA_10005346_9	-	GH0(30)	GH0	2
3300001683_4	3300001683.a:GBIDBA_10002876_21	-	GH0(99)	GH0	2
3300001683_4	3300001683.a:GBIDBA_10002876_20	-	GH0(99)	GH0	2
3300001683_4	3300001683.a:GBIDBA_10001850_26	-	GH12(20)+GH16(45)	-	1
3300001683_4	3300001683.a:GBIDBA_10003378_1	-	GH130(21)	-	1
3300001683_4	3300001683.a:GBIDBA_10002080_1	-	GH16(44)	-	1
3300001683_4	3300001683.a:GBIDBA_10003850_26	-	GH33(43)+CBM6(53)	-	1
3300001683_4	3300001683.a:GBIDBA_10005907_3	-	GH33(43)+CBM6(53)	-	1
3300001683_4	3300001683.a:GBIDBA_10003743_1	-	GH33(43)+CBM6(53)	-	1
3300001683_4	3300001683.a:GBIDBA_10002138_31	-	GH33(43)+CBM6(53)	-	1
3300001683_4	3300001683.a:GBIDBA_10010047_2	-	GH33(43)+CBM6(53)	-	1
3300001683_4	3300001683.a:GBIDBA_10002876_22	-	GH33(43)+CBM6(53)	-	1
3300001683_4	3300001683.a:GBIDBA_10004780_9	-	GH33(43)+CBM6(53)	-	1
3300001683_4	3300001683.a:GBIDBA_10007613_14	-	GH33(43)+CBM6(53)	-	1
3300001683_4	3300001683.a:GBIDBA_10002101_2	-	GH33(43)+CBM6(53)	-	1
3300001683_4	3300001683.a:GBIDBA_10001073_6	-	GH33(43)+CBM6(53)	-	1
3300001683_4	3300001683.a:GBIDBA_10007978_3	-	GH33(43)+CBM6(53)	-	1
3300001683_4	3300001683.a:GBIDBA_10002101_3	-	GH33(43)+CBM6(53)	-	1
3300001683_4	3300001683.a:GBIDBA_10003017_10	-	GH33(43)	-	1
3300001683_4	3300001683.a:GBIDBA_10009598_5	-	GH33(72)	-	1
3300001683_4	3300001683.a:GBIDBA_10004570_16	-	GT26(29)	-	1
3300001683_4	3300001683.a:GBIDBA_10008685_3	-	GT26(29)	-	1
3300001683_4	3300001683.a:GBIDBA_10002057_3	-	GT41(25)	-	1
3300001683_4	3300001683.a:GBIDBA_10003621_11	-	CBM13(52)	-	1
3300001683_4	3300001683.a:GBIDBA_10011139_8	-	CBM13(52)	-	1
3300001683_4	3300001683.a:GBIDBA_10004642_5	-	CBM13(52)	-	1
3300001683_4	3300001683.a:GBIDBA_10014292_7	-	CBM13(52)	-	1
3300001683_4	3300001683.a:GBIDBA_10005212_5	-	CBM13(103)	-	1
3300001683_4	3300001683.a:GBIDBA_10031621_1	-	CBM2(60)	GT2	2
3300001683_4	3300001683.a:GBIDBA_10002956_4	-	CBM32(68)+CBM56(5)+CBM6(28)	CBM56	2
3300001683_4	3300001683.a:GBIDBA_10004511_9	-	CBM38(3)	CBM38	2
3300001683_4	3300001683.a:GBIDBA_10002645_3	-	CBM38(3)	CBM38	2
3300001683_4	3300001683.a:GBIDBA_10016483_3	-	CBM38(3)	CBM38	2
3300001683_4	3300001683.a:GBIDBA_10003378_23	-	CBM38(3)	CBM38	2
3300001683_4	3300001683.a:GBIDBA_10003988_9	-	CBM38(3)	-	1
3300001683_4	3300001683.a:GBIDBA_10008369_1	-	CBM38(3)	CBM38	2
3300001683_4	3300001683.a:GBIDBA_10004426_6	-	CBM47(14)	CBM47	2
3300001683_4	3300001683.a:GBIDBA_10001073_15	-	CBM47(14)	CBM47	2
3300001683_4	3300001683.a:GBIDBA_10008383_1	-	CBM47(14)	CBM32	2
3300001683_4	3300001683.a:GBIDBA_10004329_15	-	CBM47(14)	CBM32	2
3300001683_4	3300001683.a:GBIDBA_10013388_12	-	CBM47(14)	-	1
3300001683_4	3300001683.a:GBIDBA_10007306_4	-	CBM47(14)	CBM47	2
3300001683_4	3300001683.a:GBIDBA_10010112_7	-	CBM47(14)	CBM47	2
3300001683_4	3300001683.a:GBIDBA_10002453_10	-	CBM47(14)	CBM47	2
3300001683_4	3300001683.a:GBIDBA_10001839_25	-	CBM47(14)	CBM47	2
3300001683_4	3300001683.a:GBIDBA_10003713_5	-	CBM47(14)	CBM32	2
3300001683_4	3300001683.a:GBIDBA_10002441_11	-	CBM47(14)	CBM47	2
3300001683_4	3300001683.a:GBIDBA_10002373_2	-	CBM47(14)	CBM32	2
3300001683_4	3300001683.a:GBIDBA_10008996_1	-	CBM47(14)	CBM47	2
3300001683_4	3300001683.a:GBIDBA_10002080_32	-	CBM47(14)	CBM47	2
3300001683_4	3300001683.a:GBIDBA_10002080_35	-	CBM47(14)	CBM35	2
3300001683_4	3300001683.a:GBIDBA_10001772_3	-	CBM47(14)	CBM35	2
3300001683_4	3300001683.a:GBIDBA_10003186_6	-	CBM47(14)	CBM47	2
3300001683_4	3300001683.a:GBIDBA_10001594_18	-	CBM47(14)	CBM35	2
3300001683_4	3300001683.a:GBIDBA_10020588_1	-	CBM47(14)	CBM47	2
3300001683_4	3300001683.a:GBIDBA_10005350_11	-	CBM47(14)	CBM47	2
3300001683_4	3300001683.a:GBIDBA_10001931_13	-	CBM47(14)	CBM32	2
3300001683_4	3300001683.a:GBIDBA_10004246_6	-	CBM47(14)	CBM47	2
3300001683_4	3300001683.a:GBIDBA_10002262_4	-	CBM47(20)	CBM47	2
3300001683_4	3300001683.a:GBIDBA_10001783_29	-	CBM47(20)	CBM47	2
3300001683_4	3300001683.a:GBIDBA_10001455_15	-	CBM51(15)	GH33	2
3300001683_4	3300001683.a:GBIDBA_10009465_1	-	CBM51(15)	CBM32	2
3300001683_4	3300001683.a:GBIDBA_10007898_11	-	CBM51(15)	-	1
3300001683_4	3300001683.a:GBIDBA_10002085_6	-	CBM51(21)	CBM51	2
3300001683_4	3300001683.a:GBIDBA_10004006_14	-	CBM57(20)	-	1
3300001683_4	3300001683.a:GBIDBA_10003249_18	-	CBM6(53)	-	1
3300001683_4	3300001683.a:GBIDBA_10006496_5	-	CBM67(15)	CBM67	2
3300001683_4	3300001683.a:GBIDBA_10011215_13	-	CBM67(15)	CBM67	2
3300001683_4	3300001683.a:GBIDBA_10007387_6	-	-	CBM35	1
3300001683_4	3300001683.a:GBIDBA_10006702_9	-	-	GT13	1
3300001683_4	3300001683.a:GBIDBA_10006478_2	-	-	GT1	1
3300001683_4	3300001683.a:GBIDBA_10006238_6	-	-	PL0	1
3300001683_4	3300001683.a:GBIDBA_10005398_1	-	-	GH165	1
3300001683_4	3300001683.a:GBIDBA_10005088_5	-	-	CBM6	1
3300001683_4	3300001683.a:GBIDBA_10005088_10	-	-	CBM32	1
3300001683_4	3300001683.a:GBIDBA_10005064_6	-	-	CBM35	1
3300001683_4	3300001683.a:GBIDBA_10004883_2	-	-	GH159	1
3300001683_4	3300001683.a:GBIDBA_10003455_8	-	-	CBM50	1
3300001683_4	3300001683.a:GBIDBA_10003378_5	-	-	GT4	1
3300001683_4	3300001683.a:GBIDBA_10003378_22	-	-	CBM51	1
3300001683_4	3300001683.a:GBIDBA_10003215_8	-	-	CBM35	1
3300001683_4	3300001683.a:GBIDBA_10001947_9	-	-	PL10_1	1
3300001683_4	3300001683.a:GBIDBA_10001187_3	-	-	GT30	1
3300001683_4	3300001683.a:GBIDBA_10001187_23	-	-	GH2	1
3300001683_4	3300001683.a:GBIDBA_10001187_59	-	-	CBM38	1
3300001683_4	3300001683.a:GBIDBA_10005141_9	-	-	GH33	1
3300001683_4	3300001683.a:GBIDBA_10015194_1	-	-	GH0	1
3300001683_4	3300001683.a:GBIDBA_10006220_12	-	-	CBM47	1
3300001683_4	3300001683.a:GBIDBA_10004302_2	-	-	PL10_1	1
3300001683_4	3300001683.a:GBIDBA_10002267_8	-	-	CBM35	1
3300001683_4	3300001683.a:GBIDBA_10003050_6	-	-	CBM9	1
3300001683_4	3300001683.a:GBIDBA_10003050_14	-	-	CBM6	1
3300001683_4	3300001683.a:GBIDBA_10013337_3	-	-	CE0	1
3300001683_4	3300001683.a:GBIDBA_10010941_4	-	-	GH159	1
3300001683_4	3300001683.a:GBIDBA_10006856_3	-	-	CE1	1
3300001683_4	3300001683.a:GBIDBA_10005808_17	-	-	CBM9	1
3300001683_4	3300001683.a:GBIDBA_10004177_10	-	-	AA0	1
3300001683_4	3300001683.a:GBIDBA_10003693_7	-	-	CBM57	1
3300001683_4	3300001683.a:GBIDBA_10003693_9	-	-	GH29	1
3300001683_4	3300001683.a:GBIDBA_10003484_4	-	-	GH0	1
3300001683_4	3300001683.a:GBIDBA_10003484_5	-	-	GH117	1
3300001683_4	3300001683.a:GBIDBA_10003484_6	-	-	GH159	1
3300001683_4	3300001683.a:GBIDBA_10015697_3	-	-	GT4	1
3300001683_4	3300001683.a:GBIDBA_10015231_1	-	-	CBM32	1
3300001683_4	3300001683.a:GBIDBA_10014649_3	-	-	GH0	1
3300001683_4	3300001683.a:GBIDBA_10009955_2	-	-	CBM35	1
3300001683_4	3300001683.a:GBIDBA_10007113_5	-	-	CE7	1
3300001683_4	3300001683.a:GBIDBA_10001149_49	-	-	GH29	1
3300001683_4	3300001683.a:GBIDBA_10005674_4	-	-	GH13_11	1
3300001683_4	3300001683.a:GBIDBA_10003111_8	-	-	CBM6	1
3300001683_4	3300001683.a:GBIDBA_10002776_7	-	-	CBM51	1
3300001683_4	3300001683.a:GBIDBA_10033511_1	-	-	GH2+GH43_10	1
3300001683_4	3300001683.a:GBIDBA_10002876_26	-	-	CBM6	1
3300001683_4	3300001683.a:GBIDBA_10002876_27	-	-	GH2	1
3300001683_4	3300001683.a:GBIDBA_10002876_28	-	-	GH33	1
3300001683_4	3300001683.a:GBIDBA_10002876_31	-	-	CBM32	1
3300001683_4	3300001683.a:GBIDBA_10002876_32	-	-	CBM35	1
3300001683_4	3300001683.a:GBIDBA_10000701_10	-	-	CBM35	1
3300001683_4	3300001683.a:GBIDBA_10000701_24	-	-	CBM35	1
3300001683_4	3300001683.a:GBIDBA_10000701_25	-	-	CE0	1
3300001683_4	3300001683.a:GBIDBA_10001950_22	-	-	CBM35	1
3300001683_4	3300001683.a:GBIDBA_10001455_26	-	-	CE6	1
3300001683_4	3300001683.a:GBIDBA_10001068_11	-	-	CE8	1
3300001683_4	3300001683.a:GBIDBA_10001068_16	-	-	CBM47	1
3300001683_4	3300001683.a:GBIDBA_10010590_3	-	-	CBM6	1
3300001683_4	3300001683.a:GBIDBA_10009598_3	-	-	GH0	1
3300001683_4	3300001683.a:GBIDBA_10003249_7	-	-	CE6	1
3300001683_4	3300001683.a:GBIDBA_10007358_10	-	-	CBM35	1
3300001683_4	3300001683.a:GBIDBA_10014428_4	-	-	GH33	1
3300001683_4	3300001683.a:GBIDBA_10001700_13	-	-	CBM50	1
3300001683_4	3300001683.a:GBIDBA_10003579_13	-	-	GH13_30	1
3300001683_4	3300001683.a:GBIDBA_10008408_13	-	-	GH2	1
3300001683_4	3300001683.a:GBIDBA_10008650_8	-	-	CBM35	1
3300001683_4	3300001683.a:GBIDBA_10002517_10	-	-	GH2	1
3300001683_4	3300001683.a:GBIDBA_10003988_3	-	-	CBM35	1
3300001683_4	3300001683.a:GBIDBA_10003988_11	-	-	CBM35	1
3300001683_4	3300001683.a:GBIDBA_10004638_2	-	-	GH2	1
3300001683_4	3300001683.a:GBIDBA_10004638_13	-	-	CBM38	1
3300001683_4	3300001683.a:GBIDBA_10001320_2	-	-	CBM6	1
3300001683_4	3300001683.a:GBIDBA_10001320_20	-	-	CBM35	1
3300001683_4	3300001683.a:GBIDBA_10001320_26	-	-	GH33	1
3300001683_4	3300001683.a:GBIDBA_10006125_8	-	-	GH167	1
3300001683_4	3300001683.a:GBIDBA_10006125_9	-	-	CBM35	1
3300001683_4	3300001683.a:GBIDBA_10006532_2	-	-	GH16_3	1
3300001683_4	3300001683.a:GBIDBA_10006532_5	-	-	GH2	1
3300001683_4	3300001683.a:GBIDBA_10003420_10	-	-	GH33	1
3300001683_4	3300001683.a:GBIDBA_10003420_20	-	-	GT2	1
3300001683_4	3300001683.a:GBIDBA_10002918_6	-	-	GH33	1
3300001683_4	3300001683.a:GBIDBA_10002918_8	-	-	GH117	1
3300001683_4	3300001683.a:GBIDBA_10004790_11	-	-	CBM35	1
3300001683_4	3300001683.a:GBIDBA_10003608_6	-	-	GH29	1
3300001683_4	3300001683.a:GBIDBA_10003608_8	-	-	CBM38	1
3300001683_4	3300001683.a:GBIDBA_10025489_2	-	-	GH0	1
3300001683_4	3300001683.a:GBIDBA_10025489_6	-	-	CBM6	1
3300001683_4	3300001683.a:GBIDBA_10003881_18	-	-	CBM57	1
3300001683_4	3300001683.a:GBIDBA_10005907_4	-	-	CE6	1
3300001683_4	3300001683.a:GBIDBA_10005276_4	-	-	GH29	1
3300001683_4	3300001683.a:GBIDBA_10008606_2	-	-	CBM38	1
3300001683_4	3300001683.a:GBIDBA_10002655_23	-	-	CBM57	1
3300001683_4	3300001683.a:GBIDBA_10002198_6	-	-	CE6+GH33	1
3300001683_4	3300001683.a:GBIDBA_10002198_7	-	-	CBM47	1
3300001683_4	3300001683.a:GBIDBA_10002198_9	-	-	GH0	1
3300001683_4	3300001683.a:GBIDBA_10001910_6	-	-	GH0	1
3300001683_4	3300001683.a:GBIDBA_10001910_21	-	-	CBM38	1
3300001683_4	3300001683.a:GBIDBA_10009556_1	-	-	CE0	1
3300001683_4	3300001683.a:GBIDBA_10006354_12	-	-	CBM51	1
3300001683_4	3300001683.a:GBIDBA_10002148_22	-	-	GT0	1
3300001683_4	3300001683.a:GBIDBA_10001839_15	-	-	CBM35	1
3300001683_4	3300001683.a:GBIDBA_10005933_3	-	-	CBM38	1
3300001683_4	3300001683.a:GBIDBA_10012484_2	-	-	CBM38	1
3300001683_4	3300001683.a:GBIDBA_10005657_5	-	-	CBM47	1
3300001683_4	3300001683.a:GBIDBA_10001073_9	-	-	CBM35	1
3300001683_4	3300001683.a:GBIDBA_10001073_25	-	-	CBM6	1
3300001683_4	3300001683.a:GBIDBA_10009493_6	-	-	PL0	1
3300001683_4	3300001683.a:GBIDBA_10003528_10	-	-	CBM4	1
3300001683_4	3300001683.a:GBIDBA_10003743_8	-	-	CBM57	1
3300001683_4	3300001683.a:GBIDBA_10007839_4	-	-	CBM35	1
3300001683_4	3300001683.a:GBIDBA_10020053_3	-	-	PL7	1
3300001683_4	3300001683.a:GBIDBA_10002937_26	-	-	GH0	1
3300001683_4	3300001683.a:GBIDBA_10012043_3	-	-	CE9	1
3300001683_4	3300001683.a:GBIDBA_10019855_5	-	-	CBM47	1
3300001683_4	3300001683.a:GBIDBA_10009465_2	-	-	CBM47	1
3300001683_4	3300001683.a:GBIDBA_10005150_2	-	-	CE0	1
3300001683_4	3300001683.a:GBIDBA_10003186_2	-	-	CBM35	1
3300001683_4	3300001683.a:GBIDBA_10014584_1	-	-	CBM32	1
3300001683_4	3300001683.a:GBIDBA_10001772_16	-	-	GH29	1
3300001683_4	3300001683.a:GBIDBA_10003183_6	-	-	CBM67	1
3300001683_4	3300001683.a:GBIDBA_10007287_4	-	-	CBM6	1
3300001683_4	3300001683.a:GBIDBA_10004511_19	-	-	GH0	1
3300001683_4	3300001683.a:GBIDBA_10019913_4	-	-	CBM51	1
3300001683_4	3300001683.a:GBIDBA_10002012_17	-	-	GT4	1
3300001683_4	3300001683.a:GBIDBA_10002012_20	-	-	CBM51	1
3300001683_4	3300001683.a:GBIDBA_10010248_2	-	-	CBM67+GH78	1
3300001683_4	3300001683.a:GBIDBA_10032042_2	-	-	CBM47	1
3300001683_4	3300001683.a:GBIDBA_10003906_21	-	-	CBM35	1
3300001683_4	3300001683.a:GBIDBA_10026916_3	-	-	CE9	1
3300001683_4	3300001683.a:GBIDBA_10003033_18	-	-	CBM32	1
3300001683_4	3300001683.a:GBIDBA_10010820_3	-	-	GH0	1
3300001683_4	3300001683.a:GBIDBA_10004035_6	-	-	GH13_11	1
3300001683_4	3300001683.a:GBIDBA_10003940_4	-	-	GH33	1
3300001683_4	3300001683.a:GBIDBA_10005192_7	-	-	CBM38	1
3300001683_4	3300001683.a:GBIDBA_10022016_4	-	-	CBM47	1
3300001683_4	3300001683.a:GBIDBA_10005505_3	-	-	CBM35	1
3300001683_4	3300001683.a:GBIDBA_10001583_9	-	-	CBM47	1
3300001683_4	3300001683.a:GBIDBA_10003621_5	-	-	GT2	1
3300001683_4	3300001683.a:GBIDBA_10006587_5	-	-	CBM51	1
3300001683_4	3300001683.a:GBIDBA_10015983_2	-	-	GH0	1
3300001683_4	3300001683.a:GBIDBA_10009548_3	-	-	CBM51	1
3300001683_4	3300001683.a:GBIDBA_10008678_10	-	-	CBM38	1
3300001683_4	3300001683.a:GBIDBA_10009697_5	-	-	GH0	1
3300001683_4	3300001683.a:GBIDBA_10004637_15	-	-	GH33	1
3300001683_4	3300001683.a:GBIDBA_10004637_16	-	-	GH43	1
3300001683_4	3300001683.a:GBIDBA_10012133_5	-	-	GT4	1
3300001683_4	3300001683.a:GBIDBA_10005230_5	-	-	CBM47	1
3300001683_4	3300001683.a:GBIDBA_10001931_7	-	-	GH28	1
3300001683_4	3300001683.a:GBIDBA_10004989_3	-	-	CBM38	1
3300001683_4	3300001683.a:GBIDBA_10001616_26	-	-	CBM35	1
3300001683_4	3300001683.a:GBIDBA_10001459_8	-	-	CBM35	1
3300001683_4	3300001683.a:GBIDBA_10001459_11	-	-	CBM9	1
3300001683_4	3300001683.a:GBIDBA_10001459_13	-	-	PL10_1	1
3300001683_4	3300001683.a:GBIDBA_10003239_9	-	-	CBM48	1
3300001683_4	3300001683.a:GBIDBA_10000960_18	-	-	AA1	1
3300001683_4	3300001683.a:GBIDBA_10000907_4	-	-	GH33	1
3300001683_4	3300001683.a:GBIDBA_10020799_3	-	-	CBM32	1
3300001683_4	3300001683.a:GBIDBA_10006743_5	-	-	CBM47	1
3300001683_4	3300001683.a:GBIDBA_10004954_11	-	-	GH165	1
3300001683_4	3300001683.a:GBIDBA_10003274_9	-	-	CBM4	1
3300001683_4	3300001683.a:GBIDBA_10003319_16	-	-	GT4	1
3300001683_4	3300001683.a:GBIDBA_10004746_8	-	-	GH0	1
3300001683_4	3300001683.a:GBIDBA_10004746_12	-	-	CBM9	1
3300001683_4	3300001683.a:GBIDBA_10001383_2	-	-	GH0	1
3300001683_4	3300001683.a:GBIDBA_10001383_8	-	-	GH0	1
3300001683_4	3300001683.a:GBIDBA_10004398_2	-	-	PL0	1
3300001683_4	3300001683.a:GBIDBA_10004398_7	-	-	CBM51	1
3300001683_4	3300001683.a:GBIDBA_10002595_30	-	-	CE6	1
3300001683_4	3300001683.a:GBIDBA_10002595_41	-	-	CBM35	1
3300001683_4	3300001683.a:GBIDBA_10007776_5	-	-	CE6	1
3300001683_4	3300001683.a:GBIDBA_10005919_3	-	-	CE6	1
3300001683_4	3300001683.a:GBIDBA_10004970_1	-	-	CE12	1
3300001683_4	3300001683.a:GBIDBA_10002582_3	-	-	PL10_1	1
3300001683_4	3300001683.a:GBIDBA_10008530_2	-	-	PL10_1	1
3300001683_4	3300001683.a:GBIDBA_10008530_4	-	-	CBM47	1
3300001683_4	3300001683.a:GBIDBA_10008530_5	-	-	CBM47	1
3300001683_4	3300001683.a:GBIDBA_10002599_11	-	-	GH29	1
3300001683_4	3300001683.a:GBIDBA_10002501_15	-	-	CBM35	1
3300001683_4	3300001683.a:GBIDBA_10012959_4	-	-	CBM48	1
3300001683_4	3300001683.a:GBIDBA_10018786_3	-	-	GH2	1
3300001683_4	3300001683.a:GBIDBA_10001756_1	-	-	CBM47	1
3300001683_4	3300001683.a:GBIDBA_10001903_17	-	-	GT0	1
3300001683_4	3300001683.a:GBIDBA_10001903_25	-	-	GH33	1
3300001683_4	3300001683.a:GBIDBA_10001783_16	-	-	CBM6	1
3300001683_4	3300001683.a:GBIDBA_10001783_17	-	-	GH2	1
3300001683_4	3300001683.a:GBIDBA_10003769_3	-	-	CBM35	1
3300001683_4	3300001683.a:GBIDBA_10003769_7	-	-	CBM35	1
3300001683_4	3300001683.a:GBIDBA_10001246_13	-	-	GH2	1
3300001683_4	3300001683.a:GBIDBA_10001246_14	-	-	PL10_1	1
3300001683_4	3300001683.a:GBIDBA_10001246_15	-	-	GH0	1
3300001683_4	3300001683.a:GBIDBA_10004197_3	-	-	CBM35	1
3300001683_4	3300001683.a:GBIDBA_10007243_9	-	-	CBM6	1
3300001683_4	3300001683.a:GBIDBA_10004327_4	-	-	CBM38	1
3300001683_4	3300001683.a:GBIDBA_10007824_6	-	-	GH43_29	1
3300001683_4	3300001683.a:GBIDBA_10008928_7	-	-	CE0	1
3300001683_4	3300001683.a:GBIDBA_10003567_14	-	-	CBM47	1
3300001683_4	3300001683.a:GBIDBA_10011152_2	-	-	CBM35	1
3300001683_4	3300001683.a:GBIDBA_10014285_5	-	-	GT4	1
3300001683_4	3300001683.a:GBIDBA_10009395_1	-	-	CBM57	1
3300001683_4	3300001683.a:GBIDBA_10001168_7	-	-	GH2	1
3300001683_4	3300001683.a:GBIDBA_10001168_12	-	-	CBM47	1
3300001683_4	3300001683.a:GBIDBA_10005254_7	-	-	GH16_3	1
3300001683_4	3300001683.a:GBIDBA_10001936_1	-	-	CBM47	1
3300001683_4	3300001683.a:GBIDBA_10003429_4	-	-	GH19	1
3300001683_4	3300001683.a:GBIDBA_10003429_5	-	-	GH6	1
3300001683_4	3300001683.a:GBIDBA_10007515_1	-	-	GH16_3	1
3300001683_4	3300001683.a:GBIDBA_10003746_20	-	-	GH43_26	1
3300001683_4	3300001683.a:GBIDBA_10004201_7	-	-	CBM51	1
3300001683_4	3300001683.a:GBIDBA_10003861_5	-	-	GH117	1
3300001683_4	3300001683.a:GBIDBA_10003861_8	-	-	CBM51	1
3300001683_4	3300001683.a:GBIDBA_10005912_1	-	-	CBM47	1
3300001683_4	3300001683.a:GBIDBA_10004864_4	-	-	CBM67+GH78	1
3300001683_4	3300001683.a:GBIDBA_10002863_2	-	-	CBM6	1
3300001683_4	3300001683.a:GBIDBA_10010816_6	-	-	CBM35	1
3300001683_4	3300001683.a:GBIDBA_10015936_2	-	-	GH127	1
3300001683_4	3300001683.a:GBIDBA_10016782_2	-	-	CBM35	1
3300001683_4	3300001683.a:GBIDBA_10002754_7	-	-	CBM6	1
3300001782_31	3300001782.a:WOR52_10000703_16	GH165(4-514)	-	GH165	2
3300001782_31	3300001782.a:WOR52_10000703_4	GH140(121-534)	-	-	1
3300001782_31	3300001782.a:WOR52_10001127_3	GH133(304-660)	GH133(1)	GH133	3
3300001782_31	3300001782.a:WOR52_10001127_4	GT5(13-421)	-	GT4	2
3300001782_31	3300001782.a:WOR52_10001127_5	GH57(5-326)	GH57(3)	GH57	3
3300001782_31	3300001782.a:WOR52_10001127_6	GT35(274-704)	GT35(2)	GT35	3
3300001782_31	3300001782.a:WOR52_10003382_17	GT2_Glycos_transf_2(11-178)	GT2(65)	-	2
3300001782_31	3300001782.a:WOR52_10003382_19	GT2_Glycos_transf_2(9-172)	GT2(202)	GT2	3
3300001782_31	3300001782.a:WOR52_10003382_20	GT4(204-351)	-	GT4	2
3300001782_31	3300001782.a:WOR52_10003382_24	GT2_Glycos_transf_2(10-134)	-	-	1
3300001782_31	3300001782.a:WOR52_10003434_5	GT2_Glycos_transf_2(7-133)	GT2(78)	-	2
3300001782_31	3300001782.a:WOR52_10003482_13	GT2_Glycos_transf_2(16-164)	GT2(140)	-	2
3300001782_31	3300001782.a:WOR52_10003482_16	GT83(65-367)	-	-	1
3300001782_31	3300001782.a:WOR52_10003482_17	GT83(66-371)	-	-	1
3300001782_31	3300001782.a:WOR52_10003482_18	GT83(37-390)	-	-	1
3300001782_31	3300001782.a:WOR52_10003482_7	GT83(56-365)	-	-	1
3300001782_31	3300001782.a:WOR52_10003482_9	GT83(20-439)	-	-	1
3300001782_31	3300001782.a:WOR52_10003490_31	GT81(12-246)	GT81(4)	-	2
3300001782_31	3300001782.a:WOR52_10003490_7	GT2_Glycos_transf_2(60-220)	-	-	1
3300001782_31	3300001782.a:WOR52_10003618_20	GT4(231-382)	-	GT4	2
3300001782_31	3300001782.a:WOR52_10003805_17	GT2_Glycos_transf_2(4-166)	-	-	1
3300001782_31	3300001782.a:WOR52_10003805_6	GT2_Glycos_transf_2(61-223)	-	-	1
3300001782_31	3300001782.a:WOR52_10004308_13	GH30(27-445)	-	-	1
3300001782_31	3300001782.a:WOR52_10004308_15	CE9(8-377)	CE9(8)	-	2
3300001782_31	3300001782.a:WOR52_10004308_20	AA6(3-124)	-	-	1
3300001782_31	3300001782.a:WOR52_10004573_1	GT2_Glycos_transf_2(50-222)	-	-	1
3300001782_31	3300001782.a:WOR52_10004573_15	GH109(2-130)	-	-	1
3300001782_31	3300001782.a:WOR52_10004573_2	GT2_Glycos_transf_2(48-219)	-	-	1
3300001782_31	3300001782.a:WOR52_10004720_14	GH109(6-120)	-	-	1
3300001782_31	3300001782.a:WOR52_10005288_15	GT2_Glycos_transf_2(9-131)	-	-	1
3300001782_31	3300001782.a:WOR52_10005565_16	GT9(70-318)	-	-	1
3300001782_31	3300001782.a:WOR52_10005927_16	GT9(84-327)	-	-	1
3300001782_31	3300001782.a:WOR52_10005927_18	GT4(198-343)	-	-	1
3300001782_31	3300001782.a:WOR52_10005927_19	GT2_Glycos_transf_2(11-190)	-	-	1
3300001782_31	3300001782.a:WOR52_10005927_5	GH109(7-118)	-	-	1
3300001782_31	3300001782.a:WOR52_10006297_6	GH20(128-444)	GH20(43)	GH20	3
3300001782_31	3300001782.a:WOR52_10006392_6	GT30(34-210)	GT30(13)	GT30	3
3300001782_31	3300001782.a:WOR52_10006561_7	GH109(1-112)	-	-	1
3300001782_31	3300001782.a:WOR52_10006618_10	GT4(177-334)	-	GT4	2
3300001782_31	3300001782.a:WOR52_10006618_11	GH130(12-307)	GH130(26)	GH130	3
3300001782_31	3300001782.a:WOR52_10006618_9	GH109(2-115)	-	-	1
3300001782_31	3300001782.a:WOR52_10006699_2	GT83(69-398)	-	-	1
3300001782_31	3300001782.a:WOR52_10006965_5	GT2_Glycos_transf_2(4-157)	-	-	1
3300001782_31	3300001782.a:WOR52_10007842_7	GT39(37-301)	-	-	1
3300001782_31	3300001782.a:WOR52_10008564_6	GH109(9-120)	-	-	1
3300001782_31	3300001782.a:WOR52_10008574_10	GT2_Glycos_transf_2(9-170)	GT2(123)	-	2
3300001782_31	3300001782.a:WOR52_10008651_5	PL35(384-557)	PL35(1)	PL35	3
3300001782_31	3300001782.a:WOR52_10008691_9	CE14(9-120)	-	-	1
3300001782_31	3300001782.a:WOR52_10008796_2	GT4(197-347)	-	-	1
3300001782_31	3300001782.a:WOR52_10008895_17	CE15(38-192)	-	-	1
3300001782_31	3300001782.a:WOR52_10008895_2	GT2_Glycos_transf_2(125-287)	-	-	1
3300001782_31	3300001782.a:WOR52_10008895_6	GT2_Glycos_transf_2(10-187)	-	-	1
3300001782_31	3300001782.a:WOR52_10008895_9	GT2_Glycos_transf_2(4-149)	-	-	1
3300001782_31	3300001782.a:WOR52_10009493_4	GT2_Glycos_transf_2(5-170)	-	-	1
3300001782_31	3300001782.a:WOR52_10009493_7	GT83(66-460)	-	-	1
3300001782_31	3300001782.a:WOR52_10009667_14	GT26(65-236)	GT26(18)	GT26	3
3300001782_31	3300001782.a:WOR52_10010138_2	CE4(77-240)	-	-	1
3300001782_31	3300001782.a:WOR52_10010138_3	GT4(212-356)	-	GT4	2
3300001782_31	3300001782.a:WOR52_10011238_1	PL26(293-618)	-	-	1
3300001782_31	3300001782.a:WOR52_10011277_3	GH109(4-121)	-	-	1
3300001782_31	3300001782.a:WOR52_10011654_2	GH115(18-637)	-	GH115	2
3300001782_31	3300001782.a:WOR52_10011654_4	GH28(49-364)	-	-	1
3300001782_31	3300001782.a:WOR52_10011654_5	CE1(543-775)+CE1(829-1057)	-	-	1
3300001782_31	3300001782.a:WOR52_10012130_9	PL22(16-137)+PL22_2(184-361)	-	-	1
3300001782_31	3300001782.a:WOR52_10012411_9	GT83(181-523)	-	-	1
3300001782_31	3300001782.a:WOR52_10012757_4	GT2_Glycos_transf_2(4-169)	-	-	1
3300001782_31	3300001782.a:WOR52_10013133_3	GH156(97-327)	-	-	1
3300001782_31	3300001782.a:WOR52_10013133_7	GH165(16-497)	-	GH165	2
3300001782_31	3300001782.a:WOR52_10013564_16	CBM66(78-197)+PL11(392-625)	-	CBM66+PL0	2
3300001782_31	3300001782.a:WOR52_10013579_6	GH106(6-671)	GH106(6)	GH106	3
3300001782_31	3300001782.a:WOR52_10013980_7	GH109(4-117)	-	-	1
3300001782_31	3300001782.a:WOR52_10014543_5	GH33(19-309)	-	-	1
3300001782_31	3300001782.a:WOR52_10014572_3	GT2_Glycos_transf_2(4-146)	-	-	1
3300001782_31	3300001782.a:WOR52_10014572_7	GH109(42-156)	-	-	1
3300001782_31	3300001782.a:WOR52_10014636_1	GH51(3-349)	-	-	1
3300001782_31	3300001782.a:WOR52_10014757_7	PL12(422-563)	-	-	1
3300001782_31	3300001782.a:WOR52_10014999_5	CE11(4-273)	CE11(8)	CE11	3
3300001782_31	3300001782.a:WOR52_10016905_6	GT83(5-394)	-	-	1
3300001782_31	3300001782.a:WOR52_10017588_2	GH28(62-376)	-	-	1
3300001782_31	3300001782.a:WOR52_10017896_4	GH140(123-537)	GH140(7)	-	2
3300001782_31	3300001782.a:WOR52_10018329_9	GH165(71-476)	-	-	1
3300001782_31	3300001782.a:WOR52_10020740_2	GT2_Glycos_transf_2(1-125)	-	-	1
3300001782_31	3300001782.a:WOR52_10020740_3	GT2_Glycos_transf_2(42-148)	GT2(63)	-	2
3300001782_31	3300001782.a:WOR52_10020740_4	GT4(193-337)	-	-	1
3300001782_31	3300001782.a:WOR52_10020740_6	CE3(39-169)	-	-	1
3300001782_31	3300001782.a:WOR52_10021739_8	GH109(4-120)	-	-	1
3300001782_31	3300001782.a:WOR52_10022497_3	AA6(3-155)	-	-	1
3300001782_31	3300001782.a:WOR52_10023100_13	GT83(13-249)	-	-	1
3300001782_31	3300001782.a:WOR52_10023178_5	GT75(74-317)	-	-	1
3300001782_31	3300001782.a:WOR52_10024863_1	GT4(189-340)	-	-	1
3300001782_31	3300001782.a:WOR52_10025078_7	GH142(269-754)	-	-	1
3300001782_31	3300001782.a:WOR52_10025468_11	GH109(4-117)	-	-	1
3300001782_31	3300001782.a:WOR52_10026298_3	GT28(202-364)	GT28(8)	-	2
3300001782_31	3300001782.a:WOR52_10026755_1	GT19(6-340)	GT19(31)	-	2
3300001782_31	3300001782.a:WOR52_10026943_1	GH164(1-318)	-	-	1
3300001782_31	3300001782.a:WOR52_10031235_3	GT4(206-354)	GT4(34)	-	2
3300001782_31	3300001782.a:WOR52_10032509_1	GT87(85-330)	-	-	1
3300001782_31	3300001782.a:WOR52_10032509_3	GT87(84-328)	-	-	1
3300001782_31	3300001782.a:WOR52_10034077_1	GT4(13-165)	-	-	1
3300001782_31	3300001782.a:WOR52_10034077_2	GT83(158-453)	-	-	1
3300001782_31	3300001782.a:WOR52_10035581_4	GT4(188-341)+GT2_Glycos_transf_2(627-771)	-	-	1
3300001782_31	3300001782.a:WOR52_10036968_1	GT4(57-204)	-	GT4	2
3300001782_31	3300001782.a:WOR52_10036968_3	GT4(158-301)	GT4(162)	-	2
3300001782_31	3300001782.a:WOR52_10011404_10	-	GH51(7)	-	1
3300001782_31	3300001782.a:WOR52_10036968_4	-	GT26(29)	-	1
3300001782_31	3300001782.a:WOR52_10012757_5	-	CBM5(68)	-	1
3300001782_31	3300001782.a:WOR52_10005682_5	-	CBM50(49)	-	1
3300001782_31	3300001782.a:WOR52_10007447_12	-	CBM50(79)	-	1
3300001782_31	3300001782.a:WOR52_10023183_6	-	-	GH6	1
3300001782_31	3300001782.a:WOR52_10011694_6	-	-	GT4	1
3300001782_31	3300001782.a:WOR52_10019810_1	-	-	GH13_30	1
3300001782_31	3300001782.a:WOR52_10000703_15	-	-	GH33	1
3300001782_31	3300001782.a:WOR52_10000703_20	-	-	GH2	1
3300001782_31	3300001782.a:WOR52_10016273_5	-	-	GH145	1
3300001782_31	3300001782.a:WOR52_10019385_10	-	-	GT47	1
3300001782_31	3300001782.a:WOR52_10003453_2	-	-	CBM50	1
3300001782_31	3300001782.a:WOR52_10024507_8	-	-	GH0	1
3300001782_31	3300001782.a:WOR52_10008691_10	-	-	GH36	1
3300001782_31	3300001782.a:WOR52_10031658_4	-	-	GT2	1
3300001782_31	3300001782.a:WOR52_10003482_6	-	-	GH28	1
3300001782_31	3300001782.a:WOR52_10003482_20	-	-	GH6	1
3300002037_4	3300002037.a:BIB12012_10000007_23	GH13_18(96-435)	GH13(74)	GH13_18	3
3300002037_4	3300002037.a:BIB12012_10000007_24	GT81(120-319)	GT81(12)	GT81	3
3300002037_4	3300002037.a:BIB12012_10000007_73	CE4(48-158)	-	-	1
3300002037_4	3300002037.a:BIB12012_10000007_89	GT2_Glycos_transf_2(18-172)	-	GT2	2
3300002037_4	3300002037.a:BIB12012_10000007_92	GT2_Glycos_transf_2(4-113)	-	-	1
3300002037_4	3300002037.a:BIB12012_10000008_112	CE1(20-238)	-	-	1
3300002037_4	3300002037.a:BIB12012_10000008_113	GT4(150-299)	-	-	1
3300002037_4	3300002037.a:BIB12012_10000008_32	GH95(34-791)	-	GH95	2
3300002037_4	3300002037.a:BIB12012_10000009_98	CE14(5-110)	CE14(23)	CE14	3
3300002037_4	3300002037.a:BIB12012_10000011_2	CBM48(133-218)+GH13_9(286-586)	GH13(1)+CBM48(2)	CBM48+GH13_9	3
3300002037_4	3300002037.a:BIB12012_10000011_54	GH113(38-388)	-	GH113	2
3300002037_4	3300002037.a:BIB12012_10000011_56	GH130(51-351)	GH130(1)	GH130	3
3300002037_4	3300002037.a:BIB12012_10000011_58	GH5_5(42-344)	GH5(3)	GH5_5	3
3300002037_4	3300002037.a:BIB12012_10000011_67	GH5_41(98-354)	GH5(59)+CBM23(6)	GH5_41	3
3300002037_4	3300002037.a:BIB12012_10000011_84	GT28(201-365)	-	GT28	2
3300002037_4	3300002037.a:BIB12012_10000015_5	GT2_Glycos_transf_2(14-176)	GT2(21)	-	2
3300002037_4	3300002037.a:BIB12012_10000018_34	GT4(214-358)	-	GT4	2
3300002037_4	3300002037.a:BIB12012_10000018_62	GH109(48-168)	-	-	1
3300002037_4	3300002037.a:BIB12012_10000018_64	CBM57(23-180)	CBM57(15)	CBM57	3
3300002037_4	3300002037.a:BIB12012_10000021_74	GH88(51-442)	GH88(5)	GH88	3
3300002037_4	3300002037.a:BIB12012_10000021_90	GT2_Glycos_transf_2(34-169)	-	GT2	2
3300002037_4	3300002037.a:BIB12012_10000025_3	GT2_Glycos_transf_2(7-136)	-	GT2	2
3300002037_4	3300002037.a:BIB12012_10000025_72	GT2_Glycos_transf_2(63-226)	-	GT2	2
3300002037_4	3300002037.a:BIB12012_10000031_57	GT4(217-359)	-	GT4	2
3300002037_4	3300002037.a:BIB12012_10000031_63	GT4(232-378)	-	GT4	2
3300002037_4	3300002037.a:BIB12012_10000031_81	GH2(59-963)	GH2(1)+CBM51(5)+CBM67(4)	GH2	3
3300002037_4	3300002037.a:BIB12012_10000037_70	GT1(101-385)	-	-	1
3300002037_4	3300002037.a:BIB12012_10000039_9	GT21(55-278)	GT21(4)	-	2
3300002037_4	3300002037.a:BIB12012_10000041_30	GH109(53-179)	-	-	1
3300002037_4	3300002037.a:BIB12012_10000043_1	GT2_Glycos_transf_2(12-182)	-	-	1
3300002037_4	3300002037.a:BIB12012_10000043_13	GT2_Glycos_transf_2(8-133)	-	-	1
3300002037_4	3300002037.a:BIB12012_10000043_25	GT1(125-460)	-	GT1	2
3300002037_4	3300002037.a:BIB12012_10000044_37	GH109(45-157)	-	-	1
3300002037_4	3300002037.a:BIB12012_10000044_39	GH109(42-156)	-	-	1
3300002037_4	3300002037.a:BIB12012_10000044_50	GH16_14(99-318)	-	GH16_14	2
3300002037_4	3300002037.a:BIB12012_10000046_13	GT83(13-360)	-	-	1
3300002037_4	3300002037.a:BIB12012_10000046_14	GT83(23-389)	-	-	1
3300002037_4	3300002037.a:BIB12012_10000046_16	CE4(33-147)	-	-	1
3300002037_4	3300002037.a:BIB12012_10000046_21	GT2_Glycos_transf_2(34-198)	-	-	1
3300002037_4	3300002037.a:BIB12012_10000046_24	GT4(212-362)	-	GT4	2
3300002037_4	3300002037.a:BIB12012_10000046_25	GT4(238-363)	-	GT4	2
3300002037_4	3300002037.a:BIB12012_10000046_32	GH20(160-460)	-	CBM32+GH20	2
3300002037_4	3300002037.a:BIB12012_10000048_16	GT30(44-212)	GT30(22)	GT30	3
3300002037_4	3300002037.a:BIB12012_10000048_26	GH29(49-404)	GH29(59)+CBM13(38)	GH29	3
3300002037_4	3300002037.a:BIB12012_10000048_35	GH109(40-147)	-	-	1
3300002037_4	3300002037.a:BIB12012_10000048_40	CE1(452-639)	-	-	1
3300002037_4	3300002037.a:BIB12012_10000048_49	GT2_Glyco_tranf_2_3(59-280)	-	GT2	2
3300002037_4	3300002037.a:BIB12012_10000054_54	GH109(41-160)	-	-	1
3300002037_4	3300002037.a:BIB12012_10000054_62	CE14(15-114)	CE14(22)	-	2
3300002037_4	3300002037.a:BIB12012_10000059_22	CBM67(30-176)	CBM67(15)	CBM67	3
3300002037_4	3300002037.a:BIB12012_10000059_30	GH140(170-510)	-	-	1
3300002037_4	3300002037.a:BIB12012_10000059_35	GT5(2-485)	GT5(10)	GT5	3
3300002037_4	3300002037.a:BIB12012_10000059_37	GH57(8-286)	GH57(11)	GH57	3
3300002037_4	3300002037.a:BIB12012_10000074_16	CBM51(273-419)	-	-	1
3300002037_4	3300002037.a:BIB12012_10000074_55	GH141(56-415)	-	-	1
3300002037_4	3300002037.a:BIB12012_10000075_53	CE1(44-172)	-	-	1
3300002037_4	3300002037.a:BIB12012_10000076_40	GT19(3-374)	GT19(22)	GT19	3
3300002037_4	3300002037.a:BIB12012_10000096_11	GH29(33-415)	GH29(2)	GH29	3
3300002037_4	3300002037.a:BIB12012_10000096_3	GH109(54-162)	-	-	1
3300002037_4	3300002037.a:BIB12012_10000096_5	GH109(42-151)	-	-	1
3300002037_4	3300002037.a:BIB12012_10000098_41	GH13_11(193-544)	GH13(2)+CBM48(1)	CBM48+GH13_11	3
3300002037_4	3300002037.a:BIB12012_10000099_7	GT2_Glycos_transf_2(8-128)	-	-	1
3300002037_4	3300002037.a:BIB12012_10000132_28	CBM51(302-432)	-	CBM51	2
3300002037_4	3300002037.a:BIB12012_10000133_24	GH29(11-392)	GH29(5)	GH29	3
3300002037_4	3300002037.a:BIB12012_10000133_28	GT35(282-639)	GT35(2)	GT35	3
3300002037_4	3300002037.a:BIB12012_10000133_33	GH31(23-229)	GH31(40)	-	2
3300002037_4	3300002037.a:BIB12012_10000137_26	GT4(209-359)	-	GT4	2
3300002037_4	3300002037.a:BIB12012_10000137_38	GT2_Glycos_transf_2(5-132)	-	-	1
3300002037_4	3300002037.a:BIB12012_10000145_22	GT4(199-347)	-	-	1
3300002037_4	3300002037.a:BIB12012_10000145_25	GT4(200-351)	-	-	1
3300002037_4	3300002037.a:BIB12012_10000145_34	GT2_Glycos_transf_2(7-169)	-	GT2	2
3300002037_4	3300002037.a:BIB12012_10000145_37	GT11(1-294)	GT11(4)	GT11	3
3300002037_4	3300002037.a:BIB12012_10000145_38	GT90(146-296)	-	GT0	2
3300002037_4	3300002037.a:BIB12012_10000145_39	GT4(187-343)	-	GT4	2
3300002037_4	3300002037.a:BIB12012_10000152_16	GH29(20-410)	GH29(34)	GH29	3
3300002037_4	3300002037.a:BIB12012_10000159_25	GH29(15-399)+CBM51(556-687)	-	GH29	2
3300002037_4	3300002037.a:BIB12012_10000159_8	GT4(239-400)	-	GT4	2
3300002037_4	3300002037.a:BIB12012_10000170_6	GH3(150-368)	GH3(2)+CBM6(54)	CE6+GH3	3
3300002037_4	3300002037.a:BIB12012_10000173_28	GH3(134-358)	GH3(2)	GH3	3
3300002037_4	3300002037.a:BIB12012_10000173_29	GH16_3(47-276)	GH16(46)	GH16_3	3
3300002037_4	3300002037.a:BIB12012_10000183_18	GH2(27-638)	GH2(6)+CBM32(36)+CBM6(37)+CBM67(7)+CBM71(1)	GH2	3
3300002037_4	3300002037.a:BIB12012_10000183_20	GH29(17-386)	GH29(12)	GH29	3
3300002037_4	3300002037.a:BIB12012_10000183_8	GT12(14-115)	-	-	1
3300002037_4	3300002037.a:BIB12012_10000186_16	GT2_Glycos_transf_2(3-163)	GT2(102)	GT2	3
3300002037_4	3300002037.a:BIB12012_10000196_11	GH13_10(150-446)	CBM48(35)	GH13	3
3300002037_4	3300002037.a:BIB12012_10000206_3	CE11(7-278)	-	CE11	2
3300002037_4	3300002037.a:BIB12012_10000211_31	GH63(436-875)	GH0(2)	GH0	3
3300002037_4	3300002037.a:BIB12012_10000212_14	GT1(12-414)	-	GT1	2
3300002037_4	3300002037.a:BIB12012_10000238_7	GT9(72-310)	-	-	1
3300002037_4	3300002037.a:BIB12012_10000261_14	GT2_Glycos_transf_2(68-227)	-	GT2	2
3300002037_4	3300002037.a:BIB12012_10000336_9	GH29(59-432)	GH29(2)+CBM13(38)	GH29	3
3300002037_4	3300002037.a:BIB12012_10000355_32	GT21(48-264)	GT21(4)	GT0	3
3300002037_4	3300002037.a:BIB12012_10000412_36	GT21(2-213)	-	GT0	2
3300002037_4	3300002037.a:BIB12012_10000457_3	CE1(47-175)	-	-	1
3300002037_4	3300002037.a:BIB12012_10000485_15	CE1(467-685)	-	-	1
3300002037_4	3300002037.a:BIB12012_10000487_8	GT26(67-239)	GT26(18)	GT26	3
3300002037_4	3300002037.a:BIB12012_10000510_20	GT2_Glycos_transf_2(18-179)	-	-	1
3300002037_4	3300002037.a:BIB12012_10000728_12	GT4(190-341)	-	GT4	2
3300002037_4	3300002037.a:BIB12012_10000728_14	CE4(86-216)	-	-	1
3300002037_4	3300002037.a:BIB12012_10000728_18	GT26(57-236)	GT26(46)	GT26	3
3300002037_4	3300002037.a:BIB12012_10000816_15	CE1(69-203)	-	-	1
3300002037_4	3300002037.a:BIB12012_10000816_16	GT2_Glycos_transf_2(12-163)	-	-	1
3300002037_4	3300002037.a:BIB12012_10000932_11	GH144(57-489)	-	GH144	2
3300002037_4	3300002037.a:BIB12012_10000932_3	GH1(14-460)	GH1(24)	GH1	3
3300002037_4	3300002037.a:BIB12012_10000932_9	GH94(354-1191)	GH94(1)+GT84(1)	GH94	3
3300002037_4	3300002037.a:BIB12012_10000952_10	GT2_Glycos_transf_2(52-178)	-	GT2	2
3300002037_4	3300002037.a:BIB12012_10001256_6	GH29(23-396)	-	GH29	2
3300002037_4	3300002037.a:BIB12012_10001957_1	GH18(34-191)	-	-	1
3300002037_4	3300002037.a:BIB12012_10001957_5	GT25(27-197)	-	-	1
3300002037_4	3300002037.a:BIB12012_10002100_5	GH97(17-624)	GH97(6)	GH97	3
3300002037_4	3300002037.a:BIB12012_10002861_7	GH95(59-800)	GH95(6)	GH95	3
3300002037_4	3300002037.a:BIB12012_10003630_5	GH110(22-572)	GH110(9)	GH110	3
3300002037_4	3300002037.a:BIB12012_10003630_6	GH2(2-811)	GH2(2)+CBM67(4)	GH2	3
3300002037_4	3300002037.a:BIB12012_10005483_3	CBM6(69-172)	-	-	1
3300002037_4	3300002037.a:BIB12012_12262964_13	GT83(651-1012)	-	-	1
3300002037_4	3300002037.a:BIB12012_12262964_17	GT4(213-372)	-	GT4	2
3300002037_4	3300002037.a:BIB12012_12262964_19	GT2_Glycos_transf_2(56-212)	-	GT2	2
3300002037_4	3300002037.a:BIB12012_12262964_20	GH97(32-636)	-	GH97	2
3300002037_4	3300002037.a:BIB12012_12262964_21	GH29(22-371)	GH29(10)	GH29	3
3300002037_4	3300002037.a:BIB12012_10001014_3	-	GH0(16)	GH0	2
3300002037_4	3300002037.a:BIB12012_10000015_19	-	GH0(30)	GH0	2
3300002037_4	3300002037.a:BIB12012_10000021_21	-	GH16(45)	-	1
3300002037_4	3300002037.a:BIB12012_10000037_73	-	GH16(45)	-	1
3300002037_4	3300002037.a:BIB12012_10005483_1	-	GH31(40)	-	1
3300002037_4	3300002037.a:BIB12012_10001014_2	-	GH33(43)+CBM6(53)	-	1
3300002037_4	3300002037.a:BIB12012_10000145_31	-	GT0(93)	GT0	2
3300002037_4	3300002037.a:BIB12012_10000031_64	-	GT26(29)	-	1
3300002037_4	3300002037.a:BIB12012_10000206_12	-	GT26(29)	-	1
3300002037_4	3300002037.a:BIB12012_10000039_25	-	GT41(25)	GT2	2
3300002037_4	3300002037.a:BIB12012_10000816_6	-	CBM13(52)	-	1
3300002037_4	3300002037.a:BIB12012_10001670_6	-	CBM13(52)	-	1
3300002037_4	3300002037.a:BIB12012_10000212_3	-	CBM13(52)	-	1
3300002037_4	3300002037.a:BIB12012_10000046_58	-	CBM32(63)+CBM6(11)	-	1
3300002037_4	3300002037.a:BIB12012_10000041_76	-	CBM47(14)	CBM47	2
3300002037_4	3300002037.a:BIB12012_10000152_27	-	CBM47(14)	CBM47	2
3300002037_4	3300002037.a:BIB12012_10000044_49	-	CBM5(68)	-	1
3300002037_4	3300002037.a:BIB12012_10000099_49	-	CBM51(15)	CBM32	2
3300002037_4	3300002037.a:BIB12012_10000044_34	-	CBM51(21)	CBM51	2
3300002037_4	3300002037.a:BIB12012_10000986_1	-	CBM57(20)	-	1
3300002037_4	3300002037.a:BIB12012_10000446_13	-	CBM57(20)	-	1
3300002037_4	3300002037.a:BIB12012_10000011_59	-	CBM57(20)	-	1
3300002037_4	3300002037.a:BIB12012_10000044_36	-	-	CBM6	1
3300002037_4	3300002037.a:BIB12012_10000044_38	-	-	CBM32	1
3300002037_4	3300002037.a:BIB12012_10000037_63	-	-	CBM32	1
3300002037_4	3300002037.a:BIB12012_10000183_2	-	-	CBM32	1
3300002037_4	3300002037.a:BIB12012_10000675_19	-	-	AA1	1
3300002037_4	3300002037.a:BIB12012_10000173_37	-	-	GH17	1
3300002037_4	3300002037.a:BIB12012_10000212_21	-	-	GH6	1
3300002037_4	3300002037.a:BIB12012_10000096_19	-	-	CBM6	1
3300002037_4	3300002037.a:BIB12012_10000025_11	-	-	CBM47	1
3300002037_4	3300002037.a:BIB12012_10000025_56	-	-	GT2	1
3300002037_4	3300002037.a:BIB12012_10002100_6	-	-	GH120	1
3300002037_4	3300002037.a:BIB12012_10002100_8	-	-	CBM47	1
3300002037_4	3300002037.a:BIB12012_10000041_41	-	-	CE12	1
3300002037_4	3300002037.a:BIB12012_10000041_48	-	-	GH33	1
3300002037_4	3300002037.a:BIB12012_10000043_23	-	-	GT0	1
3300002037_4	3300002037.a:BIB12012_10000043_28	-	-	GT4	1
3300002037_4	3300002037.a:BIB12012_10001946_1	-	-	CBM47	1
3300002037_4	3300002037.a:BIB12012_10000788_3	-	-	GT2	1
3300002037_4	3300002037.a:BIB12012_10000788_4	-	-	GT0	1
3300002037_4	3300002037.a:BIB12012_10000159_32	-	-	CBM48	1
3300002037_4	3300002037.a:BIB12012_10000007_4	-	-	AA1	1
3300002037_4	3300002037.a:BIB12012_10000007_12	-	-	GT13	1
3300002037_4	3300002037.a:BIB12012_10000007_22	-	-	GT4	1
3300002037_4	3300002037.a:BIB12012_10000007_71	-	-	GT4	1
3300002037_4	3300002037.a:BIB12012_10007119_1	-	-	GT4	1
3300002037_4	3300002037.a:BIB12012_10000728_17	-	-	GT26	1
3300002037_4	3300002037.a:BIB12012_10000098_15	-	-	GH6	1
3300002037_4	3300002037.a:BIB12012_10000233_15	-	-	CBM47	1
3300002037_4	3300002037.a:BIB12012_10000233_20	-	-	CBM32	1
3300002037_4	3300002037.a:BIB12012_10000233_22	-	-	CBM35	1
3300002037_4	3300002037.a:BIB12012_10000145_33	-	-	GT10	1
3300002037_4	3300002037.a:BIB12012_10000145_40	-	-	GT4	1
3300002037_4	3300002037.a:BIB12012_10000075_5	-	-	CBM6	1
3300002037_4	3300002037.a:BIB12012_10000075_13	-	-	CBM6	1
3300002037_4	3300002037.a:BIB12012_10000075_22	-	-	GT2	1
3300002037_4	3300002037.a:BIB12012_10000075_54	-	-	GH0	1
3300002037_4	3300002037.a:BIB12012_10000075_55	-	-	GH29	1
3300002037_4	3300002037.a:BIB12012_10000013_91	-	-	AA0	1
3300002037_4	3300002037.a:BIB12012_10000013_92	-	-	AA0	1
3300002037_4	3300002037.a:BIB12012_10000015_63	-	-	CBM47	1
3300002037_4	3300002037.a:BIB12012_10001264_3	-	-	GH0	1
3300002037_4	3300002037.a:BIB12012_12262964_7	-	-	GH2	1
3300002037_4	3300002037.a:BIB12012_12262964_29	-	-	CBM47	1
3300002037_4	3300002037.a:BIB12012_10000238_32	-	-	GH28	1
3300002037_4	3300002037.a:BIB12012_10000196_33	-	-	GT30	1
3300002037_4	3300002037.a:BIB12012_10000487_30	-	-	GT4	1
3300002037_4	3300002037.a:BIB12012_10000009_58	-	-	GT4	1
3300002037_4	3300002037.a:BIB12012_10000009_59	-	-	GH13_30	1
3300002037_4	3300002037.a:BIB12012_10000986_2	-	-	GT41	1
3300002037_4	3300002037.a:BIB12012_10000510_10	-	-	CBM50	1
3300002037_4	3300002037.a:BIB12012_10000510_17	-	-	GH13_11	1
3300002037_4	3300002037.a:BIB12012_10000008_115	-	-	GT5	1
3300002037_4	3300002037.a:BIB12012_10000008_119	-	-	CBM2	1
3300002039_12	3300002039.a:LBB32012_10000158_8	GT3(41-626)	GT3(2)	GT3	3
3300002039_12	3300002039.a:LBB32012_10000243_4	GH150(27-931)	GH150(1)	GH150	3
3300002039_12	3300002039.a:LBB32012_10000311_10	GH109(49-171)	-	-	1
3300002039_12	3300002039.a:LBB32012_10000311_41	GT4(234-380)	-	-	1
3300002039_12	3300002039.a:LBB32012_10000382_27	GT19(6-357)	-	GT19	2
3300002039_12	3300002039.a:LBB32012_10000382_40	GT4(328-477)	-	GT4	2
3300002039_12	3300002039.a:LBB32012_10000382_8	GT2_Glycos_transf_2(6-130)	-	-	1
3300002039_12	3300002039.a:LBB32012_10000387_27	GH109(45-158)	-	-	1
3300002039_12	3300002039.a:LBB32012_10000424_33	GH109(16-134)	-	-	1
3300002039_12	3300002039.a:LBB32012_10000460_9	GH35(55-267)	-	GH35	2
3300002039_12	3300002039.a:LBB32012_10000486_15	GT4(276-416)	-	GT4	2
3300002039_12	3300002039.a:LBB32012_10000495_10	CBM57(214-373)	CBM57(5)	CBM57	3
3300002039_12	3300002039.a:LBB32012_10000495_17	GT4(205-315)	GT4(15)	GT4	3
3300002039_12	3300002039.a:LBB32012_10000495_6	CBM47(506-629)	-	CBM47	2
3300002039_12	3300002039.a:LBB32012_10000564_4	GH63(442-874)	GH0(2)	GH0	3
3300002039_12	3300002039.a:LBB32012_10000577_8	GH133(347-714)	GH133(1)	GH133	3
3300002039_12	3300002039.a:LBB32012_10000609_26	GT4(232-390)	-	GT4	2
3300002039_12	3300002039.a:LBB32012_10000609_28	GH32(17-274)	GH0(108)	GH0	3
3300002039_12	3300002039.a:LBB32012_10000609_8	GH109(38-155)	-	-	1
3300002039_12	3300002039.a:LBB32012_10000622_8	GT35(281-642)	GT35(2)	GT35	3
3300002039_12	3300002039.a:LBB32012_10000641_19	GT83(185-612)	-	-	1
3300002039_12	3300002039.a:LBB32012_10000641_20	GT2_Glycos_transf_2(20-185)	-	-	1
3300002039_12	3300002039.a:LBB32012_10000654_19	GH29(71-411)	GH29(46)	GH29	3
3300002039_12	3300002039.a:LBB32012_10000684_28	AA2(80-184)	-	AA0	2
3300002039_12	3300002039.a:LBB32012_10000817_15	GH140(145-518)	-	-	1
3300002039_12	3300002039.a:LBB32012_10000817_17	GH2(13-600)	GH2(36)+CBM67(7)	GH2	3
3300002039_12	3300002039.a:LBB32012_10000817_22	GH109(38-154)	-	-	1
3300002039_12	3300002039.a:LBB32012_10000818_2	GH16_12(52-295)	GH16(72)	GH16_12	3
3300002039_12	3300002039.a:LBB32012_10000834_19	CBM6(60-199)	-	-	1
3300002039_12	3300002039.a:LBB32012_10000898_6	GH20(89-350)	GH20(43)	GH20	3
3300002039_12	3300002039.a:LBB32012_10000983_11	GH150(25-934)	GH150(1)	GH150	3
3300002039_12	3300002039.a:LBB32012_10000983_9	PL29(79-374)	-	-	1
3300002039_12	3300002039.a:LBB32012_10001039_10	GT4(84-232)	-	-	1
3300002039_12	3300002039.a:LBB32012_10001039_11	GT4(203-342)	-	-	1
3300002039_12	3300002039.a:LBB32012_10001039_13	GT2_Glycos_transf_2(16-133)	-	-	1
3300002039_12	3300002039.a:LBB32012_10001039_16	GT4(216-369)	-	-	1
3300002039_12	3300002039.a:LBB32012_10001039_18	GT4(207-353)	-	-	1
3300002039_12	3300002039.a:LBB32012_10001039_20	GT47(126-250)	-	-	1
3300002039_12	3300002039.a:LBB32012_10001039_21	GT4(202-358)	-	-	1
3300002039_12	3300002039.a:LBB32012_10001039_3	AA4(51-561)	-	-	1
3300002039_12	3300002039.a:LBB32012_10001039_7	GT4(214-363)	GT4(163)	-	2
3300002039_12	3300002039.a:LBB32012_10001039_8	GT4(219-358)	-	-	1
3300002039_12	3300002039.a:LBB32012_10001051_12	GH167(59-775)	-	GH167	2
3300002039_12	3300002039.a:LBB32012_10001054_11	GT26(252-423)	GT26(4)	-	2
3300002039_12	3300002039.a:LBB32012_10001054_14	GT2_Glycos_transf_2(9-145)	-	-	1
3300002039_12	3300002039.a:LBB32012_10001054_15	GT2_Glycos_transf_2(4-119)	-	-	1
3300002039_12	3300002039.a:LBB32012_10001054_18	GT4(210-350)	-	GT4	2
3300002039_12	3300002039.a:LBB32012_10001248_17	GH109(51-161)	-	-	1
3300002039_12	3300002039.a:LBB32012_10001248_7	GT2_Glycos_transf_2(12-117)	-	-	1
3300002039_12	3300002039.a:LBB32012_10001300_10	GT2_Glycos_transf_2(51-195)	-	-	1
3300002039_12	3300002039.a:LBB32012_10001300_11	GT4(270-394)	-	-	1
3300002039_12	3300002039.a:LBB32012_10001300_12	GT2_Glycos_transf_2(17-116)	-	-	1
3300002039_12	3300002039.a:LBB32012_10001300_16	GT4(236-380)	-	-	1
3300002039_12	3300002039.a:LBB32012_10001300_17	GT2_Glycos_transf_2(58-175)	GT2(63)	-	2
3300002039_12	3300002039.a:LBB32012_10001304_10	GT4(202-356)	-	-	1
3300002039_12	3300002039.a:LBB32012_10001304_6	GT2_Glycos_transf_2(19-138)	-	-	1
3300002039_12	3300002039.a:LBB32012_10001304_8	GT4(209-361)	-	-	1
3300002039_12	3300002039.a:LBB32012_10001304_9	GT4(187-328)	-	-	1
3300002039_12	3300002039.a:LBB32012_10001317_23	CE1(94-326)+CE1(398-630)	-	-	1
3300002039_12	3300002039.a:LBB32012_10001354_17	GT28(190-361)	-	-	1
3300002039_12	3300002039.a:LBB32012_10001499_16	GH29(17-394)	-	GH29	2
3300002039_12	3300002039.a:LBB32012_10001659_5	GT2_Glyco_tranf_2_3(54-289)	GT2(148)	GT2	3
3300002039_12	3300002039.a:LBB32012_10001659_6	GT2_Glycos_transf_2(14-171)	-	-	1
3300002039_12	3300002039.a:LBB32012_10001761_10	GT2_Glycos_transf_2(8-115)	-	-	1
3300002039_12	3300002039.a:LBB32012_10001848_1	GH15(281-689)	GH15(12)	GH15	3
3300002039_12	3300002039.a:LBB32012_10001878_15	GT4(249-393)	-	GT4	2
3300002039_12	3300002039.a:LBB32012_10001907_11	GH102(153-302)	GH102(28)	GH102	3
3300002039_12	3300002039.a:LBB32012_10001924_5	CE14(5-114)	-	CE14	2
3300002039_12	3300002039.a:LBB32012_10002078_6	GT30(44-230)	-	GT30	2
3300002039_12	3300002039.a:LBB32012_10002288_1	GH86(6-290)	-	-	1
3300002039_12	3300002039.a:LBB32012_10002288_8	GH88(50-462)	GH88(5)	GH88	3
3300002039_12	3300002039.a:LBB32012_10002310_15	GT2_Glyco_tranf_2_3(70-244)	GT2(148)	-	2
3300002039_12	3300002039.a:LBB32012_10002461_2	GT4(207-353)	GT4(8)	GT4	3
3300002039_12	3300002039.a:LBB32012_10002473_9	GH29(25-397)	GH29(31)+CBM13(38)	GH29	3
3300002039_12	3300002039.a:LBB32012_10002667_7	GH16_14(68-288)	-	GH16_14	2
3300002039_12	3300002039.a:LBB32012_10002806_11	GH110(4-335)	GH110(9)	GH110	3
3300002039_12	3300002039.a:LBB32012_10003513_7	GH57(6-323)	GH57(24)	GH57	3
3300002039_12	3300002039.a:LBB32012_10003543_4	GH13_8(239-530)	GH13(94)+CBM48(20)	CBM48+GH13_8	3
3300002039_12	3300002039.a:LBB32012_10003556_3	GT2_Glycos_transf_2(15-144)	GT2(34)	GT2	3
3300002039_12	3300002039.a:LBB32012_10003556_4	GT83(59-396)	-	-	1
3300002039_12	3300002039.a:LBB32012_10003725_5	GH113(43-341)	-	-	1
3300002039_12	3300002039.a:LBB32012_10003929_2	CE11(4-278)	CE11(17)	CE11	3
3300002039_12	3300002039.a:LBB32012_10004244_2	GH109(43-154)	-	-	1
3300002039_12	3300002039.a:LBB32012_10004244_3	GH109(40-152)	-	-	1
3300002039_12	3300002039.a:LBB32012_10004244_6	GH4(35-212)	GH4(14)	GH4	3
3300002039_12	3300002039.a:LBB32012_10004633_4	GH117(78-165)	-	GH117+3.2.1.146	2
3300002039_12	3300002039.a:LBB32012_10005140_3	GH35(11-352)	GH35(3)	-	2
3300002039_12	3300002039.a:LBB32012_10005466_2	GT21(55-268)	-	-	1
3300002039_12	3300002039.a:LBB32012_10006718_6	GH92(318-775)	GH92(22)	GH92	3
3300002039_12	3300002039.a:LBB32012_10006793_3	GT2_Glycos_transf_2(5-119)	-	-	1
3300002039_12	3300002039.a:LBB32012_10006830_3	GH141(37-372)+CBM47(1236-1380)	GH141(3)	CBM47+CBM6+PL0	3
3300002039_12	3300002039.a:LBB32012_10007523_3	GH117(103-229)+GH117(226-344)	GH117(1)	GH117+3.2.1.159	3
3300002039_12	3300002039.a:LBB32012_10008753_3	GH29(109-469)	GH29(59)	GH29	3
3300002039_12	3300002039.a:LBB32012_13176430_4	GH140(226-514)	-	-	1
3300002039_12	3300002039.a:LBB32012_13179828_2	GH109(44-160)	-	-	1
3300002039_12	3300002039.a:LBB32012_13201777_5	GT2_Glycos_transf_2(28-192)	-	-	1
3300002039_12	3300002039.a:LBB32012_13205266_14	PL38(53-329)	-	PL38	2
3300002039_12	3300002039.a:LBB32012_13205266_18	GH109(57-173)	-	-	1
3300002039_12	3300002039.a:LBB32012_10000686_6	-	GH0(16)	GH0	2
3300002039_12	3300002039.a:LBB32012_10000158_22	-	GH0(16)	GH0	2
3300002039_12	3300002039.a:LBB32012_10006793_4	-	GH16(44)	-	1
3300002039_12	3300002039.a:LBB32012_10000564_28	-	GH33(43)+CBM6(53)	-	1
3300002039_12	3300002039.a:LBB32012_10001013_17	-	GT26(29)	-	1
3300002039_12	3300002039.a:LBB32012_10001304_1	-	GT4(68)	-	1
3300002039_12	3300002039.a:LBB32012_10000609_1	-	GT4(78)	-	1
3300002039_12	3300002039.a:LBB32012_10004996_3	-	CBM13(43)	-	1
3300002039_12	3300002039.a:LBB32012_10004996_7	-	CBM5(68)	-	1
3300002039_12	3300002039.a:LBB32012_10002806_10	-	CBM51(15)	CBM51	2
3300002039_12	3300002039.a:LBB32012_10001202_17	-	-	GH28	1
3300002039_12	3300002039.a:LBB32012_10001643_7	-	-	GT2	1
3300002039_12	3300002039.a:LBB32012_10004506_5	-	-	CBM47	1
3300002039_12	3300002039.a:LBB32012_10000898_2	-	-	GH2	1
3300002039_12	3300002039.a:LBB32012_10004808_3	-	-	GH29	1
3300002039_12	3300002039.a:LBB32012_10001394_14	-	-	CBM47	1
3300002039_12	3300002039.a:LBB32012_13192542_5	-	-	GH0	1
3300002039_12	3300002039.a:LBB32012_10000944_17	-	-	CBM47	1
3300002039_12	3300002039.a:LBB32012_10000382_36	-	-	GT4	1
3300002039_12	3300002039.a:LBB32012_10001885_14	-	-	CBM51	1
3300002039_12	3300002039.a:LBB32012_10008844_3	-	-	CBM32	1
3300002039_12	3300002039.a:LBB32012_10000622_22	-	-	GT2	1
3300002039_12	3300002039.a:LBB32012_10006044_4	-	-	CBM38	1
3300002039_12	3300002039.a:LBB32012_10000517_17	-	-	GT47	1
3300002039_12	3300002039.a:LBB32012_10000517_26	-	-	GH6	1
3300002039_12	3300002039.a:LBB32012_10001300_14	-	-	GT2	1
3300002039_12	3300002039.a:LBB32012_10000946_7	-	-	CBM57	1
3300002039_12	3300002039.a:LBB32012_13164887_8	-	-	CBM6	1
3300002039_12	3300002039.a:LBB32012_10003556_9	-	-	GT4	1
3300002039_12	3300002039.a:LBB32012_10002099_2	-	-	GH16_3	1
3300002039_12	3300002039.a:LBB32012_10005321_3	-	-	GH2	1
3300002039_12	3300002039.a:LBB32012_13216300_2	-	-	GT87	1
3300002039_12	3300002039.a:LBB32012_10000686_3	-	-	CBM6	1
3300002039_12	3300002039.a:LBB32012_10000686_12	-	-	CBM6	1
3300002039_12	3300002039.a:LBB32012_10001304_3	-	-	GT4	1
3300002039_12	3300002039.a:LBB32012_10001304_20	-	-	GT4	1
3300002039_12	3300002039.a:LBB32012_10001353_22	-	-	CBM48	1
3300002039_12	3300002039.a:LBB32012_10001275_13	-	-	CBM6	1
3300002039_12	3300002039.a:LBB32012_10002806_9	-	-	GH117	1
3300002039_12	3300002039.a:LBB32012_10012815_1	-	-	GH154	1
3300002039_12	3300002039.a:LBB32012_10000243_16	-	-	CE0	1
3300002039_12	3300002039.a:LBB32012_10000750_7	-	-	CBM4	1
3300002039_12	3300002039.a:LBB32012_10000495_15	-	-	GT4	1
3300002039_12	3300002039.a:LBB32012_10000495_20	-	-	CBM47	1
3300002039_12	3300002039.a:LBB32012_10002667_3	-	-	CBM35	1
3300002039_12	3300002039.a:LBB32012_10001013_6	-	-	GH13_30	1
3300002039_12	3300002039.a:LBB32012_10001248_1	-	-	GH0	1
3300002039_12	3300002039.a:LBB32012_10000415_5	-	-	CBM50	1
3300002039_12	3300002039.a:LBB32012_10000460_7	-	-	PL14	1
3300002039_12	3300002039.a:LBB32012_10000460_18	-	-	CBM4	1
3300002039_12	3300002039.a:LBB32012_10000460_19	-	-	CBM4	1
3300002039_12	3300002039.a:LBB32012_10000460_20	-	-	CBM47	1
3300002039_12	3300002039.a:LBB32012_10001352_2	-	-	GT2	1
3300002039_12	3300002039.a:LBB32012_10000857_19	-	-	CBM32	1
3300002039_12	3300002039.a:LBB32012_10000739_8	-	-	CBM32	1
3300002039_12	3300002039.a:LBB32012_13223046_9	-	-	GH6	1
3300002039_12	3300002039.a:LBB32012_10001217_4	-	-	GH0	1
3300002039_12	3300002039.a:LBB32012_10001217_6	-	-	GH0	1
3300002039_12	3300002039.a:LBB32012_10001217_15	-	-	CBM35	1
3300002039_12	3300002039.a:LBB32012_13222600_15	-	-	AA1	1
3300002242_3	3300002242.a:KVWGV2_10000121_4	CE12(42-227)	CE12(34)	-	2
3300002242_3	3300002242.a:KVWGV2_10000121_6	GH105(183-495)	GH105(36)	GH105	3
3300002242_3	3300002242.a:KVWGV2_10000121_9	GH28(229-510)	GH28(17)	-	2
3300002242_3	3300002242.a:KVWGV2_10000296_1	GH106(215-988)	-	GH106	2
3300002242_3	3300002242.a:KVWGV2_10000296_2	GH106(228-969)	-	GH106	2
3300002242_3	3300002242.a:KVWGV2_10001522_3	CBM67(10-172)+GH78(211-718)	GH78(1)+CBM67(1)	GH78	3
3300002242_3	3300002242.a:KVWGV2_10001522_8	GH2(20-539)	GH2(29)	GH2	3
3300002242_3	3300002242.a:KVWGV2_10006904_4	GH95(68-803)	GH95(1)+CBM13(55)+CBM32(113)+CBM51(9)	GH95	3
3300002242_3	3300002242.a:KVWGV2_10006916_4	GH106(6-580)	GH106(8)	GH106	3
3300002242_3	3300002242.a:KVWGV2_10006981_1	GH109(21-133)	-	-	1
3300002242_3	3300002242.a:KVWGV2_10007586_2	CE1(30-179)	-	-	1
3300002242_3	3300002242.a:KVWGV2_10011153_2	CE1(140-311)	-	-	1
3300002242_3	3300002242.a:KVWGV2_10013108_25	CBM51(627-711)	CBM51(21)	CBM51	3
3300002242_3	3300002242.a:KVWGV2_10013116_2	CE1(58-307)	-	-	1
3300002242_3	3300002242.a:KVWGV2_10013116_4	GH33(356-697)	GH33(10)	GH33	3
3300002242_3	3300002242.a:KVWGV2_10013116_9	GH165(28-253)	-	-	1
3300002242_3	3300002242.a:KVWGV2_10013119_5	GH33(97-377)	-	GH33	2
3300002242_3	3300002242.a:KVWGV2_10013119_6	GH32(100-369)	GH32(70)+CBM38(1)+CBM66(15)	GH32	3
3300002242_3	3300002242.a:KVWGV2_10013122_5	GH13_11(172-525)	GH13(2)+CBM48(1)	CBM48+GH13_11	3
3300002242_3	3300002242.a:KVWGV2_10013137_10	GH109(45-157)	-	-	1
3300002242_3	3300002242.a:KVWGV2_10013137_5	GH163(278-543)	-	GH0	2
3300002242_3	3300002242.a:KVWGV2_10013139_4	CBM51(269-409)	-	-	1
3300002242_3	3300002242.a:KVWGV2_10013142_5	CE6(79-172)	-	-	1
3300002242_3	3300002242.a:KVWGV2_10013148_14	AA3(1-493)	-	-	1
3300002242_3	3300002242.a:KVWGV2_10013167_11	GH165(23-505)	-	GH165	2
3300002242_3	3300002242.a:KVWGV2_10013167_2	CBM67(526-636)	-	CBM67	2
3300002242_3	3300002242.a:KVWGV2_10013170_5	CBM67(60-196)	-	-	1
3300002242_3	3300002242.a:KVWGV2_10013193_7	CE15(47-366)	-	-	1
3300002242_3	3300002242.a:KVWGV2_10013195_7	CBM67(32-182)	CBM67(15)	CBM67	3
3300002242_3	3300002242.a:KVWGV2_10013207_4	CE1(71-296)	-	-	1
3300002242_3	3300002242.a:KVWGV2_10013214_5	GH109(37-146)	-	-	1
3300002242_3	3300002242.a:KVWGV2_10013216_4	GT4(190-330)	-	GT4	2
3300002242_3	3300002242.a:KVWGV2_10013216_7	GT81(85-319)	GT81(12)	GT81	3
3300002242_3	3300002242.a:KVWGV2_10013220_5	GH5_1(672-996)+CBM2(1242-1336)+CBM2(1462-1556)	GH18(103)+GH5(82)+CBM2(9)+CBM3(9)	CBM2+GH5_1	3
3300002242_3	3300002242.a:KVWGV2_10013234_5	CE15(97-405)	-	-	1
3300002242_3	3300002242.a:KVWGV2_10013238_7	GH109(49-167)	-	-	1
3300002242_3	3300002242.a:KVWGV2_10013273_10	CE3(43-223)	-	-	1
3300002242_3	3300002242.a:KVWGV2_10013296_1	GT4(98-254)	-	GT4	2
3300002242_3	3300002242.a:KVWGV2_10013296_2	GT2_Glycos_transf_2(8-160)	-	GT2	2
3300002242_3	3300002242.a:KVWGV2_10013296_3	GT2_Glycos_transf_2(12-143)	-	-	1
3300002242_3	3300002242.a:KVWGV2_10013323_1	CBM51(76-160)	-	CBM51	2
3300002242_3	3300002242.a:KVWGV2_10013323_3	GH109(43-163)	-	-	1
3300002242_3	3300002242.a:KVWGV2_10013323_6	GH33(26-311)	-	GH33	2
3300002242_3	3300002242.a:KVWGV2_10013329_5	GT2_Glycos_transf_2(47-214)	-	GT2	2
3300002242_3	3300002242.a:KVWGV2_10013356_1	GH163(401-665)	-	-	1
3300002242_3	3300002242.a:KVWGV2_10013357_5	CE15(39-424)	CE15(1)	CE15	3
3300002242_3	3300002242.a:KVWGV2_10013361_3	GH78(14-484)	-	-	1
3300002242_3	3300002242.a:KVWGV2_10013361_4	CBM67(31-214)	-	-	1
3300002242_3	3300002242.a:KVWGV2_10013361_6	GH2(46-905)	CBM67(4)	GH2	3
3300002242_3	3300002242.a:KVWGV2_10013368_5	GT4(233-391)	-	GT4	2
3300002242_3	3300002242.a:KVWGV2_10013373_2	GT2_Glycos_transf_2(65-225)	-	GT2	2
3300002242_3	3300002242.a:KVWGV2_10013413_1	GH165(14-274)	-	-	1
3300002242_3	3300002242.a:KVWGV2_10013413_4	GH165(90-531)	-	GH165	2
3300002242_3	3300002242.a:KVWGV2_10013413_9	CE3(89-226)	-	-	1
3300002242_3	3300002242.a:KVWGV2_10013414_1	GH165(12-316)	-	GH165	2
3300002242_3	3300002242.a:KVWGV2_10013429_4	GH128(339-572)	-	-	1
3300002242_3	3300002242.a:KVWGV2_10013455_7	GT2_Glycos_transf_2(8-110)	-	-	1
3300002242_3	3300002242.a:KVWGV2_10013456_6	CE11(8-279)	CE11(21)	CE11	3
3300002242_3	3300002242.a:KVWGV2_10013459_5	GH109(46-158)	-	-	1
3300002242_3	3300002242.a:KVWGV2_10013475_2	GT4(239-406)	GT4(5)	GT4	3
3300002242_3	3300002242.a:KVWGV2_10013496_2	GH109(74-167)	-	-	1
3300002242_3	3300002242.a:KVWGV2_10013496_7	CE1(689-831)	-	CBM48	2
3300002242_3	3300002242.a:KVWGV2_10013506_1	CE1(152-354)	-	-	1
3300002242_3	3300002242.a:KVWGV2_10013517_8	GH33(21-232)	-	GH33	2
3300002242_3	3300002242.a:KVWGV2_10013535_4	GH99(74-383)	-	GH99	2
3300002242_3	3300002242.a:KVWGV2_10013540_7	GH13_18(86-425)	GH13(74)	GH13_18	3
3300002242_3	3300002242.a:KVWGV2_10013606_4	GH33(26-371)	GH33(10)	GH33	3
3300002242_3	3300002242.a:KVWGV2_10013613_3	PL10_3(117-390)	PL10(6)	PL10_3	3
3300002242_3	3300002242.a:KVWGV2_10013616_6	GH33(49-344)	GH33(62)	GH33	3
3300002242_3	3300002242.a:KVWGV2_10013620_1	GH156(14-303)	-	-	1
3300002242_3	3300002242.a:KVWGV2_10013620_2	GH33(74-369)	-	GH0	2
3300002242_3	3300002242.a:KVWGV2_10013620_3	GH33(57-269)	-	-	1
3300002242_3	3300002242.a:KVWGV2_10013726_2	GH163(228-477)	-	GH0	2
3300002242_3	3300002242.a:KVWGV2_10013785_4	GH88(1-341)	GH88(5)	GH88	3
3300002242_3	3300002242.a:KVWGV2_10013793_3	CBM67(257-401)	CBM67(15)	CBM67	3
3300002242_3	3300002242.a:KVWGV2_10013829_7	GH33(4-267)	-	GH0	2
3300002242_3	3300002242.a:KVWGV2_10013846_1	CE14(32-108)	-	-	1
3300002242_3	3300002242.a:KVWGV2_10013846_3	CE1(50-238)	-	-	1
3300002242_3	3300002242.a:KVWGV2_10013877_6	GT9(73-329)	-	GT9	2
3300002242_3	3300002242.a:KVWGV2_10013895_3	GT26(90-261)	GT26(18)	GT26	3
3300002242_3	3300002242.a:KVWGV2_10013916_2	CBM67(38-185)	CBM67(15)	CBM67	3
3300002242_3	3300002242.a:KVWGV2_10013961_5	GH109(14-127)	-	-	1
3300002242_3	3300002242.a:KVWGV2_10014001_1	GH27(119-323)+CBM51(439-555)	GH27(1)+CBM13(13)+CBM35(43)+CBM51(3)	CBM51+CE0+GH27	3
3300002242_3	3300002242.a:KVWGV2_10014005_3	GH109(6-124)	-	-	1
3300002242_3	3300002242.a:KVWGV2_10014036_3	AA4(9-238)	-	-	1
3300002242_3	3300002242.a:KVWGV2_10014036_4	GH109(96-219)	-	-	1
3300002242_3	3300002242.a:KVWGV2_10014050_2	GT4(259-397)	-	-	1
3300002242_3	3300002242.a:KVWGV2_10015050_6	GH51(64-560)	-	-	1
3300002242_3	3300002242.a:KVWGV2_10026294_3	GH106(6-580)	GH106(8)	GH106	3
3300002242_3	3300002242.a:KVWGV2_10026294_9	CBM67(307-473)	-	-	1
3300002242_3	3300002242.a:KVWGV2_10026319_7	CBM66(239-387)	-	-	1
3300002242_3	3300002242.a:KVWGV2_10026329_2	CE9(15-360)	CE9(42)	CE9	3
3300002242_3	3300002242.a:KVWGV2_10026332_3	GT4(201-354)	-	GT4	2
3300002242_3	3300002242.a:KVWGV2_10026396_2	GH109(75-168)	-	-	1
3300002242_3	3300002242.a:KVWGV2_10026398_2	CBM38(460-591)	-	CBM38	2
3300002242_3	3300002242.a:KVWGV2_10026413_1	GT83(6-481)	-	GT83	2
3300002242_3	3300002242.a:KVWGV2_10026417_2	CE1(46-239)	-	-	1
3300002242_3	3300002242.a:KVWGV2_10026417_3	CE7(133-417)	-	-	1
3300002242_3	3300002242.a:KVWGV2_10026423_4	CBM67(243-382)	CBM47(14)	CBM47	3
3300002242_3	3300002242.a:KVWGV2_10026444_2	GT4(209-358)	-	GT4	2
3300002242_3	3300002242.a:KVWGV2_10026466_5	GT5(2-484)	GT5(14)	GT5	3
3300002242_3	3300002242.a:KVWGV2_10026553_5	GH33(34-375)	-	-	1
3300002242_3	3300002242.a:KVWGV2_10026588_3	CE1(38-241)	CE0(17)	-	2
3300002242_3	3300002242.a:KVWGV2_10026607_3	CBM38(29-156)+GH32(285-576)	CBM38(1)	CBM38+GH32	3
3300002242_3	3300002242.a:KVWGV2_10026616_5	GT4(194-342)	-	-	1
3300002242_3	3300002242.a:KVWGV2_10026927_3	GT4(211-363)	-	GT4	2
3300002242_3	3300002242.a:KVWGV2_10026951_5	CE14(7-112)	CE14(23)	CE14	3
3300002242_3	3300002242.a:KVWGV2_10152631_2	GH165(37-498)	-	-	1
3300002242_3	3300002242.a:KVWGV2_10223315_1	GT35(1-267)	GT35(4)	GT35	3
3300002242_3	3300002242.a:KVWGV2_10223549_2	GH165(36-495)	-	GH165	2
3300002242_3	3300002242.a:KVWGV2_10289618_2	GH105(50-374)	-	GH105	2
3300002242_3	3300002242.a:KVWGV2_10327806_5	CE6(90-188)	CE6(2)	CE6	3
3300002242_3	3300002242.a:KVWGV2_10327806_7	CE7(106-266)	-	-	1
3300002242_3	3300002242.a:KVWGV2_10328118_5	GH16_3(28-266)	-	GH16_3+3.2.1.39	2
3300002242_3	3300002242.a:KVWGV2_10328134_5	PL14_3(59-254)	-	PL14_3	2
3300002242_3	3300002242.a:KVWGV2_10328152_4	GH165(25-506)	-	GH165	2
3300002242_3	3300002242.a:KVWGV2_10328160_2	CBM47(488-569)	-	CBM47	2
3300002242_3	3300002242.a:KVWGV2_10328779_8	GT4(201-355)	-	GT4	2
3300002242_3	3300002242.a:KVWGV2_10328808_3	GH2(54-574)	GH2(8)+CBM42(2)+CBM67(18)	GH2	3
3300002242_3	3300002242.a:KVWGV2_10329122_5	CBM9(422-625)	-	-	1
3300002242_3	3300002242.a:KVWGV2_10329301_2	CE1(63-258)	-	-	1
3300002242_3	3300002242.a:KVWGV2_10329591_2	GT92(14-164)	-	-	1
3300002242_3	3300002242.a:KVWGV2_10329645_7	CE4(91-230)	-	-	1
3300002242_3	3300002242.a:KVWGV2_10329715_4	GH50(74-366)	-	GH0	2
3300002242_3	3300002242.a:KVWGV2_10329719_3	GH29(44-363)	-	-	1
3300002242_3	3300002242.a:KVWGV2_10330250_4	GH109(6-114)	-	-	1
3300002242_3	3300002242.a:KVWGV2_10330250_6	GT2_Glycos_transf_2(5-136)	-	-	1
3300002242_3	3300002242.a:KVWGV2_10330282_4	AA7(17-199)	-	-	1
3300002242_3	3300002242.a:KVWGV2_10330360_2	GH109(50-155)	-	-	1
3300002242_3	3300002242.a:KVWGV2_10330472_3	GH165(25-483)	-	GH165	2
3300002242_3	3300002242.a:KVWGV2_10330472_4	CE14(39-147)	-	-	1
3300002242_3	3300002242.a:KVWGV2_10330530_2	GH165(5-632)	-	GH165	2
3300002242_3	3300002242.a:KVWGV2_10331192_2	GH109(2-130)	-	-	1
3300002242_3	3300002242.a:KVWGV2_10331244_4	CE17(76-216)	-	-	1
3300002242_3	3300002242.a:KVWGV2_10331568_2	GH33(45-369)	GH33(62)	GH33	3
3300002242_3	3300002242.a:KVWGV2_10331937_1	CBM67(8-132)+GH78(234-639)	GH78(14)+CBM67(5)	GH78	3
3300002242_3	3300002242.a:KVWGV2_10333762_2	GH117(157-264)	-	GH0	2
3300002242_3	3300002242.a:KVWGV2_10333762_3	CE6(465-562)	-	-	1
3300002242_3	3300002242.a:KVWGV2_10333934_3	GH156(42-293)	-	-	1
3300002242_3	3300002242.a:KVWGV2_10334000_3	CE1(63-291)	-	-	1
3300002242_3	3300002242.a:KVWGV2_10334104_3	GT4(185-336)	-	-	1
3300002242_3	3300002242.a:KVWGV2_10334104_4	GT4(186-337)	-	GT4	2
3300002242_3	3300002242.a:KVWGV2_10334537_2	GT4(189-335)	-	GT4	2
3300002242_3	3300002242.a:KVWGV2_10717796_1	CBM32(504-629)	-	CBM32	2
3300002242_3	3300002242.a:KVWGV2_10717870_4	CE3(96-237)	-	-	1
3300002242_3	3300002242.a:KVWGV2_10718147_2	GH95(68-803)	GH95(1)+CBM13(55)+CBM32(113)+CBM51(9)	GH95	3
3300002242_3	3300002242.a:KVWGV2_10718200_2	GH109(8-120)	-	-	1
3300002242_3	3300002242.a:KVWGV2_10718331_2	GH33(47-368)	-	-	1
3300002242_3	3300002242.a:KVWGV2_10718338_1	GH32(53-333)	-	GH32	2
3300002242_3	3300002242.a:KVWGV2_10718432_1	GH57(9-254)	-	GH57	2
3300002242_3	3300002242.a:KVWGV2_10718562_2	GH109(44-151)	-	-	1
3300002242_3	3300002242.a:KVWGV2_10719081_2	CBM32(189-305)	-	CBM32	2
3300002242_3	3300002242.a:KVWGV2_10719186_1	CBM51(233-353)	-	-	1
3300002242_3	3300002242.a:KVWGV2_10719543_2	CBM6(944-1088)	-	CBM6	2
3300002242_3	3300002242.a:KVWGV2_10719659_2	GT2_Glyco_tranf_2_3(65-286)	-	GT2	2
3300002242_3	3300002242.a:KVWGV2_10719894_3	CBM48(125-212)+GH13_9(279-441)	GH13(1)+CBM48(2)	CBM48+GH13_9	3
3300002242_3	3300002242.a:KVWGV2_10720102_3	GH105(296-597)	-	GH0	2
3300002242_3	3300002242.a:KVWGV2_10720442_2	GH109(49-161)	-	-	1
3300002242_3	3300002242.a:KVWGV2_10721725_3	GT4(215-330)	-	GT4	2
3300002242_3	3300002242.a:KVWGV2_10722240_1	GH109(43-157)	-	-	1
3300002242_3	3300002242.a:KVWGV2_10026620_2	-	CE0(6)	CE0	2
3300002242_3	3300002242.a:KVWGV2_10721949_1	-	CE0(18)	CE0	2
3300002242_3	3300002242.a:KVWGV2_10013128_19	-	CE0(18)	CE0	2
3300002242_3	3300002242.a:KVWGV2_10014445_4	-	GH0(2)	GH0	2
3300002242_3	3300002242.a:KVWGV2_10013765_2	-	GH0(16)	GH0	2
3300002242_3	3300002242.a:KVWGV2_10013745_4	-	GH0(30)	GH0	2
3300002242_3	3300002242.a:KVWGV2_10718103_3	-	GH0(99)	GH0	2
3300002242_3	3300002242.a:KVWGV2_10013598_7	-	GH16(44)	-	1
3300002242_3	3300002242.a:KVWGV2_10718103_2	-	GH33(43)+CBM6(53)	-	1
3300002242_3	3300002242.a:KVWGV2_10013215_18	-	GH33(43)+CBM6(53)	-	1
3300002242_3	3300002242.a:KVWGV2_10013383_2	-	GH33(43)+CBM6(53)	-	1
3300002242_3	3300002242.a:KVWGV2_10013149_5	-	GH33(52)	GH0	2
3300002242_3	3300002242.a:KVWGV2_10013785_3	-	GH88(5)	-	1
3300002242_3	3300002242.a:KVWGV2_10013456_10	-	GT0(36)	-	1
3300002242_3	3300002242.a:KVWGV2_10329645_5	-	GT26(29)	-	1
3300002242_3	3300002242.a:KVWGV2_10026753_1	-	CBM13(52)	-	1
3300002242_3	3300002242.a:KVWGV2_10333074_3	-	CBM13(52)	-	1
3300002242_3	3300002242.a:KVWGV2_10013715_4	-	CBM13(103)	-	1
3300002242_3	3300002242.a:KVWGV2_10013245_7	-	CBM38(3)	CBM38	2
3300002242_3	3300002242.a:KVWGV2_10013373_3	-	CBM38(3)	CBM38	2
3300002242_3	3300002242.a:KVWGV2_10013323_5	-	CBM38(3)	CBM38	2
3300002242_3	3300002242.a:KVWGV2_10719795_1	-	CBM38(3)	-	1
3300002242_3	3300002242.a:KVWGV2_10013647_3	-	CBM38(3)	-	1
3300002242_3	3300002242.a:KVWGV2_10336008_1	-	CBM47(14)	CBM47	2
3300002242_3	3300002242.a:KVWGV2_10013717_2	-	CBM47(14)	CBM47	2
3300002242_3	3300002242.a:KVWGV2_10013367_1	-	CBM47(14)	CBM47	2
3300002242_3	3300002242.a:KVWGV2_10333670_2	-	CBM47(14)	CBM32	2
3300002242_3	3300002242.a:KVWGV2_10333417_2	-	CBM47(14)	CBM47	2
3300002242_3	3300002242.a:KVWGV2_10013383_5	-	CBM47(14)	CBM47	2
3300002242_3	3300002242.a:KVWGV2_10013128_6	-	CBM47(14)	CBM47	2
3300002242_3	3300002242.a:KVWGV2_10013281_6	-	CBM47(14)	CBM47	2
3300002242_3	3300002242.a:KVWGV2_10013375_7	-	CBM47(14)	CBM47	2
3300002242_3	3300002242.a:KVWGV2_10013142_10	-	CBM47(14)	CBM47	2
3300002242_3	3300002242.a:KVWGV2_10013220_1	-	CBM47(14)	-	1
3300002242_3	3300002242.a:KVWGV2_10013352_7	-	CBM47(20)	CBM47	2
3300002242_3	3300002242.a:KVWGV2_10013466_9	-	CBM47(20)	-	1
3300002242_3	3300002242.a:KVWGV2_10717892_6	-	CBM51(15)	CBM51	2
3300002242_3	3300002242.a:KVWGV2_10717892_3	-	CBM51(15)	GH33	2
3300002242_3	3300002242.a:KVWGV2_10026293_5	-	CBM51(15)	CBM32	2
3300002242_3	3300002242.a:KVWGV2_10003509_19	-	CBM67(15)	CBM67	2
3300002242_3	3300002242.a:KVWGV2_10026507_2	-	CBM67(15)	CBM67	2
3300002242_3	3300002242.a:KVWGV2_10328841_2	-	CBM67(15)	CBM67	2
3300002242_3	3300002242.a:KVWGV2_10013196_13	-	CBM67(15)	CBM67	2
3300002242_3	3300002242.a:KVWGV2_10328808_4	-	CBM67(15)	CBM67	2
3300002242_3	3300002242.a:KVWGV2_10147026_2	-	-	GH106	1
3300002242_3	3300002242.a:KVWGV2_10001522_11	-	-	PL10_1	1
3300002242_3	3300002242.a:KVWGV2_10026294_1	-	-	GH29	1
3300002242_3	3300002242.a:KVWGV2_10006916_1	-	-	GH29	1
3300002242_3	3300002242.a:KVWGV2_10014658_4	-	-	PL7	1
3300002242_3	3300002242.a:KVWGV2_10335519_1	-	-	CBM67	1
3300002242_3	3300002242.a:KVWGV2_10026509_2	-	-	PL10_1	1
3300002242_3	3300002242.a:KVWGV2_10718915_2	-	-	GH0	1
3300002242_3	3300002242.a:KVWGV2_10718915_3	-	-	GH159	1
3300002242_3	3300002242.a:KVWGV2_10026582_4	-	-	GH117	1
3300002242_3	3300002242.a:KVWGV2_10329719_4	-	-	CBM35	1
3300002242_3	3300002242.a:KVWGV2_10013632_1	-	-	CBM47	1
3300002242_3	3300002242.a:KVWGV2_10008281_1	-	-	CBM47	1
3300002242_3	3300002242.a:KVWGV2_10013129_12	-	-	CBM32	1
3300002242_3	3300002242.a:KVWGV2_10013129_15	-	-	GH33	1
3300002242_3	3300002242.a:KVWGV2_10006904_5	-	-	GH78	1
3300002242_3	3300002242.a:KVWGV2_10330258_1	-	-	CBM47	1
3300002242_3	3300002242.a:KVWGV2_10719750_3	-	-	CBM47	1
3300002242_3	3300002242.a:KVWGV2_10329317_4	-	-	CBM32	1
3300002242_3	3300002242.a:KVWGV2_10717870_9	-	-	GH2	1
3300002242_3	3300002242.a:KVWGV2_10014133_1	-	-	CBM32	1
3300002242_3	3300002242.a:KVWGV2_10014326_3	-	-	GH33	1
3300002242_3	3300002242.a:KVWGV2_10329110_1	-	-	GH0	1
3300002242_3	3300002242.a:KVWGV2_10026310_6	-	-	PL10_1	1
3300002242_3	3300002242.a:KVWGV2_10013818_2	-	-	CBM27	1
3300002242_3	3300002242.a:KVWGV2_10013390_7	-	-	GH29	1
3300002242_3	3300002242.a:KVWGV2_10013778_4	-	-	GT2	1
3300002242_3	3300002242.a:KVWGV2_10013564_2	-	-	CBM51	1
3300002242_3	3300002242.a:KVWGV2_10719708_3	-	-	GH13_11	1
3300002242_3	3300002242.a:KVWGV2_10026308_6	-	-	GH33	1
3300002242_3	3300002242.a:KVWGV2_10718147_3	-	-	GH78	1
3300002242_3	3300002242.a:KVWGV2_10329942_1	-	-	GH0	1
3300002242_3	3300002242.a:KVWGV2_10333203_2	-	-	CE7	1
3300002242_3	3300002242.a:KVWGV2_10013272_4	-	-	CBM47	1
3300002242_3	3300002242.a:KVWGV2_10328861_2	-	-	GH0	1
3300002242_3	3300002242.a:KVWGV2_10013583_3	-	-	GH2	1
3300002242_3	3300002242.a:KVWGV2_10013273_5	-	-	CBM47	1
3300002242_3	3300002242.a:KVWGV2_10334275_3	-	-	GH0	1
3300002242_3	3300002242.a:KVWGV2_10013393_2	-	-	PL10_1	1
3300002242_3	3300002242.a:KVWGV2_10013393_3	-	-	GH2	1
3300002242_3	3300002242.a:KVWGV2_10014607_1	-	-	GH13	1
3300002242_3	3300002242.a:KVWGV2_10014607_2	-	-	GH0	1
3300002242_3	3300002242.a:KVWGV2_10026313_6	-	-	CBM35	1
3300002242_3	3300002242.a:KVWGV2_10013928_1	-	-	CBM35	1
3300002242_3	3300002242.a:KVWGV2_10014539_3	-	-	PL10_1	1
3300002242_3	3300002242.a:KVWGV2_10328928_1	-	-	CBM48	1
3300002242_3	3300002242.a:KVWGV2_10328928_2	-	-	CBM38	1
3300002242_3	3300002242.a:KVWGV2_10013531_3	-	-	CBM38	1
3300002242_3	3300002242.a:KVWGV2_10329745_4	-	-	CE6	1
3300002242_3	3300002242.a:KVWGV2_10332866_4	-	-	CBM47	1
3300002242_3	3300002242.a:KVWGV2_10331568_3	-	-	GH0	1
3300002242_3	3300002242.a:KVWGV2_10013386_6	-	-	CBM67+GH78	1
3300002242_3	3300002242.a:KVWGV2_10721163_1	-	-	CBM57	1
3300002242_3	3300002242.a:KVWGV2_10013144_14	-	-	CBM51	1
3300002242_3	3300002242.a:KVWGV2_10014318_4	-	-	CBM47	1
3300002242_3	3300002242.a:KVWGV2_10721956_2	-	-	CBM47	1
3300002242_3	3300002242.a:KVWGV2_10328126_8	-	-	GH117	1
3300002242_3	3300002242.a:KVWGV2_10329301_3	-	-	CBM35	1
3300002242_3	3300002242.a:KVWGV2_10330338_3	-	-	GH33	1
3300002242_3	3300002242.a:KVWGV2_10013170_7	-	-	CBM38	1
3300002242_3	3300002242.a:KVWGV2_10026482_5	-	-	CE0	1
3300002242_3	3300002242.a:KVWGV2_10007078_9	-	-	GH117	1
3300002242_3	3300002242.a:KVWGV2_10026423_1	-	-	CBM47	1
3300002242_3	3300002242.a:KVWGV2_10013540_10	-	-	GH33	1
3300002242_3	3300002242.a:KVWGV2_10290798_2	-	-	GH16_3	1
3300002242_3	3300002242.a:KVWGV2_10328868_2	-	-	GH33	1
3300002242_3	3300002242.a:KVWGV2_10007915_3	-	-	GH106	1
3300002242_3	3300002242.a:KVWGV2_10013606_3	-	-	GH0	1
3300002242_3	3300002242.a:KVWGV2_10718347_1	-	-	GH6	1
3300002242_3	3300002242.a:KVWGV2_10014681_3	-	-	GT4	1
3300002242_3	3300002242.a:KVWGV2_10013149_10	-	-	GH2	1
3300002242_3	3300002242.a:KVWGV2_10327902_1	-	-	CE1	1
3300002242_3	3300002242.a:KVWGV2_10005300_1	-	-	GH0	1
3300002242_3	3300002242.a:KVWGV2_10026444_3	-	-	GT0	1
3300002242_3	3300002242.a:KVWGV2_10026409_7	-	-	CBM38	1
3300002242_3	3300002242.a:KVWGV2_10013296_9	-	-	GT4	1
3300002242_3	3300002242.a:KVWGV2_10013296_11	-	-	PL0	1
3300002242_3	3300002242.a:KVWGV2_10013394_2	-	-	CE6	1
3300002242_3	3300002242.a:KVWGV2_10026657_1	-	-	CBM35	1
3300002242_3	3300002242.a:KVWGV2_10717885_9	-	-	GH6	1
3300002242_3	3300002242.a:KVWGV2_10328118_6	-	-	GH29	1
3300002242_3	3300002242.a:KVWGV2_10013307_2	-	-	CBM35	1
3300002242_3	3300002242.a:KVWGV2_10014466_2	-	-	GH13_30	1
3300002242_3	3300002242.a:KVWGV2_10333362_2	-	-	GH43	1
3300002242_3	3300002242.a:KVWGV2_10332295_3	-	-	CBM47	1
3300002242_3	3300002242.a:KVWGV2_10718784_5	-	-	CE0	1
3300002242_3	3300002242.a:KVWGV2_10329405_2	-	-	GH0	1
3300002242_3	3300002242.a:KVWGV2_10720146_2	-	-	GH2	1
3300002242_3	3300002242.a:KVWGV2_10013417_5	-	-	CBM35	1
3300002242_3	3300002242.a:KVWGV2_10013285_6	-	-	PL10_1	1
3300002242_3	3300002242.a:KVWGV2_10718960_2	-	-	GH0	1
3300002242_3	3300002242.a:KVWGV2_10718818_2	-	-	CE12	1
3300002242_3	3300002242.a:KVWGV2_10013829_5	-	-	GH29	1
3300002242_3	3300002242.a:KVWGV2_10013139_2	-	-	CBM47	1
3300002242_3	3300002242.a:KVWGV2_10328586_4	-	-	GH29	1
3300002242_3	3300002242.a:KVWGV2_10013277_2	-	-	CBM47	1
3300002242_3	3300002242.a:KVWGV2_10329104_1	-	-	CBM47	1
3300002242_3	3300002242.a:KVWGV2_10013903_2	-	-	CBM6	1
3300002242_3	3300002242.a:KVWGV2_10330620_3	-	-	GH13_11	1
3300002242_3	3300002242.a:KVWGV2_10013251_5	-	-	CE9	1
3300002242_3	3300002242.a:KVWGV2_10013245_3	-	-	CBM51	1
3300002242_3	3300002242.a:KVWGV2_10026654_1	-	-	CBM51	1
3300002242_3	3300002242.a:KVWGV2_10013108_14	-	-	CBM51	1
3300002242_3	3300002242.a:KVWGV2_10327784_1	-	-	CBM67	1
3300002242_3	3300002242.a:KVWGV2_10013315_1	-	-	CBM35	1
3300002242_3	3300002242.a:KVWGV2_10013315_4	-	-	CBM48	1
3300002242_3	3300002242.a:KVWGV2_10013315_7	-	-	GH127	1
3300002242_3	3300002242.a:KVWGV2_10013154_4	-	-	CBM32	1
3300002242_3	3300002242.a:KVWGV2_10328833_3	-	-	GT4	1
3300002242_3	3300002242.a:KVWGV2_10328833_5	-	-	GT4	1
[truncated: 287,368+ more rows]
