# Supplementary material for: Comparative genomic analysis of Planctomycetota potential for polysaccharide degradation identifies biotechnologically relevant microbes
Source: BMC Genomics. 2024 May 27;25:523. doi: 10.1186/s12864-024-10413-z (PMC11131199; doi:10.1186/s12864-024-10413-z)
Supplement: Supplementary file 5 — Supplementary Material 5 [file 12864_2024_10413_MOESM5_ESM.xlsx]

## Sheet: Table S15
Table S15. Raw output file from CGC Finder.
Genome	Gene ID	gene_number	gene_type_cgc	downDistance	upDistance	CGC_number	contig	gene_start	gene_end	direc	notes	X12
3300000227_3	3300000227.a:TB_AS07_7DRAFT_10003398_1	0	TC	0	null	CGC1	3300000227.a:TB_AS07_7DRAFT_10003398	115	2412	-	DB=gnl|TC-DB|K9YXY1|8.A.3.1.2;ID=3300000227.a:TB_AS07_7DRAFT_10003398_1	DB=gnl|TC-DB|K9YXY1|8.A.3.1.2;ID=3300000227.a:TB_AS07_7DRAFT_10003398_1
3300000227_3	3300000227.a:TB_AS07_7DRAFT_10003398_2	1	CAZyme	0	0	CGC1	3300000227.a:TB_AS07_7DRAFT_10003398	2903	4318	-	DB=GH5;ID=3300000227.a:TB_AS07_7DRAFT_10003398_2	DB=GH5;ID=3300000227.a:TB_AS07_7DRAFT_10003398_2
3300000227_3	3300000227.a:TB_AS07_7DRAFT_10003398_3	2	CAZyme	2	0	CGC1	3300000227.a:TB_AS07_7DRAFT_10003398	4332	5630	-	DB=GH109;ID=3300000227.a:TB_AS07_7DRAFT_10003398_3	DB=GH109;ID=3300000227.a:TB_AS07_7DRAFT_10003398_3
3300000227_3	3300000227.a:TB_AS07_7DRAFT_10003398_4	3	null	null	null	CGC1	3300000227.a:TB_AS07_7DRAFT_10003398	5783	6817	-	;ID=3300000227.a:TB_AS07_7DRAFT_10003398_4	NA
3300000227_3	3300000227.a:TB_AS07_7DRAFT_10003398_5	4	null	null	null	CGC1	3300000227.a:TB_AS07_7DRAFT_10003398	6822	6965	+	;ID=3300000227.a:TB_AS07_7DRAFT_10003398_5	NA
3300000227_3	3300000227.a:TB_AS07_7DRAFT_10003398_6	5	STP	0	2	CGC1	3300000227.a:TB_AS07_7DRAFT_10003398	7228	8169	-	DB=STP|CBS,STP|CBS;ID=3300000227.a:TB_AS07_7DRAFT_10003398_6	DB=STP|CBS,STP|CBS;ID=3300000227.a:TB_AS07_7DRAFT_10003398_6
3300000227_3	3300000227.a:TB_AS07_7DRAFT_10003398_7	6	TF	null	0	CGC1	3300000227.a:TB_AS07_7DRAFT_10003398	8334	10007	-	DB=DBD-SUPERFAMILY|0044258;ID=3300000227.a:TB_AS07_7DRAFT_10003398_7	DB=DBD-SUPERFAMILY|0044258;ID=3300000227.a:TB_AS07_7DRAFT_10003398_7
3300000227_3	3300000227.a:TB_AS07_7DRAFT_10009037_1	0	CAZyme	0	null	CGC1	3300000227.a:TB_AS07_7DRAFT_10009037	1	3072	-	DB=CBM57;ID=3300000227.a:TB_AS07_7DRAFT_10009037_1	DB=CBM57;ID=3300000227.a:TB_AS07_7DRAFT_10009037_1
3300000227_3	3300000227.a:TB_AS07_7DRAFT_10009037_2	1	STP	null	0	CGC1	3300000227.a:TB_AS07_7DRAFT_10009037	3258	5075	-	DB=STP|Aminotran_1_2;ID=3300000227.a:TB_AS07_7DRAFT_10009037_2	DB=STP|Aminotran_1_2;ID=3300000227.a:TB_AS07_7DRAFT_10009037_2
3300000227_3	3300000227.a:TB_AS07_7DRAFT_10008074_1	0	CAZyme	0	null	CGC1	3300000227.a:TB_AS07_7DRAFT_10008074	189	2627	-	DB=GH51;ID=3300000227.a:TB_AS07_7DRAFT_10008074_1	DB=GH51;ID=3300000227.a:TB_AS07_7DRAFT_10008074_1
3300000227_3	3300000227.a:TB_AS07_7DRAFT_10008074_2	1	TC	null	0	CGC1	3300000227.a:TB_AS07_7DRAFT_10008074	2790	4754	-	DB=gnl|TC-DB|Q8AAV7|2.A.21.3.19;ID=3300000227.a:TB_AS07_7DRAFT_10008074_2	DB=gnl|TC-DB|Q8AAV7|2.A.21.3.19;ID=3300000227.a:TB_AS07_7DRAFT_10008074_2
3300000227_3	3300000227.a:TB_AS07_7DRAFT_10006748_2	1	CAZyme	2	null	CGC1	3300000227.a:TB_AS07_7DRAFT_10006748	686	1945	-	DB=GH39;ID=3300000227.a:TB_AS07_7DRAFT_10006748_2	DB=GH39;ID=3300000227.a:TB_AS07_7DRAFT_10006748_2
3300000227_3	3300000227.a:TB_AS07_7DRAFT_10006748_3	2	null	null	null	CGC1	3300000227.a:TB_AS07_7DRAFT_10006748	2048	2290	+	;ID=3300000227.a:TB_AS07_7DRAFT_10006748_3	NA
3300000227_3	3300000227.a:TB_AS07_7DRAFT_10006748_4	3	null	null	null	CGC1	3300000227.a:TB_AS07_7DRAFT_10006748	2456	3421	+	;ID=3300000227.a:TB_AS07_7DRAFT_10006748_4	NA
3300000227_3	3300000227.a:TB_AS07_7DRAFT_10006748_5	4	TC	0	2	CGC1	3300000227.a:TB_AS07_7DRAFT_10006748	3791	5158	+	DB=gnl|TC-DB|P37662|2.A.1.11.3;ID=3300000227.a:TB_AS07_7DRAFT_10006748_5	DB=gnl|TC-DB|P37662|2.A.1.11.3;ID=3300000227.a:TB_AS07_7DRAFT_10006748_5
3300000227_3	3300000227.a:TB_AS07_7DRAFT_10006748_6	5	CAZyme	null	0	CGC1	3300000227.a:TB_AS07_7DRAFT_10006748	5305	6393	+	DB=GH0;ID=3300000227.a:TB_AS07_7DRAFT_10006748_6	DB=GH0;ID=3300000227.a:TB_AS07_7DRAFT_10006748_6
3300000227_3	3300000227.a:TB_AS07_7DRAFT_10002082_10	9	CAZyme	0	null	CGC1	3300000227.a:TB_AS07_7DRAFT_10002082	12385	13653	-	DB=GH0|GH33;ID=3300000227.a:TB_AS07_7DRAFT_10002082_10	DB=GH0|GH33;ID=3300000227.a:TB_AS07_7DRAFT_10002082_10
3300000227_3	3300000227.a:TB_AS07_7DRAFT_10002082_11	10	TF	null	0	CGC1	3300000227.a:TB_AS07_7DRAFT_10002082	13886	14098	+	DB=DBD-Pfam|bZIP_1,DBD-SUPERFAMILY|0042547;ID=3300000227.a:TB_AS07_7DRAFT_10002082_11	DB=DBD-Pfam|bZIP_1,DBD-SUPERFAMILY|0042547;ID=3300000227.a:TB_AS07_7DRAFT_10002082_11
3300000227_3	3300000227.a:TB_AS07_7DRAFT_10009760_2	1	STP	0	null	CGC1	3300000227.a:TB_AS07_7DRAFT_10009760	688	2115	-	DB=STP|TPR_1;ID=3300000227.a:TB_AS07_7DRAFT_10009760_2	DB=STP|TPR_1;ID=3300000227.a:TB_AS07_7DRAFT_10009760_2
3300000227_3	3300000227.a:TB_AS07_7DRAFT_10009760_3	2	CAZyme	null	0	CGC1	3300000227.a:TB_AS07_7DRAFT_10009760	3085	4269	-	DB=GH33;ID=3300000227.a:TB_AS07_7DRAFT_10009760_3	DB=GH33;ID=3300000227.a:TB_AS07_7DRAFT_10009760_3
3300000227_3	3300000227.a:TB_AS07_7DRAFT_10004155_1	0	CAZyme	1	null	CGC1	3300000227.a:TB_AS07_7DRAFT_10004155	3	1112	+	DB=GT4;ID=3300000227.a:TB_AS07_7DRAFT_10004155_1	DB=GT4;ID=3300000227.a:TB_AS07_7DRAFT_10004155_1
3300000227_3	3300000227.a:TB_AS07_7DRAFT_10004155_2	1	null	null	null	CGC1	3300000227.a:TB_AS07_7DRAFT_10004155	1109	1939	+	;ID=3300000227.a:TB_AS07_7DRAFT_10004155_2	NA
3300000227_3	3300000227.a:TB_AS07_7DRAFT_10004155_3	2	CAZyme	2	1	CGC1	3300000227.a:TB_AS07_7DRAFT_10004155	1995	3206	+	DB=GT4;ID=3300000227.a:TB_AS07_7DRAFT_10004155_3	DB=GT4;ID=3300000227.a:TB_AS07_7DRAFT_10004155_3
3300000227_3	3300000227.a:TB_AS07_7DRAFT_10004155_4	3	null	null	null	CGC1	3300000227.a:TB_AS07_7DRAFT_10004155	3203	3997	+	;ID=3300000227.a:TB_AS07_7DRAFT_10004155_4	NA
3300000227_3	3300000227.a:TB_AS07_7DRAFT_10004155_5	4	null	null	null	CGC1	3300000227.a:TB_AS07_7DRAFT_10004155	4005	5015	+	;ID=3300000227.a:TB_AS07_7DRAFT_10004155_5	NA
3300000227_3	3300000227.a:TB_AS07_7DRAFT_10004155_6	5	CAZyme	null	2	CGC1	3300000227.a:TB_AS07_7DRAFT_10004155	5019	6224	+	DB=GT4;ID=3300000227.a:TB_AS07_7DRAFT_10004155_6	DB=GT4;ID=3300000227.a:TB_AS07_7DRAFT_10004155_6
3300000227_3	3300000227.a:TB_AS07_7DRAFT_10000474_2	1	STP	0	null	CGC1	3300000227.a:TB_AS07_7DRAFT_10000474	602	1909	-	DB=STP|Aminotran_1_2;ID=3300000227.a:TB_AS07_7DRAFT_10000474_2	DB=STP|Aminotran_1_2;ID=3300000227.a:TB_AS07_7DRAFT_10000474_2
3300000227_3	3300000227.a:TB_AS07_7DRAFT_10000474_3	2	CAZyme	3	0	CGC1	3300000227.a:TB_AS07_7DRAFT_10000474	2541	5294	-	DB=GH141;ID=3300000227.a:TB_AS07_7DRAFT_10000474_3	DB=GH141;ID=3300000227.a:TB_AS07_7DRAFT_10000474_3
3300000227_3	3300000227.a:TB_AS07_7DRAFT_10005042_2	1	TC	0	null	CGC1	3300000227.a:TB_AS07_7DRAFT_10005042	1393	2424	-	DB=gnl|TC-DB|D4ZZR3|9.B.34.1.3;ID=3300000227.a:TB_AS07_7DRAFT_10005042_2	DB=gnl|TC-DB|D4ZZR3|9.B.34.1.3;ID=3300000227.a:TB_AS07_7DRAFT_10005042_2
3300000227_3	3300000227.a:TB_AS07_7DRAFT_10005042_3	2	CAZyme	0	0	CGC1	3300000227.a:TB_AS07_7DRAFT_10005042	3263	6421	+	DB=GH123|GH0;ID=3300000227.a:TB_AS07_7DRAFT_10005042_3	DB=GH123|GH0;ID=3300000227.a:TB_AS07_7DRAFT_10005042_3
3300000227_3	3300000227.a:TB_AS07_7DRAFT_10005042_4	3	TF	0	0	CGC1	3300000227.a:TB_AS07_7DRAFT_10005042	6446	7129	-	DB=DBD-Pfam|GerE;ID=3300000227.a:TB_AS07_7DRAFT_10005042_4	DB=DBD-Pfam|GerE;ID=3300000227.a:TB_AS07_7DRAFT_10005042_4
3300000227_3	3300000227.a:TB_AS07_7DRAFT_10005042_5	4	TC	null	0	CGC1	3300000227.a:TB_AS07_7DRAFT_10005042	7480	7920	+	DB=gnl|TC-DB|Q93SS1|3.A.1.14.19;ID=3300000227.a:TB_AS07_7DRAFT_10005042_5	DB=gnl|TC-DB|Q93SS1|3.A.1.14.19;ID=3300000227.a:TB_AS07_7DRAFT_10005042_5
3300000227_3	3300000227.a:TB_AS07_7DRAFT_10000262_13	12	TF	0	9	CGC1	3300000227.a:TB_AS07_7DRAFT_10000262	18258	18728	+	DB=DBD-SUPERFAMILY|0044030;ID=3300000227.a:TB_AS07_7DRAFT_10000262_13	DB=DBD-SUPERFAMILY|0044030;ID=3300000227.a:TB_AS07_7DRAFT_10000262_13
3300000227_3	3300000227.a:TB_AS07_7DRAFT_10000262_14	13	CAZyme	1	0	CGC1	3300000227.a:TB_AS07_7DRAFT_10000262	18948	20009	-	DB=GT9;ID=3300000227.a:TB_AS07_7DRAFT_10000262_14	DB=GT9;ID=3300000227.a:TB_AS07_7DRAFT_10000262_14
3300000227_3	3300000227.a:TB_AS07_7DRAFT_10000262_15	14	null	null	null	CGC1	3300000227.a:TB_AS07_7DRAFT_10000262	20165	21187	+	;ID=3300000227.a:TB_AS07_7DRAFT_10000262_15	NA
3300000227_3	3300000227.a:TB_AS07_7DRAFT_10000262_16	15	TC	0	1	CGC1	3300000227.a:TB_AS07_7DRAFT_10000262	21830	23767	+	DB=gnl|TC-DB|P33950|3.A.1.5.27;ID=3300000227.a:TB_AS07_7DRAFT_10000262_16	DB=gnl|TC-DB|P33950|3.A.1.5.27;ID=3300000227.a:TB_AS07_7DRAFT_10000262_16
3300000227_3	3300000227.a:TB_AS07_7DRAFT_10000262_17	16	TC	0	0	CGC1	3300000227.a:TB_AS07_7DRAFT_10000262	23868	25685	+	DB=gnl|TC-DB|P0AFU1|3.A.1.5.21;ID=3300000227.a:TB_AS07_7DRAFT_10000262_17	DB=gnl|TC-DB|P0AFU1|3.A.1.5.21;ID=3300000227.a:TB_AS07_7DRAFT_10000262_17
3300000227_3	3300000227.a:TB_AS07_7DRAFT_10000262_18	17	TC	0	0	CGC1	3300000227.a:TB_AS07_7DRAFT_10000262	25682	26950	+	DB=gnl|TC-DB|P42063|3.A.1.5.20;ID=3300000227.a:TB_AS07_7DRAFT_10000262_18	DB=gnl|TC-DB|P42063|3.A.1.5.20;ID=3300000227.a:TB_AS07_7DRAFT_10000262_18
3300000227_3	3300000227.a:TB_AS07_7DRAFT_10000262_19	18	TC	0	0	CGC1	3300000227.a:TB_AS07_7DRAFT_10000262	26999	28042	+	DB=gnl|TC-DB|Q9X0F4|3.A.1.5.12;ID=3300000227.a:TB_AS07_7DRAFT_10000262_19	DB=gnl|TC-DB|Q9X0F4|3.A.1.5.12;ID=3300000227.a:TB_AS07_7DRAFT_10000262_19
3300000227_3	3300000227.a:TB_AS07_7DRAFT_10000262_20	19	TC	1	0	CGC1	3300000227.a:TB_AS07_7DRAFT_10000262	28032	29174	+	DB=gnl|TC-DB|P42065|3.A.1.5.20;ID=3300000227.a:TB_AS07_7DRAFT_10000262_20	DB=gnl|TC-DB|P42065|3.A.1.5.20;ID=3300000227.a:TB_AS07_7DRAFT_10000262_20
3300000227_3	3300000227.a:TB_AS07_7DRAFT_10000262_21	20	null	null	null	CGC1	3300000227.a:TB_AS07_7DRAFT_10000262	29452	30723	-	;ID=3300000227.a:TB_AS07_7DRAFT_10000262_21	NA
3300000227_3	3300000227.a:TB_AS07_7DRAFT_10000262_22	21	TC	null	1	CGC1	3300000227.a:TB_AS07_7DRAFT_10000262	31191	32558	+	DB=gnl|TC-DB|Q3B2E7|1.B.70.1.10;ID=3300000227.a:TB_AS07_7DRAFT_10000262_22	DB=gnl|TC-DB|Q3B2E7|1.B.70.1.10;ID=3300000227.a:TB_AS07_7DRAFT_10000262_22
3300000227_3	3300000227.a:TB_AS07_7DRAFT_10002590_3	2	TC	1	null	CGC1	3300000227.a:TB_AS07_7DRAFT_10002590	2853	4331	-	DB=gnl|TC-DB|Q57251|2.A.14.2.1;ID=3300000227.a:TB_AS07_7DRAFT_10002590_3	DB=gnl|TC-DB|Q57251|2.A.14.2.1;ID=3300000227.a:TB_AS07_7DRAFT_10002590_3
3300000227_3	3300000227.a:TB_AS07_7DRAFT_10002590_4	3	null	null	null	CGC1	3300000227.a:TB_AS07_7DRAFT_10002590	4717	4986	+	;ID=3300000227.a:TB_AS07_7DRAFT_10002590_4	NA
3300000227_3	3300000227.a:TB_AS07_7DRAFT_10002590_5	4	TC	0	1	CGC1	3300000227.a:TB_AS07_7DRAFT_10002590	5209	6339	+	DB=gnl|TC-DB|Q5EGM5|9.A.25.1.1;ID=3300000227.a:TB_AS07_7DRAFT_10002590_5	DB=gnl|TC-DB|Q5EGM5|9.A.25.1.1;ID=3300000227.a:TB_AS07_7DRAFT_10002590_5
3300000227_3	3300000227.a:TB_AS07_7DRAFT_10002590_6	5	CAZyme	0	0	CGC1	3300000227.a:TB_AS07_7DRAFT_10002590	6582	7871	+	DB=GH0;ID=3300000227.a:TB_AS07_7DRAFT_10002590_6	DB=GH0;ID=3300000227.a:TB_AS07_7DRAFT_10002590_6
3300000227_3	3300000227.a:TB_AS07_7DRAFT_10002590_7	6	TC	null	0	CGC1	3300000227.a:TB_AS07_7DRAFT_10002590	8290	10629	+	DB=gnl|TC-DB|Q3MNJ6|3.A.3.5.15;ID=3300000227.a:TB_AS07_7DRAFT_10002590_7	DB=gnl|TC-DB|Q3MNJ6|3.A.3.5.15;ID=3300000227.a:TB_AS07_7DRAFT_10002590_7
3300000227_3	3300000227.a:TB_AS07_7DRAFT_10000722_16	15	STP	1	3	CGC1	3300000227.a:TB_AS07_7DRAFT_10000722	13013	14479	+	DB=STP|Fer4;ID=3300000227.a:TB_AS07_7DRAFT_10000722_16	DB=STP|Fer4;ID=3300000227.a:TB_AS07_7DRAFT_10000722_16
3300000227_3	3300000227.a:TB_AS07_7DRAFT_10000722_17	16	null	null	null	CGC1	3300000227.a:TB_AS07_7DRAFT_10000722	14476	15129	+	;ID=3300000227.a:TB_AS07_7DRAFT_10000722_17	NA
3300000227_3	3300000227.a:TB_AS07_7DRAFT_10000722_18	17	CAZyme	1	1	CGC1	3300000227.a:TB_AS07_7DRAFT_10000722	15200	15889	+	DB=CE14;ID=3300000227.a:TB_AS07_7DRAFT_10000722_18	DB=CE14;ID=3300000227.a:TB_AS07_7DRAFT_10000722_18
3300000227_3	3300000227.a:TB_AS07_7DRAFT_10000722_19	18	null	null	null	CGC1	3300000227.a:TB_AS07_7DRAFT_10000722	16313	17377	+	;ID=3300000227.a:TB_AS07_7DRAFT_10000722_19	NA
3300000227_3	3300000227.a:TB_AS07_7DRAFT_10000722_20	19	STP	null	1	CGC1	3300000227.a:TB_AS07_7DRAFT_10000722	17467	19047	+	DB=STP|HD;ID=3300000227.a:TB_AS07_7DRAFT_10000722_20	DB=STP|HD;ID=3300000227.a:TB_AS07_7DRAFT_10000722_20
3300000227_3	3300000227.a:TB_AS07_7DRAFT_10000341_9	8	STP	0	3	CGC1	3300000227.a:TB_AS07_7DRAFT_10000341	10508	11047	+	DB=STP|Pribosyltran;ID=3300000227.a:TB_AS07_7DRAFT_10000341_9	DB=STP|Pribosyltran;ID=3300000227.a:TB_AS07_7DRAFT_10000341_9
3300000227_3	3300000227.a:TB_AS07_7DRAFT_10000341_10	9	CAZyme	0	0	CGC1	3300000227.a:TB_AS07_7DRAFT_10000341	11044	12231	+	DB=GT4;ID=3300000227.a:TB_AS07_7DRAFT_10000341_10	DB=GT4;ID=3300000227.a:TB_AS07_7DRAFT_10000341_10
3300000227_3	3300000227.a:TB_AS07_7DRAFT_10000341_11	10	CAZyme	3	0	CGC1	3300000227.a:TB_AS07_7DRAFT_10000341	12668	13819	+	DB=GT4;ID=3300000227.a:TB_AS07_7DRAFT_10000341_11	DB=GT4;ID=3300000227.a:TB_AS07_7DRAFT_10000341_11
3300000227_3	3300000227.a:TB_AS07_7DRAFT_10000341_20	19	CAZyme	0	4	CGC2	3300000227.a:TB_AS07_7DRAFT_10000341	24681	26894	-	DB=CBM38|GH32;ID=3300000227.a:TB_AS07_7DRAFT_10000341_20	DB=CBM38|GH32;ID=3300000227.a:TB_AS07_7DRAFT_10000341_20
3300000227_3	3300000227.a:TB_AS07_7DRAFT_10000341_21	20	TC	null	0	CGC2	3300000227.a:TB_AS07_7DRAFT_10000341	27051	28421	-	DB=gnl|TC-DB|P0AGF4|2.A.1.1.3;ID=3300000227.a:TB_AS07_7DRAFT_10000341_21	DB=gnl|TC-DB|P0AGF4|2.A.1.1.3;ID=3300000227.a:TB_AS07_7DRAFT_10000341_21
3300000227_3	3300000227.a:TB_AS07_7DRAFT_10003143_2	1	CAZyme	2	null	CGC1	3300000227.a:TB_AS07_7DRAFT_10003143	1016	2095	+	DB=CE11;ID=3300000227.a:TB_AS07_7DRAFT_10003143_2	DB=CE11;ID=3300000227.a:TB_AS07_7DRAFT_10003143_2
3300000227_3	3300000227.a:TB_AS07_7DRAFT_10003143_3	2	null	null	null	CGC1	3300000227.a:TB_AS07_7DRAFT_10003143	2153	3025	+	;ID=3300000227.a:TB_AS07_7DRAFT_10003143_3	NA
3300000227_3	3300000227.a:TB_AS07_7DRAFT_10003143_4	3	null	null	null	CGC1	3300000227.a:TB_AS07_7DRAFT_10003143	3200	3517	+	;ID=3300000227.a:TB_AS07_7DRAFT_10003143_4	NA
3300000227_3	3300000227.a:TB_AS07_7DRAFT_10003143_5	4	STP	4	2	CGC1	3300000227.a:TB_AS07_7DRAFT_10003143	3559	3936	+	DB=STP|Nitro_FeMo-Co;ID=3300000227.a:TB_AS07_7DRAFT_10003143_5	DB=STP|Nitro_FeMo-Co;ID=3300000227.a:TB_AS07_7DRAFT_10003143_5
3300000227_3	3300000227.a:TB_AS07_7DRAFT_10001389_5	4	CAZyme	0	null	CGC1	3300000227.a:TB_AS07_7DRAFT_10001389	5843	7261	-	DB=GT30;ID=3300000227.a:TB_AS07_7DRAFT_10001389_5	DB=GT30;ID=3300000227.a:TB_AS07_7DRAFT_10001389_5
3300000227_3	3300000227.a:TB_AS07_7DRAFT_10001389_6	5	TC	null	0	CGC1	3300000227.a:TB_AS07_7DRAFT_10001389	7335	11027	-	DB=gnl|TC-DB|Q6MR29|3.A.5.1.3;ID=3300000227.a:TB_AS07_7DRAFT_10001389_6	DB=gnl|TC-DB|Q6MR29|3.A.5.1.3;ID=3300000227.a:TB_AS07_7DRAFT_10001389_6
3300000227_3	3300000227.a:TB_AS07_7DRAFT_10001525_3	2	STP	0	null	CGC1	3300000227.a:TB_AS07_7DRAFT_10001525	1711	2169	-	DB=STP|Response_reg;ID=3300000227.a:TB_AS07_7DRAFT_10001525_3	DB=STP|Response_reg;ID=3300000227.a:TB_AS07_7DRAFT_10001525_3
3300000227_3	3300000227.a:TB_AS07_7DRAFT_10001525_4	3	STP	1	0	CGC1	3300000227.a:TB_AS07_7DRAFT_10001525	2569	3129	+	DB=STP|Sigma70_r2,STP|Sigma70_r4_2;ID=3300000227.a:TB_AS07_7DRAFT_10001525_4	DB=STP|Sigma70_r2,STP|Sigma70_r4_2;ID=3300000227.a:TB_AS07_7DRAFT_10001525_4
3300000227_3	3300000227.a:TB_AS07_7DRAFT_10001525_5	4	null	null	null	CGC1	3300000227.a:TB_AS07_7DRAFT_10001525	3474	5135	+	;ID=3300000227.a:TB_AS07_7DRAFT_10001525_5	NA
3300000227_3	3300000227.a:TB_AS07_7DRAFT_10001525_6	5	TC	0	1	CGC1	3300000227.a:TB_AS07_7DRAFT_10001525	5453	6982	+	DB=gnl|TC-DB|D8HIS0|9.B.106.2.2;ID=3300000227.a:TB_AS07_7DRAFT_10001525_6	DB=gnl|TC-DB|D8HIS0|9.B.106.2.2;ID=3300000227.a:TB_AS07_7DRAFT_10001525_6
3300000227_3	3300000227.a:TB_AS07_7DRAFT_10001525_7	6	TC	0	0	CGC1	3300000227.a:TB_AS07_7DRAFT_10001525	7398	8477	-	DB=gnl|TC-DB|M4VAL8|8.A.21.2.4;ID=3300000227.a:TB_AS07_7DRAFT_10001525_7	DB=gnl|TC-DB|M4VAL8|8.A.21.2.4;ID=3300000227.a:TB_AS07_7DRAFT_10001525_7
3300000227_3	3300000227.a:TB_AS07_7DRAFT_10001525_8	7	CAZyme	0	0	CGC1	3300000227.a:TB_AS07_7DRAFT_10001525	9258	11480	-	DB=CBM42|GH2|CBM67;ID=3300000227.a:TB_AS07_7DRAFT_10001525_8	DB=CBM42|GH2|CBM67;ID=3300000227.a:TB_AS07_7DRAFT_10001525_8
3300000227_3	3300000227.a:TB_AS07_7DRAFT_10001525_9	8	TC	null	0	CGC1	3300000227.a:TB_AS07_7DRAFT_10001525	12185	13588	+	DB=gnl|TC-DB|Q7UTK7|1.B.5.1.3;ID=3300000227.a:TB_AS07_7DRAFT_10001525_9	DB=gnl|TC-DB|Q7UTK7|1.B.5.1.3;ID=3300000227.a:TB_AS07_7DRAFT_10001525_9
3300000227_3	3300000227.a:TB_AS07_7DRAFT_10000060_25	24	STP	0	4	CGC1	3300000227.a:TB_AS07_7DRAFT_10000060	24926	26128	+	DB=STP|Aminotran_1_2;ID=3300000227.a:TB_AS07_7DRAFT_10000060_25	DB=STP|Aminotran_1_2;ID=3300000227.a:TB_AS07_7DRAFT_10000060_25
3300000227_3	3300000227.a:TB_AS07_7DRAFT_10000060_26	25	TC	2	0	CGC1	3300000227.a:TB_AS07_7DRAFT_10000060	26487	28136	-	DB=gnl|TC-DB|F9VN10|3.D.10.1.4;ID=3300000227.a:TB_AS07_7DRAFT_10000060_26	DB=gnl|TC-DB|F9VN10|3.D.10.1.4;ID=3300000227.a:TB_AS07_7DRAFT_10000060_26
3300000227_3	3300000227.a:TB_AS07_7DRAFT_10000060_27	26	null	null	null	CGC1	3300000227.a:TB_AS07_7DRAFT_10000060	29369	29695	-	;ID=3300000227.a:TB_AS07_7DRAFT_10000060_27	NA
3300000227_3	3300000227.a:TB_AS07_7DRAFT_10000060_28	27	null	null	null	CGC1	3300000227.a:TB_AS07_7DRAFT_10000060	30460	32004	-	;ID=3300000227.a:TB_AS07_7DRAFT_10000060_28	NA
3300000227_3	3300000227.a:TB_AS07_7DRAFT_10000060_29	28	CAZyme	0	2	CGC1	3300000227.a:TB_AS07_7DRAFT_10000060	32087	33073	-	DB=GT2_Glycos_transf_2|GT2;ID=3300000227.a:TB_AS07_7DRAFT_10000060_29	DB=GT2_Glycos_transf_2|GT2;ID=3300000227.a:TB_AS07_7DRAFT_10000060_29
3300000227_3	3300000227.a:TB_AS07_7DRAFT_10000060_30	29	TC	4	0	CGC1	3300000227.a:TB_AS07_7DRAFT_10000060	33136	34266	-	DB=gnl|TC-DB|A6C196|9.B.102.7.11;ID=3300000227.a:TB_AS07_7DRAFT_10000060_30	DB=gnl|TC-DB|A6C196|9.B.102.7.11;ID=3300000227.a:TB_AS07_7DRAFT_10000060_30
3300000227_3	3300000227.a:TB_AS07_7DRAFT_10000060_55	54	CAZyme	1	14	CGC2	3300000227.a:TB_AS07_7DRAFT_10000060	69560	71839	-	DB=GH127;ID=3300000227.a:TB_AS07_7DRAFT_10000060_55	DB=GH127;ID=3300000227.a:TB_AS07_7DRAFT_10000060_55
3300000227_3	3300000227.a:TB_AS07_7DRAFT_10000060_56	55	null	null	null	CGC2	3300000227.a:TB_AS07_7DRAFT_10000060	72147	72611	-	;ID=3300000227.a:TB_AS07_7DRAFT_10000060_56	NA
3300000227_3	3300000227.a:TB_AS07_7DRAFT_10000060_57	56	STP	1	1	CGC2	3300000227.a:TB_AS07_7DRAFT_10000060	72685	73722	-	DB=STP|SBP_bac_10;ID=3300000227.a:TB_AS07_7DRAFT_10000060_57	DB=STP|SBP_bac_10;ID=3300000227.a:TB_AS07_7DRAFT_10000060_57
3300000227_3	3300000227.a:TB_AS07_7DRAFT_10000060_58	57	null	null	null	CGC2	3300000227.a:TB_AS07_7DRAFT_10000060	74039	75391	-	;ID=3300000227.a:TB_AS07_7DRAFT_10000060_58	NA
3300000227_3	3300000227.a:TB_AS07_7DRAFT_10000060_59	58	TC	null	1	CGC2	3300000227.a:TB_AS07_7DRAFT_10000060	75513	76118	+	DB=gnl|TC-DB|Q8J305|2.A.95.1.4;ID=3300000227.a:TB_AS07_7DRAFT_10000060_59	DB=gnl|TC-DB|Q8J305|2.A.95.1.4;ID=3300000227.a:TB_AS07_7DRAFT_10000060_59
3300000227_3	3300000227.a:TB_AS07_7DRAFT_10001461_2	1	CAZyme	0	null	CGC1	3300000227.a:TB_AS07_7DRAFT_10001461	509	3781	-	DB=GH78|CBM67;ID=3300000227.a:TB_AS07_7DRAFT_10001461_2	DB=GH78|CBM67;ID=3300000227.a:TB_AS07_7DRAFT_10001461_2
3300000227_3	3300000227.a:TB_AS07_7DRAFT_10001461_3	2	TC	1	0	CGC1	3300000227.a:TB_AS07_7DRAFT_10001461	4372	5565	+	DB=gnl|TC-DB|F4K2G0|3.D.1.8.1;ID=3300000227.a:TB_AS07_7DRAFT_10001461_3	DB=gnl|TC-DB|F4K2G0|3.D.1.8.1;ID=3300000227.a:TB_AS07_7DRAFT_10001461_3
3300000227_3	3300000227.a:TB_AS07_7DRAFT_10001461_4	3	null	null	null	CGC1	3300000227.a:TB_AS07_7DRAFT_10001461	5738	7261	-	;ID=3300000227.a:TB_AS07_7DRAFT_10001461_4	NA
3300000227_3	3300000227.a:TB_AS07_7DRAFT_10001461_5	4	STP	1	1	CGC1	3300000227.a:TB_AS07_7DRAFT_10001461	8174	9058	-	DB=STP|TPR_1,STP|TPR_2,STP|TPR_2;ID=3300000227.a:TB_AS07_7DRAFT_10001461_5	DB=STP|TPR_1,STP|TPR_2,STP|TPR_2;ID=3300000227.a:TB_AS07_7DRAFT_10001461_5
3300000227_3	3300000227.a:TB_AS07_7DRAFT_10001461_6	5	null	null	null	CGC1	3300000227.a:TB_AS07_7DRAFT_10001461	9105	9923	+	;ID=3300000227.a:TB_AS07_7DRAFT_10001461_6	NA
3300000227_3	3300000227.a:TB_AS07_7DRAFT_10001461_7	6	STP	2	1	CGC1	3300000227.a:TB_AS07_7DRAFT_10001461	10011	11225	-	DB=STP|HhH-GPD;ID=3300000227.a:TB_AS07_7DRAFT_10001461_7	DB=STP|HhH-GPD;ID=3300000227.a:TB_AS07_7DRAFT_10001461_7
3300000227_3	3300000227.a:TB_AS07_7DRAFT_10001461_8	7	null	null	null	CGC1	3300000227.a:TB_AS07_7DRAFT_10001461	11375	12868	+	;ID=3300000227.a:TB_AS07_7DRAFT_10001461_8	NA
3300000227_3	3300000227.a:TB_AS07_7DRAFT_10001461_9	8	null	null	null	CGC1	3300000227.a:TB_AS07_7DRAFT_10001461	13251	14273	+	;ID=3300000227.a:TB_AS07_7DRAFT_10001461_9	NA
3300000227_3	3300000227.a:TB_AS07_7DRAFT_10001461_10	9	TC	null	2	CGC1	3300000227.a:TB_AS07_7DRAFT_10001461	14775	16589	+	DB=gnl|TC-DB|P23865|9.B.174.1.2;ID=3300000227.a:TB_AS07_7DRAFT_10001461_10	DB=gnl|TC-DB|P23865|9.B.174.1.2;ID=3300000227.a:TB_AS07_7DRAFT_10001461_10
3300000227_3	3300000227.a:TB_AS07_7DRAFT_10006489_2	1	TF	1	null	CGC1	3300000227.a:TB_AS07_7DRAFT_10006489	977	1198	+	DB=DBD-SUPERFAMILY|0043669;ID=3300000227.a:TB_AS07_7DRAFT_10006489_2	DB=DBD-SUPERFAMILY|0043669;ID=3300000227.a:TB_AS07_7DRAFT_10006489_2
3300000227_3	3300000227.a:TB_AS07_7DRAFT_10006489_3	2	null	null	null	CGC1	3300000227.a:TB_AS07_7DRAFT_10006489	1423	2484	+	;ID=3300000227.a:TB_AS07_7DRAFT_10006489_3	NA
3300000227_3	3300000227.a:TB_AS07_7DRAFT_10006489_4	3	TC	0	1	CGC1	3300000227.a:TB_AS07_7DRAFT_10006489	2667	4721	+	DB=gnl|TC-DB|P23865|9.B.174.1.2;ID=3300000227.a:TB_AS07_7DRAFT_10006489_4	DB=gnl|TC-DB|P23865|9.B.174.1.2;ID=3300000227.a:TB_AS07_7DRAFT_10006489_4
3300000227_3	3300000227.a:TB_AS07_7DRAFT_10006489_5	4	CAZyme	null	0	CGC1	3300000227.a:TB_AS07_7DRAFT_10006489	5106	6452	-	DB=GH0;ID=3300000227.a:TB_AS07_7DRAFT_10006489_5	DB=GH0;ID=3300000227.a:TB_AS07_7DRAFT_10006489_5
3300000227_3	3300000227.a:TB_AS07_7DRAFT_10004351_1	0	STP	1	null	CGC1	3300000227.a:TB_AS07_7DRAFT_10004351	515	1843	+	DB=STP|TPR_2,STP|TPR_1;ID=3300000227.a:TB_AS07_7DRAFT_10004351_1	DB=STP|TPR_2,STP|TPR_1;ID=3300000227.a:TB_AS07_7DRAFT_10004351_1
3300000227_3	3300000227.a:TB_AS07_7DRAFT_10004351_2	1	null	null	null	CGC1	3300000227.a:TB_AS07_7DRAFT_10004351	2553	3689	+	;ID=3300000227.a:TB_AS07_7DRAFT_10004351_2	NA
3300000227_3	3300000227.a:TB_AS07_7DRAFT_10004351_3	2	TF	1	1	CGC1	3300000227.a:TB_AS07_7DRAFT_10004351	3632	4864	-	DB=DBD-Pfam|HTH_11,DBD-SUPERFAMILY|0039384;ID=3300000227.a:TB_AS07_7DRAFT_10004351_3	DB=DBD-Pfam|HTH_11,DBD-SUPERFAMILY|0039384;ID=3300000227.a:TB_AS07_7DRAFT_10004351_3
3300000227_3	3300000227.a:TB_AS07_7DRAFT_10004351_4	3	null	null	null	CGC1	3300000227.a:TB_AS07_7DRAFT_10004351	5658	7541	+	;ID=3300000227.a:TB_AS07_7DRAFT_10004351_4	NA
3300000227_3	3300000227.a:TB_AS07_7DRAFT_10004351_5	4	CAZyme	null	1	CGC1	3300000227.a:TB_AS07_7DRAFT_10004351	7525	8775	-	DB=CBM51|GH27;ID=3300000227.a:TB_AS07_7DRAFT_10004351_5	DB=CBM51|GH27;ID=3300000227.a:TB_AS07_7DRAFT_10004351_5
3300000227_3	3300000227.a:TB_AS07_7DRAFT_10000670_16	15	TC	2	4	CGC1	3300000227.a:TB_AS07_7DRAFT_10000670	17801	19039	-	DB=gnl|TC-DB|P72884|3.A.1.103.5;ID=3300000227.a:TB_AS07_7DRAFT_10000670_16	DB=gnl|TC-DB|P72884|3.A.1.103.5;ID=3300000227.a:TB_AS07_7DRAFT_10000670_16
3300000227_3	3300000227.a:TB_AS07_7DRAFT_10000670_17	16	null	null	null	CGC1	3300000227.a:TB_AS07_7DRAFT_10000670	19346	20350	-	;ID=3300000227.a:TB_AS07_7DRAFT_10000670_17	NA
3300000227_3	3300000227.a:TB_AS07_7DRAFT_10000670_18	17	null	null	null	CGC1	3300000227.a:TB_AS07_7DRAFT_10000670	20425	21735	-	;ID=3300000227.a:TB_AS07_7DRAFT_10000670_18	NA
3300000227_3	3300000227.a:TB_AS07_7DRAFT_10000670_19	18	CAZyme	2	2	CGC1	3300000227.a:TB_AS07_7DRAFT_10000670	21748	22566	-	DB=GT2_Glycos_transf_2|GT2;ID=3300000227.a:TB_AS07_7DRAFT_10000670_19	DB=GT2_Glycos_transf_2|GT2;ID=3300000227.a:TB_AS07_7DRAFT_10000670_19
3300000227_3	3300000227.a:TB_AS07_7DRAFT_10000670_20	19	null	null	null	CGC1	3300000227.a:TB_AS07_7DRAFT_10000670	22563	23963	-	;ID=3300000227.a:TB_AS07_7DRAFT_10000670_20	NA
3300000227_3	3300000227.a:TB_AS07_7DRAFT_10000670_21	20	null	null	null	CGC1	3300000227.a:TB_AS07_7DRAFT_10000670	23960	24904	-	;ID=3300000227.a:TB_AS07_7DRAFT_10000670_21	NA
3300000227_3	3300000227.a:TB_AS07_7DRAFT_10000670_22	21	TC	null	2	CGC1	3300000227.a:TB_AS07_7DRAFT_10000670	24901	25860	-	DB=gnl|TC-DB|917585193|9.B.18.1.3;ID=3300000227.a:TB_AS07_7DRAFT_10000670_22	DB=gnl|TC-DB|917585193|9.B.18.1.3;ID=3300000227.a:TB_AS07_7DRAFT_10000670_22
3300000227_3	3300000227.a:TB_AS07_7DRAFT_10001335_11	10	CAZyme	0	null	CGC1	3300000227.a:TB_AS07_7DRAFT_10001335	12306	13520	-	DB=GH5_36|GH5;ID=3300000227.a:TB_AS07_7DRAFT_10001335_11	DB=GH5_36|GH5;ID=3300000227.a:TB_AS07_7DRAFT_10001335_11
3300000227_3	3300000227.a:TB_AS07_7DRAFT_10001335_12	11	CAZyme	null	0	CGC1	3300000227.a:TB_AS07_7DRAFT_10001335	13520	17170	-	DB=GH0|GH141;ID=3300000227.a:TB_AS07_7DRAFT_10001335_12	DB=GH0|GH141;ID=3300000227.a:TB_AS07_7DRAFT_10001335_12
3300000227_3	3300000227.a:TB_AS07_7DRAFT_10000199_22	21	TC	0	12	CGC1	3300000227.a:TB_AS07_7DRAFT_10000199	27522	28295	-	DB=gnl|TC-DB|P56773|3.D.3.5.2;ID=3300000227.a:TB_AS07_7DRAFT_10000199_22	DB=gnl|TC-DB|P56773|3.D.3.5.2;ID=3300000227.a:TB_AS07_7DRAFT_10000199_22
3300000227_3	3300000227.a:TB_AS07_7DRAFT_10000199_23	22	TC	2	0	CGC1	3300000227.a:TB_AS07_7DRAFT_10000199	28341	28796	-	DB=gnl|TC-DB|P74714|3.D.3.5.1;ID=3300000227.a:TB_AS07_7DRAFT_10000199_23	DB=gnl|TC-DB|P74714|3.D.3.5.1;ID=3300000227.a:TB_AS07_7DRAFT_10000199_23
3300000227_3	3300000227.a:TB_AS07_7DRAFT_10000199_24	23	null	null	null	CGC1	3300000227.a:TB_AS07_7DRAFT_10000199	29466	30500	+	;ID=3300000227.a:TB_AS07_7DRAFT_10000199_24	NA
3300000227_3	3300000227.a:TB_AS07_7DRAFT_10000199_25	24	null	null	null	CGC1	3300000227.a:TB_AS07_7DRAFT_10000199	30753	32999	+	;ID=3300000227.a:TB_AS07_7DRAFT_10000199_25	NA
3300000227_3	3300000227.a:TB_AS07_7DRAFT_10000199_26	25	CAZyme	1	2	CGC1	3300000227.a:TB_AS07_7DRAFT_10000199	33345	35006	+	DB=GH5;ID=3300000227.a:TB_AS07_7DRAFT_10000199_26	DB=GH5;ID=3300000227.a:TB_AS07_7DRAFT_10000199_26
3300000227_3	3300000227.a:TB_AS07_7DRAFT_10000199_27	26	null	null	null	CGC1	3300000227.a:TB_AS07_7DRAFT_10000199	35118	35378	+	;ID=3300000227.a:TB_AS07_7DRAFT_10000199_27	NA
3300000227_3	3300000227.a:TB_AS07_7DRAFT_10000199_28	27	STP	null	1	CGC1	3300000227.a:TB_AS07_7DRAFT_10000199	35464	36516	+	DB=STP|AAA;ID=3300000227.a:TB_AS07_7DRAFT_10000199_28	DB=STP|AAA;ID=3300000227.a:TB_AS07_7DRAFT_10000199_28
3300000227_3	3300000227.a:TB_AS07_7DRAFT_10003062_1	0	STP	1	null	CGC1	3300000227.a:TB_AS07_7DRAFT_10003062	3	434	+	DB=STP|Pribosyltran;ID=3300000227.a:TB_AS07_7DRAFT_10003062_1	DB=STP|Pribosyltran;ID=3300000227.a:TB_AS07_7DRAFT_10003062_1
3300000227_3	3300000227.a:TB_AS07_7DRAFT_10003062_2	1	null	null	null	CGC1	3300000227.a:TB_AS07_7DRAFT_10003062	507	2168	-	;ID=3300000227.a:TB_AS07_7DRAFT_10003062_2	NA
3300000227_3	3300000227.a:TB_AS07_7DRAFT_10003062_3	2	CAZyme	null	1	CGC1	3300000227.a:TB_AS07_7DRAFT_10003062	2165	2935	-	DB=GT2_Glycos_transf_2|GT2;ID=3300000227.a:TB_AS07_7DRAFT_10003062_3	DB=GT2_Glycos_transf_2|GT2;ID=3300000227.a:TB_AS07_7DRAFT_10003062_3
3300000227_3	3300000227.a:TB_AS07_7DRAFT_10000617_18	17	CAZyme	2	6	CGC1	3300000227.a:TB_AS07_7DRAFT_10000617	22735	24066	+	DB=GH10;ID=3300000227.a:TB_AS07_7DRAFT_10000617_18	DB=GH10;ID=3300000227.a:TB_AS07_7DRAFT_10000617_18
3300000227_3	3300000227.a:TB_AS07_7DRAFT_10000617_19	18	null	null	null	CGC1	3300000227.a:TB_AS07_7DRAFT_10000617	24216	24554	-	;ID=3300000227.a:TB_AS07_7DRAFT_10000617_19	NA
3300000227_3	3300000227.a:TB_AS07_7DRAFT_10000617_20	19	null	null	null	CGC1	3300000227.a:TB_AS07_7DRAFT_10000617	25037	25330	+	;ID=3300000227.a:TB_AS07_7DRAFT_10000617_20	NA
3300000227_3	3300000227.a:TB_AS07_7DRAFT_10000617_21	20	TC	0	2	CGC1	3300000227.a:TB_AS07_7DRAFT_10000617	25680	26678	-	DB=gnl|TC-DB|O68878|3.A.1.14.21;ID=3300000227.a:TB_AS07_7DRAFT_10000617_21	DB=gnl|TC-DB|O68878|3.A.1.14.21;ID=3300000227.a:TB_AS07_7DRAFT_10000617_21
3300000227_3	3300000227.a:TB_AS07_7DRAFT_10000617_22	21	TC	null	0	CGC1	3300000227.a:TB_AS07_7DRAFT_10000617	26675	27112	-	DB=gnl|TC-DB|P23878|3.A.1.14.2;ID=3300000227.a:TB_AS07_7DRAFT_10000617_22	DB=gnl|TC-DB|P23878|3.A.1.14.2;ID=3300000227.a:TB_AS07_7DRAFT_10000617_22
3300000227_3	3300000227.a:TB_AS07_7DRAFT_10009033_1	0	CAZyme	0	null	CGC1	3300000227.a:TB_AS07_7DRAFT_10009033	343	3639	-	DB=GH2|CBM32;ID=3300000227.a:TB_AS07_7DRAFT_10009033_1	DB=GH2|CBM32;ID=3300000227.a:TB_AS07_7DRAFT_10009033_1
3300000227_3	3300000227.a:TB_AS07_7DRAFT_10009033_2	1	TC	null	0	CGC1	3300000227.a:TB_AS07_7DRAFT_10009033	3720	5078	-	DB=gnl|TC-DB|P96710|2.A.1.1.55;ID=3300000227.a:TB_AS07_7DRAFT_10009033_2	DB=gnl|TC-DB|P96710|2.A.1.1.55;ID=3300000227.a:TB_AS07_7DRAFT_10009033_2
3300000227_3	3300000227.a:TB_AS07_7DRAFT_10001659_2	1	TF	0	null	CGC1	3300000227.a:TB_AS07_7DRAFT_10001659	1364	1801	+	DB=DBD-Pfam|Rrf2,DBD-SUPERFAMILY|0045032;ID=3300000227.a:TB_AS07_7DRAFT_10001659_2	DB=DBD-Pfam|Rrf2,DBD-SUPERFAMILY|0045032;ID=3300000227.a:TB_AS07_7DRAFT_10001659_2
3300000227_3	3300000227.a:TB_AS07_7DRAFT_10001659_3	2	CAZyme	7	0	CGC1	3300000227.a:TB_AS07_7DRAFT_10001659	2123	5524	+	DB=GH0|GH38;ID=3300000227.a:TB_AS07_7DRAFT_10001659_3	DB=GH0|GH38;ID=3300000227.a:TB_AS07_7DRAFT_10001659_3
3300000227_3	3300000227.a:TB_AS07_7DRAFT_10006617_3	2	STP	0	null	CGC1	3300000227.a:TB_AS07_7DRAFT_10006617	1515	2534	+	DB=STP|SIS;ID=3300000227.a:TB_AS07_7DRAFT_10006617_3	DB=STP|SIS;ID=3300000227.a:TB_AS07_7DRAFT_10006617_3
3300000227_3	3300000227.a:TB_AS07_7DRAFT_10006617_4	3	CAZyme	null	0	CGC1	3300000227.a:TB_AS07_7DRAFT_10006617	3120	3938	+	DB=CE14;ID=3300000227.a:TB_AS07_7DRAFT_10006617_4	DB=CE14;ID=3300000227.a:TB_AS07_7DRAFT_10006617_4
3300000227_3	3300000227.a:TB_AS07_7DRAFT_10008311_2	1	TC	1	null	CGC1	3300000227.a:TB_AS07_7DRAFT_10008311	296	1663	-	DB=gnl|TC-DB|P37662|2.A.1.11.3;ID=3300000227.a:TB_AS07_7DRAFT_10008311_2	DB=gnl|TC-DB|P37662|2.A.1.11.3;ID=3300000227.a:TB_AS07_7DRAFT_10008311_2
3300000227_3	3300000227.a:TB_AS07_7DRAFT_10008311_3	2	null	null	null	CGC1	3300000227.a:TB_AS07_7DRAFT_10008311	2033	2998	-	;ID=3300000227.a:TB_AS07_7DRAFT_10008311_3	NA
3300000227_3	3300000227.a:TB_AS07_7DRAFT_10008311_4	3	CAZyme	null	1	CGC1	3300000227.a:TB_AS07_7DRAFT_10008311	3509	4768	+	DB=GH39;ID=3300000227.a:TB_AS07_7DRAFT_10008311_4	DB=GH39;ID=3300000227.a:TB_AS07_7DRAFT_10008311_4
3300000227_3	3300000227.a:TB_AS07_7DRAFT_10003812_6	5	TF	1	4	CGC1	3300000227.a:TB_AS07_7DRAFT_10003812	7043	7351	-	DB=DBD-Pfam|GerE;ID=3300000227.a:TB_AS07_7DRAFT_10003812_6	DB=DBD-Pfam|GerE;ID=3300000227.a:TB_AS07_7DRAFT_10003812_6
3300000227_3	3300000227.a:TB_AS07_7DRAFT_10003812_7	6	null	null	null	CGC1	3300000227.a:TB_AS07_7DRAFT_10003812	7391	8233	-	;ID=3300000227.a:TB_AS07_7DRAFT_10003812_7	NA
3300000227_3	3300000227.a:TB_AS07_7DRAFT_10003812_8	7	CAZyme	null	1	CGC1	3300000227.a:TB_AS07_7DRAFT_10003812	8293	9066	-	DB=CE14;ID=3300000227.a:TB_AS07_7DRAFT_10003812_8	DB=CE14;ID=3300000227.a:TB_AS07_7DRAFT_10003812_8
3300000227_3	3300000227.a:TB_AS07_7DRAFT_10007278_2	1	CAZyme	1	null	CGC1	3300000227.a:TB_AS07_7DRAFT_10007278	1241	2113	+	DB=GH33;ID=3300000227.a:TB_AS07_7DRAFT_10007278_2	DB=GH33;ID=3300000227.a:TB_AS07_7DRAFT_10007278_2
3300000227_3	3300000227.a:TB_AS07_7DRAFT_10007278_3	2	null	null	null	CGC1	3300000227.a:TB_AS07_7DRAFT_10007278	2103	2420	+	;ID=3300000227.a:TB_AS07_7DRAFT_10007278_3	NA
3300000227_3	3300000227.a:TB_AS07_7DRAFT_10007278_4	3	TC	null	1	CGC1	3300000227.a:TB_AS07_7DRAFT_10007278	2576	3574	-	DB=gnl|TC-DB|Q0W8T7|3.A.1.144.2;ID=3300000227.a:TB_AS07_7DRAFT_10007278_4	DB=gnl|TC-DB|Q0W8T7|3.A.1.144.2;ID=3300000227.a:TB_AS07_7DRAFT_10007278_4
3300000227_3	3300000227.a:TB_AS07_7DRAFT_10008633_2	1	CAZyme	0	null	CGC1	3300000227.a:TB_AS07_7DRAFT_10008633	347	1270	-	DB=GT2_Glycos_transf_2|GT2;ID=3300000227.a:TB_AS07_7DRAFT_10008633_2	DB=GT2_Glycos_transf_2|GT2;ID=3300000227.a:TB_AS07_7DRAFT_10008633_2
3300000227_3	3300000227.a:TB_AS07_7DRAFT_10008633_3	2	CAZyme	2	0	CGC1	3300000227.a:TB_AS07_7DRAFT_10008633	1282	2508	-	DB=GT4;ID=3300000227.a:TB_AS07_7DRAFT_10008633_3	DB=GT4;ID=3300000227.a:TB_AS07_7DRAFT_10008633_3
3300000227_3	3300000227.a:TB_AS07_7DRAFT_10008633_4	3	null	null	null	CGC1	3300000227.a:TB_AS07_7DRAFT_10008633	2513	3718	-	;ID=3300000227.a:TB_AS07_7DRAFT_10008633_4	NA
3300000227_3	3300000227.a:TB_AS07_7DRAFT_10008633_5	4	null	null	null	CGC1	3300000227.a:TB_AS07_7DRAFT_10008633	3732	4967	-	;ID=3300000227.a:TB_AS07_7DRAFT_10008633_5	NA
3300000227_3	3300000227.a:TB_AS07_7DRAFT_10008633_6	5	CAZyme	null	2	CGC1	3300000227.a:TB_AS07_7DRAFT_10008633	4964	5275	-	DB=GT4;ID=3300000227.a:TB_AS07_7DRAFT_10008633_6	DB=GT4;ID=3300000227.a:TB_AS07_7DRAFT_10008633_6
3300000227_3	3300000227.a:TB_AS07_7DRAFT_10007404_2	1	STP	0	null	CGC1	3300000227.a:TB_AS07_7DRAFT_10007404	371	2182	-	DB=STP|GGDEF;ID=3300000227.a:TB_AS07_7DRAFT_10007404_2	DB=STP|GGDEF;ID=3300000227.a:TB_AS07_7DRAFT_10007404_2
3300000227_3	3300000227.a:TB_AS07_7DRAFT_10007404_3	2	CAZyme	null	0	CGC1	3300000227.a:TB_AS07_7DRAFT_10007404	2488	5781	-	DB=GT4;ID=3300000227.a:TB_AS07_7DRAFT_10007404_3	DB=GT4;ID=3300000227.a:TB_AS07_7DRAFT_10007404_3
3300000227_3	3300000227.a:TB_AS07_7DRAFT_10005979_1	0	CAZyme	0	null	CGC1	3300000227.a:TB_AS07_7DRAFT_10005979	1036	2091	+	DB=GT9;ID=3300000227.a:TB_AS07_7DRAFT_10005979_1	DB=GT9;ID=3300000227.a:TB_AS07_7DRAFT_10005979_1
3300000227_3	3300000227.a:TB_AS07_7DRAFT_10005979_2	1	TC	1	0	CGC1	3300000227.a:TB_AS07_7DRAFT_10005979	2105	2953	+	DB=gnl|TC-DB|B8F5K7|4.D.1.3.2;ID=3300000227.a:TB_AS07_7DRAFT_10005979_2	DB=gnl|TC-DB|B8F5K7|4.D.1.3.2;ID=3300000227.a:TB_AS07_7DRAFT_10005979_2
3300000227_3	3300000227.a:TB_AS07_7DRAFT_10005979_3	2	null	null	null	CGC1	3300000227.a:TB_AS07_7DRAFT_10005979	3340	4116	-	;ID=3300000227.a:TB_AS07_7DRAFT_10005979_3	NA
3300000227_3	3300000227.a:TB_AS07_7DRAFT_10005979_4	3	CAZyme	null	1	CGC1	3300000227.a:TB_AS07_7DRAFT_10005979	4339	5808	-	DB=GH5;ID=3300000227.a:TB_AS07_7DRAFT_10005979_4	DB=GH5;ID=3300000227.a:TB_AS07_7DRAFT_10005979_4
3300000227_3	3300000227.a:TB_AS07_7DRAFT_10000586_3	2	CAZyme	2	null	CGC1	3300000227.a:TB_AS07_7DRAFT_10000586	4879	7074	+	DB=GT35;ID=3300000227.a:TB_AS07_7DRAFT_10000586_3	DB=GT35;ID=3300000227.a:TB_AS07_7DRAFT_10000586_3
3300000227_3	3300000227.a:TB_AS07_7DRAFT_10000586_4	3	null	null	null	CGC1	3300000227.a:TB_AS07_7DRAFT_10000586	7165	7698	+	;ID=3300000227.a:TB_AS07_7DRAFT_10000586_4	NA
3300000227_3	3300000227.a:TB_AS07_7DRAFT_10000586_5	4	null	null	null	CGC1	3300000227.a:TB_AS07_7DRAFT_10000586	7793	8371	+	;ID=3300000227.a:TB_AS07_7DRAFT_10000586_5	NA
3300000227_3	3300000227.a:TB_AS07_7DRAFT_10000586_6	5	TF	4	2	CGC1	3300000227.a:TB_AS07_7DRAFT_10000586	8523	9653	+	DB=DBD-SUPERFAMILY|0040266;ID=3300000227.a:TB_AS07_7DRAFT_10000586_6	DB=DBD-SUPERFAMILY|0040266;ID=3300000227.a:TB_AS07_7DRAFT_10000586_6
3300000227_3	3300000227.a:TB_AS07_7DRAFT_10003159_1	0	TC	1	null	CGC1	3300000227.a:TB_AS07_7DRAFT_10003159	1	684	-	DB=gnl|TC-DB|D8HIS0|9.B.106.2.2;ID=3300000227.a:TB_AS07_7DRAFT_10003159_1	DB=gnl|TC-DB|D8HIS0|9.B.106.2.2;ID=3300000227.a:TB_AS07_7DRAFT_10003159_1
3300000227_3	3300000227.a:TB_AS07_7DRAFT_10003159_2	1	null	null	null	CGC1	3300000227.a:TB_AS07_7DRAFT_10003159	1051	2043	-	;ID=3300000227.a:TB_AS07_7DRAFT_10003159_2	NA
3300000227_3	3300000227.a:TB_AS07_7DRAFT_10003159_3	2	CAZyme	0	1	CGC1	3300000227.a:TB_AS07_7DRAFT_10003159	2568	3965	+	DB=GH165;ID=3300000227.a:TB_AS07_7DRAFT_10003159_3	DB=GH165;ID=3300000227.a:TB_AS07_7DRAFT_10003159_3
3300000227_3	3300000227.a:TB_AS07_7DRAFT_10003159_4	3	TC	0	0	CGC1	3300000227.a:TB_AS07_7DRAFT_10003159	4271	6853	-	DB=gnl|TC-DB|M5U4M9|1.B.18.3.6;ID=3300000227.a:TB_AS07_7DRAFT_10003159_4	DB=gnl|TC-DB|M5U4M9|1.B.18.3.6;ID=3300000227.a:TB_AS07_7DRAFT_10003159_4
3300000227_3	3300000227.a:TB_AS07_7DRAFT_10003159_5	4	TC	0	0	CGC1	3300000227.a:TB_AS07_7DRAFT_10003159	7595	8716	-	DB=gnl|TC-DB|P0AFP9|3.A.1.105.15;ID=3300000227.a:TB_AS07_7DRAFT_10003159_5	DB=gnl|TC-DB|P0AFP9|3.A.1.105.15;ID=3300000227.a:TB_AS07_7DRAFT_10003159_5
3300000227_3	3300000227.a:TB_AS07_7DRAFT_10003159_6	5	TC	0	0	CGC1	3300000227.a:TB_AS07_7DRAFT_10003159	8727	9890	-	DB=gnl|TC-DB|C6EIY9|3.A.1.105.15;ID=3300000227.a:TB_AS07_7DRAFT_10003159_6	DB=gnl|TC-DB|C6EIY9|3.A.1.105.15;ID=3300000227.a:TB_AS07_7DRAFT_10003159_6
3300000227_3	3300000227.a:TB_AS07_7DRAFT_10003159_7	6	TC	null	0	CGC1	3300000227.a:TB_AS07_7DRAFT_10003159	9887	10831	-	DB=gnl|TC-DB|P0A9U1|3.A.1.105.15;ID=3300000227.a:TB_AS07_7DRAFT_10003159_7	DB=gnl|TC-DB|P0A9U1|3.A.1.105.15;ID=3300000227.a:TB_AS07_7DRAFT_10003159_7
3300000227_3	3300000227.a:TB_AS07_7DRAFT_10002441_2	1	TF	2	null	CGC1	3300000227.a:TB_AS07_7DRAFT_10002441	1333	1764	+	DB=DBD-Pfam|Rrf2,DBD-SUPERFAMILY|0045032;ID=3300000227.a:TB_AS07_7DRAFT_10002441_2	DB=DBD-Pfam|Rrf2,DBD-SUPERFAMILY|0045032;ID=3300000227.a:TB_AS07_7DRAFT_10002441_2
3300000227_3	3300000227.a:TB_AS07_7DRAFT_10002441_3	2	null	null	null	CGC1	3300000227.a:TB_AS07_7DRAFT_10002441	1620	2225	-	;ID=3300000227.a:TB_AS07_7DRAFT_10002441_3	NA
3300000227_3	3300000227.a:TB_AS07_7DRAFT_10002441_4	3	null	null	null	CGC1	3300000227.a:TB_AS07_7DRAFT_10002441	2397	2699	+	;ID=3300000227.a:TB_AS07_7DRAFT_10002441_4	NA
3300000227_3	3300000227.a:TB_AS07_7DRAFT_10002441_5	4	TC	0	2	CGC1	3300000227.a:TB_AS07_7DRAFT_10002441	3824	6559	+	DB=gnl|TC-DB|Q9HY55|4.A.2.1.17;ID=3300000227.a:TB_AS07_7DRAFT_10002441_5	DB=gnl|TC-DB|Q9HY55|4.A.2.1.17;ID=3300000227.a:TB_AS07_7DRAFT_10002441_5
3300000227_3	3300000227.a:TB_AS07_7DRAFT_10002441_6	5	CAZyme	null	0	CGC1	3300000227.a:TB_AS07_7DRAFT_10002441	6999	8126	-	DB=GT4;ID=3300000227.a:TB_AS07_7DRAFT_10002441_6	DB=GT4;ID=3300000227.a:TB_AS07_7DRAFT_10002441_6
3300000227_3	3300000227.a:TB_AS07_7DRAFT_10001232_7	6	CAZyme	0	null	CGC1	3300000227.a:TB_AS07_7DRAFT_10001232	5027	7681	+	DB=GH42|GH0;ID=3300000227.a:TB_AS07_7DRAFT_10001232_7	DB=GH42|GH0;ID=3300000227.a:TB_AS07_7DRAFT_10001232_7
3300000227_3	3300000227.a:TB_AS07_7DRAFT_10001232_8	7	TC	4	0	CGC1	3300000227.a:TB_AS07_7DRAFT_10001232	8103	10025	+	DB=gnl|TC-DB|Q5JIF7|2.A.114.1.3;ID=3300000227.a:TB_AS07_7DRAFT_10001232_8	DB=gnl|TC-DB|Q5JIF7|2.A.114.1.3;ID=3300000227.a:TB_AS07_7DRAFT_10001232_8
3300000227_3	3300000227.a:TB_AS07_7DRAFT_10002805_3	2	TC	2	null	CGC1	3300000227.a:TB_AS07_7DRAFT_10002805	2028	2930	-	DB=gnl|TC-DB|Q32AX9|3.A.1.14.18;ID=3300000227.a:TB_AS07_7DRAFT_10002805_3	DB=gnl|TC-DB|Q32AX9|3.A.1.14.18;ID=3300000227.a:TB_AS07_7DRAFT_10002805_3
3300000227_3	3300000227.a:TB_AS07_7DRAFT_10002805_4	3	null	null	null	CGC1	3300000227.a:TB_AS07_7DRAFT_10002805	3034	4326	-	;ID=3300000227.a:TB_AS07_7DRAFT_10002805_4	NA
3300000227_3	3300000227.a:TB_AS07_7DRAFT_10002805_5	4	null	null	null	CGC1	3300000227.a:TB_AS07_7DRAFT_10002805	4888	5976	+	;ID=3300000227.a:TB_AS07_7DRAFT_10002805_5	NA
3300000227_3	3300000227.a:TB_AS07_7DRAFT_10002805_6	5	CAZyme	0	2	CGC1	3300000227.a:TB_AS07_7DRAFT_10002805	5883	8819	-	DB=GH141;ID=3300000227.a:TB_AS07_7DRAFT_10002805_6	DB=GH141;ID=3300000227.a:TB_AS07_7DRAFT_10002805_6
3300000227_3	3300000227.a:TB_AS07_7DRAFT_10002805_7	6	TC	0	0	CGC1	3300000227.a:TB_AS07_7DRAFT_10002805	9162	9860	+	DB=gnl|TC-DB|Q9HU33|9.B.150.1.1;ID=3300000227.a:TB_AS07_7DRAFT_10002805_7	DB=gnl|TC-DB|Q9HU33|9.B.150.1.1;ID=3300000227.a:TB_AS07_7DRAFT_10002805_7
3300000227_3	3300000227.a:TB_AS07_7DRAFT_10002805_8	7	CAZyme	null	0	CGC1	3300000227.a:TB_AS07_7DRAFT_10002805	9926	11320	+	DB=GH29;ID=3300000227.a:TB_AS07_7DRAFT_10002805_8	DB=GH29;ID=3300000227.a:TB_AS07_7DRAFT_10002805_8
3300000227_3	3300000227.a:TB_AS07_7DRAFT_10000776_2	1	CAZyme	2	null	CGC1	3300000227.a:TB_AS07_7DRAFT_10000776	965	2821	+	DB=GH163;ID=3300000227.a:TB_AS07_7DRAFT_10000776_2	DB=GH163;ID=3300000227.a:TB_AS07_7DRAFT_10000776_2
3300000227_3	3300000227.a:TB_AS07_7DRAFT_10000776_3	2	null	null	null	CGC1	3300000227.a:TB_AS07_7DRAFT_10000776	3186	4001	+	;ID=3300000227.a:TB_AS07_7DRAFT_10000776_3	NA
3300000227_3	3300000227.a:TB_AS07_7DRAFT_10000776_4	3	null	null	null	CGC1	3300000227.a:TB_AS07_7DRAFT_10000776	4175	5536	-	;ID=3300000227.a:TB_AS07_7DRAFT_10000776_4	NA
3300000227_3	3300000227.a:TB_AS07_7DRAFT_10000776_5	4	TC	0	2	CGC1	3300000227.a:TB_AS07_7DRAFT_10000776	5799	8150	-	DB=gnl|TC-DB|Q7UQ82|3.A.1.115.2;ID=3300000227.a:TB_AS07_7DRAFT_10000776_5	DB=gnl|TC-DB|Q7UQ82|3.A.1.115.2;ID=3300000227.a:TB_AS07_7DRAFT_10000776_5
3300000227_3	3300000227.a:TB_AS07_7DRAFT_10000776_6	5	TC	0	0	CGC1	3300000227.a:TB_AS07_7DRAFT_10000776	8147	9055	-	DB=gnl|TC-DB|Q7UQ83|3.A.1.115.2;ID=3300000227.a:TB_AS07_7DRAFT_10000776_6	DB=gnl|TC-DB|Q7UQ83|3.A.1.115.2;ID=3300000227.a:TB_AS07_7DRAFT_10000776_6
3300000227_3	3300000227.a:TB_AS07_7DRAFT_10000776_7	6	TC	3	0	CGC1	3300000227.a:TB_AS07_7DRAFT_10000776	9613	10899	+	DB=gnl|TC-DB|B2GH49|9.B.160.1.10;ID=3300000227.a:TB_AS07_7DRAFT_10000776_7	DB=gnl|TC-DB|B2GH49|9.B.160.1.10;ID=3300000227.a:TB_AS07_7DRAFT_10000776_7
3300000227_3	3300000227.a:TB_AS07_7DRAFT_10004102_3	2	CAZyme	0	null	CGC1	3300000227.a:TB_AS07_7DRAFT_10004102	2635	3756	+	DB=GH88;ID=3300000227.a:TB_AS07_7DRAFT_10004102_3	DB=GH88;ID=3300000227.a:TB_AS07_7DRAFT_10004102_3
3300000227_3	3300000227.a:TB_AS07_7DRAFT_10004102_4	3	STP	null	0	CGC1	3300000227.a:TB_AS07_7DRAFT_10004102	3984	5393	-	DB=STP|Fer4;ID=3300000227.a:TB_AS07_7DRAFT_10004102_4	DB=STP|Fer4;ID=3300000227.a:TB_AS07_7DRAFT_10004102_4
3300000227_3	3300000227.a:TB_AS07_7DRAFT_10001717_2	1	CAZyme	0	null	CGC1	3300000227.a:TB_AS07_7DRAFT_10001717	350	2782	-	DB=CE0;ID=3300000227.a:TB_AS07_7DRAFT_10001717_2	DB=CE0;ID=3300000227.a:TB_AS07_7DRAFT_10001717_2
3300000227_3	3300000227.a:TB_AS07_7DRAFT_10001717_3	2	STP	3	0	CGC1	3300000227.a:TB_AS07_7DRAFT_10001717	3048	3944	-	DB=STP|Sigma70_r2,STP|Sigma70_r3,STP|Sigma70_r4;ID=3300000227.a:TB_AS07_7DRAFT_10001717_3	DB=STP|Sigma70_r2,STP|Sigma70_r3,STP|Sigma70_r4;ID=3300000227.a:TB_AS07_7DRAFT_10001717_3
3300000227_3	3300000227.a:TB_AS07_7DRAFT_10000812_6	5	STP	2	null	CGC1	3300000227.a:TB_AS07_7DRAFT_10000812	7634	9235	+	DB=STP|GAF,STP|SpoIIE;ID=3300000227.a:TB_AS07_7DRAFT_10000812_6	DB=STP|GAF,STP|SpoIIE;ID=3300000227.a:TB_AS07_7DRAFT_10000812_6
3300000227_3	3300000227.a:TB_AS07_7DRAFT_10000812_7	6	null	null	null	CGC1	3300000227.a:TB_AS07_7DRAFT_10000812	9606	10598	-	;ID=3300000227.a:TB_AS07_7DRAFT_10000812_7	NA
3300000227_3	3300000227.a:TB_AS07_7DRAFT_10000812_8	7	null	null	null	CGC1	3300000227.a:TB_AS07_7DRAFT_10000812	10940	11965	-	;ID=3300000227.a:TB_AS07_7DRAFT_10000812_8	NA
3300000227_3	3300000227.a:TB_AS07_7DRAFT_10000812_9	8	STP	1	2	CGC1	3300000227.a:TB_AS07_7DRAFT_10000812	12132	13352	+	DB=STP|Aminotran_1_2;ID=3300000227.a:TB_AS07_7DRAFT_10000812_9	DB=STP|Aminotran_1_2;ID=3300000227.a:TB_AS07_7DRAFT_10000812_9
3300000227_3	3300000227.a:TB_AS07_7DRAFT_10000812_10	9	null	null	null	CGC1	3300000227.a:TB_AS07_7DRAFT_10000812	13416	14159	+	;ID=3300000227.a:TB_AS07_7DRAFT_10000812_10	NA
3300000227_3	3300000227.a:TB_AS07_7DRAFT_10000812_11	10	CAZyme	5	1	CGC1	3300000227.a:TB_AS07_7DRAFT_10000812	14159	15160	+	DB=GT2_Glycos_transf_2|GT2;ID=3300000227.a:TB_AS07_7DRAFT_10000812_11	DB=GT2_Glycos_transf_2|GT2;ID=3300000227.a:TB_AS07_7DRAFT_10000812_11
3300000227_3	3300000227.a:TB_AS07_7DRAFT_10000405_9	8	TC	2	null	CGC1	3300000227.a:TB_AS07_7DRAFT_10000405	7561	8676	-	DB=gnl|TC-DB|Q7UHP7|9.A.47.2.1;ID=3300000227.a:TB_AS07_7DRAFT_10000405_9	DB=gnl|TC-DB|Q7UHP7|9.A.47.2.1;ID=3300000227.a:TB_AS07_7DRAFT_10000405_9
3300000227_3	3300000227.a:TB_AS07_7DRAFT_10000405_10	9	null	null	null	CGC1	3300000227.a:TB_AS07_7DRAFT_10000405	9341	11614	-	;ID=3300000227.a:TB_AS07_7DRAFT_10000405_10	NA
3300000227_3	3300000227.a:TB_AS07_7DRAFT_10000405_11	10	null	null	null	CGC1	3300000227.a:TB_AS07_7DRAFT_10000405	11815	11961	+	;ID=3300000227.a:TB_AS07_7DRAFT_10000405_11	NA
3300000227_3	3300000227.a:TB_AS07_7DRAFT_10000405_12	11	STP	1	2	CGC1	3300000227.a:TB_AS07_7DRAFT_10000405	12020	13183	+	DB=STP|Pyr_redox_2;ID=3300000227.a:TB_AS07_7DRAFT_10000405_12	DB=STP|Pyr_redox_2;ID=3300000227.a:TB_AS07_7DRAFT_10000405_12
3300000227_3	3300000227.a:TB_AS07_7DRAFT_10000405_13	12	null	null	null	CGC1	3300000227.a:TB_AS07_7DRAFT_10000405	13529	14785	-	;ID=3300000227.a:TB_AS07_7DRAFT_10000405_13	NA
3300000227_3	3300000227.a:TB_AS07_7DRAFT_10000405_14	13	TC	0	1	CGC1	3300000227.a:TB_AS07_7DRAFT_10000405	15269	15892	+	DB=gnl|TC-DB|D2R5K9|9.B.154.1.6;ID=3300000227.a:TB_AS07_7DRAFT_10000405_14	DB=gnl|TC-DB|D2R5K9|9.B.154.1.6;ID=3300000227.a:TB_AS07_7DRAFT_10000405_14
3300000227_3	3300000227.a:TB_AS07_7DRAFT_10000405_15	14	CAZyme	6	0	CGC1	3300000227.a:TB_AS07_7DRAFT_10000405	15950	18160	-	DB=GH13|GH13_9|CBM48;ID=3300000227.a:TB_AS07_7DRAFT_10000405_15	DB=GH13|GH13_9|CBM48;ID=3300000227.a:TB_AS07_7DRAFT_10000405_15
3300000227_3	3300000227.a:TB_AS07_7DRAFT_10000654_2	1	STP	0	null	CGC1	3300000227.a:TB_AS07_7DRAFT_10000654	1812	2255	+	DB=STP|CBS,STP|CBS;ID=3300000227.a:TB_AS07_7DRAFT_10000654_2	DB=STP|CBS,STP|CBS;ID=3300000227.a:TB_AS07_7DRAFT_10000654_2
3300000227_3	3300000227.a:TB_AS07_7DRAFT_10000654_3	2	CAZyme	4	0	CGC1	3300000227.a:TB_AS07_7DRAFT_10000654	2398	3744	-	DB=CE15;ID=3300000227.a:TB_AS07_7DRAFT_10000654_3	DB=CE15;ID=3300000227.a:TB_AS07_7DRAFT_10000654_3
3300000227_3	3300000227.a:TB_AS07_7DRAFT_10000654_8	7	CAZyme	1	4	CGC2	3300000227.a:TB_AS07_7DRAFT_10000654	7785	9326	-	DB=CBM67;ID=3300000227.a:TB_AS07_7DRAFT_10000654_8	DB=CBM67;ID=3300000227.a:TB_AS07_7DRAFT_10000654_8
3300000227_3	3300000227.a:TB_AS07_7DRAFT_10000654_9	8	null	null	null	CGC2	3300000227.a:TB_AS07_7DRAFT_10000654	9531	9836	-	;ID=3300000227.a:TB_AS07_7DRAFT_10000654_9	NA
3300000227_3	3300000227.a:TB_AS07_7DRAFT_10000654_10	9	STP	1	1	CGC2	3300000227.a:TB_AS07_7DRAFT_10000654	10048	11415	+	DB=STP|HisKA,STP|HATPase_c;ID=3300000227.a:TB_AS07_7DRAFT_10000654_10	DB=STP|HisKA,STP|HATPase_c;ID=3300000227.a:TB_AS07_7DRAFT_10000654_10
3300000227_3	3300000227.a:TB_AS07_7DRAFT_10000654_11	10	null	null	null	CGC2	3300000227.a:TB_AS07_7DRAFT_10000654	12031	14118	+	;ID=3300000227.a:TB_AS07_7DRAFT_10000654_11	NA
3300000227_3	3300000227.a:TB_AS07_7DRAFT_10000654_12	11	CAZyme	3	1	CGC2	3300000227.a:TB_AS07_7DRAFT_10000654	14263	14985	+	DB=GT2_Glycos_transf_2|GT2;ID=3300000227.a:TB_AS07_7DRAFT_10000654_12	DB=GT2_Glycos_transf_2|GT2;ID=3300000227.a:TB_AS07_7DRAFT_10000654_12
3300000227_3	3300000227.a:TB_AS07_7DRAFT_10008522_2	1	STP	0	null	CGC1	3300000227.a:TB_AS07_7DRAFT_10008522	1470	2528	+	DB=STP|PfkB;ID=3300000227.a:TB_AS07_7DRAFT_10008522_2	DB=STP|PfkB;ID=3300000227.a:TB_AS07_7DRAFT_10008522_2
3300000227_3	3300000227.a:TB_AS07_7DRAFT_10008522_3	2	CAZyme	null	0	CGC1	3300000227.a:TB_AS07_7DRAFT_10008522	2571	5060	+	DB=GH33;ID=3300000227.a:TB_AS07_7DRAFT_10008522_3	DB=GH33;ID=3300000227.a:TB_AS07_7DRAFT_10008522_3
3300000227_3	3300000227.a:TB_AS07_7DRAFT_10005091_1	0	CAZyme	0	null	CGC1	3300000227.a:TB_AS07_7DRAFT_10005091	144	1934	-	DB=PL0|PL12;ID=3300000227.a:TB_AS07_7DRAFT_10005091_1	DB=PL0|PL12;ID=3300000227.a:TB_AS07_7DRAFT_10005091_1
3300000227_3	3300000227.a:TB_AS07_7DRAFT_10005091_2	1	CAZyme	null	0	CGC1	3300000227.a:TB_AS07_7DRAFT_10005091	2118	3413	-	DB=GT4;ID=3300000227.a:TB_AS07_7DRAFT_10005091_2	DB=GT4;ID=3300000227.a:TB_AS07_7DRAFT_10005091_2
3300000227_3	3300000227.a:TB_AS07_7DRAFT_10000713_14	13	TF	0	7	CGC1	3300000227.a:TB_AS07_7DRAFT_10000713	18771	20726	+	DB=DBD-Pfam|HTH_8,DBD-SUPERFAMILY|0037176;ID=3300000227.a:TB_AS07_7DRAFT_10000713_14	DB=DBD-Pfam|HTH_8,DBD-SUPERFAMILY|0037176;ID=3300000227.a:TB_AS07_7DRAFT_10000713_14
3300000227_3	3300000227.a:TB_AS07_7DRAFT_10000713_15	14	CAZyme	null	0	CGC1	3300000227.a:TB_AS07_7DRAFT_10000713	20915	22075	+	DB=GH5;ID=3300000227.a:TB_AS07_7DRAFT_10000713_15	DB=GH5;ID=3300000227.a:TB_AS07_7DRAFT_10000713_15
3300000227_3	3300000227.a:TB_AS07_7DRAFT_10002619_5	4	STP	2	null	CGC1	3300000227.a:TB_AS07_7DRAFT_10002619	4875	5891	-	DB=STP|SBP_bac_10;ID=3300000227.a:TB_AS07_7DRAFT_10002619_5	DB=STP|SBP_bac_10;ID=3300000227.a:TB_AS07_7DRAFT_10002619_5
3300000227_3	3300000227.a:TB_AS07_7DRAFT_10002619_6	5	null	null	null	CGC1	3300000227.a:TB_AS07_7DRAFT_10002619	6885	9539	-	;ID=3300000227.a:TB_AS07_7DRAFT_10002619_6	NA
3300000227_3	3300000227.a:TB_AS07_7DRAFT_10002619_7	6	null	null	null	CGC1	3300000227.a:TB_AS07_7DRAFT_10002619	9643	9831	-	;ID=3300000227.a:TB_AS07_7DRAFT_10002619_7	NA
3300000227_3	3300000227.a:TB_AS07_7DRAFT_10002619_8	7	CAZyme	null	2	CGC1	3300000227.a:TB_AS07_7DRAFT_10002619	11531	12169	+	DB=GH29|CBM32;ID=3300000227.a:TB_AS07_7DRAFT_10002619_8	DB=GH29|CBM32;ID=3300000227.a:TB_AS07_7DRAFT_10002619_8
3300000227_3	3300000227.a:TB_AS07_7DRAFT_10002560_1	0	CAZyme	2	null	CGC1	3300000227.a:TB_AS07_7DRAFT_10002560	1	858	+	DB=GH29|CBM32;ID=3300000227.a:TB_AS07_7DRAFT_10002560_1	DB=GH29|CBM32;ID=3300000227.a:TB_AS07_7DRAFT_10002560_1
3300000227_3	3300000227.a:TB_AS07_7DRAFT_10002560_2	1	null	null	null	CGC1	3300000227.a:TB_AS07_7DRAFT_10002560	1422	4226	+	;ID=3300000227.a:TB_AS07_7DRAFT_10002560_2	NA
3300000227_3	3300000227.a:TB_AS07_7DRAFT_10002560_3	2	null	null	null	CGC1	3300000227.a:TB_AS07_7DRAFT_10002560	4735	5700	+	;ID=3300000227.a:TB_AS07_7DRAFT_10002560_3	NA
3300000227_3	3300000227.a:TB_AS07_7DRAFT_10002560_4	3	TC	null	2	CGC1	3300000227.a:TB_AS07_7DRAFT_10002560	5775	7916	-	DB=gnl|TC-DB|Q8TDX7|1.I.1.1.3;ID=3300000227.a:TB_AS07_7DRAFT_10002560_4	DB=gnl|TC-DB|Q8TDX7|1.I.1.1.3;ID=3300000227.a:TB_AS07_7DRAFT_10002560_4
3300000227_3	3300000227.a:TB_AS07_7DRAFT_10000415_2	1	CAZyme	0	null	CGC1	3300000227.a:TB_AS07_7DRAFT_10000415	815	3673	-	DB=GH78|CBM67;ID=3300000227.a:TB_AS07_7DRAFT_10000415_2	DB=GH78|CBM67;ID=3300000227.a:TB_AS07_7DRAFT_10000415_2
3300000227_3	3300000227.a:TB_AS07_7DRAFT_10000415_3	2	TC	7	0	CGC1	3300000227.a:TB_AS07_7DRAFT_10000415	3737	6124	-	DB=gnl|TC-DB|Q082R8|2.A.39.5.1;ID=3300000227.a:TB_AS07_7DRAFT_10000415_3	DB=gnl|TC-DB|Q082R8|2.A.39.5.1;ID=3300000227.a:TB_AS07_7DRAFT_10000415_3
3300000227_3	3300000227.a:TB_AS07_7DRAFT_10001850_4	3	CAZyme	2	null	CGC1	3300000227.a:TB_AS07_7DRAFT_10001850	2313	3434	+	DB=GT2_Glycos_transf_2|GT2;ID=3300000227.a:TB_AS07_7DRAFT_10001850_4	DB=GT2_Glycos_transf_2|GT2;ID=3300000227.a:TB_AS07_7DRAFT_10001850_4
3300000227_3	3300000227.a:TB_AS07_7DRAFT_10001850_5	4	null	null	null	CGC1	3300000227.a:TB_AS07_7DRAFT_10001850	4095	5090	+	;ID=3300000227.a:TB_AS07_7DRAFT_10001850_5	NA
3300000227_3	3300000227.a:TB_AS07_7DRAFT_10001850_6	5	null	null	null	CGC1	3300000227.a:TB_AS07_7DRAFT_10001850	5171	6739	-	;ID=3300000227.a:TB_AS07_7DRAFT_10001850_6	NA
3300000227_3	3300000227.a:TB_AS07_7DRAFT_10001850_7	6	STP	4	2	CGC1	3300000227.a:TB_AS07_7DRAFT_10001850	7387	8511	-	DB=STP|SBP_bac_10;ID=3300000227.a:TB_AS07_7DRAFT_10001850_7	DB=STP|SBP_bac_10;ID=3300000227.a:TB_AS07_7DRAFT_10001850_7
3300000227_3	3300000227.a:TB_AS07_7DRAFT_10003671_3	2	TC	0	null	CGC1	3300000227.a:TB_AS07_7DRAFT_10003671	2190	3068	-	DB=gnl|TC-DB|P53104|9.A.15.1.1;ID=3300000227.a:TB_AS07_7DRAFT_10003671_3	DB=gnl|TC-DB|P53104|9.A.15.1.1;ID=3300000227.a:TB_AS07_7DRAFT_10003671_3
3300000227_3	3300000227.a:TB_AS07_7DRAFT_10003671_4	3	CAZyme	null	0	CGC1	3300000227.a:TB_AS07_7DRAFT_10003671	3223	4449	-	DB=GT4;ID=3300000227.a:TB_AS07_7DRAFT_10003671_4	DB=GT4;ID=3300000227.a:TB_AS07_7DRAFT_10003671_4
3300000227_3	3300000227.a:TB_AS07_7DRAFT_10002876_2	1	STP	0	null	CGC1	3300000227.a:TB_AS07_7DRAFT_10002876	917	1903	+	DB=STP|Peripla_BP_1;ID=3300000227.a:TB_AS07_7DRAFT_10002876_2	DB=STP|Peripla_BP_1;ID=3300000227.a:TB_AS07_7DRAFT_10002876_2
3300000227_3	3300000227.a:TB_AS07_7DRAFT_10002876_3	2	TC	0	0	CGC1	3300000227.a:TB_AS07_7DRAFT_10002876	2149	3678	+	DB=gnl|TC-DB|G4FGN3|3.A.1.2.20;ID=3300000227.a:TB_AS07_7DRAFT_10002876_3	DB=gnl|TC-DB|G4FGN3|3.A.1.2.20;ID=3300000227.a:TB_AS07_7DRAFT_10002876_3
3300000227_3	3300000227.a:TB_AS07_7DRAFT_10002876_4	3	TC	1	0	CGC1	3300000227.a:TB_AS07_7DRAFT_10002876	3675	4781	+	DB=gnl|TC-DB|Q9WXW7|3.A.1.2.18;ID=3300000227.a:TB_AS07_7DRAFT_10002876_4	DB=gnl|TC-DB|Q9WXW7|3.A.1.2.18;ID=3300000227.a:TB_AS07_7DRAFT_10002876_4
3300000227_3	3300000227.a:TB_AS07_7DRAFT_10002876_5	4	null	null	null	CGC1	3300000227.a:TB_AS07_7DRAFT_10002876	4915	5151	-	;ID=3300000227.a:TB_AS07_7DRAFT_10002876_5	NA
3300000227_3	3300000227.a:TB_AS07_7DRAFT_10002876_6	5	CAZyme	null	1	CGC1	3300000227.a:TB_AS07_7DRAFT_10002876	5410	8736	+	DB=GH116;ID=3300000227.a:TB_AS07_7DRAFT_10002876_6	DB=GH116;ID=3300000227.a:TB_AS07_7DRAFT_10002876_6
3300000227_3	3300000227.a:TB_AS07_7DRAFT_10000340_29	28	CAZyme	0	9	CGC1	3300000227.a:TB_AS07_7DRAFT_10000340	31770	33260	-	DB=GT5;ID=3300000227.a:TB_AS07_7DRAFT_10000340_29	DB=GT5;ID=3300000227.a:TB_AS07_7DRAFT_10000340_29
3300000227_3	3300000227.a:TB_AS07_7DRAFT_10000340_30	29	TF	1	0	CGC1	3300000227.a:TB_AS07_7DRAFT_10000340	33860	34546	-	DB=DBD-Pfam|GerE;ID=3300000227.a:TB_AS07_7DRAFT_10000340_30	DB=DBD-Pfam|GerE;ID=3300000227.a:TB_AS07_7DRAFT_10000340_30
3300000227_3	3300000227.a:TB_AS07_7DRAFT_10000340_31	30	null	null	null	CGC1	3300000227.a:TB_AS07_7DRAFT_10000340	35115	35471	+	;ID=3300000227.a:TB_AS07_7DRAFT_10000340_31	NA
3300000227_3	3300000227.a:TB_AS07_7DRAFT_10000340_32	31	STP	0	1	CGC1	3300000227.a:TB_AS07_7DRAFT_10000340	35706	36275	-	DB=STP|SBP_bac_10;ID=3300000227.a:TB_AS07_7DRAFT_10000340_32	DB=STP|SBP_bac_10;ID=3300000227.a:TB_AS07_7DRAFT_10000340_32
3300000227_3	3300000227.a:TB_AS07_7DRAFT_10000340_33	32	STP	null	0	CGC1	3300000227.a:TB_AS07_7DRAFT_10000340	36288	36839	-	DB=STP|SBP_bac_10;ID=3300000227.a:TB_AS07_7DRAFT_10000340_33	DB=STP|SBP_bac_10;ID=3300000227.a:TB_AS07_7DRAFT_10000340_33
3300000227_3	3300000227.a:TB_AS07_7DRAFT_10000723_17	16	TF	0	7	CGC1	3300000227.a:TB_AS07_7DRAFT_10000723	13998	14288	+	DB=DBD-Pfam|bZIP_2;ID=3300000227.a:TB_AS07_7DRAFT_10000723_17	DB=DBD-Pfam|bZIP_2;ID=3300000227.a:TB_AS07_7DRAFT_10000723_17
3300000227_3	3300000227.a:TB_AS07_7DRAFT_10000723_18	17	CAZyme	2	0	CGC1	3300000227.a:TB_AS07_7DRAFT_10000723	14298	17087	-	DB=GH139;ID=3300000227.a:TB_AS07_7DRAFT_10000723_18	DB=GH139;ID=3300000227.a:TB_AS07_7DRAFT_10000723_18
3300000227_3	3300000227.a:TB_AS07_7DRAFT_10000723_19	18	null	null	null	CGC1	3300000227.a:TB_AS07_7DRAFT_10000723	17417	18100	-	;ID=3300000227.a:TB_AS07_7DRAFT_10000723_19	NA
3300000227_3	3300000227.a:TB_AS07_7DRAFT_10000723_20	19	null	null	null	CGC1	3300000227.a:TB_AS07_7DRAFT_10000723	18182	20494	+	;ID=3300000227.a:TB_AS07_7DRAFT_10000723_20	NA
3300000227_3	3300000227.a:TB_AS07_7DRAFT_10000723_21	20	TC	null	2	CGC1	3300000227.a:TB_AS07_7DRAFT_10000723	20793	22361	-	DB=gnl|TC-DB|P76417|2.A.1.10.4;ID=3300000227.a:TB_AS07_7DRAFT_10000723_21	DB=gnl|TC-DB|P76417|2.A.1.10.4;ID=3300000227.a:TB_AS07_7DRAFT_10000723_21
3300000422_1	3300000422.a:BB_Man_A_Liq_inBBDRAFT_1001223_1	0	CAZyme	2	null	CGC1	3300000422.a:BB_Man_A_Liq_inBBDRAFT_1001223	1	999	-	DB=GT19;ID=3300000422.a:BB_Man_A_Liq_inBBDRAFT_1001223_1	DB=GT19;ID=3300000422.a:BB_Man_A_Liq_inBBDRAFT_1001223_1
3300000422_1	3300000422.a:BB_Man_A_Liq_inBBDRAFT_1001223_2	1	null	null	null	CGC1	3300000422.a:BB_Man_A_Liq_inBBDRAFT_1001223	992	1762	-	;ID=3300000422.a:BB_Man_A_Liq_inBBDRAFT_1001223_2	NA
3300000422_1	3300000422.a:BB_Man_A_Liq_inBBDRAFT_1001223_3	2	null	null	null	CGC1	3300000422.a:BB_Man_A_Liq_inBBDRAFT_1001223	1868	3190	+	;ID=3300000422.a:BB_Man_A_Liq_inBBDRAFT_1001223_3	NA
3300000422_1	3300000422.a:BB_Man_A_Liq_inBBDRAFT_1001223_4	3	TC	null	2	CGC1	3300000422.a:BB_Man_A_Liq_inBBDRAFT_1001223	3197	4210	-	DB=gnl|TC-DB|Q9FI56|3.A.9.1.2;ID=3300000422.a:BB_Man_A_Liq_inBBDRAFT_1001223_4	DB=gnl|TC-DB|Q9FI56|3.A.9.1.2;ID=3300000422.a:BB_Man_A_Liq_inBBDRAFT_1001223_4
3300000422_1	3300000422.a:BB_Man_A_Liq_inBBDRAFT_1000451_2	1	STP	0	null	CGC1	3300000422.a:BB_Man_A_Liq_inBBDRAFT_1000451	966	1739	+	DB=STP|PIG-L;ID=3300000422.a:BB_Man_A_Liq_inBBDRAFT_1000451_2	DB=STP|PIG-L;ID=3300000422.a:BB_Man_A_Liq_inBBDRAFT_1000451_2
3300000422_1	3300000422.a:BB_Man_A_Liq_inBBDRAFT_1000451_3	2	CAZyme	2	0	CGC1	3300000422.a:BB_Man_A_Liq_inBBDRAFT_1000451	1741	2871	+	DB=GT4;ID=3300000422.a:BB_Man_A_Liq_inBBDRAFT_1000451_3	DB=GT4;ID=3300000422.a:BB_Man_A_Liq_inBBDRAFT_1000451_3
3300000422_1	3300000422.a:BB_Man_A_Liq_inBBDRAFT_1000451_4	3	null	null	null	CGC1	3300000422.a:BB_Man_A_Liq_inBBDRAFT_1000451	2841	3386	-	;ID=3300000422.a:BB_Man_A_Liq_inBBDRAFT_1000451_4	NA
3300000422_1	3300000422.a:BB_Man_A_Liq_inBBDRAFT_1000451_5	4	null	null	null	CGC1	3300000422.a:BB_Man_A_Liq_inBBDRAFT_1000451	3682	4362	+	;ID=3300000422.a:BB_Man_A_Liq_inBBDRAFT_1000451_5	NA
3300000422_1	3300000422.a:BB_Man_A_Liq_inBBDRAFT_1000451_6	5	STP	null	2	CGC1	3300000422.a:BB_Man_A_Liq_inBBDRAFT_1000451	4448	5404	+	DB=STP|PfkB;ID=3300000422.a:BB_Man_A_Liq_inBBDRAFT_1000451_6	DB=STP|PfkB;ID=3300000422.a:BB_Man_A_Liq_inBBDRAFT_1000451_6
3300000422_1	3300000422.a:BB_Man_A_Liq_inBBDRAFT_1000625_3	2	CAZyme	0	null	CGC1	3300000422.a:BB_Man_A_Liq_inBBDRAFT_1000625	1065	2171	-	DB=GT28;ID=3300000422.a:BB_Man_A_Liq_inBBDRAFT_1000625_3	DB=GT28;ID=3300000422.a:BB_Man_A_Liq_inBBDRAFT_1000625_3
3300000422_1	3300000422.a:BB_Man_A_Liq_inBBDRAFT_1000625_4	3	TC	null	0	CGC1	3300000422.a:BB_Man_A_Liq_inBBDRAFT_1000625	2168	3334	-	DB=gnl|TC-DB|P07373|2.A.103.1.3;ID=3300000422.a:BB_Man_A_Liq_inBBDRAFT_1000625_4	DB=gnl|TC-DB|P07373|2.A.103.1.3;ID=3300000422.a:BB_Man_A_Liq_inBBDRAFT_1000625_4
3300000422_1	3300000422.a:BB_Man_A_Liq_inBBDRAFT_1000011_7	6	TC	0	null	CGC1	3300000422.a:BB_Man_A_Liq_inBBDRAFT_1000011	7856	8929	+	DB=gnl|TC-DB|S5ZLG8|9.B.102.1.14;ID=3300000422.a:BB_Man_A_Liq_inBBDRAFT_1000011_7	DB=gnl|TC-DB|S5ZLG8|9.B.102.1.14;ID=3300000422.a:BB_Man_A_Liq_inBBDRAFT_1000011_7
3300000422_1	3300000422.a:BB_Man_A_Liq_inBBDRAFT_1000011_8	7	CAZyme	null	0	CGC1	3300000422.a:BB_Man_A_Liq_inBBDRAFT_1000011	8952	10082	+	DB=GH0|GH33;ID=3300000422.a:BB_Man_A_Liq_inBBDRAFT_1000011_8	DB=GH0|GH33;ID=3300000422.a:BB_Man_A_Liq_inBBDRAFT_1000011_8
3300000422_1	3300000422.a:BB_Man_A_Liq_inBBDRAFT_1000002_1	0	STP	0	null	CGC1	3300000422.a:BB_Man_A_Liq_inBBDRAFT_1000002	1	720	-	DB=STP|Peripla_BP_2;ID=3300000422.a:BB_Man_A_Liq_inBBDRAFT_1000002_1	DB=STP|Peripla_BP_2;ID=3300000422.a:BB_Man_A_Liq_inBBDRAFT_1000002_1
3300000422_1	3300000422.a:BB_Man_A_Liq_inBBDRAFT_1000002_2	1	STP	0	0	CGC1	3300000422.a:BB_Man_A_Liq_inBBDRAFT_1000002	770	2323	-	DB=STP|Pyr_redox_2;ID=3300000422.a:BB_Man_A_Liq_inBBDRAFT_1000002_2	DB=STP|Pyr_redox_2;ID=3300000422.a:BB_Man_A_Liq_inBBDRAFT_1000002_2
3300000422_1	3300000422.a:BB_Man_A_Liq_inBBDRAFT_1000002_3	2	STP	0	0	CGC1	3300000422.a:BB_Man_A_Liq_inBBDRAFT_1000002	2316	3473	-	DB=STP|Pyr_redox;ID=3300000422.a:BB_Man_A_Liq_inBBDRAFT_1000002_3	DB=STP|Pyr_redox;ID=3300000422.a:BB_Man_A_Liq_inBBDRAFT_1000002_3
3300000422_1	3300000422.a:BB_Man_A_Liq_inBBDRAFT_1000002_4	3	CAZyme	12	0	CGC1	3300000422.a:BB_Man_A_Liq_inBBDRAFT_1000002	3473	4564	-	DB=GT4;ID=3300000422.a:BB_Man_A_Liq_inBBDRAFT_1000002_4	DB=GT4;ID=3300000422.a:BB_Man_A_Liq_inBBDRAFT_1000002_4
3300000422_1	3300000422.a:BB_Man_A_Liq_inBBDRAFT_1000002_17	16	STP	0	12	CGC2	3300000422.a:BB_Man_A_Liq_inBBDRAFT_1000002	19553	20875	-	DB=STP|Pyr_redox_2;ID=3300000422.a:BB_Man_A_Liq_inBBDRAFT_1000002_17	DB=STP|Pyr_redox_2;ID=3300000422.a:BB_Man_A_Liq_inBBDRAFT_1000002_17
3300000422_1	3300000422.a:BB_Man_A_Liq_inBBDRAFT_1000002_18	17	STP	1	0	CGC2	3300000422.a:BB_Man_A_Liq_inBBDRAFT_1000002	20877	22148	-	DB=STP|Aminotran_1_2;ID=3300000422.a:BB_Man_A_Liq_inBBDRAFT_1000002_18	DB=STP|Aminotran_1_2;ID=3300000422.a:BB_Man_A_Liq_inBBDRAFT_1000002_18
3300000422_1	3300000422.a:BB_Man_A_Liq_inBBDRAFT_1000002_19	18	null	null	null	CGC2	3300000422.a:BB_Man_A_Liq_inBBDRAFT_1000002	22145	23185	-	;ID=3300000422.a:BB_Man_A_Liq_inBBDRAFT_1000002_19	NA
3300000422_1	3300000422.a:BB_Man_A_Liq_inBBDRAFT_1000002_20	19	STP	1	1	CGC2	3300000422.a:BB_Man_A_Liq_inBBDRAFT_1000002	23256	23771	-	DB=STP|AraC_binding;ID=3300000422.a:BB_Man_A_Liq_inBBDRAFT_1000002_20	DB=STP|AraC_binding;ID=3300000422.a:BB_Man_A_Liq_inBBDRAFT_1000002_20
3300000422_1	3300000422.a:BB_Man_A_Liq_inBBDRAFT_1000002_21	20	null	null	null	CGC2	3300000422.a:BB_Man_A_Liq_inBBDRAFT_1000002	23954	24679	+	;ID=3300000422.a:BB_Man_A_Liq_inBBDRAFT_1000002_21	NA
3300000422_1	3300000422.a:BB_Man_A_Liq_inBBDRAFT_1000002_22	21	CAZyme	3	1	CGC2	3300000422.a:BB_Man_A_Liq_inBBDRAFT_1000002	24743	27811	+	DB=CBM47;ID=3300000422.a:BB_Man_A_Liq_inBBDRAFT_1000002_22	DB=CBM47;ID=3300000422.a:BB_Man_A_Liq_inBBDRAFT_1000002_22
3300000422_1	3300000422.a:BB_Man_A_Liq_inBBDRAFT_1000014_3	2	TC	1	null	CGC1	3300000422.a:BB_Man_A_Liq_inBBDRAFT_1000014	5574	6569	+	DB=gnl|TC-DB|P73329|3.A.1.141.1;ID=3300000422.a:BB_Man_A_Liq_inBBDRAFT_1000014_3	DB=gnl|TC-DB|P73329|3.A.1.141.1;ID=3300000422.a:BB_Man_A_Liq_inBBDRAFT_1000014_3
3300000422_1	3300000422.a:BB_Man_A_Liq_inBBDRAFT_1000014_4	3	null	null	null	CGC1	3300000422.a:BB_Man_A_Liq_inBBDRAFT_1000014	6566	7378	+	;ID=3300000422.a:BB_Man_A_Liq_inBBDRAFT_1000014_4	NA
3300000422_1	3300000422.a:BB_Man_A_Liq_inBBDRAFT_1000014_5	4	TC	0	1	CGC1	3300000422.a:BB_Man_A_Liq_inBBDRAFT_1000014	7378	8163	+	DB=gnl|TC-DB|P74757|3.A.1.141.1;ID=3300000422.a:BB_Man_A_Liq_inBBDRAFT_1000014_5	DB=gnl|TC-DB|P74757|3.A.1.141.1;ID=3300000422.a:BB_Man_A_Liq_inBBDRAFT_1000014_5
3300000422_1	3300000422.a:BB_Man_A_Liq_inBBDRAFT_1000014_6	5	CAZyme	1	0	CGC1	3300000422.a:BB_Man_A_Liq_inBBDRAFT_1000014	8244	9587	-	DB=GH0;ID=3300000422.a:BB_Man_A_Liq_inBBDRAFT_1000014_6	DB=GH0;ID=3300000422.a:BB_Man_A_Liq_inBBDRAFT_1000014_6
3300000422_1	3300000422.a:BB_Man_A_Liq_inBBDRAFT_1000014_7	6	null	null	null	CGC1	3300000422.a:BB_Man_A_Liq_inBBDRAFT_1000014	9687	10835	-	;ID=3300000422.a:BB_Man_A_Liq_inBBDRAFT_1000014_7	NA
3300000422_1	3300000422.a:BB_Man_A_Liq_inBBDRAFT_1000014_8	7	TC	2	1	CGC1	3300000422.a:BB_Man_A_Liq_inBBDRAFT_1000014	10937	12082	+	DB=gnl|TC-DB|Q5EGM5|9.A.25.1.1;ID=3300000422.a:BB_Man_A_Liq_inBBDRAFT_1000014_8	DB=gnl|TC-DB|Q5EGM5|9.A.25.1.1;ID=3300000422.a:BB_Man_A_Liq_inBBDRAFT_1000014_8
3300000422_1	3300000422.a:BB_Man_A_Liq_inBBDRAFT_1000014_9	8	null	null	null	CGC1	3300000422.a:BB_Man_A_Liq_inBBDRAFT_1000014	12079	13800	+	;ID=3300000422.a:BB_Man_A_Liq_inBBDRAFT_1000014_9	NA
3300000422_1	3300000422.a:BB_Man_A_Liq_inBBDRAFT_1000014_10	9	null	null	null	CGC1	3300000422.a:BB_Man_A_Liq_inBBDRAFT_1000014	13797	14168	+	;ID=3300000422.a:BB_Man_A_Liq_inBBDRAFT_1000014_10	NA
3300000422_1	3300000422.a:BB_Man_A_Liq_inBBDRAFT_1000014_11	10	STP	3	2	CGC1	3300000422.a:BB_Man_A_Liq_inBBDRAFT_1000014	14181	17330	-	DB=STP|B12-binding;ID=3300000422.a:BB_Man_A_Liq_inBBDRAFT_1000014_11	DB=STP|B12-binding;ID=3300000422.a:BB_Man_A_Liq_inBBDRAFT_1000014_11
3300001095_3	3300001095.a:JGI12104J13512_1000687_2	1	TC	0	null	CGC1	3300001095.a:JGI12104J13512_1000687	1011	1802	-	DB=gnl|TC-DB|Q58206|3.A.1.122.14;ID=3300001095.a:JGI12104J13512_1000687_2	DB=gnl|TC-DB|Q58206|3.A.1.122.14;ID=3300001095.a:JGI12104J13512_1000687_2
3300001095_3	3300001095.a:JGI12104J13512_1000687_3	2	STP	1	0	CGC1	3300001095.a:JGI12104J13512_1000687	1834	2877	-	DB=STP|SBP_bac_10;ID=3300001095.a:JGI12104J13512_1000687_3	DB=STP|SBP_bac_10;ID=3300001095.a:JGI12104J13512_1000687_3
3300001095_3	3300001095.a:JGI12104J13512_1000687_4	3	null	null	null	CGC1	3300001095.a:JGI12104J13512_1000687	3830	4363	+	;ID=3300001095.a:JGI12104J13512_1000687_4	NA
3300001095_3	3300001095.a:JGI12104J13512_1000687_5	4	CAZyme	4	1	CGC1	3300001095.a:JGI12104J13512_1000687	4360	5775	-	DB=GH10;ID=3300001095.a:JGI12104J13512_1000687_5	DB=GH10;ID=3300001095.a:JGI12104J13512_1000687_5
3300001095_3	3300001095.a:JGI12104J13512_1000687_10	9	CAZyme	1	4	CGC2	3300001095.a:JGI12104J13512_1000687	13165	15339	+	DB=CE0;ID=3300001095.a:JGI12104J13512_1000687_10	DB=CE0;ID=3300001095.a:JGI12104J13512_1000687_10
3300001095_3	3300001095.a:JGI12104J13512_1000687_11	10	null	null	null	CGC2	3300001095.a:JGI12104J13512_1000687	16609	16887	+	;ID=3300001095.a:JGI12104J13512_1000687_11	NA
3300001095_3	3300001095.a:JGI12104J13512_1000687_12	11	TF	4	1	CGC2	3300001095.a:JGI12104J13512_1000687	16980	17387	+	DB=DBD-Pfam|FUR,DBD-SUPERFAMILY|0041150;ID=3300001095.a:JGI12104J13512_1000687_12	DB=DBD-Pfam|FUR,DBD-SUPERFAMILY|0041150;ID=3300001095.a:JGI12104J13512_1000687_12
3300001095_3	3300001095.a:JGI12104J13512_1000328_1	0	STP	0	null	CGC1	3300001095.a:JGI12104J13512_1000328	317	835	+	DB=STP|TPR_2,STP|TPR_2;ID=3300001095.a:JGI12104J13512_1000328_1	DB=STP|TPR_2,STP|TPR_2;ID=3300001095.a:JGI12104J13512_1000328_1
3300001095_3	3300001095.a:JGI12104J13512_1000328_2	1	CAZyme	12	0	CGC1	3300001095.a:JGI12104J13512_1000328	973	2184	+	DB=GH33|GH0;ID=3300001095.a:JGI12104J13512_1000328_2	DB=GH33|GH0;ID=3300001095.a:JGI12104J13512_1000328_2
3300001095_3	3300001095.a:JGI12104J13512_1000328_15	14	STP	0	12	CGC2	3300001095.a:JGI12104J13512_1000328	20843	21877	-	DB=STP|AAA;ID=3300001095.a:JGI12104J13512_1000328_15	DB=STP|AAA;ID=3300001095.a:JGI12104J13512_1000328_15
3300001095_3	3300001095.a:JGI12104J13512_1000328_16	15	CAZyme	8	0	CGC2	3300001095.a:JGI12104J13512_1000328	21964	23682	-	DB=GH5;ID=3300001095.a:JGI12104J13512_1000328_16	DB=GH5;ID=3300001095.a:JGI12104J13512_1000328_16
3300001095_3	3300001095.a:JGI12104J13512_1000328_29	28	CAZyme	0	3	CGC3	3300001095.a:JGI12104J13512_1000328	41977	43107	-	DB=GT4;ID=3300001095.a:JGI12104J13512_1000328_29	DB=GT4;ID=3300001095.a:JGI12104J13512_1000328_29
3300001095_3	3300001095.a:JGI12104J13512_1000328_30	29	STP	null	0	CGC3	3300001095.a:JGI12104J13512_1000328	43282	43827	-	DB=STP|Pribosyltran;ID=3300001095.a:JGI12104J13512_1000328_30	DB=STP|Pribosyltran;ID=3300001095.a:JGI12104J13512_1000328_30
3300001095_3	3300001095.a:JGI12104J13512_1003444_1	0	CAZyme	1	null	CGC1	3300001095.a:JGI12104J13512_1003444	658	2118	-	DB=PL10_3|PL10;ID=3300001095.a:JGI12104J13512_1003444_1	DB=PL10_3|PL10;ID=3300001095.a:JGI12104J13512_1003444_1
3300001095_3	3300001095.a:JGI12104J13512_1003444_2	1	null	null	null	CGC1	3300001095.a:JGI12104J13512_1003444	2174	3607	-	;ID=3300001095.a:JGI12104J13512_1003444_2	NA
3300001095_3	3300001095.a:JGI12104J13512_1003444_3	2	STP	null	1	CGC1	3300001095.a:JGI12104J13512_1003444	3797	7522	-	DB=STP|B12-binding_2,STP|B12-binding;ID=3300001095.a:JGI12104J13512_1003444_3	DB=STP|B12-binding_2,STP|B12-binding;ID=3300001095.a:JGI12104J13512_1003444_3
3300001095_3	3300001095.a:JGI12104J13512_1000126_41	40	CAZyme	0	3	CGC1	3300001095.a:JGI12104J13512_1000126	42640	45375	-	DB=GH148;ID=3300001095.a:JGI12104J13512_1000126_41	DB=GH148;ID=3300001095.a:JGI12104J13512_1000126_41
3300001095_3	3300001095.a:JGI12104J13512_1000126_42	41	STP	1	0	CGC1	3300001095.a:JGI12104J13512_1000126	45756	46715	+	DB=STP|CbiA;ID=3300001095.a:JGI12104J13512_1000126_42	DB=STP|CbiA;ID=3300001095.a:JGI12104J13512_1000126_42
3300001095_3	3300001095.a:JGI12104J13512_1000126_43	42	null	null	null	CGC1	3300001095.a:JGI12104J13512_1000126	46791	47312	+	;ID=3300001095.a:JGI12104J13512_1000126_43	NA
3300001095_3	3300001095.a:JGI12104J13512_1000126_44	43	STP	1	1	CGC1	3300001095.a:JGI12104J13512_1000126	47583	49355	-	DB=STP|ACT,STP|ACT,STP|ACT,STP|ACT;ID=3300001095.a:JGI12104J13512_1000126_44	DB=STP|ACT,STP|ACT,STP|ACT,STP|ACT;ID=3300001095.a:JGI12104J13512_1000126_44
3300001095_3	3300001095.a:JGI12104J13512_1000126_45	44	null	null	null	CGC1	3300001095.a:JGI12104J13512_1000126	49494	50702	-	;ID=3300001095.a:JGI12104J13512_1000126_45	NA
3300001095_3	3300001095.a:JGI12104J13512_1000126_46	45	STP	3	1	CGC1	3300001095.a:JGI12104J13512_1000126	50869	52167	-	DB=STP|ACT;ID=3300001095.a:JGI12104J13512_1000126_46	DB=STP|ACT;ID=3300001095.a:JGI12104J13512_1000126_46
3300001095_3	3300001095.a:JGI12104J13512_1000047_1	0	TC	0	null	CGC1	3300001095.a:JGI12104J13512_1000047	224	2317	+	DB=gnl|TC-DB|P76298|1.A.104.1.1;ID=3300001095.a:JGI12104J13512_1000047_1	DB=gnl|TC-DB|P76298|1.A.104.1.1;ID=3300001095.a:JGI12104J13512_1000047_1
3300001095_3	3300001095.a:JGI12104J13512_1000047_2	1	TC	2	0	CGC1	3300001095.a:JGI12104J13512_1000047	2401	3609	+	DB=gnl|TC-DB|P10121|3.A.5.1.1;ID=3300001095.a:JGI12104J13512_1000047_2	DB=gnl|TC-DB|P10121|3.A.5.1.1;ID=3300001095.a:JGI12104J13512_1000047_2
3300001095_3	3300001095.a:JGI12104J13512_1000047_3	2	null	null	null	CGC1	3300001095.a:JGI12104J13512_1000047	3617	4564	+	;ID=3300001095.a:JGI12104J13512_1000047_3	NA
3300001095_3	3300001095.a:JGI12104J13512_1000047_4	3	null	null	null	CGC1	3300001095.a:JGI12104J13512_1000047	4817	5062	+	;ID=3300001095.a:JGI12104J13512_1000047_4	NA
3300001095_3	3300001095.a:JGI12104J13512_1000047_5	4	STP	0	2	CGC1	3300001095.a:JGI12104J13512_1000047	5316	6098	+	DB=STP|Sigma70_r2,STP|Sigma70_r3,STP|Sigma70_r4;ID=3300001095.a:JGI12104J13512_1000047_5	DB=STP|Sigma70_r2,STP|Sigma70_r3,STP|Sigma70_r4;ID=3300001095.a:JGI12104J13512_1000047_5
3300001095_3	3300001095.a:JGI12104J13512_1000047_6	5	TC	0	0	CGC1	3300001095.a:JGI12104J13512_1000047	6663	10367	+	DB=gnl|TC-DB|Q6MR29|3.A.5.1.3;ID=3300001095.a:JGI12104J13512_1000047_6	DB=gnl|TC-DB|Q6MR29|3.A.5.1.3;ID=3300001095.a:JGI12104J13512_1000047_6
3300001095_3	3300001095.a:JGI12104J13512_1000047_7	6	CAZyme	2	0	CGC1	3300001095.a:JGI12104J13512_1000047	10489	11874	+	DB=GT30;ID=3300001095.a:JGI12104J13512_1000047_7	DB=GT30;ID=3300001095.a:JGI12104J13512_1000047_7
3300001095_3	3300001095.a:JGI12104J13512_1000047_8	7	null	null	null	CGC1	3300001095.a:JGI12104J13512_1000047	11899	12357	-	;ID=3300001095.a:JGI12104J13512_1000047_8	NA
3300001095_3	3300001095.a:JGI12104J13512_1000047_9	8	null	null	null	CGC1	3300001095.a:JGI12104J13512_1000047	12404	13045	-	;ID=3300001095.a:JGI12104J13512_1000047_9	NA
3300001095_3	3300001095.a:JGI12104J13512_1000047_10	9	TC	0	2	CGC1	3300001095.a:JGI12104J13512_1000047	13332	14453	-	DB=gnl|TC-DB|P0AFP9|3.A.1.105.15;ID=3300001095.a:JGI12104J13512_1000047_10	DB=gnl|TC-DB|P0AFP9|3.A.1.105.15;ID=3300001095.a:JGI12104J13512_1000047_10
3300001095_3	3300001095.a:JGI12104J13512_1000047_11	10	TC	0	0	CGC1	3300001095.a:JGI12104J13512_1000047	14463	15629	-	DB=gnl|TC-DB|C6EIY9|3.A.1.105.15;ID=3300001095.a:JGI12104J13512_1000047_11	DB=gnl|TC-DB|C6EIY9|3.A.1.105.15;ID=3300001095.a:JGI12104J13512_1000047_11
3300001095_3	3300001095.a:JGI12104J13512_1000047_12	11	TC	0	0	CGC1	3300001095.a:JGI12104J13512_1000047	15626	17386	-	DB=gnl|TC-DB|P0A9U1|3.A.1.105.15;ID=3300001095.a:JGI12104J13512_1000047_12	DB=gnl|TC-DB|P0A9U1|3.A.1.105.15;ID=3300001095.a:JGI12104J13512_1000047_12
3300001095_3	3300001095.a:JGI12104J13512_1000047_13	12	TC	0	0	CGC1	3300001095.a:JGI12104J13512_1000047	17383	18453	-	DB=gnl|TC-DB|Q4VWD0|3.A.1.105.4;ID=3300001095.a:JGI12104J13512_1000047_13	DB=gnl|TC-DB|Q4VWD0|3.A.1.105.4;ID=3300001095.a:JGI12104J13512_1000047_13
3300001095_3	3300001095.a:JGI12104J13512_1000047_14	13	STP	2	0	CGC1	3300001095.a:JGI12104J13512_1000047	18518	19204	-	DB=STP|TetR_N;ID=3300001095.a:JGI12104J13512_1000047_14	DB=STP|TetR_N;ID=3300001095.a:JGI12104J13512_1000047_14
3300001095_3	3300001095.a:JGI12104J13512_1000047_15	14	null	null	null	CGC1	3300001095.a:JGI12104J13512_1000047	19292	19453	+	;ID=3300001095.a:JGI12104J13512_1000047_15	NA
3300001095_3	3300001095.a:JGI12104J13512_1000047_16	15	null	null	null	CGC1	3300001095.a:JGI12104J13512_1000047	19432	21294	-	;ID=3300001095.a:JGI12104J13512_1000047_16	NA
3300001095_3	3300001095.a:JGI12104J13512_1000047_17	16	CAZyme	4	2	CGC1	3300001095.a:JGI12104J13512_1000047	21526	22995	-	DB=GH39;ID=3300001095.a:JGI12104J13512_1000047_17	DB=GH39;ID=3300001095.a:JGI12104J13512_1000047_17
3300001095_3	3300001095.a:JGI12104J13512_1000047_79	78	CAZyme	0	7	CGC2	3300001095.a:JGI12104J13512_1000047	91043	92281	+	DB=GH33;ID=3300001095.a:JGI12104J13512_1000047_79	DB=GH33;ID=3300001095.a:JGI12104J13512_1000047_79
3300001095_3	3300001095.a:JGI12104J13512_1000047_80	79	CAZyme	1	0	CGC2	3300001095.a:JGI12104J13512_1000047	92402	93892	-	DB=GT20;ID=3300001095.a:JGI12104J13512_1000047_80	DB=GT20;ID=3300001095.a:JGI12104J13512_1000047_80
3300001095_3	3300001095.a:JGI12104J13512_1000047_81	80	null	null	null	CGC2	3300001095.a:JGI12104J13512_1000047	93882	94685	-	;ID=3300001095.a:JGI12104J13512_1000047_81	NA
3300001095_3	3300001095.a:JGI12104J13512_1000047_82	81	CAZyme	3	1	CGC2	3300001095.a:JGI12104J13512_1000047	94673	95926	-	DB=GT4;ID=3300001095.a:JGI12104J13512_1000047_82	DB=GT4;ID=3300001095.a:JGI12104J13512_1000047_82
3300001095_3	3300001095.a:JGI12104J13512_1000338_19	18	CAZyme	0	3	CGC1	3300001095.a:JGI12104J13512_1000338	22675	23919	-	DB=GH109|GH0;ID=3300001095.a:JGI12104J13512_1000338_19	DB=GH109|GH0;ID=3300001095.a:JGI12104J13512_1000338_19
3300001095_3	3300001095.a:JGI12104J13512_1000338_20	19	CAZyme	1	0	CGC1	3300001095.a:JGI12104J13512_1000338	24095	24916	-	DB=CE0|CE1;ID=3300001095.a:JGI12104J13512_1000338_20	DB=CE0|CE1;ID=3300001095.a:JGI12104J13512_1000338_20
3300001095_3	3300001095.a:JGI12104J13512_1000338_21	20	null	null	null	CGC1	3300001095.a:JGI12104J13512_1000338	25243	25653	-	;ID=3300001095.a:JGI12104J13512_1000338_21	NA
3300001095_3	3300001095.a:JGI12104J13512_1000338_22	21	TC	0	1	CGC1	3300001095.a:JGI12104J13512_1000338	25963	26886	+	DB=gnl|TC-DB|Q46G03|9.B.104.1.2;ID=3300001095.a:JGI12104J13512_1000338_22	DB=gnl|TC-DB|Q46G03|9.B.104.1.2;ID=3300001095.a:JGI12104J13512_1000338_22
3300001095_3	3300001095.a:JGI12104J13512_1000338_23	22	STP	4	0	CGC1	3300001095.a:JGI12104J13512_1000338	27050	28042	+	DB=STP|SBP_bac_10;ID=3300001095.a:JGI12104J13512_1000338_23	DB=STP|SBP_bac_10;ID=3300001095.a:JGI12104J13512_1000338_23
3300001095_3	3300001095.a:JGI12104J13512_1000096_2	1	STP	1	null	CGC1	3300001095.a:JGI12104J13512_1000096	748	984	-	DB=STP|CsrA;ID=3300001095.a:JGI12104J13512_1000096_2	DB=STP|CsrA;ID=3300001095.a:JGI12104J13512_1000096_2
3300001095_3	3300001095.a:JGI12104J13512_1000096_3	2	null	null	null	CGC1	3300001095.a:JGI12104J13512_1000096	1343	2242	+	;ID=3300001095.a:JGI12104J13512_1000096_3	NA
3300001095_3	3300001095.a:JGI12104J13512_1000096_4	3	TC	0	1	CGC1	3300001095.a:JGI12104J13512_1000096	2557	3111	-	DB=gnl|TC-DB|Q74GA4|3.D.1.5.1;ID=3300001095.a:JGI12104J13512_1000096_4	DB=gnl|TC-DB|Q74GA4|3.D.1.5.1;ID=3300001095.a:JGI12104J13512_1000096_4
3300001095_3	3300001095.a:JGI12104J13512_1000096_5	4	TC	0	0	CGC1	3300001095.a:JGI12104J13512_1000096	3108	4877	-	DB=gnl|TC-DB|P15690|3.D.1.6.1;ID=3300001095.a:JGI12104J13512_1000096_5	DB=gnl|TC-DB|P15690|3.D.1.6.1;ID=3300001095.a:JGI12104J13512_1000096_5
3300001095_3	3300001095.a:JGI12104J13512_1000096_6	5	TC	2	0	CGC1	3300001095.a:JGI12104J13512_1000096	4961	7144	-	DB=gnl|TC-DB|Q74GA3|3.D.1.5.1;ID=3300001095.a:JGI12104J13512_1000096_6	DB=gnl|TC-DB|Q74GA3|3.D.1.5.1;ID=3300001095.a:JGI12104J13512_1000096_6
3300001095_3	3300001095.a:JGI12104J13512_1000096_7	6	null	null	null	CGC1	3300001095.a:JGI12104J13512_1000096	7582	8868	-	;ID=3300001095.a:JGI12104J13512_1000096_7	NA
3300001095_3	3300001095.a:JGI12104J13512_1000096_8	7	null	null	null	CGC1	3300001095.a:JGI12104J13512_1000096	8957	10414	-	;ID=3300001095.a:JGI12104J13512_1000096_8	NA
3300001095_3	3300001095.a:JGI12104J13512_1000096_9	8	CAZyme	6	2	CGC1	3300001095.a:JGI12104J13512_1000096	10656	12023	+	DB=GH0;ID=3300001095.a:JGI12104J13512_1000096_9	DB=GH0;ID=3300001095.a:JGI12104J13512_1000096_9
3300001095_3	3300001095.a:JGI12104J13512_1000096_33	32	STP	1	3	CGC2	3300001095.a:JGI12104J13512_1000096	43203	44294	-	DB=STP|SBP_bac_10;ID=3300001095.a:JGI12104J13512_1000096_33	DB=STP|SBP_bac_10;ID=3300001095.a:JGI12104J13512_1000096_33
3300001095_3	3300001095.a:JGI12104J13512_1000096_34	33	null	null	null	CGC2	3300001095.a:JGI12104J13512_1000096	44364	44780	-	;ID=3300001095.a:JGI12104J13512_1000096_34	NA
3300001095_3	3300001095.a:JGI12104J13512_1000096_35	34	STP	2	1	CGC2	3300001095.a:JGI12104J13512_1000096	44853	45860	-	DB=STP|SBP_bac_10;ID=3300001095.a:JGI12104J13512_1000096_35	DB=STP|SBP_bac_10;ID=3300001095.a:JGI12104J13512_1000096_35
3300001095_3	3300001095.a:JGI12104J13512_1000096_36	35	null	null	null	CGC2	3300001095.a:JGI12104J13512_1000096	46434	47390	-	;ID=3300001095.a:JGI12104J13512_1000096_36	NA
3300001095_3	3300001095.a:JGI12104J13512_1000096_37	36	null	null	null	CGC2	3300001095.a:JGI12104J13512_1000096	47656	48036	-	;ID=3300001095.a:JGI12104J13512_1000096_37	NA
3300001095_3	3300001095.a:JGI12104J13512_1000096_38	37	CAZyme	1	2	CGC2	3300001095.a:JGI12104J13512_1000096	48556	50427	+	DB=GH127;ID=3300001095.a:JGI12104J13512_1000096_38	DB=GH127;ID=3300001095.a:JGI12104J13512_1000096_38
3300001095_3	3300001095.a:JGI12104J13512_1000096_39	38	null	null	null	CGC2	3300001095.a:JGI12104J13512_1000096	50492	50707	-	;ID=3300001095.a:JGI12104J13512_1000096_39	NA
3300001095_3	3300001095.a:JGI12104J13512_1000096_40	39	CAZyme	3	1	CGC2	3300001095.a:JGI12104J13512_1000096	50712	51926	+	DB=PL38;ID=3300001095.a:JGI12104J13512_1000096_40	DB=PL38;ID=3300001095.a:JGI12104J13512_1000096_40
3300001095_3	3300001095.a:JGI12104J13512_1000096_52	51	TC	2	7	CGC3	3300001095.a:JGI12104J13512_1000096	70443	72242	+	DB=gnl|TC-DB|A3QE50|8.A.59.4.2;ID=3300001095.a:JGI12104J13512_1000096_52	DB=gnl|TC-DB|A3QE50|8.A.59.4.2;ID=3300001095.a:JGI12104J13512_1000096_52
3300001095_3	3300001095.a:JGI12104J13512_1000096_53	52	null	null	null	CGC3	3300001095.a:JGI12104J13512_1000096	72206	73480	-	;ID=3300001095.a:JGI12104J13512_1000096_53	NA
3300001095_3	3300001095.a:JGI12104J13512_1000096_54	53	null	null	null	CGC3	3300001095.a:JGI12104J13512_1000096	73637	74527	+	;ID=3300001095.a:JGI12104J13512_1000096_54	NA
3300001095_3	3300001095.a:JGI12104J13512_1000096_55	54	STP	1	2	CGC3	3300001095.a:JGI12104J13512_1000096	74846	75880	+	DB=STP|Pribosyltran;ID=3300001095.a:JGI12104J13512_1000096_55	DB=STP|Pribosyltran;ID=3300001095.a:JGI12104J13512_1000096_55
3300001095_3	3300001095.a:JGI12104J13512_1000096_56	55	null	null	null	CGC3	3300001095.a:JGI12104J13512_1000096	76085	79690	+	;ID=3300001095.a:JGI12104J13512_1000096_56	NA
3300001095_3	3300001095.a:JGI12104J13512_1000096_57	56	CAZyme	null	1	CGC3	3300001095.a:JGI12104J13512_1000096	79777	81591	+	DB=GH163;ID=3300001095.a:JGI12104J13512_1000096_57	DB=GH163;ID=3300001095.a:JGI12104J13512_1000096_57
3300001095_3	3300001095.a:JGI12104J13512_1000056_4	3	CAZyme	1	null	CGC1	3300001095.a:JGI12104J13512_1000056	1657	5007	+	DB=GH116;ID=3300001095.a:JGI12104J13512_1000056_4	DB=GH116;ID=3300001095.a:JGI12104J13512_1000056_4
3300001095_3	3300001095.a:JGI12104J13512_1000056_5	4	null	null	null	CGC1	3300001095.a:JGI12104J13512_1000056	5065	7539	+	;ID=3300001095.a:JGI12104J13512_1000056_5	NA
3300001095_3	3300001095.a:JGI12104J13512_1000056_6	5	TF	0	1	CGC1	3300001095.a:JGI12104J13512_1000056	7539	9911	+	DB=DBD-SUPERFAMILY|0040266;ID=3300001095.a:JGI12104J13512_1000056_6	DB=DBD-SUPERFAMILY|0040266;ID=3300001095.a:JGI12104J13512_1000056_6
3300001095_3	3300001095.a:JGI12104J13512_1000056_7	6	TC	8	0	CGC1	3300001095.a:JGI12104J13512_1000056	10099	11874	+	DB=gnl|TC-DB|Q93N33|2.A.21.9.2;ID=3300001095.a:JGI12104J13512_1000056_7	DB=gnl|TC-DB|Q93N33|2.A.21.9.2;ID=3300001095.a:JGI12104J13512_1000056_7
3300001095_3	3300001095.a:JGI12104J13512_1000056_25	24	TC	0	8	CGC2	3300001095.a:JGI12104J13512_1000056	31472	33880	+	DB=gnl|TC-DB|Q082R8|2.A.39.5.1;ID=3300001095.a:JGI12104J13512_1000056_25	DB=gnl|TC-DB|Q082R8|2.A.39.5.1;ID=3300001095.a:JGI12104J13512_1000056_25
3300001095_3	3300001095.a:JGI12104J13512_1000056_26	25	CAZyme	5	0	CGC2	3300001095.a:JGI12104J13512_1000056	33912	37145	+	DB=GH78|CBM67;ID=3300001095.a:JGI12104J13512_1000056_26	DB=GH78|CBM67;ID=3300001095.a:JGI12104J13512_1000056_26
3300001095_3	3300001095.a:JGI12104J13512_1000056_40	39	CAZyme	2	7	CGC3	3300001095.a:JGI12104J13512_1000056	56242	58098	-	DB=PL35;ID=3300001095.a:JGI12104J13512_1000056_40	DB=PL35;ID=3300001095.a:JGI12104J13512_1000056_40
3300001095_3	3300001095.a:JGI12104J13512_1000056_41	40	null	null	null	CGC3	3300001095.a:JGI12104J13512_1000056	58650	59135	+	;ID=3300001095.a:JGI12104J13512_1000056_41	NA
3300001095_3	3300001095.a:JGI12104J13512_1000056_42	41	null	null	null	CGC3	3300001095.a:JGI12104J13512_1000056	59467	59931	+	;ID=3300001095.a:JGI12104J13512_1000056_42	NA
3300001095_3	3300001095.a:JGI12104J13512_1000056_43	42	TC	0	2	CGC3	3300001095.a:JGI12104J13512_1000056	60044	62494	-	DB=gnl|TC-DB|Q53902|2.A.6.5.1;ID=3300001095.a:JGI12104J13512_1000056_43	DB=gnl|TC-DB|Q53902|2.A.6.5.1;ID=3300001095.a:JGI12104J13512_1000056_43
3300001095_3	3300001095.a:JGI12104J13512_1000056_44	43	STP	1	0	CGC3	3300001095.a:JGI12104J13512_1000056	62824	63240	-	DB=STP|Hemerythrin;ID=3300001095.a:JGI12104J13512_1000056_44	DB=STP|Hemerythrin;ID=3300001095.a:JGI12104J13512_1000056_44
3300001095_3	3300001095.a:JGI12104J13512_1000056_45	44	null	null	null	CGC3	3300001095.a:JGI12104J13512_1000056	63527	65083	+	;ID=3300001095.a:JGI12104J13512_1000056_45	NA
3300001095_3	3300001095.a:JGI12104J13512_1000056_46	45	STP	2	1	CGC3	3300001095.a:JGI12104J13512_1000056	65191	65571	-	DB=STP|Response_reg;ID=3300001095.a:JGI12104J13512_1000056_46	DB=STP|Response_reg;ID=3300001095.a:JGI12104J13512_1000056_46
3300001095_3	3300001095.a:JGI12104J13512_1000056_47	46	null	null	null	CGC3	3300001095.a:JGI12104J13512_1000056	66078	66371	+	;ID=3300001095.a:JGI12104J13512_1000056_47	NA
3300001095_3	3300001095.a:JGI12104J13512_1000056_48	47	null	null	null	CGC3	3300001095.a:JGI12104J13512_1000056	66450	66953	+	;ID=3300001095.a:JGI12104J13512_1000056_48	NA
3300001095_3	3300001095.a:JGI12104J13512_1000056_49	48	CAZyme	0	2	CGC3	3300001095.a:JGI12104J13512_1000056	67293	68636	+	DB=GH0;ID=3300001095.a:JGI12104J13512_1000056_49	DB=GH0;ID=3300001095.a:JGI12104J13512_1000056_49
3300001095_3	3300001095.a:JGI12104J13512_1000056_50	49	TF	5	0	CGC3	3300001095.a:JGI12104J13512_1000056	69194	69781	+	DB=DBD-Pfam|HTH_10;ID=3300001095.a:JGI12104J13512_1000056_50	DB=DBD-Pfam|HTH_10;ID=3300001095.a:JGI12104J13512_1000056_50
3300001095_3	3300001095.a:JGI12104J13512_1000056_56	55	STP	0	5	CGC4	3300001095.a:JGI12104J13512_1000056	73629	73859	-	DB=STP|CsrA;ID=3300001095.a:JGI12104J13512_1000056_56	DB=STP|CsrA;ID=3300001095.a:JGI12104J13512_1000056_56
3300001095_3	3300001095.a:JGI12104J13512_1000056_57	56	STP	0	0	CGC4	3300001095.a:JGI12104J13512_1000056	74315	74890	+	DB=STP|Fer4,STP|Fer4;ID=3300001095.a:JGI12104J13512_1000056_57	DB=STP|Fer4,STP|Fer4;ID=3300001095.a:JGI12104J13512_1000056_57
3300001095_3	3300001095.a:JGI12104J13512_1000056_58	57	TC	0	0	CGC4	3300001095.a:JGI12104J13512_1000056	75068	75709	+	DB=gnl|TC-DB|P29919|3.D.1.2.1;ID=3300001095.a:JGI12104J13512_1000056_58	DB=gnl|TC-DB|P29919|3.D.1.2.1;ID=3300001095.a:JGI12104J13512_1000056_58
3300001095_3	3300001095.a:JGI12104J13512_1000056_59	58	TC	0	0	CGC4	3300001095.a:JGI12104J13512_1000056	75706	76287	+	DB=gnl|TC-DB|Q74GA6|3.D.1.5.1;ID=3300001095.a:JGI12104J13512_1000056_59	DB=gnl|TC-DB|Q74GA6|3.D.1.5.1;ID=3300001095.a:JGI12104J13512_1000056_59
3300001095_3	3300001095.a:JGI12104J13512_1000056_60	59	TC	0	0	CGC4	3300001095.a:JGI12104J13512_1000056	76404	77618	+	DB=gnl|TC-DB|Q74GA5|3.D.1.5.1;ID=3300001095.a:JGI12104J13512_1000056_60	DB=gnl|TC-DB|Q74GA5|3.D.1.5.1;ID=3300001095.a:JGI12104J13512_1000056_60
3300001095_3	3300001095.a:JGI12104J13512_1000056_61	60	TC	0	0	CGC4	3300001095.a:JGI12104J13512_1000056	77684	78856	+	DB=gnl|TC-DB|Q746T2|3.D.1.5.1;ID=3300001095.a:JGI12104J13512_1000056_61	DB=gnl|TC-DB|Q746T2|3.D.1.5.1;ID=3300001095.a:JGI12104J13512_1000056_61
3300001095_3	3300001095.a:JGI12104J13512_1000056_62	61	TC	0	0	CGC4	3300001095.a:JGI12104J13512_1000056	78853	79488	+	DB=gnl|TC-DB|Q9P9F7|3.D.9.1.1;ID=3300001095.a:JGI12104J13512_1000056_62	DB=gnl|TC-DB|Q9P9F7|3.D.9.1.1;ID=3300001095.a:JGI12104J13512_1000056_62
3300001095_3	3300001095.a:JGI12104J13512_1000056_63	62	TC	0	0	CGC4	3300001095.a:JGI12104J13512_1000056	79532	79867	+	DB=gnl|TC-DB|P29923|3.D.1.2.1;ID=3300001095.a:JGI12104J13512_1000056_63	DB=gnl|TC-DB|P29923|3.D.1.2.1;ID=3300001095.a:JGI12104J13512_1000056_63
3300001095_3	3300001095.a:JGI12104J13512_1000056_64	63	TC	0	0	CGC4	3300001095.a:JGI12104J13512_1000056	79867	82191	+	DB=gnl|TC-DB|P29924|3.D.1.2.1;ID=3300001095.a:JGI12104J13512_1000056_64	DB=gnl|TC-DB|P29924|3.D.1.2.1;ID=3300001095.a:JGI12104J13512_1000056_64
3300001095_3	3300001095.a:JGI12104J13512_1000056_65	64	TC	0	0	CGC4	3300001095.a:JGI12104J13512_1000056	82266	84059	+	DB=gnl|TC-DB|P29925|3.D.1.2.1;ID=3300001095.a:JGI12104J13512_1000056_65	DB=gnl|TC-DB|P29925|3.D.1.2.1;ID=3300001095.a:JGI12104J13512_1000056_65
3300001095_3	3300001095.a:JGI12104J13512_1000056_66	65	TC	2	0	CGC4	3300001095.a:JGI12104J13512_1000056	84112	85680	+	DB=gnl|TC-DB|P0AFF0|3.D.1.1.1;ID=3300001095.a:JGI12104J13512_1000056_66	DB=gnl|TC-DB|P0AFF0|3.D.1.1.1;ID=3300001095.a:JGI12104J13512_1000056_66
3300001095_3	3300001095.a:JGI12104J13512_1000056_67	66	null	null	null	CGC4	3300001095.a:JGI12104J13512_1000056	85690	86190	+	;ID=3300001095.a:JGI12104J13512_1000056_67	NA
3300001095_3	3300001095.a:JGI12104J13512_1000056_68	67	null	null	null	CGC4	3300001095.a:JGI12104J13512_1000056	86220	87041	+	;ID=3300001095.a:JGI12104J13512_1000056_68	NA
3300001095_3	3300001095.a:JGI12104J13512_1000056_69	68	STP	2	2	CGC4	3300001095.a:JGI12104J13512_1000056	87204	89111	+	DB=STP|HATPase_c;ID=3300001095.a:JGI12104J13512_1000056_69	DB=STP|HATPase_c;ID=3300001095.a:JGI12104J13512_1000056_69
3300001095_3	3300001095.a:JGI12104J13512_1000056_70	69	null	null	null	CGC4	3300001095.a:JGI12104J13512_1000056	89269	92073	+	;ID=3300001095.a:JGI12104J13512_1000056_70	NA
3300001095_3	3300001095.a:JGI12104J13512_1000056_71	70	null	null	null	CGC4	3300001095.a:JGI12104J13512_1000056	92406	93728	-	;ID=3300001095.a:JGI12104J13512_1000056_71	NA
3300001095_3	3300001095.a:JGI12104J13512_1000056_72	71	CAZyme	5	2	CGC4	3300001095.a:JGI12104J13512_1000056	94135	96570	-	DB=PL15;ID=3300001095.a:JGI12104J13512_1000056_72	DB=PL15;ID=3300001095.a:JGI12104J13512_1000056_72
3300001095_3	3300001095.a:JGI12104J13512_1000679_11	10	CAZyme	0	4	CGC1	3300001095.a:JGI12104J13512_1000679	13963	17664	-	DB=GH106;ID=3300001095.a:JGI12104J13512_1000679_11	DB=GH106;ID=3300001095.a:JGI12104J13512_1000679_11
3300001095_3	3300001095.a:JGI12104J13512_1000679_12	11	CAZyme	0	0	CGC1	3300001095.a:JGI12104J13512_1000679	17761	20592	-	DB=GH33;ID=3300001095.a:JGI12104J13512_1000679_12	DB=GH33;ID=3300001095.a:JGI12104J13512_1000679_12
3300001095_3	3300001095.a:JGI12104J13512_1000679_13	12	STP	1	0	CGC1	3300001095.a:JGI12104J13512_1000679	21126	21860	+	DB=STP|TetR_N;ID=3300001095.a:JGI12104J13512_1000679_13	DB=STP|TetR_N;ID=3300001095.a:JGI12104J13512_1000679_13
3300001095_3	3300001095.a:JGI12104J13512_1000679_14	13	null	null	null	CGC1	3300001095.a:JGI12104J13512_1000679	21966	23384	+	;ID=3300001095.a:JGI12104J13512_1000679_14	NA
3300001095_3	3300001095.a:JGI12104J13512_1000679_15	14	TC	0	1	CGC1	3300001095.a:JGI12104J13512_1000679	23381	26908	+	DB=gnl|TC-DB|A6P7H3|2.A.6.2.30;ID=3300001095.a:JGI12104J13512_1000679_15	DB=gnl|TC-DB|A6P7H3|2.A.6.2.30;ID=3300001095.a:JGI12104J13512_1000679_15
3300001095_3	3300001095.a:JGI12104J13512_1000679_16	15	STP	0	0	CGC1	3300001095.a:JGI12104J13512_1000679	27229	28251	+	DB=STP|SIS;ID=3300001095.a:JGI12104J13512_1000679_16	DB=STP|SIS;ID=3300001095.a:JGI12104J13512_1000679_16
3300001095_3	3300001095.a:JGI12104J13512_1000679_17	16	CAZyme	null	0	CGC1	3300001095.a:JGI12104J13512_1000679	28410	29231	+	DB=CE14;ID=3300001095.a:JGI12104J13512_1000679_17	DB=CE14;ID=3300001095.a:JGI12104J13512_1000679_17
3300001095_3	3300001095.a:JGI12104J13512_1000092_7	6	STP	2	null	CGC1	3300001095.a:JGI12104J13512_1000092	7358	7720	-	DB=STP|AraC_binding;ID=3300001095.a:JGI12104J13512_1000092_7	DB=STP|AraC_binding;ID=3300001095.a:JGI12104J13512_1000092_7
3300001095_3	3300001095.a:JGI12104J13512_1000092_8	7	null	null	null	CGC1	3300001095.a:JGI12104J13512_1000092	8019	8483	+	;ID=3300001095.a:JGI12104J13512_1000092_8	NA
3300001095_3	3300001095.a:JGI12104J13512_1000092_9	8	null	null	null	CGC1	3300001095.a:JGI12104J13512_1000092	8493	8993	+	;ID=3300001095.a:JGI12104J13512_1000092_9	NA
3300001095_3	3300001095.a:JGI12104J13512_1000092_10	9	STP	0	2	CGC1	3300001095.a:JGI12104J13512_1000092	9083	11038	+	DB=STP|B12-binding;ID=3300001095.a:JGI12104J13512_1000092_10	DB=STP|B12-binding;ID=3300001095.a:JGI12104J13512_1000092_10
3300001095_3	3300001095.a:JGI12104J13512_1000092_11	10	CAZyme	2	0	CGC1	3300001095.a:JGI12104J13512_1000092	11015	12316	-	DB=GH28;ID=3300001095.a:JGI12104J13512_1000092_11	DB=GH28;ID=3300001095.a:JGI12104J13512_1000092_11
3300001095_3	3300001095.a:JGI12104J13512_1000092_12	11	null	null	null	CGC1	3300001095.a:JGI12104J13512_1000092	12502	13989	+	;ID=3300001095.a:JGI12104J13512_1000092_12	NA
3300001095_3	3300001095.a:JGI12104J13512_1000092_13	12	null	null	null	CGC1	3300001095.a:JGI12104J13512_1000092	14450	15211	-	;ID=3300001095.a:JGI12104J13512_1000092_13	NA
3300001095_3	3300001095.a:JGI12104J13512_1000092_14	13	STP	9	2	CGC1	3300001095.a:JGI12104J13512_1000092	17233	17805	+	DB=STP|Sigma70_r2,STP|Sigma70_r4_2;ID=3300001095.a:JGI12104J13512_1000092_14	DB=STP|Sigma70_r2,STP|Sigma70_r4_2;ID=3300001095.a:JGI12104J13512_1000092_14
3300001095_3	3300001095.a:JGI12104J13512_1000092_46	45	TF	1	5	CGC2	3300001095.a:JGI12104J13512_1000092	65329	65910	+	DB=DBD-SUPERFAMILY|0043707;ID=3300001095.a:JGI12104J13512_1000092_46	DB=DBD-SUPERFAMILY|0043707;ID=3300001095.a:JGI12104J13512_1000092_46
3300001095_3	3300001095.a:JGI12104J13512_1000092_47	46	null	null	null	CGC2	3300001095.a:JGI12104J13512_1000092	66301	67731	+	;ID=3300001095.a:JGI12104J13512_1000092_47	NA
3300001095_3	3300001095.a:JGI12104J13512_1000092_48	47	CAZyme	1	1	CGC2	3300001095.a:JGI12104J13512_1000092	67745	68719	+	DB=GH43|GH43_18;ID=3300001095.a:JGI12104J13512_1000092_48	DB=GH43|GH43_18;ID=3300001095.a:JGI12104J13512_1000092_48
3300001095_3	3300001095.a:JGI12104J13512_1000092_49	48	null	null	null	CGC2	3300001095.a:JGI12104J13512_1000092	68808	69146	-	;ID=3300001095.a:JGI12104J13512_1000092_49	NA
3300001095_3	3300001095.a:JGI12104J13512_1000092_50	49	STP	2	1	CGC2	3300001095.a:JGI12104J13512_1000092	69602	71047	-	DB=STP|PAS,STP|HATPase_c;ID=3300001095.a:JGI12104J13512_1000092_50	DB=STP|PAS,STP|HATPase_c;ID=3300001095.a:JGI12104J13512_1000092_50
3300001095_3	3300001095.a:JGI12104J13512_1000092_51	50	null	null	null	CGC2	3300001095.a:JGI12104J13512_1000092	71494	72807	+	;ID=3300001095.a:JGI12104J13512_1000092_51	NA
3300001095_3	3300001095.a:JGI12104J13512_1000092_52	51	null	null	null	CGC2	3300001095.a:JGI12104J13512_1000092	72932	73504	+	;ID=3300001095.a:JGI12104J13512_1000092_52	NA
3300001095_3	3300001095.a:JGI12104J13512_1000092_53	52	STP	0	2	CGC2	3300001095.a:JGI12104J13512_1000092	73734	74708	+	DB=STP|SBP_bac_10;ID=3300001095.a:JGI12104J13512_1000092_53	DB=STP|SBP_bac_10;ID=3300001095.a:JGI12104J13512_1000092_53
3300001095_3	3300001095.a:JGI12104J13512_1000092_54	53	STP	0	0	CGC2	3300001095.a:JGI12104J13512_1000092	74880	76076	-	DB=STP|Response_reg,STP|CbiA;ID=3300001095.a:JGI12104J13512_1000092_54	DB=STP|Response_reg,STP|CbiA;ID=3300001095.a:JGI12104J13512_1000092_54
3300001095_3	3300001095.a:JGI12104J13512_1000092_55	54	TC	2	0	CGC2	3300001095.a:JGI12104J13512_1000092	76358	78088	-	DB=gnl|TC-DB|Q9L717|3.A.7.18.1;ID=3300001095.a:JGI12104J13512_1000092_55	DB=gnl|TC-DB|Q9L717|3.A.7.18.1;ID=3300001095.a:JGI12104J13512_1000092_55
3300001095_3	3300001095.a:JGI12104J13512_1000092_56	55	null	null	null	CGC2	3300001095.a:JGI12104J13512_1000092	78241	79344	-	;ID=3300001095.a:JGI12104J13512_1000092_56	NA
3300001095_3	3300001095.a:JGI12104J13512_1000092_57	56	null	null	null	CGC2	3300001095.a:JGI12104J13512_1000092	79392	79916	-	;ID=3300001095.a:JGI12104J13512_1000092_57	NA
3300001095_3	3300001095.a:JGI12104J13512_1000092_58	57	TC	3	2	CGC2	3300001095.a:JGI12104J13512_1000092	79952	80530	-	DB=gnl|TC-DB|K8DX14|1.A.54.5.1;ID=3300001095.a:JGI12104J13512_1000092_58	DB=gnl|TC-DB|K8DX14|1.A.54.5.1;ID=3300001095.a:JGI12104J13512_1000092_58
3300001095_3	3300001095.a:JGI12104J13512_1000010_33	32	CAZyme	0	6	CGC1	3300001095.a:JGI12104J13512_1000010	46997	49396	-	DB=CBM66|GH51;ID=3300001095.a:JGI12104J13512_1000010_33	DB=CBM66|GH51;ID=3300001095.a:JGI12104J13512_1000010_33
3300001095_3	3300001095.a:JGI12104J13512_1000010_34	33	TC	2	0	CGC1	3300001095.a:JGI12104J13512_1000010	49576	51528	-	DB=gnl|TC-DB|Q8AAV7|2.A.21.3.19;ID=3300001095.a:JGI12104J13512_1000010_34	DB=gnl|TC-DB|Q8AAV7|2.A.21.3.19;ID=3300001095.a:JGI12104J13512_1000010_34
3300001095_3	3300001095.a:JGI12104J13512_1000010_35	34	null	null	null	CGC1	3300001095.a:JGI12104J13512_1000010	51592	53088	-	;ID=3300001095.a:JGI12104J13512_1000010_35	NA
3300001095_3	3300001095.a:JGI12104J13512_1000010_36	35	null	null	null	CGC1	3300001095.a:JGI12104J13512_1000010	53121	53828	-	;ID=3300001095.a:JGI12104J13512_1000010_36	NA
3300001095_3	3300001095.a:JGI12104J13512_1000010_37	36	TF	6	2	CGC1	3300001095.a:JGI12104J13512_1000010	54103	55338	+	DB=DBD-Pfam|HTH_AraC,DBD-Pfam|HTH_AraC,DBD-SUPERFAMILY|0036286,DBD-SUPERFAMILY|0035607;ID=3300001095.a:JGI12104J13512_1000010_37	DB=DBD-Pfam|HTH_AraC,DBD-Pfam|HTH_AraC,DBD-SUPERFAMILY|0036286,DBD-SUPERFAMILY|0035607;ID=3300001095.a:JGI12104J13512_1000010_37
3300001095_3	3300001095.a:JGI12104J13512_1000010_76	75	CAZyme	2	9	CGC2	3300001095.a:JGI12104J13512_1000010	98853	99728	+	DB=CE11;ID=3300001095.a:JGI12104J13512_1000010_76	DB=CE11;ID=3300001095.a:JGI12104J13512_1000010_76
3300001095_3	3300001095.a:JGI12104J13512_1000010_77	76	null	null	null	CGC2	3300001095.a:JGI12104J13512_1000010	99784	100866	+	;ID=3300001095.a:JGI12104J13512_1000010_77	NA
3300001095_3	3300001095.a:JGI12104J13512_1000010_78	77	null	null	null	CGC2	3300001095.a:JGI12104J13512_1000010	101221	101817	+	;ID=3300001095.a:JGI12104J13512_1000010_78	NA
3300001095_3	3300001095.a:JGI12104J13512_1000010_79	78	TC	0	2	CGC2	3300001095.a:JGI12104J13512_1000010	102161	103516	+	DB=gnl|TC-DB|B2GH49|9.B.160.1.10;ID=3300001095.a:JGI12104J13512_1000010_79	DB=gnl|TC-DB|B2GH49|9.B.160.1.10;ID=3300001095.a:JGI12104J13512_1000010_79
3300001095_3	3300001095.a:JGI12104J13512_1000010_80	79	CAZyme	2	0	CGC2	3300001095.a:JGI12104J13512_1000010	103742	105310	-	DB=GH13;ID=3300001095.a:JGI12104J13512_1000010_80	DB=GH13;ID=3300001095.a:JGI12104J13512_1000010_80
3300001095_3	3300001095.a:JGI12104J13512_1000010_81	80	null	null	null	CGC2	3300001095.a:JGI12104J13512_1000010	105584	106417	+	;ID=3300001095.a:JGI12104J13512_1000010_81	NA
3300001095_3	3300001095.a:JGI12104J13512_1000010_82	81	null	null	null	CGC2	3300001095.a:JGI12104J13512_1000010	106429	107346	+	;ID=3300001095.a:JGI12104J13512_1000010_82	NA
3300001095_3	3300001095.a:JGI12104J13512_1000010_83	82	TC	2	2	CGC2	3300001095.a:JGI12104J13512_1000010	107529	108206	+	DB=gnl|TC-DB|P75957|3.A.1.125.1;ID=3300001095.a:JGI12104J13512_1000010_83	DB=gnl|TC-DB|P75957|3.A.1.125.1;ID=3300001095.a:JGI12104J13512_1000010_83
3300001095_3	3300001095.a:JGI12104J13512_1000010_84	83	null	null	null	CGC2	3300001095.a:JGI12104J13512_1000010	108220	111660	+	;ID=3300001095.a:JGI12104J13512_1000010_84	NA
3300001095_3	3300001095.a:JGI12104J13512_1000010_85	84	null	null	null	CGC2	3300001095.a:JGI12104J13512_1000010	111663	112439	-	;ID=3300001095.a:JGI12104J13512_1000010_85	NA
3300001095_3	3300001095.a:JGI12104J13512_1000010_86	85	STP	0	2	CGC2	3300001095.a:JGI12104J13512_1000010	112713	113180	+	DB=STP|CBS,STP|CBS;ID=3300001095.a:JGI12104J13512_1000010_86	DB=STP|CBS,STP|CBS;ID=3300001095.a:JGI12104J13512_1000010_86
3300001095_3	3300001095.a:JGI12104J13512_1000010_87	86	CAZyme	0	0	CGC2	3300001095.a:JGI12104J13512_1000010	113194	114495	-	DB=CE15;ID=3300001095.a:JGI12104J13512_1000010_87	DB=CE15;ID=3300001095.a:JGI12104J13512_1000010_87
3300001095_3	3300001095.a:JGI12104J13512_1000010_88	87	TC	0	0	CGC2	3300001095.a:JGI12104J13512_1000010	114940	116793	-	DB=gnl|TC-DB|Q9K7H7|2.A.47.4.5;ID=3300001095.a:JGI12104J13512_1000010_88	DB=gnl|TC-DB|Q9K7H7|2.A.47.4.5;ID=3300001095.a:JGI12104J13512_1000010_88
3300001095_3	3300001095.a:JGI12104J13512_1000010_89	88	CAZyme	8	0	CGC2	3300001095.a:JGI12104J13512_1000010	117431	119050	+	DB=GH77;ID=3300001095.a:JGI12104J13512_1000010_89	DB=GH77;ID=3300001095.a:JGI12104J13512_1000010_89
3300001095_3	3300001095.a:JGI12104J13512_1000010_98	97	STP	1	8	CGC3	3300001095.a:JGI12104J13512_1000010	127162	128460	-	DB=STP|TPR_2;ID=3300001095.a:JGI12104J13512_1000010_98	DB=STP|TPR_2;ID=3300001095.a:JGI12104J13512_1000010_98
3300001095_3	3300001095.a:JGI12104J13512_1000010_99	98	null	null	null	CGC3	3300001095.a:JGI12104J13512_1000010	128595	129188	-	;ID=3300001095.a:JGI12104J13512_1000010_99	NA
3300001095_3	3300001095.a:JGI12104J13512_1000010_100	99	TC	2	1	CGC3	3300001095.a:JGI12104J13512_1000010	129524	131452	+	DB=gnl|TC-DB|P10408|3.A.5.1.1;ID=3300001095.a:JGI12104J13512_1000010_100	DB=gnl|TC-DB|P10408|3.A.5.1.1;ID=3300001095.a:JGI12104J13512_1000010_100
3300001095_3	3300001095.a:JGI12104J13512_1000010_101	100	null	null	null	CGC3	3300001095.a:JGI12104J13512_1000010	131773	133071	-	;ID=3300001095.a:JGI12104J13512_1000010_101	NA
3300001095_3	3300001095.a:JGI12104J13512_1000010_102	101	null	null	null	CGC3	3300001095.a:JGI12104J13512_1000010	133137	134570	-	;ID=3300001095.a:JGI12104J13512_1000010_102	NA
3300001095_3	3300001095.a:JGI12104J13512_1000010_103	102	STP	1	2	CGC3	3300001095.a:JGI12104J13512_1000010	134679	136043	-	DB=STP|Aminotran_1_2;ID=3300001095.a:JGI12104J13512_1000010_103	DB=STP|Aminotran_1_2;ID=3300001095.a:JGI12104J13512_1000010_103
3300001095_3	3300001095.a:JGI12104J13512_1000010_104	103	null	null	null	CGC3	3300001095.a:JGI12104J13512_1000010	136137	137480	-	;ID=3300001095.a:JGI12104J13512_1000010_104	NA
3300001095_3	3300001095.a:JGI12104J13512_1000010_105	104	CAZyme	1	1	CGC3	3300001095.a:JGI12104J13512_1000010	138053	139552	+	DB=GH140;ID=3300001095.a:JGI12104J13512_1000010_105	DB=GH140;ID=3300001095.a:JGI12104J13512_1000010_105
3300001095_3	3300001095.a:JGI12104J13512_1000010_106	105	null	null	null	CGC3	3300001095.a:JGI12104J13512_1000010	139594	141057	-	;ID=3300001095.a:JGI12104J13512_1000010_106	NA
3300001095_3	3300001095.a:JGI12104J13512_1000010_107	106	STP	1	1	CGC3	3300001095.a:JGI12104J13512_1000010	141077	141490	-	DB=STP|Glyoxalase;ID=3300001095.a:JGI12104J13512_1000010_107	DB=STP|Glyoxalase;ID=3300001095.a:JGI12104J13512_1000010_107
3300001095_3	3300001095.a:JGI12104J13512_1000010_108	107	null	null	null	CGC3	3300001095.a:JGI12104J13512_1000010	141487	142545	-	;ID=3300001095.a:JGI12104J13512_1000010_108	NA
3300001095_3	3300001095.a:JGI12104J13512_1000010_109	108	TC	3	1	CGC3	3300001095.a:JGI12104J13512_1000010	142647	144017	-	DB=gnl|TC-DB|Q9BYT1|2.A.1.14.21;ID=3300001095.a:JGI12104J13512_1000010_109	DB=gnl|TC-DB|Q9BYT1|2.A.1.14.21;ID=3300001095.a:JGI12104J13512_1000010_109
3300001095_3	3300001095.a:JGI12104J13512_1000399_22	21	CAZyme	0	5	CGC1	3300001095.a:JGI12104J13512_1000399	20975	22282	+	DB=GH109;ID=3300001095.a:JGI12104J13512_1000399_22	DB=GH109;ID=3300001095.a:JGI12104J13512_1000399_22
3300001095_3	3300001095.a:JGI12104J13512_1000399_23	22	CAZyme	1	0	CGC1	3300001095.a:JGI12104J13512_1000399	22305	23729	+	DB=GH5;ID=3300001095.a:JGI12104J13512_1000399_23	DB=GH5;ID=3300001095.a:JGI12104J13512_1000399_23
3300001095_3	3300001095.a:JGI12104J13512_1000399_24	23	null	null	null	CGC1	3300001095.a:JGI12104J13512_1000399	23932	25299	+	;ID=3300001095.a:JGI12104J13512_1000399_24	NA
3300001095_3	3300001095.a:JGI12104J13512_1000399_25	24	STP	1	1	CGC1	3300001095.a:JGI12104J13512_1000399	25306	26196	+	DB=STP|TPR_2;ID=3300001095.a:JGI12104J13512_1000399_25	DB=STP|TPR_2;ID=3300001095.a:JGI12104J13512_1000399_25
3300001095_3	3300001095.a:JGI12104J13512_1000399_26	25	null	null	null	CGC1	3300001095.a:JGI12104J13512_1000399	26350	27531	-	;ID=3300001095.a:JGI12104J13512_1000399_26	NA
3300001095_3	3300001095.a:JGI12104J13512_1000399_27	26	TC	0	1	CGC1	3300001095.a:JGI12104J13512_1000399	27524	28408	-	DB=gnl|TC-DB|Q0SFA1|3.A.1.27.4;ID=3300001095.a:JGI12104J13512_1000399_27	DB=gnl|TC-DB|Q0SFA1|3.A.1.27.4;ID=3300001095.a:JGI12104J13512_1000399_27
3300001095_3	3300001095.a:JGI12104J13512_1000399_28	27	TC	1	0	CGC1	3300001095.a:JGI12104J13512_1000399	28449	29327	-	DB=gnl|TC-DB|P64606|3.A.1.27.3;ID=3300001095.a:JGI12104J13512_1000399_28	DB=gnl|TC-DB|P64606|3.A.1.27.3;ID=3300001095.a:JGI12104J13512_1000399_28
3300001095_3	3300001095.a:JGI12104J13512_1000399_29	28	null	null	null	CGC1	3300001095.a:JGI12104J13512_1000399	29640	30650	-	;ID=3300001095.a:JGI12104J13512_1000399_29	NA
3300001095_3	3300001095.a:JGI12104J13512_1000399_30	29	CAZyme	2	1	CGC1	3300001095.a:JGI12104J13512_1000399	31070	32443	+	DB=GH0;ID=3300001095.a:JGI12104J13512_1000399_30	DB=GH0;ID=3300001095.a:JGI12104J13512_1000399_30
3300001095_3	3300001095.a:JGI12104J13512_1000399_31	30	null	null	null	CGC1	3300001095.a:JGI12104J13512_1000399	32587	34005	-	;ID=3300001095.a:JGI12104J13512_1000399_31	NA
3300001095_3	3300001095.a:JGI12104J13512_1000399_32	31	null	null	null	CGC1	3300001095.a:JGI12104J13512_1000399	34218	35309	+	;ID=3300001095.a:JGI12104J13512_1000399_32	NA
3300001095_3	3300001095.a:JGI12104J13512_1000399_33	32	STP	null	2	CGC1	3300001095.a:JGI12104J13512_1000399	35335	36633	-	DB=STP|Aminotran_1_2;ID=3300001095.a:JGI12104J13512_1000399_33	DB=STP|Aminotran_1_2;ID=3300001095.a:JGI12104J13512_1000399_33
3300001095_3	3300001095.a:JGI12104J13512_1000089_45	44	CAZyme	1	10	CGC1	3300001095.a:JGI12104J13512_1000089	56925	58610	-	DB=CBM32|GH26|CBM35;ID=3300001095.a:JGI12104J13512_1000089_45	DB=CBM32|GH26|CBM35;ID=3300001095.a:JGI12104J13512_1000089_45
3300001095_3	3300001095.a:JGI12104J13512_1000089_46	45	null	null	null	CGC1	3300001095.a:JGI12104J13512_1000089	59016	61292	-	;ID=3300001095.a:JGI12104J13512_1000089_46	NA
3300001095_3	3300001095.a:JGI12104J13512_1000089_47	46	CAZyme	4	1	CGC1	3300001095.a:JGI12104J13512_1000089	61623	62636	+	DB=GH43_5;ID=3300001095.a:JGI12104J13512_1000089_47	DB=GH43_5;ID=3300001095.a:JGI12104J13512_1000089_47
3300001095_3	3300001095.a:JGI12104J13512_1000463_20	19	CAZyme	2	10	CGC1	3300001095.a:JGI12104J13512_1000463	28093	29250	-	DB=GH5;ID=3300001095.a:JGI12104J13512_1000463_20	DB=GH5;ID=3300001095.a:JGI12104J13512_1000463_20
3300001095_3	3300001095.a:JGI12104J13512_1000463_21	20	null	null	null	CGC1	3300001095.a:JGI12104J13512_1000463	29504	30388	-	;ID=3300001095.a:JGI12104J13512_1000463_21	NA
3300001095_3	3300001095.a:JGI12104J13512_1000463_22	21	null	null	null	CGC1	3300001095.a:JGI12104J13512_1000463	30549	30767	+	;ID=3300001095.a:JGI12104J13512_1000463_22	NA
3300001095_3	3300001095.a:JGI12104J13512_1000463_23	22	STP	1	2	CGC1	3300001095.a:JGI12104J13512_1000463	31327	32082	+	DB=STP|TPR_2,STP|TPR_1;ID=3300001095.a:JGI12104J13512_1000463_23	DB=STP|TPR_2,STP|TPR_1;ID=3300001095.a:JGI12104J13512_1000463_23
3300001095_3	3300001095.a:JGI12104J13512_1000463_24	23	null	null	null	CGC1	3300001095.a:JGI12104J13512_1000463	32234	33574	+	;ID=3300001095.a:JGI12104J13512_1000463_24	NA
3300001095_3	3300001095.a:JGI12104J13512_1000463_25	24	STP	null	1	CGC1	3300001095.a:JGI12104J13512_1000463	33759	34256	-	DB=STP|NUDIX;ID=3300001095.a:JGI12104J13512_1000463_25	DB=STP|NUDIX;ID=3300001095.a:JGI12104J13512_1000463_25
3300001095_3	3300001095.a:JGI12104J13512_1001574_2	1	CAZyme	1	null	CGC1	3300001095.a:JGI12104J13512_1001574	728	1660	-	DB=GT2|GT2_Glycos_transf_2;ID=3300001095.a:JGI12104J13512_1001574_2	DB=GT2|GT2_Glycos_transf_2;ID=3300001095.a:JGI12104J13512_1001574_2
3300001095_3	3300001095.a:JGI12104J13512_1001574_3	2	null	null	null	CGC1	3300001095.a:JGI12104J13512_1001574	1650	2429	-	;ID=3300001095.a:JGI12104J13512_1001574_3	NA
3300001095_3	3300001095.a:JGI12104J13512_1001574_4	3	STP	5	1	CGC1	3300001095.a:JGI12104J13512_1001574	2448	3587	-	DB=STP|Aminotran_1_2;ID=3300001095.a:JGI12104J13512_1001574_4	DB=STP|Aminotran_1_2;ID=3300001095.a:JGI12104J13512_1001574_4
3300001095_3	3300001095.a:JGI12104J13512_1001574_10	9	CAZyme	1	5	CGC2	3300001095.a:JGI12104J13512_1001574	8310	9449	-	DB=GT4;ID=3300001095.a:JGI12104J13512_1001574_10	DB=GT4;ID=3300001095.a:JGI12104J13512_1001574_10
3300001095_3	3300001095.a:JGI12104J13512_1001574_11	10	null	null	null	CGC2	3300001095.a:JGI12104J13512_1001574	9433	10482	-	;ID=3300001095.a:JGI12104J13512_1001574_11	NA
3300001095_3	3300001095.a:JGI12104J13512_1001574_12	11	CAZyme	1	1	CGC2	3300001095.a:JGI12104J13512_1001574	10489	11277	-	DB=GT2|GT2_Glycos_transf_2;ID=3300001095.a:JGI12104J13512_1001574_12	DB=GT2|GT2_Glycos_transf_2;ID=3300001095.a:JGI12104J13512_1001574_12
3300001095_3	3300001095.a:JGI12104J13512_1001574_13	12	null	null	null	CGC2	3300001095.a:JGI12104J13512_1001574	11312	11659	-	;ID=3300001095.a:JGI12104J13512_1001574_13	NA
3300001095_3	3300001095.a:JGI12104J13512_1001574_14	13	CAZyme	null	1	CGC2	3300001095.a:JGI12104J13512_1001574	11656	12357	-	DB=GT2|GT2_Glycos_transf_2;ID=3300001095.a:JGI12104J13512_1001574_14	DB=GT2|GT2_Glycos_transf_2;ID=3300001095.a:JGI12104J13512_1001574_14
3300001095_3	3300001095.a:JGI12104J13512_1000070_48	47	CAZyme	0	13	CGC1	3300001095.a:JGI12104J13512_1000070	63772	64806	+	DB=GT9;ID=3300001095.a:JGI12104J13512_1000070_48	DB=GT9;ID=3300001095.a:JGI12104J13512_1000070_48
3300001095_3	3300001095.a:JGI12104J13512_1000070_49	48	TF	2	0	CGC1	3300001095.a:JGI12104J13512_1000070	64879	65346	-	DB=DBD-SUPERFAMILY|0044030;ID=3300001095.a:JGI12104J13512_1000070_49	DB=DBD-SUPERFAMILY|0044030;ID=3300001095.a:JGI12104J13512_1000070_49
3300001095_3	3300001095.a:JGI12104J13512_1000070_50	49	null	null	null	CGC1	3300001095.a:JGI12104J13512_1000070	65398	66462	-	;ID=3300001095.a:JGI12104J13512_1000070_50	NA
3300001095_3	3300001095.a:JGI12104J13512_1000070_51	50	null	null	null	CGC1	3300001095.a:JGI12104J13512_1000070	66780	67562	+	;ID=3300001095.a:JGI12104J13512_1000070_51	NA
3300001095_3	3300001095.a:JGI12104J13512_1000070_52	51	TC	2	2	CGC1	3300001095.a:JGI12104J13512_1000070	67891	68511	+	DB=gnl|TC-DB|Q1DA07|2.A.1.15.16;ID=3300001095.a:JGI12104J13512_1000070_52	DB=gnl|TC-DB|Q1DA07|2.A.1.15.16;ID=3300001095.a:JGI12104J13512_1000070_52
3300001095_3	3300001095.a:JGI12104J13512_1000070_53	52	null	null	null	CGC1	3300001095.a:JGI12104J13512_1000070	68605	69627	+	;ID=3300001095.a:JGI12104J13512_1000070_53	NA
3300001095_3	3300001095.a:JGI12104J13512_1000070_54	53	null	null	null	CGC1	3300001095.a:JGI12104J13512_1000070	69794	70804	-	;ID=3300001095.a:JGI12104J13512_1000070_54	NA
3300001095_3	3300001095.a:JGI12104J13512_1000070_55	54	CAZyme	2	2	CGC1	3300001095.a:JGI12104J13512_1000070	71037	71759	+	DB=GT2|GT2_Glycos_transf_2;ID=3300001095.a:JGI12104J13512_1000070_55	DB=GT2|GT2_Glycos_transf_2;ID=3300001095.a:JGI12104J13512_1000070_55
3300001095_3	3300001095.a:JGI12104J13512_1000070_56	55	null	null	null	CGC1	3300001095.a:JGI12104J13512_1000070	71770	73428	+	;ID=3300001095.a:JGI12104J13512_1000070_56	NA
3300001095_3	3300001095.a:JGI12104J13512_1000070_57	56	null	null	null	CGC1	3300001095.a:JGI12104J13512_1000070	73568	74872	+	;ID=3300001095.a:JGI12104J13512_1000070_57	NA
3300001095_3	3300001095.a:JGI12104J13512_1000070_58	57	TC	0	2	CGC1	3300001095.a:JGI12104J13512_1000070	74965	76068	+	DB=gnl|TC-DB|P27125|2.A.7.6.1;ID=3300001095.a:JGI12104J13512_1000070_58	DB=gnl|TC-DB|P27125|2.A.7.6.1;ID=3300001095.a:JGI12104J13512_1000070_58
3300001095_3	3300001095.a:JGI12104J13512_1000070_59	58	CAZyme	7	0	CGC1	3300001095.a:JGI12104J13512_1000070	76203	78389	+	DB=GH148;ID=3300001095.a:JGI12104J13512_1000070_59	DB=GH148;ID=3300001095.a:JGI12104J13512_1000070_59
3300001095_3	3300001095.a:JGI12104J13512_1000011_6	5	STP	2	null	CGC1	3300001095.a:JGI12104J13512_1000011	4863	6944	-	DB=STP|HATPase_c;ID=3300001095.a:JGI12104J13512_1000011_6	DB=STP|HATPase_c;ID=3300001095.a:JGI12104J13512_1000011_6
3300001095_3	3300001095.a:JGI12104J13512_1000011_7	6	null	null	null	CGC1	3300001095.a:JGI12104J13512_1000011	7233	7583	+	;ID=3300001095.a:JGI12104J13512_1000011_7	NA
3300001095_3	3300001095.a:JGI12104J13512_1000011_8	7	null	null	null	CGC1	3300001095.a:JGI12104J13512_1000011	7646	8020	+	;ID=3300001095.a:JGI12104J13512_1000011_8	NA
3300001095_3	3300001095.a:JGI12104J13512_1000011_9	8	STP	0	2	CGC1	3300001095.a:JGI12104J13512_1000011	8115	9887	-	DB=STP|Fer4;ID=3300001095.a:JGI12104J13512_1000011_9	DB=STP|Fer4;ID=3300001095.a:JGI12104J13512_1000011_9
3300001095_3	3300001095.a:JGI12104J13512_1000011_10	9	TC	0	0	CGC1	3300001095.a:JGI12104J13512_1000011	9968	13135	-	DB=gnl|TC-DB|Q74GA3|3.D.1.5.1;ID=3300001095.a:JGI12104J13512_1000011_10	DB=gnl|TC-DB|Q74GA3|3.D.1.5.1;ID=3300001095.a:JGI12104J13512_1000011_10
3300001095_3	3300001095.a:JGI12104J13512_1000011_11	10	TC	1	0	CGC1	3300001095.a:JGI12104J13512_1000011	13234	14058	-	DB=gnl|TC-DB|Q74GA4|3.D.1.5.1;ID=3300001095.a:JGI12104J13512_1000011_11	DB=gnl|TC-DB|Q74GA4|3.D.1.5.1;ID=3300001095.a:JGI12104J13512_1000011_11
3300001095_3	3300001095.a:JGI12104J13512_1000011_12	11	null	null	null	CGC1	3300001095.a:JGI12104J13512_1000011	14123	15511	+	;ID=3300001095.a:JGI12104J13512_1000011_12	NA
3300001095_3	3300001095.a:JGI12104J13512_1000011_13	12	STP	0	1	CGC1	3300001095.a:JGI12104J13512_1000011	15541	16047	-	DB=STP|CheC;ID=3300001095.a:JGI12104J13512_1000011_13	DB=STP|CheC;ID=3300001095.a:JGI12104J13512_1000011_13
3300001095_3	3300001095.a:JGI12104J13512_1000011_14	13	CAZyme	1	0	CGC1	3300001095.a:JGI12104J13512_1000011	16630	17718	+	DB=GT9;ID=3300001095.a:JGI12104J13512_1000011_14	DB=GT9;ID=3300001095.a:JGI12104J13512_1000011_14
3300001095_3	3300001095.a:JGI12104J13512_1000011_15	14	null	null	null	CGC1	3300001095.a:JGI12104J13512_1000011	17708	18586	+	;ID=3300001095.a:JGI12104J13512_1000011_15	NA
3300001095_3	3300001095.a:JGI12104J13512_1000011_16	15	TC	4	1	CGC1	3300001095.a:JGI12104J13512_1000011	19144	20505	+	DB=gnl|TC-DB|Q3B2E7|1.B.70.1.10;ID=3300001095.a:JGI12104J13512_1000011_16	DB=gnl|TC-DB|Q3B2E7|1.B.70.1.10;ID=3300001095.a:JGI12104J13512_1000011_16
3300001095_3	3300001095.a:JGI12104J13512_1000011_66	65	CAZyme	1	10	CGC2	3300001095.a:JGI12104J13512_1000011	83864	85549	-	DB=CBM32|GH26|CBM35;ID=3300001095.a:JGI12104J13512_1000011_66	DB=CBM32|GH26|CBM35;ID=3300001095.a:JGI12104J13512_1000011_66
3300001095_3	3300001095.a:JGI12104J13512_1000011_67	66	null	null	null	CGC2	3300001095.a:JGI12104J13512_1000011	85955	88231	-	;ID=3300001095.a:JGI12104J13512_1000011_67	NA
3300001095_3	3300001095.a:JGI12104J13512_1000011_68	67	CAZyme	4	1	CGC2	3300001095.a:JGI12104J13512_1000011	88562	89575	+	DB=GH43_5;ID=3300001095.a:JGI12104J13512_1000011_68	DB=GH43_5;ID=3300001095.a:JGI12104J13512_1000011_68
3300001095_3	3300001095.a:JGI12104J13512_1000011_126	125	STP	0	3	CGC3	3300001095.a:JGI12104J13512_1000011	157799	159172	+	DB=STP|Aminotran_1_2;ID=3300001095.a:JGI12104J13512_1000011_126	DB=STP|Aminotran_1_2;ID=3300001095.a:JGI12104J13512_1000011_126
3300001095_3	3300001095.a:JGI12104J13512_1000011_127	126	CAZyme	4	0	CGC3	3300001095.a:JGI12104J13512_1000011	159508	161466	-	DB=GH123|GH0;ID=3300001095.a:JGI12104J13512_1000011_127	DB=GH123|GH0;ID=3300001095.a:JGI12104J13512_1000011_127
3300001095_3	3300001095.a:JGI12104J13512_1000001_4	3	CAZyme	2	null	CGC1	3300001095.a:JGI12104J13512_1000001	3272	4570	-	DB=GT4;ID=3300001095.a:JGI12104J13512_1000001_4	DB=GT4;ID=3300001095.a:JGI12104J13512_1000001_4
3300001095_3	3300001095.a:JGI12104J13512_1000001_5	4	null	null	null	CGC1	3300001095.a:JGI12104J13512_1000001	4587	5591	-	;ID=3300001095.a:JGI12104J13512_1000001_5	NA
3300001095_3	3300001095.a:JGI12104J13512_1000001_6	5	null	null	null	CGC1	3300001095.a:JGI12104J13512_1000001	5618	7705	-	;ID=3300001095.a:JGI12104J13512_1000001_6	NA
3300001095_3	3300001095.a:JGI12104J13512_1000001_7	6	CAZyme	1	2	CGC1	3300001095.a:JGI12104J13512_1000001	7716	8954	-	DB=GT4;ID=3300001095.a:JGI12104J13512_1000001_7	DB=GT4;ID=3300001095.a:JGI12104J13512_1000001_7
3300001095_3	3300001095.a:JGI12104J13512_1000001_8	7	null	null	null	CGC1	3300001095.a:JGI12104J13512_1000001	8956	10086	-	;ID=3300001095.a:JGI12104J13512_1000001_8	NA
3300001095_3	3300001095.a:JGI12104J13512_1000001_9	8	STP	0	1	CGC1	3300001095.a:JGI12104J13512_1000001	10083	11105	-	DB=STP|Nitroreductase,STP|Nitroreductase;ID=3300001095.a:JGI12104J13512_1000001_9	DB=STP|Nitroreductase,STP|Nitroreductase;ID=3300001095.a:JGI12104J13512_1000001_9
3300001095_3	3300001095.a:JGI12104J13512_1000001_10	9	TC	0	0	CGC1	3300001095.a:JGI12104J13512_1000001	11109	12395	-	DB=gnl|TC-DB|P72884|3.A.1.103.5;ID=3300001095.a:JGI12104J13512_1000001_10	DB=gnl|TC-DB|P72884|3.A.1.103.5;ID=3300001095.a:JGI12104J13512_1000001_10
3300001095_3	3300001095.a:JGI12104J13512_1000001_11	10	TC	1	0	CGC1	3300001095.a:JGI12104J13512_1000001	12635	13690	-	DB=gnl|TC-DB|P72880|3.A.1.103.5;ID=3300001095.a:JGI12104J13512_1000001_11	DB=gnl|TC-DB|P72880|3.A.1.103.5;ID=3300001095.a:JGI12104J13512_1000001_11
3300001095_3	3300001095.a:JGI12104J13512_1000001_12	11	null	null	null	CGC1	3300001095.a:JGI12104J13512_1000001	13748	14539	-	;ID=3300001095.a:JGI12104J13512_1000001_12	NA
3300001095_3	3300001095.a:JGI12104J13512_1000001_13	12	TC	1	1	CGC1	3300001095.a:JGI12104J13512_1000001	14536	16227	-	DB=gnl|TC-DB|Q7UQ81|9.B.146.1.1;ID=3300001095.a:JGI12104J13512_1000001_13	DB=gnl|TC-DB|Q7UQ81|9.B.146.1.1;ID=3300001095.a:JGI12104J13512_1000001_13
3300001095_3	3300001095.a:JGI12104J13512_1000001_14	13	null	null	null	CGC1	3300001095.a:JGI12104J13512_1000001	16309	16440	-	;ID=3300001095.a:JGI12104J13512_1000001_14	NA
3300001095_3	3300001095.a:JGI12104J13512_1000001_15	14	TC	8	1	CGC1	3300001095.a:JGI12104J13512_1000001	16488	18785	-	DB=gnl|TC-DB|K9YXY1|8.A.3.1.2;ID=3300001095.a:JGI12104J13512_1000001_15	DB=gnl|TC-DB|K9YXY1|8.A.3.1.2;ID=3300001095.a:JGI12104J13512_1000001_15
3300001095_3	3300001095.a:JGI12104J13512_1000001_24	23	STP	2	8	CGC2	3300001095.a:JGI12104J13512_1000001	27649	28008	+	DB=STP|NTP_transf_2;ID=3300001095.a:JGI12104J13512_1000001_24	DB=STP|NTP_transf_2;ID=3300001095.a:JGI12104J13512_1000001_24
3300001095_3	3300001095.a:JGI12104J13512_1000001_25	24	null	null	null	CGC2	3300001095.a:JGI12104J13512_1000001	29245	30168	-	;ID=3300001095.a:JGI12104J13512_1000001_25	NA
3300001095_3	3300001095.a:JGI12104J13512_1000001_26	25	null	null	null	CGC2	3300001095.a:JGI12104J13512_1000001	30965	32185	+	;ID=3300001095.a:JGI12104J13512_1000001_26	NA
3300001095_3	3300001095.a:JGI12104J13512_1000001_27	26	CAZyme	1	2	CGC2	3300001095.a:JGI12104J13512_1000001	32200	33651	-	DB=GH140;ID=3300001095.a:JGI12104J13512_1000001_27	DB=GH140;ID=3300001095.a:JGI12104J13512_1000001_27
3300001095_3	3300001095.a:JGI12104J13512_1000001_28	27	null	null	null	CGC2	3300001095.a:JGI12104J13512_1000001	33760	34017	-	;ID=3300001095.a:JGI12104J13512_1000001_28	NA
3300001095_3	3300001095.a:JGI12104J13512_1000001_29	28	CAZyme	3	1	CGC2	3300001095.a:JGI12104J13512_1000001	34566	36671	+	DB=CE0|CE15;ID=3300001095.a:JGI12104J13512_1000001_29	DB=CE0|CE15;ID=3300001095.a:JGI12104J13512_1000001_29
3300001095_3	3300001095.a:JGI12104J13512_1000001_142	141	CAZyme	1	17	CGC3	3300001095.a:JGI12104J13512_1000001	208288	209475	-	DB=GT4;ID=3300001095.a:JGI12104J13512_1000001_142	DB=GT4;ID=3300001095.a:JGI12104J13512_1000001_142
3300001095_3	3300001095.a:JGI12104J13512_1000001_143	142	null	null	null	CGC3	3300001095.a:JGI12104J13512_1000001	209866	210537	+	;ID=3300001095.a:JGI12104J13512_1000001_143	NA
3300001095_3	3300001095.a:JGI12104J13512_1000001_144	143	STP	2	1	CGC3	3300001095.a:JGI12104J13512_1000001	210563	212080	+	DB=STP|Pkinase;ID=3300001095.a:JGI12104J13512_1000001_144	DB=STP|Pkinase;ID=3300001095.a:JGI12104J13512_1000001_144
3300001095_3	3300001095.a:JGI12104J13512_1000001_145	144	null	null	null	CGC3	3300001095.a:JGI12104J13512_1000001	212349	213119	+	;ID=3300001095.a:JGI12104J13512_1000001_145	NA
3300001095_3	3300001095.a:JGI12104J13512_1000001_146	145	null	null	null	CGC3	3300001095.a:JGI12104J13512_1000001	213161	213733	-	;ID=3300001095.a:JGI12104J13512_1000001_146	NA
3300001095_3	3300001095.a:JGI12104J13512_1000001_147	146	STP	7	2	CGC3	3300001095.a:JGI12104J13512_1000001	214083	215240	+	DB=STP|TPR_1,STP|TPR_2,STP|TPR_2;ID=3300001095.a:JGI12104J13512_1000001_147	DB=STP|TPR_1,STP|TPR_2,STP|TPR_2;ID=3300001095.a:JGI12104J13512_1000001_147
3300001095_3	3300001095.a:JGI12104J13512_1000001_180	179	STP	1	4	CGC4	3300001095.a:JGI12104J13512_1000001	251521	252549	+	DB=STP|TPR_2,STP|TPR_1,STP|TPR_1,STP|TPR_1,STP|TPR_1;ID=3300001095.a:JGI12104J13512_1000001_180	DB=STP|TPR_2,STP|TPR_1,STP|TPR_1,STP|TPR_1,STP|TPR_1;ID=3300001095.a:JGI12104J13512_1000001_180
3300001095_3	3300001095.a:JGI12104J13512_1000001_181	180	null	null	null	CGC4	3300001095.a:JGI12104J13512_1000001	252572	253381	-	;ID=3300001095.a:JGI12104J13512_1000001_181	NA
3300001095_3	3300001095.a:JGI12104J13512_1000001_182	181	CAZyme	3	1	CGC4	3300001095.a:JGI12104J13512_1000001	253827	256220	-	DB=CBM32|CBM51|GH95|CBM13;ID=3300001095.a:JGI12104J13512_1000001_182	DB=CBM32|CBM51|GH95|CBM13;ID=3300001095.a:JGI12104J13512_1000001_182
3300001095_3	3300001095.a:JGI12104J13512_1000001_192	191	CAZyme	0	5	CGC5	3300001095.a:JGI12104J13512_1000001	269478	271619	+	DB=GH50;ID=3300001095.a:JGI12104J13512_1000001_192	DB=GH50;ID=3300001095.a:JGI12104J13512_1000001_192
3300001095_3	3300001095.a:JGI12104J13512_1000001_193	192	TC	1	0	CGC5	3300001095.a:JGI12104J13512_1000001	271784	273067	-	DB=gnl|TC-DB|B2GH49|9.B.160.1.10;ID=3300001095.a:JGI12104J13512_1000001_193	DB=gnl|TC-DB|B2GH49|9.B.160.1.10;ID=3300001095.a:JGI12104J13512_1000001_193
3300001095_3	3300001095.a:JGI12104J13512_1000001_194	193	null	null	null	CGC5	3300001095.a:JGI12104J13512_1000001	273876	274619	+	;ID=3300001095.a:JGI12104J13512_1000001_194	NA
3300001095_3	3300001095.a:JGI12104J13512_1000001_195	194	CAZyme	2	1	CGC5	3300001095.a:JGI12104J13512_1000001	274666	276858	-	DB=GH57;ID=3300001095.a:JGI12104J13512_1000001_195	DB=GH57;ID=3300001095.a:JGI12104J13512_1000001_195
3300001095_3	3300001095.a:JGI12104J13512_1000001_196	195	null	null	null	CGC5	3300001095.a:JGI12104J13512_1000001	277089	278210	-	;ID=3300001095.a:JGI12104J13512_1000001_196	NA
3300001095_3	3300001095.a:JGI12104J13512_1000001_197	196	null	null	null	CGC5	3300001095.a:JGI12104J13512_1000001	278330	279517	+	;ID=3300001095.a:JGI12104J13512_1000001_197	NA
3300001095_3	3300001095.a:JGI12104J13512_1000001_198	197	TC	4	2	CGC5	3300001095.a:JGI12104J13512_1000001	279772	281031	+	DB=gnl|TC-DB|O59010|2.A.23.1.5;ID=3300001095.a:JGI12104J13512_1000001_198	DB=gnl|TC-DB|O59010|2.A.23.1.5;ID=3300001095.a:JGI12104J13512_1000001_198
3300001095_3	3300001095.a:JGI12104J13512_1000001_212	211	CAZyme	0	8	CGC6	3300001095.a:JGI12104J13512_1000001	298134	299489	+	DB=GH145;ID=3300001095.a:JGI12104J13512_1000001_212	DB=GH145;ID=3300001095.a:JGI12104J13512_1000001_212
3300001095_3	3300001095.a:JGI12104J13512_1000001_213	212	CAZyme	4	0	CGC6	3300001095.a:JGI12104J13512_1000001	299620	300678	-	DB=GT2|GT2_Glycos_transf_2;ID=3300001095.a:JGI12104J13512_1000001_213	DB=GT2|GT2_Glycos_transf_2;ID=3300001095.a:JGI12104J13512_1000001_213
3300001095_3	3300001095.a:JGI12104J13512_1000115_6	5	CAZyme	0	3	CGC1	3300001095.a:JGI12104J13512_1000115	12135	13118	-	DB=GT2|GT2_Glycos_transf_2;ID=3300001095.a:JGI12104J13512_1000115_6	DB=GT2|GT2_Glycos_transf_2;ID=3300001095.a:JGI12104J13512_1000115_6
3300001095_3	3300001095.a:JGI12104J13512_1000115_7	6	TC	11	0	CGC1	3300001095.a:JGI12104J13512_1000115	13115	14227	-	DB=gnl|TC-DB|A6C196|9.B.102.7.11;ID=3300001095.a:JGI12104J13512_1000115_7	DB=gnl|TC-DB|A6C196|9.B.102.7.11;ID=3300001095.a:JGI12104J13512_1000115_7
3300001095_3	3300001095.a:JGI12104J13512_1000115_24	23	STP	2	3	CGC2	3300001095.a:JGI12104J13512_1000115	34449	34910	-	DB=STP|Response_reg;ID=3300001095.a:JGI12104J13512_1000115_24	DB=STP|Response_reg;ID=3300001095.a:JGI12104J13512_1000115_24
3300001095_3	3300001095.a:JGI12104J13512_1000115_25	24	null	null	null	CGC2	3300001095.a:JGI12104J13512_1000115	35122	35406	+	;ID=3300001095.a:JGI12104J13512_1000115_25	NA
3300001095_3	3300001095.a:JGI12104J13512_1000115_26	25	null	null	null	CGC2	3300001095.a:JGI12104J13512_1000115	35479	35823	+	;ID=3300001095.a:JGI12104J13512_1000115_26	NA
3300001095_3	3300001095.a:JGI12104J13512_1000115_27	26	STP	0	2	CGC2	3300001095.a:JGI12104J13512_1000115	35885	37075	+	DB=STP|Aminotran_1_2;ID=3300001095.a:JGI12104J13512_1000115_27	DB=STP|Aminotran_1_2;ID=3300001095.a:JGI12104J13512_1000115_27
3300001095_3	3300001095.a:JGI12104J13512_1000115_28	27	CAZyme	2	0	CGC2	3300001095.a:JGI12104J13512_1000115	37281	40655	+	DB=GH38|GH0;ID=3300001095.a:JGI12104J13512_1000115_28	DB=GH38|GH0;ID=3300001095.a:JGI12104J13512_1000115_28
3300001095_3	3300001095.a:JGI12104J13512_1000115_29	28	null	null	null	CGC2	3300001095.a:JGI12104J13512_1000115	40725	41429	-	;ID=3300001095.a:JGI12104J13512_1000115_29	NA
3300001095_3	3300001095.a:JGI12104J13512_1000115_30	29	null	null	null	CGC2	3300001095.a:JGI12104J13512_1000115	41878	43365	+	;ID=3300001095.a:JGI12104J13512_1000115_30	NA
3300001095_3	3300001095.a:JGI12104J13512_1000115_31	30	TF	1	2	CGC2	3300001095.a:JGI12104J13512_1000115	43595	44047	-	DB=DBD-SUPERFAMILY|0044030;ID=3300001095.a:JGI12104J13512_1000115_31	DB=DBD-SUPERFAMILY|0044030;ID=3300001095.a:JGI12104J13512_1000115_31
3300001095_3	3300001095.a:JGI12104J13512_1000115_32	31	null	null	null	CGC2	3300001095.a:JGI12104J13512_1000115	44938	46959	+	;ID=3300001095.a:JGI12104J13512_1000115_32	NA
3300001095_3	3300001095.a:JGI12104J13512_1000115_33	32	STP	3	1	CGC2	3300001095.a:JGI12104J13512_1000115	47200	48639	+	DB=STP|PALP;ID=3300001095.a:JGI12104J13512_1000115_33	DB=STP|PALP;ID=3300001095.a:JGI12104J13512_1000115_33
3300001095_3	3300001095.a:JGI12104J13512_1001374_5	4	CAZyme	1	3	CGC1	3300001095.a:JGI12104J13512_1001374	3488	5407	+	DB=GH51;ID=3300001095.a:JGI12104J13512_1001374_5	DB=GH51;ID=3300001095.a:JGI12104J13512_1001374_5
3300001095_3	3300001095.a:JGI12104J13512_1001374_6	5	null	null	null	CGC1	3300001095.a:JGI12104J13512_1001374	5513	6502	-	;ID=3300001095.a:JGI12104J13512_1001374_6	NA
3300001095_3	3300001095.a:JGI12104J13512_1001374_7	6	STP	2	1	CGC1	3300001095.a:JGI12104J13512_1001374	6566	7528	-	DB=STP|PfkB;ID=3300001095.a:JGI12104J13512_1001374_7	DB=STP|PfkB;ID=3300001095.a:JGI12104J13512_1001374_7
3300001095_3	3300001095.a:JGI12104J13512_1001374_8	7	null	null	null	CGC1	3300001095.a:JGI12104J13512_1001374	7770	8402	-	;ID=3300001095.a:JGI12104J13512_1001374_8	NA
3300001095_3	3300001095.a:JGI12104J13512_1001374_9	8	null	null	null	CGC1	3300001095.a:JGI12104J13512_1001374	8611	9078	-	;ID=3300001095.a:JGI12104J13512_1001374_9	NA
3300001095_3	3300001095.a:JGI12104J13512_1001374_10	9	STP	1	2	CGC1	3300001095.a:JGI12104J13512_1001374	9184	12501	-	DB=STP|SBP_bac_10;ID=3300001095.a:JGI12104J13512_1001374_10	DB=STP|SBP_bac_10;ID=3300001095.a:JGI12104J13512_1001374_10
3300001095_3	3300001095.a:JGI12104J13512_1001374_11	10	null	null	null	CGC1	3300001095.a:JGI12104J13512_1001374	12931	14277	+	;ID=3300001095.a:JGI12104J13512_1001374_11	NA
3300001095_3	3300001095.a:JGI12104J13512_1001374_12	11	STP	null	1	CGC1	3300001095.a:JGI12104J13512_1001374	14342	15394	+	DB=STP|Aminotran_1_2;ID=3300001095.a:JGI12104J13512_1001374_12	DB=STP|Aminotran_1_2;ID=3300001095.a:JGI12104J13512_1001374_12
3300001095_3	3300001095.a:JGI12104J13512_1000161_39	38	TC	1	11	CGC1	3300001095.a:JGI12104J13512_1000161	49656	50999	+	DB=gnl|TC-DB|P0AGI8|2.A.38.1.1;ID=3300001095.a:JGI12104J13512_1000161_39	DB=gnl|TC-DB|P0AGI8|2.A.38.1.1;ID=3300001095.a:JGI12104J13512_1000161_39
3300001095_3	3300001095.a:JGI12104J13512_1000161_40	39	null	null	null	CGC1	3300001095.a:JGI12104J13512_1000161	51497	51814	-	;ID=3300001095.a:JGI12104J13512_1000161_40	NA
3300001095_3	3300001095.a:JGI12104J13512_1000161_41	40	STP	1	1	CGC1	3300001095.a:JGI12104J13512_1000161	51836	52879	-	DB=STP|SBP_bac_10;ID=3300001095.a:JGI12104J13512_1000161_41	DB=STP|SBP_bac_10;ID=3300001095.a:JGI12104J13512_1000161_41
3300001095_3	3300001095.a:JGI12104J13512_1000161_42	41	null	null	null	CGC1	3300001095.a:JGI12104J13512_1000161	53313	55769	-	;ID=3300001095.a:JGI12104J13512_1000161_42	NA
3300001095_3	3300001095.a:JGI12104J13512_1000161_43	42	CAZyme	1	1	CGC1	3300001095.a:JGI12104J13512_1000161	55847	58075	-	DB=GH0|GH55;ID=3300001095.a:JGI12104J13512_1000161_43	DB=GH0|GH55;ID=3300001095.a:JGI12104J13512_1000161_43
3300001095_3	3300001095.a:JGI12104J13512_1000161_44	43	null	null	null	CGC1	3300001095.a:JGI12104J13512_1000161	58380	59486	-	;ID=3300001095.a:JGI12104J13512_1000161_44	NA
3300001095_3	3300001095.a:JGI12104J13512_1000161_45	44	STP	2	1	CGC1	3300001095.a:JGI12104J13512_1000161	60096	60965	+	DB=STP|SBP_bac_10;ID=3300001095.a:JGI12104J13512_1000161_45	DB=STP|SBP_bac_10;ID=3300001095.a:JGI12104J13512_1000161_45
3300001095_3	3300001095.a:JGI12104J13512_1000161_46	45	null	null	null	CGC1	3300001095.a:JGI12104J13512_1000161	61036	61929	+	;ID=3300001095.a:JGI12104J13512_1000161_46	NA
3300001095_3	3300001095.a:JGI12104J13512_1000161_47	46	null	null	null	CGC1	3300001095.a:JGI12104J13512_1000161	62033	62233	+	;ID=3300001095.a:JGI12104J13512_1000161_47	NA
3300001095_3	3300001095.a:JGI12104J13512_1000161_48	47	STP	4	2	CGC1	3300001095.a:JGI12104J13512_1000161	63072	63275	+	DB=STP|Sigma70_r4;ID=3300001095.a:JGI12104J13512_1000161_48	DB=STP|Sigma70_r4;ID=3300001095.a:JGI12104J13512_1000161_48
3300001095_3	3300001095.a:JGI12104J13512_1000189_3	2	STP	2	null	CGC1	3300001095.a:JGI12104J13512_1000189	2323	2862	-	DB=STP|ACT;ID=3300001095.a:JGI12104J13512_1000189_3	DB=STP|ACT;ID=3300001095.a:JGI12104J13512_1000189_3
3300001095_3	3300001095.a:JGI12104J13512_1000189_4	3	null	null	null	CGC1	3300001095.a:JGI12104J13512_1000189	3311	4129	+	;ID=3300001095.a:JGI12104J13512_1000189_4	NA
3300001095_3	3300001095.a:JGI12104J13512_1000189_5	4	null	null	null	CGC1	3300001095.a:JGI12104J13512_1000189	4181	6769	-	;ID=3300001095.a:JGI12104J13512_1000189_5	NA
3300001095_3	3300001095.a:JGI12104J13512_1000189_6	5	TC	1	2	CGC1	3300001095.a:JGI12104J13512_1000189	7117	9852	-	DB=gnl|TC-DB|Q9HY55|4.A.2.1.17;ID=3300001095.a:JGI12104J13512_1000189_6	DB=gnl|TC-DB|Q9HY55|4.A.2.1.17;ID=3300001095.a:JGI12104J13512_1000189_6
3300001095_3	3300001095.a:JGI12104J13512_1000189_7	6	null	null	null	CGC1	3300001095.a:JGI12104J13512_1000189	10110	10298	+	;ID=3300001095.a:JGI12104J13512_1000189_7	NA
3300001095_3	3300001095.a:JGI12104J13512_1000189_8	7	TC	2	1	CGC1	3300001095.a:JGI12104J13512_1000189	10344	10997	+	DB=gnl|TC-DB|A1U2M7|9.B.2.1.12;ID=3300001095.a:JGI12104J13512_1000189_8	DB=gnl|TC-DB|A1U2M7|9.B.2.1.12;ID=3300001095.a:JGI12104J13512_1000189_8
3300001095_3	3300001095.a:JGI12104J13512_1000189_9	8	null	null	null	CGC1	3300001095.a:JGI12104J13512_1000189	11454	14750	+	;ID=3300001095.a:JGI12104J13512_1000189_9	NA
3300001095_3	3300001095.a:JGI12104J13512_1000189_10	9	null	null	null	CGC1	3300001095.a:JGI12104J13512_1000189	14867	16306	-	;ID=3300001095.a:JGI12104J13512_1000189_10	NA
3300001095_3	3300001095.a:JGI12104J13512_1000189_11	10	CAZyme	1	2	CGC1	3300001095.a:JGI12104J13512_1000189	16490	17878	-	DB=GH0;ID=3300001095.a:JGI12104J13512_1000189_11	DB=GH0;ID=3300001095.a:JGI12104J13512_1000189_11
3300001095_3	3300001095.a:JGI12104J13512_1000189_12	11	null	null	null	CGC1	3300001095.a:JGI12104J13512_1000189	18289	18798	-	;ID=3300001095.a:JGI12104J13512_1000189_12	NA
3300001095_3	3300001095.a:JGI12104J13512_1000189_13	12	CAZyme	5	1	CGC1	3300001095.a:JGI12104J13512_1000189	19067	20839	+	DB=CBM35|PL11_1|PL11;ID=3300001095.a:JGI12104J13512_1000189_13	DB=CBM35|PL11_1|PL11;ID=3300001095.a:JGI12104J13512_1000189_13
3300001095_3	3300001095.a:JGI12104J13512_1000189_19	18	CAZyme	2	5	CGC2	3300001095.a:JGI12104J13512_1000189	25661	27148	-	DB=GT5;ID=3300001095.a:JGI12104J13512_1000189_19	DB=GT5;ID=3300001095.a:JGI12104J13512_1000189_19
3300001095_3	3300001095.a:JGI12104J13512_1000189_20	19	null	null	null	CGC2	3300001095.a:JGI12104J13512_1000189	28197	30806	+	;ID=3300001095.a:JGI12104J13512_1000189_20	NA
3300001095_3	3300001095.a:JGI12104J13512_1000189_21	20	null	null	null	CGC2	3300001095.a:JGI12104J13512_1000189	31108	32109	+	;ID=3300001095.a:JGI12104J13512_1000189_21	NA
3300001095_3	3300001095.a:JGI12104J13512_1000189_22	21	TC	0	2	CGC2	3300001095.a:JGI12104J13512_1000189	32122	33615	+	DB=gnl|TC-DB|Q9X051|3.A.1.2.19;ID=3300001095.a:JGI12104J13512_1000189_22	DB=gnl|TC-DB|Q9X051|3.A.1.2.19;ID=3300001095.a:JGI12104J13512_1000189_22
3300001095_3	3300001095.a:JGI12104J13512_1000189_23	22	TC	0	0	CGC2	3300001095.a:JGI12104J13512_1000189	33729	34733	+	DB=gnl|TC-DB|Q92WK1|3.A.1.2.11;ID=3300001095.a:JGI12104J13512_1000189_23	DB=gnl|TC-DB|Q92WK1|3.A.1.2.11;ID=3300001095.a:JGI12104J13512_1000189_23
3300001095_3	3300001095.a:JGI12104J13512_1000189_24	23	STP	15	0	CGC2	3300001095.a:JGI12104J13512_1000189	35082	36347	+	DB=STP|Aminotran_1_2;ID=3300001095.a:JGI12104J13512_1000189_24	DB=STP|Aminotran_1_2;ID=3300001095.a:JGI12104J13512_1000189_24
3300001095_3	3300001095.a:JGI12104J13512_1000084_26	25	CAZyme	0	3	CGC1	3300001095.a:JGI12104J13512_1000084	25904	27238	+	DB=GH0;ID=3300001095.a:JGI12104J13512_1000084_26	DB=GH0;ID=3300001095.a:JGI12104J13512_1000084_26
3300001095_3	3300001095.a:JGI12104J13512_1000084_27	26	STP	8	0	CGC1	3300001095.a:JGI12104J13512_1000084	27381	29171	-	DB=STP|AAA;ID=3300001095.a:JGI12104J13512_1000084_27	DB=STP|AAA;ID=3300001095.a:JGI12104J13512_1000084_27
3300001095_3	3300001095.a:JGI12104J13512_1000012_5	4	CAZyme	0	null	CGC1	3300001095.a:JGI12104J13512_1000012	2808	6092	+	DB=GH106;ID=3300001095.a:JGI12104J13512_1000012_5	DB=GH106;ID=3300001095.a:JGI12104J13512_1000012_5
3300001095_3	3300001095.a:JGI12104J13512_1000012_6	5	CAZyme	12	0	CGC1	3300001095.a:JGI12104J13512_1000012	6451	7212	+	DB=GT2|GT2_Glycos_transf_2;ID=3300001095.a:JGI12104J13512_1000012_6	DB=GT2|GT2_Glycos_transf_2;ID=3300001095.a:JGI12104J13512_1000012_6
3300001095_3	3300001095.a:JGI12104J13512_1000012_26	25	CAZyme	0	5	CGC2	3300001095.a:JGI12104J13512_1000012	38765	40123	+	DB=GT21;ID=3300001095.a:JGI12104J13512_1000012_26	DB=GT21;ID=3300001095.a:JGI12104J13512_1000012_26
3300001095_3	3300001095.a:JGI12104J13512_1000012_27	26	TF	0	0	CGC2	3300001095.a:JGI12104J13512_1000012	40294	40854	+	DB=DBD-SUPERFAMILY|0039939;ID=3300001095.a:JGI12104J13512_1000012_27	DB=DBD-SUPERFAMILY|0039939;ID=3300001095.a:JGI12104J13512_1000012_27
3300001095_3	3300001095.a:JGI12104J13512_1000012_28	27	STP	0	0	CGC2	3300001095.a:JGI12104J13512_1000012	41375	42892	+	DB=STP|RseA_N;ID=3300001095.a:JGI12104J13512_1000012_28	DB=STP|RseA_N;ID=3300001095.a:JGI12104J13512_1000012_28
3300001095_3	3300001095.a:JGI12104J13512_1000012_29	28	TF	0	0	CGC2	3300001095.a:JGI12104J13512_1000012	42935	43237	-	DB=DBD-Pfam|GerE;ID=3300001095.a:JGI12104J13512_1000012_29	DB=DBD-Pfam|GerE;ID=3300001095.a:JGI12104J13512_1000012_29
3300001095_3	3300001095.a:JGI12104J13512_1000012_30	29	CAZyme	3	0	CGC2	3300001095.a:JGI12104J13512_1000012	43391	44158	-	DB=CE14;ID=3300001095.a:JGI12104J13512_1000012_30	DB=CE14;ID=3300001095.a:JGI12104J13512_1000012_30
3300001095_3	3300001095.a:JGI12104J13512_1000012_60	59	STP	0	6	CGC3	3300001095.a:JGI12104J13512_1000012	83017	83970	-	DB=STP|Pribosyltran;ID=3300001095.a:JGI12104J13512_1000012_60	DB=STP|Pribosyltran;ID=3300001095.a:JGI12104J13512_1000012_60
3300001095_3	3300001095.a:JGI12104J13512_1000012_61	60	CAZyme	0	0	CGC3	3300001095.a:JGI12104J13512_1000012	84165	85346	-	DB=GT4;ID=3300001095.a:JGI12104J13512_1000012_61	DB=GT4;ID=3300001095.a:JGI12104J13512_1000012_61
3300001095_3	3300001095.a:JGI12104J13512_1000012_62	61	STP	1	0	CGC3	3300001095.a:JGI12104J13512_1000012	85884	86747	+	DB=STP|TPR_1;ID=3300001095.a:JGI12104J13512_1000012_62	DB=STP|TPR_1;ID=3300001095.a:JGI12104J13512_1000012_62
3300001095_3	3300001095.a:JGI12104J13512_1000012_63	62	null	null	null	CGC3	3300001095.a:JGI12104J13512_1000012	86853	89774	+	;ID=3300001095.a:JGI12104J13512_1000012_63	NA
3300001095_3	3300001095.a:JGI12104J13512_1000012_64	63	STP	10	1	CGC3	3300001095.a:JGI12104J13512_1000012	89885	90871	-	DB=STP|SBP_bac_10;ID=3300001095.a:JGI12104J13512_1000012_64	DB=STP|SBP_bac_10;ID=3300001095.a:JGI12104J13512_1000012_64
3300001095_3	3300001095.a:JGI12104J13512_1000012_75	74	CAZyme	0	10	CGC4	3300001095.a:JGI12104J13512_1000012	105065	105907	+	DB=GH16|GH16_3;ID=3300001095.a:JGI12104J13512_1000012_75	DB=GH16|GH16_3;ID=3300001095.a:JGI12104J13512_1000012_75
3300001095_3	3300001095.a:JGI12104J13512_1000012_76	75	CAZyme	1	0	CGC4	3300001095.a:JGI12104J13512_1000012	106084	108303	+	DB=GH2|CBM42|CBM67;ID=3300001095.a:JGI12104J13512_1000012_76	DB=GH2|CBM42|CBM67;ID=3300001095.a:JGI12104J13512_1000012_76
3300001095_3	3300001095.a:JGI12104J13512_1000012_77	76	null	null	null	CGC4	3300001095.a:JGI12104J13512_1000012	108386	109003	-	;ID=3300001095.a:JGI12104J13512_1000012_77	NA
3300001095_3	3300001095.a:JGI12104J13512_1000012_78	77	CAZyme	1	1	CGC4	3300001095.a:JGI12104J13512_1000012	109369	112287	+	DB=CBM47;ID=3300001095.a:JGI12104J13512_1000012_78	DB=CBM47;ID=3300001095.a:JGI12104J13512_1000012_78
3300001095_3	3300001095.a:JGI12104J13512_1000012_79	78	null	null	null	CGC4	3300001095.a:JGI12104J13512_1000012	112352	113608	+	;ID=3300001095.a:JGI12104J13512_1000012_79	NA
3300001095_3	3300001095.a:JGI12104J13512_1000012_80	79	TC	16	1	CGC4	3300001095.a:JGI12104J13512_1000012	113737	115356	+	DB=gnl|TC-DB|P76417|2.A.1.10.4;ID=3300001095.a:JGI12104J13512_1000012_80	DB=gnl|TC-DB|P76417|2.A.1.10.4;ID=3300001095.a:JGI12104J13512_1000012_80
3300001095_3	3300001095.a:JGI12104J13512_1000012_145	144	CAZyme	0	6	CGC5	3300001095.a:JGI12104J13512_1000012	195284	196525	+	DB=CE9;ID=3300001095.a:JGI12104J13512_1000012_145	DB=CE9;ID=3300001095.a:JGI12104J13512_1000012_145
3300001095_3	3300001095.a:JGI12104J13512_1000012_146	145	STP	3	0	CGC5	3300001095.a:JGI12104J13512_1000012	196542	196916	-	DB=STP|TPR_2;ID=3300001095.a:JGI12104J13512_1000012_146	DB=STP|TPR_2;ID=3300001095.a:JGI12104J13512_1000012_146
3300001095_3	3300001095.a:JGI12104J13512_1000826_4	3	TC	2	null	CGC1	3300001095.a:JGI12104J13512_1000826	4506	6800	-	DB=gnl|TC-DB|K9YXY1|8.A.3.1.2;ID=3300001095.a:JGI12104J13512_1000826_4	DB=gnl|TC-DB|K9YXY1|8.A.3.1.2;ID=3300001095.a:JGI12104J13512_1000826_4
3300001095_3	3300001095.a:JGI12104J13512_1000826_5	4	null	null	null	CGC1	3300001095.a:JGI12104J13512_1000826	7134	7298	-	;ID=3300001095.a:JGI12104J13512_1000826_5	NA
3300001095_3	3300001095.a:JGI12104J13512_1000826_6	5	null	null	null	CGC1	3300001095.a:JGI12104J13512_1000826	7295	8050	-	;ID=3300001095.a:JGI12104J13512_1000826_6	NA
3300001095_3	3300001095.a:JGI12104J13512_1000826_7	6	CAZyme	0	2	CGC1	3300001095.a:JGI12104J13512_1000826	8422	10293	+	DB=CBM35|PL11_1|CE12|PL11|CBM2;ID=3300001095.a:JGI12104J13512_1000826_7	DB=CBM35|PL11_1|CE12|PL11|CBM2;ID=3300001095.a:JGI12104J13512_1000826_7
3300001095_3	3300001095.a:JGI12104J13512_1000826_8	7	CAZyme	3	0	CGC1	3300001095.a:JGI12104J13512_1000826	10364	12790	-	DB=GH127;ID=3300001095.a:JGI12104J13512_1000826_8	DB=GH127;ID=3300001095.a:JGI12104J13512_1000826_8
3300001095_3	3300001095.a:JGI12104J13512_1000037_1	0	TC	0	null	CGC1	3300001095.a:JGI12104J13512_1000037	72	773	-	DB=gnl|TC-DB|G8LJX5|9.B.142.2.2;ID=3300001095.a:JGI12104J13512_1000037_1	DB=gnl|TC-DB|G8LJX5|9.B.142.2.2;ID=3300001095.a:JGI12104J13512_1000037_1
3300001095_3	3300001095.a:JGI12104J13512_1000037_2	1	CAZyme	2	0	CGC1	3300001095.a:JGI12104J13512_1000037	1225	2730	+	DB=GH5;ID=3300001095.a:JGI12104J13512_1000037_2	DB=GH5;ID=3300001095.a:JGI12104J13512_1000037_2
3300001095_3	3300001095.a:JGI12104J13512_1000037_3	2	null	null	null	CGC1	3300001095.a:JGI12104J13512_1000037	2875	4431	-	;ID=3300001095.a:JGI12104J13512_1000037_3	NA
3300001095_3	3300001095.a:JGI12104J13512_1000037_4	3	null	null	null	CGC1	3300001095.a:JGI12104J13512_1000037	5475	6431	+	;ID=3300001095.a:JGI12104J13512_1000037_4	NA
3300001095_3	3300001095.a:JGI12104J13512_1000037_5	4	CAZyme	0	2	CGC1	3300001095.a:JGI12104J13512_1000037	6626	9031	+	DB=GH146;ID=3300001095.a:JGI12104J13512_1000037_5	DB=GH146;ID=3300001095.a:JGI12104J13512_1000037_5
3300001095_3	3300001095.a:JGI12104J13512_1000037_6	5	STP	4	0	CGC1	3300001095.a:JGI12104J13512_1000037	9096	10070	+	DB=STP|HD;ID=3300001095.a:JGI12104J13512_1000037_6	DB=STP|HD;ID=3300001095.a:JGI12104J13512_1000037_6
3300001095_3	3300001095.a:JGI12104J13512_1000037_81	80	CAZyme	2	9	CGC2	3300001095.a:JGI12104J13512_1000037	105937	106758	+	DB=CE14;ID=3300001095.a:JGI12104J13512_1000037_81	DB=CE14;ID=3300001095.a:JGI12104J13512_1000037_81
3300001095_3	3300001095.a:JGI12104J13512_1000037_82	81	null	null	null	CGC2	3300001095.a:JGI12104J13512_1000037	106966	107964	-	;ID=3300001095.a:JGI12104J13512_1000037_82	NA
3300001095_3	3300001095.a:JGI12104J13512_1000037_83	82	null	null	null	CGC2	3300001095.a:JGI12104J13512_1000037	108113	109057	-	;ID=3300001095.a:JGI12104J13512_1000037_83	NA
3300001095_3	3300001095.a:JGI12104J13512_1000037_84	83	STP	0	2	CGC2	3300001095.a:JGI12104J13512_1000037	109764	111230	-	DB=STP|TPR_1;ID=3300001095.a:JGI12104J13512_1000037_84	DB=STP|TPR_1;ID=3300001095.a:JGI12104J13512_1000037_84
3300001095_3	3300001095.a:JGI12104J13512_1000037_85	84	STP	16	0	CGC2	3300001095.a:JGI12104J13512_1000037	111496	113052	+	DB=STP|HEM4;ID=3300001095.a:JGI12104J13512_1000037_85	DB=STP|HEM4;ID=3300001095.a:JGI12104J13512_1000037_85
3300001095_3	3300001095.a:JGI12104J13512_1000037_102	101	CAZyme	1	16	CGC3	3300001095.a:JGI12104J13512_1000037	125597	127606	+	DB=CBM51|CBM13|GH27;ID=3300001095.a:JGI12104J13512_1000037_102	DB=CBM51|CBM13|GH27;ID=3300001095.a:JGI12104J13512_1000037_102
3300001095_3	3300001095.a:JGI12104J13512_1000037_103	102	null	null	null	CGC3	3300001095.a:JGI12104J13512_1000037	127811	129685	-	;ID=3300001095.a:JGI12104J13512_1000037_103	NA
3300001095_3	3300001095.a:JGI12104J13512_1000037_104	103	CAZyme	null	1	CGC3	3300001095.a:JGI12104J13512_1000037	129748	132426	-	DB=GH163|GH0;ID=3300001095.a:JGI12104J13512_1000037_104	DB=GH163|GH0;ID=3300001095.a:JGI12104J13512_1000037_104
3300001095_3	3300001095.a:JGI12104J13512_1000164_25	24	TC	0	9	CGC1	3300001095.a:JGI12104J13512_1000164	20081	21556	+	DB=gnl|TC-DB|P0AGD7|3.A.5.1.1;ID=3300001095.a:JGI12104J13512_1000164_25	DB=gnl|TC-DB|P0AGD7|3.A.5.1.1;ID=3300001095.a:JGI12104J13512_1000164_25
3300001095_3	3300001095.a:JGI12104J13512_1000164_26	25	STP	0	0	CGC1	3300001095.a:JGI12104J13512_1000164	21812	22834	-	DB=STP|SBP_bac_10;ID=3300001095.a:JGI12104J13512_1000164_26	DB=STP|SBP_bac_10;ID=3300001095.a:JGI12104J13512_1000164_26
3300001095_3	3300001095.a:JGI12104J13512_1000164_27	26	CAZyme	0	0	CGC1	3300001095.a:JGI12104J13512_1000164	23448	24860	+	DB=GH29;ID=3300001095.a:JGI12104J13512_1000164_27	DB=GH29;ID=3300001095.a:JGI12104J13512_1000164_27
3300001095_3	3300001095.a:JGI12104J13512_1000164_28	27	TC	7	0	CGC1	3300001095.a:JGI12104J13512_1000164	25133	26029	+	DB=gnl|TC-DB|L7WG79|1.E.43.4.1;ID=3300001095.a:JGI12104J13512_1000164_28	DB=gnl|TC-DB|L7WG79|1.E.43.4.1;ID=3300001095.a:JGI12104J13512_1000164_28
3300001095_3	3300001095.a:JGI12104J13512_1000488_8	7	CAZyme	1	null	CGC1	3300001095.a:JGI12104J13512_1000488	6005	7603	-	DB=GT2|GT2_Glycos_transf_2;ID=3300001095.a:JGI12104J13512_1000488_8	DB=GT2|GT2_Glycos_transf_2;ID=3300001095.a:JGI12104J13512_1000488_8
3300001095_3	3300001095.a:JGI12104J13512_1000488_9	8	null	null	null	CGC1	3300001095.a:JGI12104J13512_1000488	7854	8105	+	;ID=3300001095.a:JGI12104J13512_1000488_9	NA
3300001095_3	3300001095.a:JGI12104J13512_1000488_10	9	TC	0	1	CGC1	3300001095.a:JGI12104J13512_1000488	8280	9668	+	DB=gnl|TC-DB|P0AGF4|2.A.1.1.3;ID=3300001095.a:JGI12104J13512_1000488_10	DB=gnl|TC-DB|P0AGF4|2.A.1.1.3;ID=3300001095.a:JGI12104J13512_1000488_10
3300001095_3	3300001095.a:JGI12104J13512_1000488_11	10	CAZyme	3	0	CGC1	3300001095.a:JGI12104J13512_1000488	9665	11845	+	DB=CBM38|GH32;ID=3300001095.a:JGI12104J13512_1000488_11	DB=CBM38|GH32;ID=3300001095.a:JGI12104J13512_1000488_11
3300001095_3	3300001095.a:JGI12104J13512_1000083_4	3	CAZyme	1	null	CGC1	3300001095.a:JGI12104J13512_1000083	4245	5423	+	DB=GT4;ID=3300001095.a:JGI12104J13512_1000083_4	DB=GT4;ID=3300001095.a:JGI12104J13512_1000083_4
3300001095_3	3300001095.a:JGI12104J13512_1000083_5	4	null	null	null	CGC1	3300001095.a:JGI12104J13512_1000083	5442	6437	+	;ID=3300001095.a:JGI12104J13512_1000083_5	NA
3300001095_3	3300001095.a:JGI12104J13512_1000083_6	5	CAZyme	1	1	CGC1	3300001095.a:JGI12104J13512_1000083	6476	7741	+	DB=GT4;ID=3300001095.a:JGI12104J13512_1000083_6	DB=GT4;ID=3300001095.a:JGI12104J13512_1000083_6
3300001095_3	3300001095.a:JGI12104J13512_1000083_7	6	null	null	null	CGC1	3300001095.a:JGI12104J13512_1000083	7755	8507	+	;ID=3300001095.a:JGI12104J13512_1000083_7	NA
3300001095_3	3300001095.a:JGI12104J13512_1000083_8	7	CAZyme	15	1	CGC1	3300001095.a:JGI12104J13512_1000083	8568	10382	+	DB=PL0|PL12;ID=3300001095.a:JGI12104J13512_1000083_8	DB=PL0|PL12;ID=3300001095.a:JGI12104J13512_1000083_8
3300001095_3	3300001095.a:JGI12104J13512_1000083_33	32	CAZyme	2	8	CGC2	3300001095.a:JGI12104J13512_1000083	46825	48219	-	DB=GH39;ID=3300001095.a:JGI12104J13512_1000083_33	DB=GH39;ID=3300001095.a:JGI12104J13512_1000083_33
3300001095_3	3300001095.a:JGI12104J13512_1000083_34	33	null	null	null	CGC2	3300001095.a:JGI12104J13512_1000083	48489	49520	-	;ID=3300001095.a:JGI12104J13512_1000083_34	NA
3300001095_3	3300001095.a:JGI12104J13512_1000083_35	34	null	null	null	CGC2	3300001095.a:JGI12104J13512_1000083	50020	51837	+	;ID=3300001095.a:JGI12104J13512_1000083_35	NA
3300001095_3	3300001095.a:JGI12104J13512_1000083_36	35	CAZyme	4	2	CGC2	3300001095.a:JGI12104J13512_1000083	51959	54499	+	DB=GH2|CBM42|CBM67;ID=3300001095.a:JGI12104J13512_1000083_36	DB=GH2|CBM42|CBM67;ID=3300001095.a:JGI12104J13512_1000083_36
3300001095_3	3300001095.a:JGI12104J13512_1000083_52	51	STP	2	4	CGC3	3300001095.a:JGI12104J13512_1000083	85510	89589	-	DB=STP|Pkinase,STP|Pkinase;ID=3300001095.a:JGI12104J13512_1000083_52	DB=STP|Pkinase,STP|Pkinase;ID=3300001095.a:JGI12104J13512_1000083_52
3300001095_3	3300001095.a:JGI12104J13512_1000083_53	52	null	null	null	CGC3	3300001095.a:JGI12104J13512_1000083	90340	90786	+	;ID=3300001095.a:JGI12104J13512_1000083_53	NA
3300001095_3	3300001095.a:JGI12104J13512_1000083_54	53	null	null	null	CGC3	3300001095.a:JGI12104J13512_1000083	90838	92247	+	;ID=3300001095.a:JGI12104J13512_1000083_54	NA
3300001095_3	3300001095.a:JGI12104J13512_1000083_55	54	CAZyme	null	2	CGC3	3300001095.a:JGI12104J13512_1000083	92690	94543	-	DB=GH96;ID=3300001095.a:JGI12104J13512_1000083_55	DB=GH96;ID=3300001095.a:JGI12104J13512_1000083_55
3300001095_3	3300001095.a:JGI12104J13512_1000567_2	1	TF	0	null	CGC1	3300001095.a:JGI12104J13512_1000567	859	1461	-	DB=DBD-Pfam|GerE;ID=3300001095.a:JGI12104J13512_1000567_2	DB=DBD-Pfam|GerE;ID=3300001095.a:JGI12104J13512_1000567_2
3300001095_3	3300001095.a:JGI12104J13512_1000567_3	2	TC	0	0	CGC1	3300001095.a:JGI12104J13512_1000567	1594	2487	+	DB=gnl|TC-DB|Q9S215|3.A.1.14.22;ID=3300001095.a:JGI12104J13512_1000567_3	DB=gnl|TC-DB|Q9S215|3.A.1.14.22;ID=3300001095.a:JGI12104J13512_1000567_3
3300001095_3	3300001095.a:JGI12104J13512_1000567_4	3	TC	0	0	CGC1	3300001095.a:JGI12104J13512_1000567	2484	3485	+	DB=gnl|TC-DB|Q9HQ19|3.A.1.14.9;ID=3300001095.a:JGI12104J13512_1000567_4	DB=gnl|TC-DB|Q9HQ19|3.A.1.14.9;ID=3300001095.a:JGI12104J13512_1000567_4
3300001095_3	3300001095.a:JGI12104J13512_1000567_5	4	TC	1	0	CGC1	3300001095.a:JGI12104J13512_1000567	3645	4649	+	DB=gnl|TC-DB|P77735|8.A.5.1.6;ID=3300001095.a:JGI12104J13512_1000567_5	DB=gnl|TC-DB|P77735|8.A.5.1.6;ID=3300001095.a:JGI12104J13512_1000567_5
3300001095_3	3300001095.a:JGI12104J13512_1000567_6	5	null	null	null	CGC1	3300001095.a:JGI12104J13512_1000567	4939	7173	+	;ID=3300001095.a:JGI12104J13512_1000567_6	NA
3300001095_3	3300001095.a:JGI12104J13512_1000567_7	6	CAZyme	7	1	CGC1	3300001095.a:JGI12104J13512_1000567	7249	9126	+	DB=CBM6|GH120;ID=3300001095.a:JGI12104J13512_1000567_7	DB=CBM6|GH120;ID=3300001095.a:JGI12104J13512_1000567_7
3300001095_3	3300001095.a:JGI12104J13512_1002572_2	1	CAZyme	0	null	CGC1	3300001095.a:JGI12104J13512_1002572	1008	2177	-	DB=GH5|GH5_36;ID=3300001095.a:JGI12104J13512_1002572_2	DB=GH5|GH5_36;ID=3300001095.a:JGI12104J13512_1002572_2
3300001095_3	3300001095.a:JGI12104J13512_1002572_3	2	CAZyme	1	0	CGC1	3300001095.a:JGI12104J13512_1002572	2405	5989	-	DB=GH0|GH141;ID=3300001095.a:JGI12104J13512_1002572_3	DB=GH0|GH141;ID=3300001095.a:JGI12104J13512_1002572_3
3300001095_3	3300001095.a:JGI12104J13512_1002572_4	3	null	null	null	CGC1	3300001095.a:JGI12104J13512_1002572	6096	6884	-	;ID=3300001095.a:JGI12104J13512_1002572_4	NA
3300001095_3	3300001095.a:JGI12104J13512_1002572_5	4	STP	null	1	CGC1	3300001095.a:JGI12104J13512_1002572	6951	10901	-	DB=STP|TPR_2,STP|TPR_2,STP|TPR_2,STP|TPR_1;ID=3300001095.a:JGI12104J13512_1002572_5	DB=STP|TPR_2,STP|TPR_2,STP|TPR_2,STP|TPR_1;ID=3300001095.a:JGI12104J13512_1002572_5
3300001095_3	3300001095.a:JGI12104J13512_1008668_2	1	CAZyme	0	null	CGC1	3300001095.a:JGI12104J13512_1008668	251	1159	-	DB=GT2|GT2_Glycos_transf_2;ID=3300001095.a:JGI12104J13512_1008668_2	DB=GT2|GT2_Glycos_transf_2;ID=3300001095.a:JGI12104J13512_1008668_2
3300001095_3	3300001095.a:JGI12104J13512_1008668_3	2	CAZyme	null	0	CGC1	3300001095.a:JGI12104J13512_1008668	1216	2415	-	DB=GT4;ID=3300001095.a:JGI12104J13512_1008668_3	DB=GT4;ID=3300001095.a:JGI12104J13512_1008668_3
3300001095_3	3300001095.a:JGI12104J13512_1000082_29	28	CAZyme	2	8	CGC1	3300001095.a:JGI12104J13512_1000082	27847	30369	+	DB=CBM13|GH127;ID=3300001095.a:JGI12104J13512_1000082_29	DB=CBM13|GH127;ID=3300001095.a:JGI12104J13512_1000082_29
3300001095_3	3300001095.a:JGI12104J13512_1000082_30	29	null	null	null	CGC1	3300001095.a:JGI12104J13512_1000082	30776	31762	+	;ID=3300001095.a:JGI12104J13512_1000082_30	NA
3300001095_3	3300001095.a:JGI12104J13512_1000082_31	30	null	null	null	CGC1	3300001095.a:JGI12104J13512_1000082	31867	32874	-	;ID=3300001095.a:JGI12104J13512_1000082_31	NA
3300001095_3	3300001095.a:JGI12104J13512_1000082_32	31	STP	3	2	CGC1	3300001095.a:JGI12104J13512_1000082	32911	36492	-	DB=STP|Fer4,STP|Fer4;ID=3300001095.a:JGI12104J13512_1000082_32	DB=STP|Fer4,STP|Fer4;ID=3300001095.a:JGI12104J13512_1000082_32
3300001095_3	3300001095.a:JGI12104J13512_1000082_36	35	STP	1	3	CGC2	3300001095.a:JGI12104J13512_1000082	40474	41082	-	DB=STP|Sigma70_r2,STP|Sigma70_r4_2;ID=3300001095.a:JGI12104J13512_1000082_36	DB=STP|Sigma70_r2,STP|Sigma70_r4_2;ID=3300001095.a:JGI12104J13512_1000082_36
3300001095_3	3300001095.a:JGI12104J13512_1000082_37	36	null	null	null	CGC2	3300001095.a:JGI12104J13512_1000082	41183	42187	-	;ID=3300001095.a:JGI12104J13512_1000082_37	NA
3300001095_3	3300001095.a:JGI12104J13512_1000082_38	37	CAZyme	4	1	CGC2	3300001095.a:JGI12104J13512_1000082	42286	43962	+	DB=GH39;ID=3300001095.a:JGI12104J13512_1000082_38	DB=GH39;ID=3300001095.a:JGI12104J13512_1000082_38
3300001095_3	3300001095.a:JGI12104J13512_1000086_61	60	CAZyme	1	5	CGC1	3300001095.a:JGI12104J13512_1000086	71661	72938	-	DB=GH39;ID=3300001095.a:JGI12104J13512_1000086_61	DB=GH39;ID=3300001095.a:JGI12104J13512_1000086_61
3300001095_3	3300001095.a:JGI12104J13512_1000086_62	61	null	null	null	CGC1	3300001095.a:JGI12104J13512_1000086	73082	74044	+	;ID=3300001095.a:JGI12104J13512_1000086_62	NA
3300001095_3	3300001095.a:JGI12104J13512_1000086_63	62	TC	0	1	CGC1	3300001095.a:JGI12104J13512_1000086	74188	75492	+	DB=gnl|TC-DB|P37662|2.A.1.11.3;ID=3300001095.a:JGI12104J13512_1000086_63	DB=gnl|TC-DB|P37662|2.A.1.11.3;ID=3300001095.a:JGI12104J13512_1000086_63
3300001095_3	3300001095.a:JGI12104J13512_1000086_64	63	STP	6	0	CGC1	3300001095.a:JGI12104J13512_1000086	75635	76708	+	DB=STP|Peripla_BP_1;ID=3300001095.a:JGI12104J13512_1000086_64	DB=STP|Peripla_BP_1;ID=3300001095.a:JGI12104J13512_1000086_64
3300001095_3	3300001095.a:JGI12104J13512_1000105_4	3	STP	0	null	CGC1	3300001095.a:JGI12104J13512_1000105	3544	3882	-	DB=STP|Nitro_FeMo-Co;ID=3300001095.a:JGI12104J13512_1000105_4	DB=STP|Nitro_FeMo-Co;ID=3300001095.a:JGI12104J13512_1000105_4
3300001095_3	3300001095.a:JGI12104J13512_1000105_5	4	STP	0	0	CGC1	3300001095.a:JGI12104J13512_1000105	3896	4849	-	DB=STP|CbiA;ID=3300001095.a:JGI12104J13512_1000105_5	DB=STP|CbiA;ID=3300001095.a:JGI12104J13512_1000105_5
3300001095_3	3300001095.a:JGI12104J13512_1000105_6	5	STP	1	0	CGC1	3300001095.a:JGI12104J13512_1000105	4821	5696	-	DB=STP|CbiA;ID=3300001095.a:JGI12104J13512_1000105_6	DB=STP|CbiA;ID=3300001095.a:JGI12104J13512_1000105_6
3300001095_3	3300001095.a:JGI12104J13512_1000105_7	6	null	null	null	CGC1	3300001095.a:JGI12104J13512_1000105	5978	6361	-	;ID=3300001095.a:JGI12104J13512_1000105_7	NA
3300001095_3	3300001095.a:JGI12104J13512_1000105_8	7	STP	0	1	CGC1	3300001095.a:JGI12104J13512_1000105	6470	6814	-	DB=STP|Nitro_FeMo-Co;ID=3300001095.a:JGI12104J13512_1000105_8	DB=STP|Nitro_FeMo-Co;ID=3300001095.a:JGI12104J13512_1000105_8
3300001095_3	3300001095.a:JGI12104J13512_1000105_9	8	STP	0	0	CGC1	3300001095.a:JGI12104J13512_1000105	6811	7218	-	DB=STP|Nitro_FeMo-Co;ID=3300001095.a:JGI12104J13512_1000105_9	DB=STP|Nitro_FeMo-Co;ID=3300001095.a:JGI12104J13512_1000105_9
3300001095_3	3300001095.a:JGI12104J13512_1000105_10	9	TF	1	0	CGC1	3300001095.a:JGI12104J13512_1000105	7391	8737	-	DB=DBD-Pfam|HTH_8,DBD-SUPERFAMILY|0037176;ID=3300001095.a:JGI12104J13512_1000105_10	DB=DBD-Pfam|HTH_8,DBD-SUPERFAMILY|0037176;ID=3300001095.a:JGI12104J13512_1000105_10
3300001095_3	3300001095.a:JGI12104J13512_1000105_11	10	null	null	null	CGC1	3300001095.a:JGI12104J13512_1000105	9188	9568	+	;ID=3300001095.a:JGI12104J13512_1000105_11	NA
3300001095_3	3300001095.a:JGI12104J13512_1000105_12	11	CAZyme	16	1	CGC1	3300001095.a:JGI12104J13512_1000105	9595	15558	-	DB=CBM6|CBM51|GH33|GH99;ID=3300001095.a:JGI12104J13512_1000105_12	DB=CBM6|CBM51|GH33|GH99;ID=3300001095.a:JGI12104J13512_1000105_12
3300001095_3	3300001095.a:JGI12104J13512_1000600_4	3	CAZyme	0	null	CGC1	3300001095.a:JGI12104J13512_1000600	1993	2931	+	DB=GT2|GT2_Glycos_transf_2;ID=3300001095.a:JGI12104J13512_1000600_4	DB=GT2|GT2_Glycos_transf_2;ID=3300001095.a:JGI12104J13512_1000600_4
3300001095_3	3300001095.a:JGI12104J13512_1000600_5	4	CAZyme	0	0	CGC1	3300001095.a:JGI12104J13512_1000600	2928	4142	+	DB=GT4;ID=3300001095.a:JGI12104J13512_1000600_5	DB=GT4;ID=3300001095.a:JGI12104J13512_1000600_5
3300001095_3	3300001095.a:JGI12104J13512_1000600_6	5	CAZyme	3	0	CGC1	3300001095.a:JGI12104J13512_1000600	4144	5133	+	DB=GT2|GT2_Glycos_transf_2;ID=3300001095.a:JGI12104J13512_1000600_6	DB=GT2|GT2_Glycos_transf_2;ID=3300001095.a:JGI12104J13512_1000600_6
3300001095_3	3300001095.a:JGI12104J13512_1000600_10	9	CAZyme	2	3	CGC2	3300001095.a:JGI12104J13512_1000600	9267	10385	+	DB=GT4;ID=3300001095.a:JGI12104J13512_1000600_10	DB=GT4;ID=3300001095.a:JGI12104J13512_1000600_10
3300001095_3	3300001095.a:JGI12104J13512_1000600_11	10	null	null	null	CGC2	3300001095.a:JGI12104J13512_1000600	10775	11956	+	;ID=3300001095.a:JGI12104J13512_1000600_11	NA
3300001095_3	3300001095.a:JGI12104J13512_1000600_12	11	null	null	null	CGC2	3300001095.a:JGI12104J13512_1000600	12460	13452	+	;ID=3300001095.a:JGI12104J13512_1000600_12	NA
3300001095_3	3300001095.a:JGI12104J13512_1000600_13	12	TC	1	2	CGC2	3300001095.a:JGI12104J13512_1000600	13681	14556	+	DB=gnl|TC-DB|Q1D027|1.A.1.24.3;ID=3300001095.a:JGI12104J13512_1000600_13	DB=gnl|TC-DB|Q1D027|1.A.1.24.3;ID=3300001095.a:JGI12104J13512_1000600_13
3300001095_3	3300001095.a:JGI12104J13512_1000600_14	13	null	null	null	CGC2	3300001095.a:JGI12104J13512_1000600	14831	16555	+	;ID=3300001095.a:JGI12104J13512_1000600_14	NA
3300001095_3	3300001095.a:JGI12104J13512_1000600_15	14	STP	6	1	CGC2	3300001095.a:JGI12104J13512_1000600	16693	17502	-	DB=STP|Sigma70_r2,STP|Sigma70_r3,STP|Sigma70_r4;ID=3300001095.a:JGI12104J13512_1000600_15	DB=STP|Sigma70_r2,STP|Sigma70_r3,STP|Sigma70_r4;ID=3300001095.a:JGI12104J13512_1000600_15
3300001095_3	3300001095.a:JGI12104J13512_1000178_13	12	STP	2	4	CGC1	3300001095.a:JGI12104J13512_1000178	15690	16352	+	DB=STP|TPR_1,STP|TPR_1;ID=3300001095.a:JGI12104J13512_1000178_13	DB=STP|TPR_1,STP|TPR_1;ID=3300001095.a:JGI12104J13512_1000178_13
3300001095_3	3300001095.a:JGI12104J13512_1000178_14	13	null	null	null	CGC1	3300001095.a:JGI12104J13512_1000178	16390	16932	-	;ID=3300001095.a:JGI12104J13512_1000178_14	NA
3300001095_3	3300001095.a:JGI12104J13512_1000178_15	14	null	null	null	CGC1	3300001095.a:JGI12104J13512_1000178	17399	20041	+	;ID=3300001095.a:JGI12104J13512_1000178_15	NA
3300001095_3	3300001095.a:JGI12104J13512_1000178_16	15	CAZyme	9	2	CGC1	3300001095.a:JGI12104J13512_1000178	20165	21982	-	DB=GT83;ID=3300001095.a:JGI12104J13512_1000178_16	DB=GT83;ID=3300001095.a:JGI12104J13512_1000178_16
3300001095_3	3300001095.a:JGI12104J13512_1000178_31	30	CAZyme	0	4	CGC2	3300001095.a:JGI12104J13512_1000178	39477	42092	+	DB=CBM4|GH148;ID=3300001095.a:JGI12104J13512_1000178_31	DB=CBM4|GH148;ID=3300001095.a:JGI12104J13512_1000178_31
3300001095_3	3300001095.a:JGI12104J13512_1000178_32	31	CAZyme	1	0	CGC2	3300001095.a:JGI12104J13512_1000178	42144	43244	+	DB=GH99;ID=3300001095.a:JGI12104J13512_1000178_32	DB=GH99;ID=3300001095.a:JGI12104J13512_1000178_32
3300001095_3	3300001095.a:JGI12104J13512_1000178_33	32	null	null	null	CGC2	3300001095.a:JGI12104J13512_1000178	43373	44908	-	;ID=3300001095.a:JGI12104J13512_1000178_33	NA
3300001095_3	3300001095.a:JGI12104J13512_1000178_34	33	TC	2	1	CGC2	3300001095.a:JGI12104J13512_1000178	45067	46944	-	DB=gnl|TC-DB|P06202|3.A.1.5.1;ID=3300001095.a:JGI12104J13512_1000178_34	DB=gnl|TC-DB|P06202|3.A.1.5.1;ID=3300001095.a:JGI12104J13512_1000178_34
3300001095_3	3300001095.a:JGI12104J13512_1000178_35	34	null	null	null	CGC2	3300001095.a:JGI12104J13512_1000178	47084	47191	-	;ID=3300001095.a:JGI12104J13512_1000178_35	NA
3300001095_3	3300001095.a:JGI12104J13512_1000178_36	35	null	null	null	CGC2	3300001095.a:JGI12104J13512_1000178	47179	47802	-	;ID=3300001095.a:JGI12104J13512_1000178_36	NA
3300001095_3	3300001095.a:JGI12104J13512_1000178_37	36	STP	2	2	CGC2	3300001095.a:JGI12104J13512_1000178	48158	49216	+	DB=STP|TPR_2;ID=3300001095.a:JGI12104J13512_1000178_37	DB=STP|TPR_2;ID=3300001095.a:JGI12104J13512_1000178_37
3300001095_3	3300001095.a:JGI12104J13512_1000178_38	37	null	null	null	CGC2	3300001095.a:JGI12104J13512_1000178	49494	50513	-	;ID=3300001095.a:JGI12104J13512_1000178_38	NA
3300001095_3	3300001095.a:JGI12104J13512_1000178_39	38	null	null	null	CGC2	3300001095.a:JGI12104J13512_1000178	50905	51672	+	;ID=3300001095.a:JGI12104J13512_1000178_39	NA
3300001095_3	3300001095.a:JGI12104J13512_1000178_40	39	TC	0	2	CGC2	3300001095.a:JGI12104J13512_1000178	51831	52979	+	DB=gnl|TC-DB|P24559|3.A.15.2.1;ID=3300001095.a:JGI12104J13512_1000178_40	DB=gnl|TC-DB|P24559|3.A.15.2.1;ID=3300001095.a:JGI12104J13512_1000178_40
3300001095_3	3300001095.a:JGI12104J13512_1000178_41	40	TC	7	0	CGC2	3300001095.a:JGI12104J13512_1000178	52979	54772	+	DB=gnl|TC-DB|Q8VRL1|3.A.11.1.3;ID=3300001095.a:JGI12104J13512_1000178_41	DB=gnl|TC-DB|Q8VRL1|3.A.11.1.3;ID=3300001095.a:JGI12104J13512_1000178_41
3300001095_3	3300001095.a:JGI12104J13512_1001773_9	8	CAZyme	0	null	CGC1	3300001095.a:JGI12104J13512_1001773	8408	9334	-	DB=GT26;ID=3300001095.a:JGI12104J13512_1001773_9	DB=GT26;ID=3300001095.a:JGI12104J13512_1001773_9
3300001095_3	3300001095.a:JGI12104J13512_1001773_10	9	TF	2	0	CGC1	3300001095.a:JGI12104J13512_1001773	9488	10153	-	DB=DBD-Pfam|GerE,DBD-SUPERFAMILY|0041905;ID=3300001095.a:JGI12104J13512_1001773_10	DB=DBD-Pfam|GerE,DBD-SUPERFAMILY|0041905;ID=3300001095.a:JGI12104J13512_1001773_10
3300001095_3	3300001095.a:JGI12104J13512_1001773_11	10	null	null	null	CGC1	3300001095.a:JGI12104J13512_1001773	10508	11233	-	;ID=3300001095.a:JGI12104J13512_1001773_11	NA
3300001095_3	3300001095.a:JGI12104J13512_1001773_12	11	null	null	null	CGC1	3300001095.a:JGI12104J13512_1001773	11230	12132	-	;ID=3300001095.a:JGI12104J13512_1001773_12	NA
3300001095_3	3300001095.a:JGI12104J13512_1001773_13	12	STP	null	2	CGC1	3300001095.a:JGI12104J13512_1001773	12594	13406	+	DB=STP|TPR_2,STP|TPR_1,STP|TPR_1,STP|TPR_1,STP|TPR_1,STP|TPR_1,STP|TPR_1;ID=3300001095.a:JGI12104J13512_1001773_13	DB=STP|TPR_2,STP|TPR_1,STP|TPR_1,STP|TPR_1,STP|TPR_1,STP|TPR_1,STP|TPR_1;ID=3300001095.a:JGI12104J13512_1001773_13
3300001095_3	3300001095.a:JGI12104J13512_1000072_45	44	STP	1	3	CGC1	3300001095.a:JGI12104J13512_1000072	62662	63738	-	DB=STP|SBP_bac_10;ID=3300001095.a:JGI12104J13512_1000072_45	DB=STP|SBP_bac_10;ID=3300001095.a:JGI12104J13512_1000072_45
3300001095_3	3300001095.a:JGI12104J13512_1000072_46	45	null	null	null	CGC1	3300001095.a:JGI12104J13512_1000072	64162	65058	-	;ID=3300001095.a:JGI12104J13512_1000072_46	NA
3300001095_3	3300001095.a:JGI12104J13512_1000072_47	46	CAZyme	10	1	CGC1	3300001095.a:JGI12104J13512_1000072	65146	66486	-	DB=GH0;ID=3300001095.a:JGI12104J13512_1000072_47	DB=GH0;ID=3300001095.a:JGI12104J13512_1000072_47
3300001095_3	3300001095.a:JGI12104J13512_1000072_62	61	TC	0	3	CGC2	3300001095.a:JGI12104J13512_1000072	83362	84549	-	DB=gnl|TC-DB|C0QCR7|8.A.59.4.1;ID=3300001095.a:JGI12104J13512_1000072_62	DB=gnl|TC-DB|C0QCR7|8.A.59.4.1;ID=3300001095.a:JGI12104J13512_1000072_62
3300001095_3	3300001095.a:JGI12104J13512_1000072_63	62	TC	0	0	CGC2	3300001095.a:JGI12104J13512_1000072	85035	86441	+	DB=gnl|TC-DB|G0CIY2|9.B.18.1.1;ID=3300001095.a:JGI12104J13512_1000072_63	DB=gnl|TC-DB|G0CIY2|9.B.18.1.1;ID=3300001095.a:JGI12104J13512_1000072_63
3300001095_3	3300001095.a:JGI12104J13512_1000072_64	63	CAZyme	12	0	CGC2	3300001095.a:JGI12104J13512_1000072	86469	87722	+	DB=GT4;ID=3300001095.a:JGI12104J13512_1000072_64	DB=GT4;ID=3300001095.a:JGI12104J13512_1000072_64
3300001095_3	3300001095.a:JGI12104J13512_1000436_6	5	STP	0	4	CGC1	3300001095.a:JGI12104J13512_1000436	5420	7192	+	DB=STP|B12-binding;ID=3300001095.a:JGI12104J13512_1000436_6	DB=STP|B12-binding;ID=3300001095.a:JGI12104J13512_1000436_6
3300001095_3	3300001095.a:JGI12104J13512_1000436_7	6	STP	2	0	CGC1	3300001095.a:JGI12104J13512_1000436	7223	7666	+	DB=STP|NUDIX;ID=3300001095.a:JGI12104J13512_1000436_7	DB=STP|NUDIX;ID=3300001095.a:JGI12104J13512_1000436_7
3300001095_3	3300001095.a:JGI12104J13512_1000436_8	7	null	null	null	CGC1	3300001095.a:JGI12104J13512_1000436	8147	9241	+	;ID=3300001095.a:JGI12104J13512_1000436_8	NA
3300001095_3	3300001095.a:JGI12104J13512_1000436_9	8	null	null	null	CGC1	3300001095.a:JGI12104J13512_1000436	9314	13042	+	;ID=3300001095.a:JGI12104J13512_1000436_9	NA
3300001095_3	3300001095.a:JGI12104J13512_1000436_10	9	STP	2	2	CGC1	3300001095.a:JGI12104J13512_1000436	13717	14517	+	DB=STP|CsrA,STP|TPR_2,STP|Response_reg;ID=3300001095.a:JGI12104J13512_1000436_10	DB=STP|CsrA,STP|TPR_2,STP|Response_reg;ID=3300001095.a:JGI12104J13512_1000436_10
3300001095_3	3300001095.a:JGI12104J13512_1000436_11	10	null	null	null	CGC1	3300001095.a:JGI12104J13512_1000436	14741	15610	+	;ID=3300001095.a:JGI12104J13512_1000436_11	NA
3300001095_3	3300001095.a:JGI12104J13512_1000436_12	11	null	null	null	CGC1	3300001095.a:JGI12104J13512_1000436	15975	16412	+	;ID=3300001095.a:JGI12104J13512_1000436_12	NA
3300001095_3	3300001095.a:JGI12104J13512_1000436_13	12	CAZyme	1	2	CGC1	3300001095.a:JGI12104J13512_1000436	16921	18957	+	DB=GH127;ID=3300001095.a:JGI12104J13512_1000436_13	DB=GH127;ID=3300001095.a:JGI12104J13512_1000436_13
3300001095_3	3300001095.a:JGI12104J13512_1000436_14	13	null	null	null	CGC1	3300001095.a:JGI12104J13512_1000436	19290	20603	+	;ID=3300001095.a:JGI12104J13512_1000436_14	NA
3300001095_3	3300001095.a:JGI12104J13512_1000436_15	14	STP	2	1	CGC1	3300001095.a:JGI12104J13512_1000436	20825	21277	+	DB=STP|Response_reg;ID=3300001095.a:JGI12104J13512_1000436_15	DB=STP|Response_reg;ID=3300001095.a:JGI12104J13512_1000436_15
3300001095_3	3300001095.a:JGI12104J13512_1000436_16	15	null	null	null	CGC1	3300001095.a:JGI12104J13512_1000436	21342	21653	-	;ID=3300001095.a:JGI12104J13512_1000436_16	NA
3300001095_3	3300001095.a:JGI12104J13512_1000436_17	16	null	null	null	CGC1	3300001095.a:JGI12104J13512_1000436	21889	22482	+	;ID=3300001095.a:JGI12104J13512_1000436_17	NA
3300001095_3	3300001095.a:JGI12104J13512_1000436_18	17	TF	1	2	CGC1	3300001095.a:JGI12104J13512_1000436	22557	23618	-	DB=DBD-SUPERFAMILY|0041150;ID=3300001095.a:JGI12104J13512_1000436_18	DB=DBD-SUPERFAMILY|0041150;ID=3300001095.a:JGI12104J13512_1000436_18
3300001095_3	3300001095.a:JGI12104J13512_1000436_19	18	null	null	null	CGC1	3300001095.a:JGI12104J13512_1000436	24248	25606	+	;ID=3300001095.a:JGI12104J13512_1000436_19	NA
3300001095_3	3300001095.a:JGI12104J13512_1000436_20	19	TF	2	1	CGC1	3300001095.a:JGI12104J13512_1000436	25946	26335	-	DB=DBD-SUPERFAMILY|0044030;ID=3300001095.a:JGI12104J13512_1000436_20	DB=DBD-SUPERFAMILY|0044030;ID=3300001095.a:JGI12104J13512_1000436_20
3300001095_3	3300001095.a:JGI12104J13512_1000436_21	20	null	null	null	CGC1	3300001095.a:JGI12104J13512_1000436	26402	27361	-	;ID=3300001095.a:JGI12104J13512_1000436_21	NA
3300001095_3	3300001095.a:JGI12104J13512_1000436_22	21	null	null	null	CGC1	3300001095.a:JGI12104J13512_1000436	27380	28705	-	;ID=3300001095.a:JGI12104J13512_1000436_22	NA
3300001095_3	3300001095.a:JGI12104J13512_1000436_23	22	TC	0	2	CGC1	3300001095.a:JGI12104J13512_1000436	28732	31035	-	DB=gnl|TC-DB|Q7UQ82|3.A.1.115.2;ID=3300001095.a:JGI12104J13512_1000436_23	DB=gnl|TC-DB|Q7UQ82|3.A.1.115.2;ID=3300001095.a:JGI12104J13512_1000436_23
3300001095_3	3300001095.a:JGI12104J13512_1000436_24	23	TC	2	0	CGC1	3300001095.a:JGI12104J13512_1000436	31082	31894	-	DB=gnl|TC-DB|Q7UQ83|3.A.1.115.2;ID=3300001095.a:JGI12104J13512_1000436_24	DB=gnl|TC-DB|Q7UQ83|3.A.1.115.2;ID=3300001095.a:JGI12104J13512_1000436_24
3300001095_3	3300001095.a:JGI12104J13512_1000436_25	24	null	null	null	CGC1	3300001095.a:JGI12104J13512_1000436	32195	33352	-	;ID=3300001095.a:JGI12104J13512_1000436_25	NA
3300001095_3	3300001095.a:JGI12104J13512_1000436_26	25	null	null	null	CGC1	3300001095.a:JGI12104J13512_1000436	33694	34083	+	;ID=3300001095.a:JGI12104J13512_1000436_26	NA
3300001095_3	3300001095.a:JGI12104J13512_1000436_27	26	TF	null	2	CGC1	3300001095.a:JGI12104J13512_1000436	34084	35622	-	DB=DBD-Pfam|HTH_8,DBD-SUPERFAMILY|0037176;ID=3300001095.a:JGI12104J13512_1000436_27	DB=DBD-Pfam|HTH_8,DBD-SUPERFAMILY|0037176;ID=3300001095.a:JGI12104J13512_1000436_27
3300001095_3	3300001095.a:JGI12104J13512_1000029_22	21	STP	2	4	CGC1	3300001095.a:JGI12104J13512_1000029	30676	31689	-	DB=STP|SBP_bac_10;ID=3300001095.a:JGI12104J13512_1000029_22	DB=STP|SBP_bac_10;ID=3300001095.a:JGI12104J13512_1000029_22
3300001095_3	3300001095.a:JGI12104J13512_1000029_23	22	null	null	null	CGC1	3300001095.a:JGI12104J13512_1000029	32267	32725	+	;ID=3300001095.a:JGI12104J13512_1000029_23	NA
3300001095_3	3300001095.a:JGI12104J13512_1000029_24	23	null	null	null	CGC1	3300001095.a:JGI12104J13512_1000029	32787	34136	+	;ID=3300001095.a:JGI12104J13512_1000029_24	NA
3300001095_3	3300001095.a:JGI12104J13512_1000029_25	24	STP	0	2	CGC1	3300001095.a:JGI12104J13512_1000029	34588	39165	+	DB=STP|GATase_2;ID=3300001095.a:JGI12104J13512_1000029_25	DB=STP|GATase_2;ID=3300001095.a:JGI12104J13512_1000029_25
3300001095_3	3300001095.a:JGI12104J13512_1000029_26	25	STP	2	0	CGC1	3300001095.a:JGI12104J13512_1000029	39158	40585	+	DB=STP|Pyr_redox_2;ID=3300001095.a:JGI12104J13512_1000029_26	DB=STP|Pyr_redox_2;ID=3300001095.a:JGI12104J13512_1000029_26
3300001095_3	3300001095.a:JGI12104J13512_1000029_27	26	null	null	null	CGC1	3300001095.a:JGI12104J13512_1000029	40738	41523	+	;ID=3300001095.a:JGI12104J13512_1000029_27	NA
3300001095_3	3300001095.a:JGI12104J13512_1000029_28	27	null	null	null	CGC1	3300001095.a:JGI12104J13512_1000029	41901	44231	-	;ID=3300001095.a:JGI12104J13512_1000029_28	NA
3300001095_3	3300001095.a:JGI12104J13512_1000029_29	28	CAZyme	6	2	CGC1	3300001095.a:JGI12104J13512_1000029	44444	45487	+	DB=GH5|GH5_25;ID=3300001095.a:JGI12104J13512_1000029_29	DB=GH5|GH5_25;ID=3300001095.a:JGI12104J13512_1000029_29
3300001095_3	3300001095.a:JGI12104J13512_1000029_52	51	CAZyme	1	3	CGC2	3300001095.a:JGI12104J13512_1000029	77088	79283	-	DB=GT35;ID=3300001095.a:JGI12104J13512_1000029_52	DB=GT35;ID=3300001095.a:JGI12104J13512_1000029_52
3300001095_3	3300001095.a:JGI12104J13512_1000029_53	52	null	null	null	CGC2	3300001095.a:JGI12104J13512_1000029	80369	82234	+	;ID=3300001095.a:JGI12104J13512_1000029_53	NA
3300001095_3	3300001095.a:JGI12104J13512_1000029_54	53	STP	1	1	CGC2	3300001095.a:JGI12104J13512_1000029	82492	83508	-	DB=STP|Glycos_trans_3N;ID=3300001095.a:JGI12104J13512_1000029_54	DB=STP|Glycos_trans_3N;ID=3300001095.a:JGI12104J13512_1000029_54
3300001095_3	3300001095.a:JGI12104J13512_1000029_55	54	null	null	null	CGC2	3300001095.a:JGI12104J13512_1000029	83624	84589	+	;ID=3300001095.a:JGI12104J13512_1000029_55	NA
3300001095_3	3300001095.a:JGI12104J13512_1000029_56	55	TC	1	1	CGC2	3300001095.a:JGI12104J13512_1000029	84673	86112	+	DB=gnl|TC-DB|P0AGF4|2.A.1.1.3;ID=3300001095.a:JGI12104J13512_1000029_56	DB=gnl|TC-DB|P0AGF4|2.A.1.1.3;ID=3300001095.a:JGI12104J13512_1000029_56
3300001095_3	3300001095.a:JGI12104J13512_1000029_57	56	null	null	null	CGC2	3300001095.a:JGI12104J13512_1000029	86121	87161	-	;ID=3300001095.a:JGI12104J13512_1000029_57	NA
3300001095_3	3300001095.a:JGI12104J13512_1000029_58	57	STP	5	1	CGC2	3300001095.a:JGI12104J13512_1000029	87418	89100	+	DB=STP|Pribosyltran;ID=3300001095.a:JGI12104J13512_1000029_58	DB=STP|Pribosyltran;ID=3300001095.a:JGI12104J13512_1000029_58
3300001095_3	3300001095.a:JGI12104J13512_1000058_9	8	TC	0	6	CGC1	3300001095.a:JGI12104J13512_1000058	9742	10857	+	DB=gnl|TC-DB|D2QX57|1.B.57.1.4;ID=3300001095.a:JGI12104J13512_1000058_9	DB=gnl|TC-DB|D2QX57|1.B.57.1.4;ID=3300001095.a:JGI12104J13512_1000058_9
3300001095_3	3300001095.a:JGI12104J13512_1000058_10	9	CAZyme	0	0	CGC1	3300001095.a:JGI12104J13512_1000058	11124	13271	+	DB=GH141;ID=3300001095.a:JGI12104J13512_1000058_10	DB=GH141;ID=3300001095.a:JGI12104J13512_1000058_10
3300001095_3	3300001095.a:JGI12104J13512_1000058_11	10	CAZyme	1	0	CGC1	3300001095.a:JGI12104J13512_1000058	13314	15074	+	DB=GH29|CBM32;ID=3300001095.a:JGI12104J13512_1000058_11	DB=GH29|CBM32;ID=3300001095.a:JGI12104J13512_1000058_11
3300001095_3	3300001095.a:JGI12104J13512_1000058_12	11	null	null	null	CGC1	3300001095.a:JGI12104J13512_1000058	15094	15918	+	;ID=3300001095.a:JGI12104J13512_1000058_12	NA
3300001095_3	3300001095.a:JGI12104J13512_1000058_13	12	TC	3	1	CGC1	3300001095.a:JGI12104J13512_1000058	16079	17464	+	DB=gnl|TC-DB|Q93N33|2.A.21.9.2;ID=3300001095.a:JGI12104J13512_1000058_13	DB=gnl|TC-DB|Q93N33|2.A.21.9.2;ID=3300001095.a:JGI12104J13512_1000058_13
3300001095_3	3300001095.a:JGI12104J13512_1000058_66	65	TC	2	8	CGC2	3300001095.a:JGI12104J13512_1000058	84484	86034	-	DB=gnl|TC-DB|O32273|2.A.66.2.6;ID=3300001095.a:JGI12104J13512_1000058_66	DB=gnl|TC-DB|O32273|2.A.66.2.6;ID=3300001095.a:JGI12104J13512_1000058_66
3300001095_3	3300001095.a:JGI12104J13512_1000058_67	66	null	null	null	CGC2	3300001095.a:JGI12104J13512_1000058	86054	86950	-	;ID=3300001095.a:JGI12104J13512_1000058_67	NA
3300001095_3	3300001095.a:JGI12104J13512_1000058_68	67	null	null	null	CGC2	3300001095.a:JGI12104J13512_1000058	87008	87679	-	;ID=3300001095.a:JGI12104J13512_1000058_68	NA
3300001095_3	3300001095.a:JGI12104J13512_1000058_69	68	CAZyme	10	2	CGC2	3300001095.a:JGI12104J13512_1000058	87733	90423	-	DB=GH36;ID=3300001095.a:JGI12104J13512_1000058_69	DB=GH36;ID=3300001095.a:JGI12104J13512_1000058_69
3300001095_3	3300001095.a:JGI12104J13512_1000058_89	88	TC	0	4	CGC3	3300001095.a:JGI12104J13512_1000058	111835	113283	-	DB=gnl|TC-DB|O34987|2.A.40.7.2;ID=3300001095.a:JGI12104J13512_1000058_89	DB=gnl|TC-DB|O34987|2.A.40.7.2;ID=3300001095.a:JGI12104J13512_1000058_89
3300001095_3	3300001095.a:JGI12104J13512_1000058_90	89	CAZyme	null	0	CGC3	3300001095.a:JGI12104J13512_1000058	113371	114573	-	DB=GH33;ID=3300001095.a:JGI12104J13512_1000058_90	DB=GH33;ID=3300001095.a:JGI12104J13512_1000058_90
3300001095_3	3300001095.a:JGI12104J13512_1000076_4	3	CAZyme	1	null	CGC1	3300001095.a:JGI12104J13512_1000076	5500	6615	+	DB=GH137;ID=3300001095.a:JGI12104J13512_1000076_4	DB=GH137;ID=3300001095.a:JGI12104J13512_1000076_4
3300001095_3	3300001095.a:JGI12104J13512_1000076_5	4	null	null	null	CGC1	3300001095.a:JGI12104J13512_1000076	6767	6991	+	;ID=3300001095.a:JGI12104J13512_1000076_5	NA
3300001095_3	3300001095.a:JGI12104J13512_1000076_6	5	TC	1	1	CGC1	3300001095.a:JGI12104J13512_1000076	6993	8729	+	DB=gnl|TC-DB|P39830|2.A.37.1.5;ID=3300001095.a:JGI12104J13512_1000076_6	DB=gnl|TC-DB|P39830|2.A.37.1.5;ID=3300001095.a:JGI12104J13512_1000076_6
3300001095_3	3300001095.a:JGI12104J13512_1000076_7	6	null	null	null	CGC1	3300001095.a:JGI12104J13512_1000076	8757	9425	-	;ID=3300001095.a:JGI12104J13512_1000076_7	NA
3300001095_3	3300001095.a:JGI12104J13512_1000076_8	7	TC	5	1	CGC1	3300001095.a:JGI12104J13512_1000076	9539	10945	-	DB=gnl|TC-DB|Q7UTK7|1.B.5.1.3;ID=3300001095.a:JGI12104J13512_1000076_8	DB=gnl|TC-DB|Q7UTK7|1.B.5.1.3;ID=3300001095.a:JGI12104J13512_1000076_8
3300001095_3	3300001095.a:JGI12104J13512_1000076_24	23	CAZyme	0	5	CGC2	3300001095.a:JGI12104J13512_1000076	27952	29130	+	DB=GT4;ID=3300001095.a:JGI12104J13512_1000076_24	DB=GT4;ID=3300001095.a:JGI12104J13512_1000076_24
3300001095_3	3300001095.a:JGI12104J13512_1000076_25	24	TC	10	0	CGC2	3300001095.a:JGI12104J13512_1000076	29238	30116	+	DB=gnl|TC-DB|P53104|9.A.15.1.1;ID=3300001095.a:JGI12104J13512_1000076_25	DB=gnl|TC-DB|P53104|9.A.15.1.1;ID=3300001095.a:JGI12104J13512_1000076_25
3300001095_3	3300001095.a:JGI12104J13512_1000135_31	30	TC	1	6	CGC1	3300001095.a:JGI12104J13512_1000135	36041	37501	-	DB=gnl|TC-DB|Q8TZX5|2.A.66.1.45;ID=3300001095.a:JGI12104J13512_1000135_31	DB=gnl|TC-DB|Q8TZX5|2.A.66.1.45;ID=3300001095.a:JGI12104J13512_1000135_31
3300001095_3	3300001095.a:JGI12104J13512_1000135_32	31	null	null	null	CGC1	3300001095.a:JGI12104J13512_1000135	37753	39294	+	;ID=3300001095.a:JGI12104J13512_1000135_32	NA
3300001095_3	3300001095.a:JGI12104J13512_1000135_33	32	CAZyme	1	1	CGC1	3300001095.a:JGI12104J13512_1000135	39465	40838	-	DB=GH0;ID=3300001095.a:JGI12104J13512_1000135_33	DB=GH0;ID=3300001095.a:JGI12104J13512_1000135_33
3300001095_3	3300001095.a:JGI12104J13512_1000135_34	33	null	null	null	CGC1	3300001095.a:JGI12104J13512_1000135	41246	43072	+	;ID=3300001095.a:JGI12104J13512_1000135_34	NA
3300001095_3	3300001095.a:JGI12104J13512_1000135_35	34	CAZyme	0	1	CGC1	3300001095.a:JGI12104J13512_1000135	43087	44292	+	DB=GT4;ID=3300001095.a:JGI12104J13512_1000135_35	DB=GT4;ID=3300001095.a:JGI12104J13512_1000135_35
3300001095_3	3300001095.a:JGI12104J13512_1000135_36	35	TC	2	0	CGC1	3300001095.a:JGI12104J13512_1000135	44493	45626	-	DB=gnl|TC-DB|Q8EJD3|2.A.59.1.3;ID=3300001095.a:JGI12104J13512_1000135_36	DB=gnl|TC-DB|Q8EJD3|2.A.59.1.3;ID=3300001095.a:JGI12104J13512_1000135_36
3300001095_3	3300001095.a:JGI12104J13512_1000135_37	36	null	null	null	CGC1	3300001095.a:JGI12104J13512_1000135	46295	46588	-	;ID=3300001095.a:JGI12104J13512_1000135_37	NA
3300001095_3	3300001095.a:JGI12104J13512_1000135_38	37	null	null	null	CGC1	3300001095.a:JGI12104J13512_1000135	46941	49877	+	;ID=3300001095.a:JGI12104J13512_1000135_38	NA
3300001095_3	3300001095.a:JGI12104J13512_1000135_39	38	TF	0	2	CGC1	3300001095.a:JGI12104J13512_1000135	50258	50593	+	DB=DBD-Pfam|HTH_5,DBD-SUPERFAMILY|0043669;ID=3300001095.a:JGI12104J13512_1000135_39	DB=DBD-Pfam|HTH_5,DBD-SUPERFAMILY|0043669;ID=3300001095.a:JGI12104J13512_1000135_39
3300001095_3	3300001095.a:JGI12104J13512_1000135_40	39	TC	12	0	CGC1	3300001095.a:JGI12104J13512_1000135	50708	52081	+	DB=gnl|TC-DB|A8VTI4|2.A.119.1.2;ID=3300001095.a:JGI12104J13512_1000135_40	DB=gnl|TC-DB|A8VTI4|2.A.119.1.2;ID=3300001095.a:JGI12104J13512_1000135_40
3300001095_3	3300001095.a:JGI12104J13512_1000135_53	52	TC	2	12	CGC2	3300001095.a:JGI12104J13512_1000135	64319	65197	+	DB=gnl|TC-DB|917585193|9.B.18.1.3;ID=3300001095.a:JGI12104J13512_1000135_53	DB=gnl|TC-DB|917585193|9.B.18.1.3;ID=3300001095.a:JGI12104J13512_1000135_53
3300001095_3	3300001095.a:JGI12104J13512_1000135_54	53	null	null	null	CGC2	3300001095.a:JGI12104J13512_1000135	65208	66095	+	;ID=3300001095.a:JGI12104J13512_1000135_54	NA
3300001095_3	3300001095.a:JGI12104J13512_1000135_55	54	null	null	null	CGC2	3300001095.a:JGI12104J13512_1000135	66172	67386	+	;ID=3300001095.a:JGI12104J13512_1000135_55	NA
3300001095_3	3300001095.a:JGI12104J13512_1000135_56	55	CAZyme	2	2	CGC2	3300001095.a:JGI12104J13512_1000135	67640	68452	+	DB=GT2|GT2_Glycos_transf_2;ID=3300001095.a:JGI12104J13512_1000135_56	DB=GT2|GT2_Glycos_transf_2;ID=3300001095.a:JGI12104J13512_1000135_56
3300001095_3	3300001095.a:JGI12104J13512_1000135_57	56	null	null	null	CGC2	3300001095.a:JGI12104J13512_1000135	68689	70038	+	;ID=3300001095.a:JGI12104J13512_1000135_57	NA
3300001095_3	3300001095.a:JGI12104J13512_1000135_58	57	null	null	null	CGC2	3300001095.a:JGI12104J13512_1000135	70025	71050	+	;ID=3300001095.a:JGI12104J13512_1000135_58	NA
3300001095_3	3300001095.a:JGI12104J13512_1000135_59	58	TC	null	2	CGC2	3300001095.a:JGI12104J13512_1000135	71112	72356	+	DB=gnl|TC-DB|P72884|3.A.1.103.5;ID=3300001095.a:JGI12104J13512_1000135_59	DB=gnl|TC-DB|P72884|3.A.1.103.5;ID=3300001095.a:JGI12104J13512_1000135_59
3300001095_3	3300001095.a:JGI12104J13512_1000068_20	19	TC	1	5	CGC1	3300001095.a:JGI12104J13512_1000068	20162	21154	+	DB=gnl|TC-DB|P80874|8.A.5.1.4;ID=3300001095.a:JGI12104J13512_1000068_20	DB=gnl|TC-DB|P80874|8.A.5.1.4;ID=3300001095.a:JGI12104J13512_1000068_20
3300001095_3	3300001095.a:JGI12104J13512_1000068_21	20	null	null	null	CGC1	3300001095.a:JGI12104J13512_1000068	21393	22031	+	;ID=3300001095.a:JGI12104J13512_1000068_21	NA
3300001095_3	3300001095.a:JGI12104J13512_1000068_22	21	CAZyme	2	1	CGC1	3300001095.a:JGI12104J13512_1000068	22287	24506	+	DB=CBM48|GH13|GH13_9;ID=3300001095.a:JGI12104J13512_1000068_22	DB=CBM48|GH13|GH13_9;ID=3300001095.a:JGI12104J13512_1000068_22
3300001095_3	3300001095.a:JGI12104J13512_1000068_23	22	null	null	null	CGC1	3300001095.a:JGI12104J13512_1000068	24551	24700	+	;ID=3300001095.a:JGI12104J13512_1000068_23	NA
3300001095_3	3300001095.a:JGI12104J13512_1000068_24	23	null	null	null	CGC1	3300001095.a:JGI12104J13512_1000068	24845	25042	-	;ID=3300001095.a:JGI12104J13512_1000068_24	NA
3300001095_3	3300001095.a:JGI12104J13512_1000068_25	24	STP	0	2	CGC1	3300001095.a:JGI12104J13512_1000068	25148	26197	-	DB=STP|SBP_bac_10;ID=3300001095.a:JGI12104J13512_1000068_25	DB=STP|SBP_bac_10;ID=3300001095.a:JGI12104J13512_1000068_25
3300001095_3	3300001095.a:JGI12104J13512_1000068_26	25	TC	2	0	CGC1	3300001095.a:JGI12104J13512_1000068	26667	28238	+	DB=gnl|TC-DB|Q8TZX5|2.A.66.1.45;ID=3300001095.a:JGI12104J13512_1000068_26	DB=gnl|TC-DB|Q8TZX5|2.A.66.1.45;ID=3300001095.a:JGI12104J13512_1000068_26
3300001095_3	3300001095.a:JGI12104J13512_1000068_27	26	null	null	null	CGC1	3300001095.a:JGI12104J13512_1000068	28527	30554	-	;ID=3300001095.a:JGI12104J13512_1000068_27	NA
3300001095_3	3300001095.a:JGI12104J13512_1000068_28	27	null	null	null	CGC1	3300001095.a:JGI12104J13512_1000068	30627	31826	-	;ID=3300001095.a:JGI12104J13512_1000068_28	NA
3300001095_3	3300001095.a:JGI12104J13512_1000068_29	28	STP	1	2	CGC1	3300001095.a:JGI12104J13512_1000068	32396	33277	+	DB=STP|SBP_bac_10;ID=3300001095.a:JGI12104J13512_1000068_29	DB=STP|SBP_bac_10;ID=3300001095.a:JGI12104J13512_1000068_29
3300001095_3	3300001095.a:JGI12104J13512_1000068_30	29	null	null	null	CGC1	3300001095.a:JGI12104J13512_1000068	33343	33798	+	;ID=3300001095.a:JGI12104J13512_1000068_30	NA
3300001095_3	3300001095.a:JGI12104J13512_1000068_31	30	STP	1	1	CGC1	3300001095.a:JGI12104J13512_1000068	33874	35223	+	DB=STP|Pyr_redox_2;ID=3300001095.a:JGI12104J13512_1000068_31	DB=STP|Pyr_redox_2;ID=3300001095.a:JGI12104J13512_1000068_31
3300001095_3	3300001095.a:JGI12104J13512_1000068_32	31	null	null	null	CGC1	3300001095.a:JGI12104J13512_1000068	35843	36733	+	;ID=3300001095.a:JGI12104J13512_1000068_32	NA
3300001095_3	3300001095.a:JGI12104J13512_1000068_33	32	TF	9	1	CGC1	3300001095.a:JGI12104J13512_1000068	36795	37232	+	DB=DBD-Pfam|Rrf2,DBD-SUPERFAMILY|0045032;ID=3300001095.a:JGI12104J13512_1000068_33	DB=DBD-Pfam|Rrf2,DBD-SUPERFAMILY|0045032;ID=3300001095.a:JGI12104J13512_1000068_33
3300001095_3	3300001095.a:JGI12104J13512_1001004_3	2	CAZyme	0	null	CGC1	3300001095.a:JGI12104J13512_1001004	2477	3880	+	DB=GH140;ID=3300001095.a:JGI12104J13512_1001004_3	DB=GH140;ID=3300001095.a:JGI12104J13512_1001004_3
3300001095_3	3300001095.a:JGI12104J13512_1001004_4	3	STP	1	0	CGC1	3300001095.a:JGI12104J13512_1001004	4526	5734	+	DB=STP|Aminotran_1_2;ID=3300001095.a:JGI12104J13512_1001004_4	DB=STP|Aminotran_1_2;ID=3300001095.a:JGI12104J13512_1001004_4
3300001095_3	3300001095.a:JGI12104J13512_1001004_5	4	null	null	null	CGC1	3300001095.a:JGI12104J13512_1001004	5871	7013	+	;ID=3300001095.a:JGI12104J13512_1001004_5	NA
3300001095_3	3300001095.a:JGI12104J13512_1001004_6	5	TC	null	1	CGC1	3300001095.a:JGI12104J13512_1001004	7274	8533	+	DB=gnl|TC-DB|M2AXJ5|9.B.163.3.3;ID=3300001095.a:JGI12104J13512_1001004_6	DB=gnl|TC-DB|M2AXJ5|9.B.163.3.3;ID=3300001095.a:JGI12104J13512_1001004_6
3300001095_3	3300001095.a:JGI12104J13512_1000155_26	25	TC	0	17	CGC1	3300001095.a:JGI12104J13512_1000155	37581	38720	+	DB=gnl|TC-DB|Q5EGM5|9.A.25.1.1;ID=3300001095.a:JGI12104J13512_1000155_26	DB=gnl|TC-DB|Q5EGM5|9.A.25.1.1;ID=3300001095.a:JGI12104J13512_1000155_26
3300001095_3	3300001095.a:JGI12104J13512_1000155_27	26	CAZyme	0	0	CGC1	3300001095.a:JGI12104J13512_1000155	38876	40183	+	DB=GH0;ID=3300001095.a:JGI12104J13512_1000155_27	DB=GH0;ID=3300001095.a:JGI12104J13512_1000155_27
3300001095_3	3300001095.a:JGI12104J13512_1000155_28	27	CAZyme	1	0	CGC1	3300001095.a:JGI12104J13512_1000155	40459	41592	-	DB=GT4;ID=3300001095.a:JGI12104J13512_1000155_28	DB=GT4;ID=3300001095.a:JGI12104J13512_1000155_28
3300001095_3	3300001095.a:JGI12104J13512_1000155_29	28	null	null	null	CGC1	3300001095.a:JGI12104J13512_1000155	41637	43166	-	;ID=3300001095.a:JGI12104J13512_1000155_29	NA
3300001095_3	3300001095.a:JGI12104J13512_1000155_30	29	CAZyme	5	1	CGC1	3300001095.a:JGI12104J13512_1000155	43163	44398	-	DB=GT4;ID=3300001095.a:JGI12104J13512_1000155_30	DB=GT4;ID=3300001095.a:JGI12104J13512_1000155_30
3300001095_3	3300001095.a:JGI12104J13512_1000155_36	35	CAZyme	1	5	CGC2	3300001095.a:JGI12104J13512_1000155	50564	54082	+	DB=GH106;ID=3300001095.a:JGI12104J13512_1000155_36	DB=GH106;ID=3300001095.a:JGI12104J13512_1000155_36
3300001095_3	3300001095.a:JGI12104J13512_1000155_37	36	null	null	null	CGC2	3300001095.a:JGI12104J13512_1000155	54308	58234	+	;ID=3300001095.a:JGI12104J13512_1000155_37	NA
3300001095_3	3300001095.a:JGI12104J13512_1000155_38	37	STP	0	1	CGC2	3300001095.a:JGI12104J13512_1000155	59004	60125	+	DB=STP|Pkinase;ID=3300001095.a:JGI12104J13512_1000155_38	DB=STP|Pkinase;ID=3300001095.a:JGI12104J13512_1000155_38
3300001095_3	3300001095.a:JGI12104J13512_1000155_39	38	TC	null	0	CGC2	3300001095.a:JGI12104J13512_1000155	60352	62178	+	DB=gnl|TC-DB|B2GH49|9.B.160.1.10;ID=3300001095.a:JGI12104J13512_1000155_39	DB=gnl|TC-DB|B2GH49|9.B.160.1.10;ID=3300001095.a:JGI12104J13512_1000155_39
3300001095_3	3300001095.a:JGI12104J13512_1001228_11	10	CAZyme	1	5	CGC1	3300001095.a:JGI12104J13512_1001228	13321	14442	+	DB=GH88;ID=3300001095.a:JGI12104J13512_1001228_11	DB=GH88;ID=3300001095.a:JGI12104J13512_1001228_11
3300001095_3	3300001095.a:JGI12104J13512_1001228_12	11	null	null	null	CGC1	3300001095.a:JGI12104J13512_1001228	14488	14796	-	;ID=3300001095.a:JGI12104J13512_1001228_12	NA
3300001095_3	3300001095.a:JGI12104J13512_1001228_13	12	TC	1	1	CGC1	3300001095.a:JGI12104J13512_1001228	15209	16408	+	DB=gnl|TC-DB|Q9UA35|2.A.41.2.5;ID=3300001095.a:JGI12104J13512_1001228_13	DB=gnl|TC-DB|Q9UA35|2.A.41.2.5;ID=3300001095.a:JGI12104J13512_1001228_13
3300001095_3	3300001095.a:JGI12104J13512_1001228_14	13	null	null	null	CGC1	3300001095.a:JGI12104J13512_1001228	16454	16930	-	;ID=3300001095.a:JGI12104J13512_1001228_14	NA
3300001095_3	3300001095.a:JGI12104J13512_1001228_15	14	STP	null	1	CGC1	3300001095.a:JGI12104J13512_1001228	17155	18297	+	DB=STP|SBP_bac_10;ID=3300001095.a:JGI12104J13512_1001228_15	DB=STP|SBP_bac_10;ID=3300001095.a:JGI12104J13512_1001228_15
3300001683_19	3300001683.a:GBIDBA_10000425_26	25	STP	1	7	CGC1	3300001683.a:GBIDBA_10000425	35629	36240	-	DB=STP|Sigma70_r2,STP|Sigma70_r4_2;ID=3300001683.a:GBIDBA_10000425_26	DB=STP|Sigma70_r2,STP|Sigma70_r4_2;ID=3300001683.a:GBIDBA_10000425_26
3300001683_19	3300001683.a:GBIDBA_10000425_27	26	null	null	null	CGC1	3300001683.a:GBIDBA_10000425	36472	37623	-	;ID=3300001683.a:GBIDBA_10000425_27	NA
3300001683_19	3300001683.a:GBIDBA_10000425_28	27	CAZyme	0	1	CGC1	3300001683.a:GBIDBA_10000425	38002	39165	-	DB=GT4;ID=3300001683.a:GBIDBA_10000425_28	DB=GT4;ID=3300001683.a:GBIDBA_10000425_28
3300001683_19	3300001683.a:GBIDBA_10000425_29	28	STP	1	0	CGC1	3300001683.a:GBIDBA_10000425	39223	40707	-	DB=STP|Pribosyltran;ID=3300001683.a:GBIDBA_10000425_29	DB=STP|Pribosyltran;ID=3300001683.a:GBIDBA_10000425_29
3300001683_19	3300001683.a:GBIDBA_10000425_30	29	null	null	null	CGC1	3300001683.a:GBIDBA_10000425	40992	41804	+	;ID=3300001683.a:GBIDBA_10000425_30	NA
3300001683_19	3300001683.a:GBIDBA_10000425_31	30	CAZyme	1	1	CGC1	3300001683.a:GBIDBA_10000425	41846	43090	+	DB=GT9;ID=3300001683.a:GBIDBA_10000425_31	DB=GT9;ID=3300001683.a:GBIDBA_10000425_31
3300001683_19	3300001683.a:GBIDBA_10000425_32	31	null	null	null	CGC1	3300001683.a:GBIDBA_10000425	43098	44474	+	;ID=3300001683.a:GBIDBA_10000425_32	NA
3300001683_19	3300001683.a:GBIDBA_10000425_33	32	STP	0	1	CGC1	3300001683.a:GBIDBA_10000425	44716	46218	+	DB=STP|MCPsignal;ID=3300001683.a:GBIDBA_10000425_33	DB=STP|MCPsignal;ID=3300001683.a:GBIDBA_10000425_33
3300001683_19	3300001683.a:GBIDBA_10000425_34	33	STP	2	0	CGC1	3300001683.a:GBIDBA_10000425	46248	47390	-	DB=STP|Rhodanese;ID=3300001683.a:GBIDBA_10000425_34	DB=STP|Rhodanese;ID=3300001683.a:GBIDBA_10000425_34
3300001683_19	3300001683.a:GBIDBA_10000425_35	34	null	null	null	CGC1	3300001683.a:GBIDBA_10000425	47520	48788	-	;ID=3300001683.a:GBIDBA_10000425_35	NA
3300001683_19	3300001683.a:GBIDBA_10000425_36	35	null	null	null	CGC1	3300001683.a:GBIDBA_10000425	48781	49557	-	;ID=3300001683.a:GBIDBA_10000425_36	NA
3300001683_19	3300001683.a:GBIDBA_10000425_37	36	TF	1	2	CGC1	3300001683.a:GBIDBA_10000425	49554	50213	-	DB=DBD-Pfam|HTH_Mga;ID=3300001683.a:GBIDBA_10000425_37	DB=DBD-Pfam|HTH_Mga;ID=3300001683.a:GBIDBA_10000425_37
3300001683_19	3300001683.a:GBIDBA_10000425_38	37	null	null	null	CGC1	3300001683.a:GBIDBA_10000425	50295	51422	-	;ID=3300001683.a:GBIDBA_10000425_38	NA
3300001683_19	3300001683.a:GBIDBA_10000425_39	38	STP	null	1	CGC1	3300001683.a:GBIDBA_10000425	51441	52832	-	DB=STP|CBS;ID=3300001683.a:GBIDBA_10000425_39	DB=STP|CBS;ID=3300001683.a:GBIDBA_10000425_39
3300001683_19	3300001683.a:GBIDBA_10000663_21	20	STP	1	3	CGC1	3300001683.a:GBIDBA_10000663	28577	29761	+	DB=STP|Response_reg,STP|CheB_methylest;ID=3300001683.a:GBIDBA_10000663_21	DB=STP|Response_reg,STP|CheB_methylest;ID=3300001683.a:GBIDBA_10000663_21
3300001683_19	3300001683.a:GBIDBA_10000663_22	21	null	null	null	CGC1	3300001683.a:GBIDBA_10000663	29802	31040	+	;ID=3300001683.a:GBIDBA_10000663_22	NA
3300001683_19	3300001683.a:GBIDBA_10000663_23	22	CAZyme	0	1	CGC1	3300001683.a:GBIDBA_10000663	31007	32116	-	DB=GT4;ID=3300001683.a:GBIDBA_10000663_23	DB=GT4;ID=3300001683.a:GBIDBA_10000663_23
3300001683_19	3300001683.a:GBIDBA_10000663_24	23	STP	4	0	CGC1	3300001683.a:GBIDBA_10000663	32207	33460	-	DB=STP|Aminotran_1_2;ID=3300001683.a:GBIDBA_10000663_24	DB=STP|Aminotran_1_2;ID=3300001683.a:GBIDBA_10000663_24
3300001683_19	3300001683.a:GBIDBA_10000004_3	2	TC	0	null	CGC1	3300001683.a:GBIDBA_10000004	3628	5529	-	DB=gnl|TC-DB|O00571|1.I.1.1.3;ID=3300001683.a:GBIDBA_10000004_3	DB=gnl|TC-DB|O00571|1.I.1.1.3;ID=3300001683.a:GBIDBA_10000004_3
3300001683_19	3300001683.a:GBIDBA_10000004_4	3	CAZyme	0	0	CGC1	3300001683.a:GBIDBA_10000004	5792	10936	+	DB=CBM38;ID=3300001683.a:GBIDBA_10000004_4	DB=CBM38;ID=3300001683.a:GBIDBA_10000004_4
3300001683_19	3300001683.a:GBIDBA_10000004_5	4	TC	2	0	CGC1	3300001683.a:GBIDBA_10000004	10945	11616	-	DB=gnl|TC-DB|Q6MK65|9.B.150.1.4;ID=3300001683.a:GBIDBA_10000004_5	DB=gnl|TC-DB|Q6MK65|9.B.150.1.4;ID=3300001683.a:GBIDBA_10000004_5
3300001683_19	3300001683.a:GBIDBA_10000004_6	5	null	null	null	CGC1	3300001683.a:GBIDBA_10000004	11865	12092	+	;ID=3300001683.a:GBIDBA_10000004_6	NA
3300001683_19	3300001683.a:GBIDBA_10000004_7	6	null	null	null	CGC1	3300001683.a:GBIDBA_10000004	12029	14134	-	;ID=3300001683.a:GBIDBA_10000004_7	NA
3300001683_19	3300001683.a:GBIDBA_10000004_8	7	STP	0	2	CGC1	3300001683.a:GBIDBA_10000004	14320	15720	-	DB=STP|B12-binding;ID=3300001683.a:GBIDBA_10000004_8	DB=STP|B12-binding;ID=3300001683.a:GBIDBA_10000004_8
3300001683_19	3300001683.a:GBIDBA_10000004_9	8	STP	12	0	CGC1	3300001683.a:GBIDBA_10000004	15945	17378	+	DB=STP|B12-binding;ID=3300001683.a:GBIDBA_10000004_9	DB=STP|B12-binding;ID=3300001683.a:GBIDBA_10000004_9
3300001683_19	3300001683.a:GBIDBA_10000004_22	21	TC	1	12	CGC2	3300001683.a:GBIDBA_10000004	32985	33947	-	DB=gnl|TC-DB|O30385|3.A.1.132.12;ID=3300001683.a:GBIDBA_10000004_22	DB=gnl|TC-DB|O30385|3.A.1.132.12;ID=3300001683.a:GBIDBA_10000004_22
3300001683_19	3300001683.a:GBIDBA_10000004_23	22	null	null	null	CGC2	3300001683.a:GBIDBA_10000004	33980	34882	-	;ID=3300001683.a:GBIDBA_10000004_23	NA
3300001683_19	3300001683.a:GBIDBA_10000004_24	23	CAZyme	2	1	CGC2	3300001683.a:GBIDBA_10000004	34879	36369	-	DB=GT5;ID=3300001683.a:GBIDBA_10000004_24	DB=GT5;ID=3300001683.a:GBIDBA_10000004_24
3300001683_19	3300001683.a:GBIDBA_10000004_25	24	null	null	null	CGC2	3300001683.a:GBIDBA_10000004	36920	38452	+	;ID=3300001683.a:GBIDBA_10000004_25	NA
3300001683_19	3300001683.a:GBIDBA_10000004_26	25	null	null	null	CGC2	3300001683.a:GBIDBA_10000004	39050	42322	-	;ID=3300001683.a:GBIDBA_10000004_26	NA
3300001683_19	3300001683.a:GBIDBA_10000004_27	26	TF	5	2	CGC2	3300001683.a:GBIDBA_10000004	42823	43644	-	DB=DBD-Pfam|HTH_6;ID=3300001683.a:GBIDBA_10000004_27	DB=DBD-Pfam|HTH_6;ID=3300001683.a:GBIDBA_10000004_27
3300001683_19	3300001683.a:GBIDBA_10000004_96	95	STP	1	7	CGC3	3300001683.a:GBIDBA_10000004	123655	124818	+	DB=STP|TPR_1;ID=3300001683.a:GBIDBA_10000004_96	DB=STP|TPR_1;ID=3300001683.a:GBIDBA_10000004_96
3300001683_19	3300001683.a:GBIDBA_10000004_97	96	null	null	null	CGC3	3300001683.a:GBIDBA_10000004	125011	125241	-	;ID=3300001683.a:GBIDBA_10000004_97	NA
3300001683_19	3300001683.a:GBIDBA_10000004_98	97	STP	0	1	CGC3	3300001683.a:GBIDBA_10000004	125654	126772	-	DB=STP|Fer4;ID=3300001683.a:GBIDBA_10000004_98	DB=STP|Fer4;ID=3300001683.a:GBIDBA_10000004_98
3300001683_19	3300001683.a:GBIDBA_10000004_99	98	STP	0	0	CGC3	3300001683.a:GBIDBA_10000004	127199	128125	+	DB=STP|Sigma70_r2,STP|Sigma70_r4_2;ID=3300001683.a:GBIDBA_10000004_99	DB=STP|Sigma70_r2,STP|Sigma70_r4_2;ID=3300001683.a:GBIDBA_10000004_99
3300001683_19	3300001683.a:GBIDBA_10000004_100	99	STP	1	0	CGC3	3300001683.a:GBIDBA_10000004	128125	129234	+	DB=STP|TPR_2;ID=3300001683.a:GBIDBA_10000004_100	DB=STP|TPR_2;ID=3300001683.a:GBIDBA_10000004_100
3300001683_19	3300001683.a:GBIDBA_10000004_101	100	null	null	null	CGC3	3300001683.a:GBIDBA_10000004	129246	129956	+	;ID=3300001683.a:GBIDBA_10000004_101	NA
3300001683_19	3300001683.a:GBIDBA_10000004_102	101	CAZyme	3	1	CGC3	3300001683.a:GBIDBA_10000004	130094	131176	+	DB=GT2_Glycos_transf_2|GT2;ID=3300001683.a:GBIDBA_10000004_102	DB=GT2_Glycos_transf_2|GT2;ID=3300001683.a:GBIDBA_10000004_102
3300001683_19	3300001683.a:GBIDBA_10000004_298	297	TC	0	17	CGC4	3300001683.a:GBIDBA_10000004	386446	387096	-	DB=gnl|TC-DB|A0M0P7|2.A.123.4.1;ID=3300001683.a:GBIDBA_10000004_298	DB=gnl|TC-DB|A0M0P7|2.A.123.4.1;ID=3300001683.a:GBIDBA_10000004_298
3300001683_19	3300001683.a:GBIDBA_10000004_299	298	CAZyme	4	0	CGC4	3300001683.a:GBIDBA_10000004	387093	387875	-	DB=GT2_Glycos_transf_2|GT2;ID=3300001683.a:GBIDBA_10000004_299	DB=GT2_Glycos_transf_2|GT2;ID=3300001683.a:GBIDBA_10000004_299
3300001683_19	3300001683.a:GBIDBA_10000009_100	99	CAZyme	1	4	CGC1	3300001683.a:GBIDBA_10000009	118913	119731	+	DB=GT2_Glycos_transf_2|GT2;ID=3300001683.a:GBIDBA_10000009_100	DB=GT2_Glycos_transf_2|GT2;ID=3300001683.a:GBIDBA_10000009_100
3300001683_19	3300001683.a:GBIDBA_10000009_101	100	null	null	null	CGC1	3300001683.a:GBIDBA_10000009	119673	120011	-	;ID=3300001683.a:GBIDBA_10000009_101	NA
3300001683_19	3300001683.a:GBIDBA_10000009_102	101	STP	6	1	CGC1	3300001683.a:GBIDBA_10000009	120087	121907	-	DB=STP|TPR_2;ID=3300001683.a:GBIDBA_10000009_102	DB=STP|TPR_2;ID=3300001683.a:GBIDBA_10000009_102
3300001683_19	3300001683.a:GBIDBA_10000009_250	249	TC	1	4	CGC2	3300001683.a:GBIDBA_10000009	300747	301631	-	DB=gnl|TC-DB|F8D414|9.B.149.1.6;ID=3300001683.a:GBIDBA_10000009_250	DB=gnl|TC-DB|F8D414|9.B.149.1.6;ID=3300001683.a:GBIDBA_10000009_250
3300001683_19	3300001683.a:GBIDBA_10000009_251	250	null	null	null	CGC2	3300001683.a:GBIDBA_10000009	301655	303778	+	;ID=3300001683.a:GBIDBA_10000009_251	NA
3300001683_19	3300001683.a:GBIDBA_10000009_252	251	TF	0	1	CGC2	3300001683.a:GBIDBA_10000009	304248	305348	-	DB=DBD-Pfam|HTH_DeoR,DBD-SUPERFAMILY|0043758;ID=3300001683.a:GBIDBA_10000009_252	DB=DBD-Pfam|HTH_DeoR,DBD-SUPERFAMILY|0043758;ID=3300001683.a:GBIDBA_10000009_252
3300001683_19	3300001683.a:GBIDBA_10000009_253	252	CAZyme	16	0	CGC2	3300001683.a:GBIDBA_10000009	305598	306665	+	DB=GT9|GT0;ID=3300001683.a:GBIDBA_10000009_253	DB=GT9|GT0;ID=3300001683.a:GBIDBA_10000009_253
3300001683_19	3300001683.a:GBIDBA_10000009_279	278	STP	0	6	CGC3	3300001683.a:GBIDBA_10000009	338001	338699	+	DB=STP|Pkinase;ID=3300001683.a:GBIDBA_10000009_279	DB=STP|Pkinase;ID=3300001683.a:GBIDBA_10000009_279
3300001683_19	3300001683.a:GBIDBA_10000009_280	279	CAZyme	3	0	CGC3	3300001683.a:GBIDBA_10000009	338720	339739	+	DB=GT9;ID=3300001683.a:GBIDBA_10000009_280	DB=GT9;ID=3300001683.a:GBIDBA_10000009_280
3300001683_19	3300001683.a:GBIDBA_10000009_340	339	TC	1	8	CGC4	3300001683.a:GBIDBA_10000009	417596	418828	+	DB=gnl|TC-DB|Q1D3I3|3.A.1.103.4;ID=3300001683.a:GBIDBA_10000009_340	DB=gnl|TC-DB|Q1D3I3|3.A.1.103.4;ID=3300001683.a:GBIDBA_10000009_340
3300001683_19	3300001683.a:GBIDBA_10000009_341	340	null	null	null	CGC4	3300001683.a:GBIDBA_10000009	418825	420078	+	;ID=3300001683.a:GBIDBA_10000009_341	NA
3300001683_19	3300001683.a:GBIDBA_10000009_342	341	STP	1	1	CGC4	3300001683.a:GBIDBA_10000009	420075	420749	+	DB=STP|PIG-L;ID=3300001683.a:GBIDBA_10000009_342	DB=STP|PIG-L;ID=3300001683.a:GBIDBA_10000009_342
3300001683_19	3300001683.a:GBIDBA_10000009_343	342	null	null	null	CGC4	3300001683.a:GBIDBA_10000009	420746	421996	+	;ID=3300001683.a:GBIDBA_10000009_343	NA
3300001683_19	3300001683.a:GBIDBA_10000009_344	343	CAZyme	0	1	CGC4	3300001683.a:GBIDBA_10000009	421993	423609	+	DB=GT2_Glycos_transf_2|GT2|CE14;ID=3300001683.a:GBIDBA_10000009_344	DB=GT2_Glycos_transf_2|GT2|CE14;ID=3300001683.a:GBIDBA_10000009_344
3300001683_19	3300001683.a:GBIDBA_10000009_345	344	CAZyme	9	0	CGC4	3300001683.a:GBIDBA_10000009	423606	424661	+	DB=GT2_Glycos_transf_2|GT2;ID=3300001683.a:GBIDBA_10000009_345	DB=GT2_Glycos_transf_2|GT2;ID=3300001683.a:GBIDBA_10000009_345
3300001683_19	3300001683.a:GBIDBA_10000009_364	363	TC	0	8	CGC5	3300001683.a:GBIDBA_10000009	448846	449994	+	DB=gnl|TC-DB|Q8F4J3|9.B.146.1.3;ID=3300001683.a:GBIDBA_10000009_364	DB=gnl|TC-DB|Q8F4J3|9.B.146.1.3;ID=3300001683.a:GBIDBA_10000009_364
3300001683_19	3300001683.a:GBIDBA_10000009_365	364	TC	2	0	CGC5	3300001683.a:GBIDBA_10000009	449994	451196	+	DB=gnl|TC-DB|P07373|2.A.103.1.3;ID=3300001683.a:GBIDBA_10000009_365	DB=gnl|TC-DB|P07373|2.A.103.1.3;ID=3300001683.a:GBIDBA_10000009_365
3300001683_19	3300001683.a:GBIDBA_10000009_366	365	null	null	null	CGC5	3300001683.a:GBIDBA_10000009	451261	452223	+	;ID=3300001683.a:GBIDBA_10000009_366	NA
3300001683_19	3300001683.a:GBIDBA_10000009_367	366	null	null	null	CGC5	3300001683.a:GBIDBA_10000009	452220	452441	+	;ID=3300001683.a:GBIDBA_10000009_367	NA
3300001683_19	3300001683.a:GBIDBA_10000009_368	367	CAZyme	5	2	CGC5	3300001683.a:GBIDBA_10000009	452444	453550	+	DB=GT28;ID=3300001683.a:GBIDBA_10000009_368	DB=GT28;ID=3300001683.a:GBIDBA_10000009_368
3300001683_19	3300001683.a:GBIDBA_10000009_405	404	TF	0	11	CGC6	3300001683.a:GBIDBA_10000009	499724	500740	+	DB=DBD-Pfam|LacI,DBD-SUPERFAMILY|0036955;ID=3300001683.a:GBIDBA_10000009_405	DB=DBD-Pfam|LacI,DBD-SUPERFAMILY|0036955;ID=3300001683.a:GBIDBA_10000009_405
3300001683_19	3300001683.a:GBIDBA_10000009_406	405	CAZyme	5	0	CGC6	3300001683.a:GBIDBA_10000009	500740	502941	+	DB=GH13_9|GH13|CBM48;ID=3300001683.a:GBIDBA_10000009_406	DB=GH13_9|GH13|CBM48;ID=3300001683.a:GBIDBA_10000009_406
3300001683_19	3300001683.a:GBIDBA_10000009_440	439	STP	2	7	CGC7	3300001683.a:GBIDBA_10000009	543650	544312	+	DB=STP|Nitroreductase;ID=3300001683.a:GBIDBA_10000009_440	DB=STP|Nitroreductase;ID=3300001683.a:GBIDBA_10000009_440
3300001683_19	3300001683.a:GBIDBA_10000009_441	440	null	null	null	CGC7	3300001683.a:GBIDBA_10000009	544331	544663	-	;ID=3300001683.a:GBIDBA_10000009_441	NA
3300001683_19	3300001683.a:GBIDBA_10000009_442	441	null	null	null	CGC7	3300001683.a:GBIDBA_10000009	544660	545106	-	;ID=3300001683.a:GBIDBA_10000009_442	NA
3300001683_19	3300001683.a:GBIDBA_10000009_443	442	TF	0	2	CGC7	3300001683.a:GBIDBA_10000009	545120	545773	-	DB=DBD-Pfam|GerE;ID=3300001683.a:GBIDBA_10000009_443	DB=DBD-Pfam|GerE;ID=3300001683.a:GBIDBA_10000009_443
3300001683_19	3300001683.a:GBIDBA_10000009_444	443	CAZyme	0	0	CGC7	3300001683.a:GBIDBA_10000009	545842	547209	-	DB=GT19;ID=3300001683.a:GBIDBA_10000009_444	DB=GT19;ID=3300001683.a:GBIDBA_10000009_444
3300001683_19	3300001683.a:GBIDBA_10000009_445	444	STP	1	0	CGC7	3300001683.a:GBIDBA_10000009	547236	547928	+	DB=STP|TPR_2,STP|TPR_2;ID=3300001683.a:GBIDBA_10000009_445	DB=STP|TPR_2,STP|TPR_2;ID=3300001683.a:GBIDBA_10000009_445
3300001683_19	3300001683.a:GBIDBA_10000009_446	445	null	null	null	CGC7	3300001683.a:GBIDBA_10000009	547936	548697	-	;ID=3300001683.a:GBIDBA_10000009_446	NA
3300001683_19	3300001683.a:GBIDBA_10000009_447	446	TC	1	1	CGC7	3300001683.a:GBIDBA_10000009	548697	549644	-	DB=gnl|TC-DB|Q8RME1|3.A.1.126.1;ID=3300001683.a:GBIDBA_10000009_447	DB=gnl|TC-DB|Q8RME1|3.A.1.126.1;ID=3300001683.a:GBIDBA_10000009_447
3300001683_19	3300001683.a:GBIDBA_10000009_448	447	null	null	null	CGC7	3300001683.a:GBIDBA_10000009	549720	550499	+	;ID=3300001683.a:GBIDBA_10000009_448	NA
3300001683_19	3300001683.a:GBIDBA_10000009_449	448	TC	0	1	CGC7	3300001683.a:GBIDBA_10000009	550610	551965	+	DB=gnl|TC-DB|P0AGI8|2.A.38.1.1;ID=3300001683.a:GBIDBA_10000009_449	DB=gnl|TC-DB|P0AGI8|2.A.38.1.1;ID=3300001683.a:GBIDBA_10000009_449
3300001683_19	3300001683.a:GBIDBA_10000009_450	449	TC	12	0	CGC7	3300001683.a:GBIDBA_10000009	551962	553479	+	DB=gnl|TC-DB|Q6T3V7|2.A.38.1.3;ID=3300001683.a:GBIDBA_10000009_450	DB=gnl|TC-DB|Q6T3V7|2.A.38.1.3;ID=3300001683.a:GBIDBA_10000009_450
3300001683_19	3300001683.a:GBIDBA_10000009_568	567	TC	1	16	CGC8	3300001683.a:GBIDBA_10000009	694717	695313	+	DB=gnl|TC-DB|Q7UF32|9.B.105.1.4;ID=3300001683.a:GBIDBA_10000009_568	DB=gnl|TC-DB|Q7UF32|9.B.105.1.4;ID=3300001683.a:GBIDBA_10000009_568
3300001683_19	3300001683.a:GBIDBA_10000009_569	568	null	null	null	CGC8	3300001683.a:GBIDBA_10000009	695374	696300	+	;ID=3300001683.a:GBIDBA_10000009_569	NA
3300001683_19	3300001683.a:GBIDBA_10000009_570	569	STP	0	1	CGC8	3300001683.a:GBIDBA_10000009	696303	697151	+	DB=STP|Response_reg;ID=3300001683.a:GBIDBA_10000009_570	DB=STP|Response_reg;ID=3300001683.a:GBIDBA_10000009_570
3300001683_19	3300001683.a:GBIDBA_10000009_571	570	TC	0	0	CGC8	3300001683.a:GBIDBA_10000009	697330	700233	+	DB=gnl|TC-DB|P10408|3.A.5.1.1;ID=3300001683.a:GBIDBA_10000009_571	DB=gnl|TC-DB|P10408|3.A.5.1.1;ID=3300001683.a:GBIDBA_10000009_571
3300001683_19	3300001683.a:GBIDBA_10000009_572	571	CAZyme	3	0	CGC8	3300001683.a:GBIDBA_10000009	700250	701653	+	DB=GT30;ID=3300001683.a:GBIDBA_10000009_572	DB=GT30;ID=3300001683.a:GBIDBA_10000009_572
3300001683_19	3300001683.a:GBIDBA_10000009_603	602	CAZyme	0	4	CGC9	3300001683.a:GBIDBA_10000009	737315	738466	+	DB=GT4;ID=3300001683.a:GBIDBA_10000009_603	DB=GT4;ID=3300001683.a:GBIDBA_10000009_603
3300001683_19	3300001683.a:GBIDBA_10000009_604	603	STP	0	0	CGC9	3300001683.a:GBIDBA_10000009	738492	739304	-	DB=STP|STAS;ID=3300001683.a:GBIDBA_10000009_604	DB=STP|STAS;ID=3300001683.a:GBIDBA_10000009_604
3300001683_19	3300001683.a:GBIDBA_10000009_605	604	STP	4	0	CGC9	3300001683.a:GBIDBA_10000009	739464	740840	+	DB=STP|GAF,STP|SpoIIE;ID=3300001683.a:GBIDBA_10000009_605	DB=STP|GAF,STP|SpoIIE;ID=3300001683.a:GBIDBA_10000009_605
3300001683_19	3300001683.a:GBIDBA_10000009_678	677	STP	2	9	CGC10	3300001683.a:GBIDBA_10000009	839678	842293	+	DB=STP|AAA;ID=3300001683.a:GBIDBA_10000009_678	DB=STP|AAA;ID=3300001683.a:GBIDBA_10000009_678
3300001683_19	3300001683.a:GBIDBA_10000009_679	678	null	null	null	CGC10	3300001683.a:GBIDBA_10000009	842312	844381	-	;ID=3300001683.a:GBIDBA_10000009_679	NA
3300001683_19	3300001683.a:GBIDBA_10000009_680	679	null	null	null	CGC10	3300001683.a:GBIDBA_10000009	844378	848445	-	;ID=3300001683.a:GBIDBA_10000009_680	NA
3300001683_19	3300001683.a:GBIDBA_10000009_681	680	CAZyme	7	2	CGC10	3300001683.a:GBIDBA_10000009	848474	850390	-	DB=GH20;ID=3300001683.a:GBIDBA_10000009_681	DB=GH20;ID=3300001683.a:GBIDBA_10000009_681
3300001683_19	3300001683.a:GBIDBA_10000009_689	688	TC	1	7	CGC11	3300001683.a:GBIDBA_10000009	858320	859423	-	DB=gnl|TC-DB|Q5EGM5|9.A.25.1.1;ID=3300001683.a:GBIDBA_10000009_689	DB=gnl|TC-DB|Q5EGM5|9.A.25.1.1;ID=3300001683.a:GBIDBA_10000009_689
3300001683_19	3300001683.a:GBIDBA_10000009_690	689	null	null	null	CGC11	3300001683.a:GBIDBA_10000009	859562	860632	+	;ID=3300001683.a:GBIDBA_10000009_690	NA
3300001683_19	3300001683.a:GBIDBA_10000009_691	690	CAZyme	null	1	CGC11	3300001683.a:GBIDBA_10000009	860629	861927	+	DB=GH0;ID=3300001683.a:GBIDBA_10000009_691	DB=GH0;ID=3300001683.a:GBIDBA_10000009_691
3300001683_19	3300001683.a:GBIDBA_10000054_26	25	CAZyme	0	10	CGC1	3300001683.a:GBIDBA_10000054	34978	35943	+	DB=GT2_Glycos_transf_2|GT2;ID=3300001683.a:GBIDBA_10000054_26	DB=GT2_Glycos_transf_2|GT2;ID=3300001683.a:GBIDBA_10000054_26
3300001683_19	3300001683.a:GBIDBA_10000054_27	26	CAZyme	0	0	CGC1	3300001683.a:GBIDBA_10000054	35999	38734	+	DB=GT4|GT2;ID=3300001683.a:GBIDBA_10000054_27	DB=GT4|GT2;ID=3300001683.a:GBIDBA_10000054_27
3300001683_19	3300001683.a:GBIDBA_10000054_28	27	CAZyme	0	0	CGC1	3300001683.a:GBIDBA_10000054	38731	40041	+	DB=GT2_Glycos_transf_2|GT2;ID=3300001683.a:GBIDBA_10000054_28	DB=GT2_Glycos_transf_2|GT2;ID=3300001683.a:GBIDBA_10000054_28
3300001683_19	3300001683.a:GBIDBA_10000054_29	28	CAZyme	2	0	CGC1	3300001683.a:GBIDBA_10000054	40041	40736	+	DB=GT2_Glycos_transf_2|GT2;ID=3300001683.a:GBIDBA_10000054_29	DB=GT2_Glycos_transf_2|GT2;ID=3300001683.a:GBIDBA_10000054_29
3300001683_19	3300001683.a:GBIDBA_10000054_30	29	null	null	null	CGC1	3300001683.a:GBIDBA_10000054	40733	41518	-	;ID=3300001683.a:GBIDBA_10000054_30	NA
3300001683_19	3300001683.a:GBIDBA_10000054_31	30	null	null	null	CGC1	3300001683.a:GBIDBA_10000054	41496	43748	-	;ID=3300001683.a:GBIDBA_10000054_31	NA
3300001683_19	3300001683.a:GBIDBA_10000054_32	31	TC	9	2	CGC1	3300001683.a:GBIDBA_10000054	43745	44800	-	DB=gnl|TC-DB|Q58047|2.A.20.3.1;ID=3300001683.a:GBIDBA_10000054_32	DB=gnl|TC-DB|Q58047|2.A.20.3.1;ID=3300001683.a:GBIDBA_10000054_32
3300001683_19	3300001683.a:GBIDBA_10000054_50	49	TC	1	7	CGC2	3300001683.a:GBIDBA_10000054	63898	65631	-	DB=gnl|TC-DB|Q9KZE5|3.A.1.106.9;ID=3300001683.a:GBIDBA_10000054_50	DB=gnl|TC-DB|Q9KZE5|3.A.1.106.9;ID=3300001683.a:GBIDBA_10000054_50
3300001683_19	3300001683.a:GBIDBA_10000054_51	50	null	null	null	CGC2	3300001683.a:GBIDBA_10000054	65628	66692	-	;ID=3300001683.a:GBIDBA_10000054_51	NA
3300001683_19	3300001683.a:GBIDBA_10000054_52	51	CAZyme	5	1	CGC2	3300001683.a:GBIDBA_10000054	66695	67927	-	DB=GT4;ID=3300001683.a:GBIDBA_10000054_52	DB=GT4;ID=3300001683.a:GBIDBA_10000054_52
3300001683_19	3300001683.a:GBIDBA_10000054_101	100	TC	0	5	CGC3	3300001683.a:GBIDBA_10000054	127767	129245	+	DB=gnl|TC-DB|917585193|9.B.18.1.3;ID=3300001683.a:GBIDBA_10000054_101	DB=gnl|TC-DB|917585193|9.B.18.1.3;ID=3300001683.a:GBIDBA_10000054_101
3300001683_19	3300001683.a:GBIDBA_10000054_102	101	CAZyme	0	0	CGC3	3300001683.a:GBIDBA_10000054	129251	130399	+	DB=GT4;ID=3300001683.a:GBIDBA_10000054_102	DB=GT4;ID=3300001683.a:GBIDBA_10000054_102
3300001683_19	3300001683.a:GBIDBA_10000054_103	102	CAZyme	3	0	CGC3	3300001683.a:GBIDBA_10000054	130396	131559	+	DB=GT4;ID=3300001683.a:GBIDBA_10000054_103	DB=GT4;ID=3300001683.a:GBIDBA_10000054_103
3300001683_19	3300001683.a:GBIDBA_10000054_107	106	CAZyme	0	3	CGC4	3300001683.a:GBIDBA_10000054	134571	135746	+	DB=GT4;ID=3300001683.a:GBIDBA_10000054_107	DB=GT4;ID=3300001683.a:GBIDBA_10000054_107
3300001683_19	3300001683.a:GBIDBA_10000054_108	107	CAZyme	0	0	CGC4	3300001683.a:GBIDBA_10000054	135743	136891	+	DB=GT4;ID=3300001683.a:GBIDBA_10000054_108	DB=GT4;ID=3300001683.a:GBIDBA_10000054_108
3300001683_19	3300001683.a:GBIDBA_10000054_109	108	CAZyme	2	0	CGC4	3300001683.a:GBIDBA_10000054	136888	137952	+	DB=GT4;ID=3300001683.a:GBIDBA_10000054_109	DB=GT4;ID=3300001683.a:GBIDBA_10000054_109
3300001683_19	3300001683.a:GBIDBA_10000054_110	109	null	null	null	CGC4	3300001683.a:GBIDBA_10000054	137952	138908	+	;ID=3300001683.a:GBIDBA_10000054_110	NA
3300001683_19	3300001683.a:GBIDBA_10000054_111	110	null	null	null	CGC4	3300001683.a:GBIDBA_10000054	138929	140695	+	;ID=3300001683.a:GBIDBA_10000054_111	NA
3300001683_19	3300001683.a:GBIDBA_10000054_112	111	CAZyme	0	2	CGC4	3300001683.a:GBIDBA_10000054	140718	141911	+	DB=GT4;ID=3300001683.a:GBIDBA_10000054_112	DB=GT4;ID=3300001683.a:GBIDBA_10000054_112
3300001683_19	3300001683.a:GBIDBA_10000054_113	112	CAZyme	1	0	CGC4	3300001683.a:GBIDBA_10000054	141994	143157	+	DB=GT4;ID=3300001683.a:GBIDBA_10000054_113	DB=GT4;ID=3300001683.a:GBIDBA_10000054_113
3300001683_19	3300001683.a:GBIDBA_10000054_114	113	null	null	null	CGC4	3300001683.a:GBIDBA_10000054	143154	144539	+	;ID=3300001683.a:GBIDBA_10000054_114	NA
3300001683_19	3300001683.a:GBIDBA_10000054_115	114	CAZyme	0	1	CGC4	3300001683.a:GBIDBA_10000054	144543	145802	+	DB=GT4;ID=3300001683.a:GBIDBA_10000054_115	DB=GT4;ID=3300001683.a:GBIDBA_10000054_115
3300001683_19	3300001683.a:GBIDBA_10000054_116	115	STP	null	0	CGC4	3300001683.a:GBIDBA_10000054	145993	147411	+	DB=STP|B12-binding;ID=3300001683.a:GBIDBA_10000054_116	DB=STP|B12-binding;ID=3300001683.a:GBIDBA_10000054_116
3300001683_19	3300001683.a:GBIDBA_10000048_128	127	STP	1	7	CGC1	3300001683.a:GBIDBA_10000048	138019	140202	-	DB=STP|HEAT_PBS;ID=3300001683.a:GBIDBA_10000048_128	DB=STP|HEAT_PBS;ID=3300001683.a:GBIDBA_10000048_128
3300001683_19	3300001683.a:GBIDBA_10000048_129	128	null	null	null	CGC1	3300001683.a:GBIDBA_10000048	140368	140790	+	;ID=3300001683.a:GBIDBA_10000048_129	NA
3300001683_19	3300001683.a:GBIDBA_10000048_130	129	CAZyme	0	1	CGC1	3300001683.a:GBIDBA_10000048	140803	141630	-	DB=GT2_Glycos_transf_2|GT2;ID=3300001683.a:GBIDBA_10000048_130	DB=GT2_Glycos_transf_2|GT2;ID=3300001683.a:GBIDBA_10000048_130
3300001683_19	3300001683.a:GBIDBA_10000048_131	130	STP	5	0	CGC1	3300001683.a:GBIDBA_10000048	141777	142700	-	DB=STP|HhH-GPD;ID=3300001683.a:GBIDBA_10000048_131	DB=STP|HhH-GPD;ID=3300001683.a:GBIDBA_10000048_131
3300001683_19	3300001683.a:GBIDBA_10000048_280	279	TC	0	21	CGC2	3300001683.a:GBIDBA_10000048	331083	334613	-	DB=gnl|TC-DB|D8HIS0|9.B.106.2.2;ID=3300001683.a:GBIDBA_10000048_280	DB=gnl|TC-DB|D8HIS0|9.B.106.2.2;ID=3300001683.a:GBIDBA_10000048_280
3300001683_19	3300001683.a:GBIDBA_10000048_281	280	STP	2	0	CGC2	3300001683.a:GBIDBA_10000048	334627	335373	-	DB=STP|Sigma70_r4;ID=3300001683.a:GBIDBA_10000048_281	DB=STP|Sigma70_r4;ID=3300001683.a:GBIDBA_10000048_281
3300001683_19	3300001683.a:GBIDBA_10000048_282	281	null	null	null	CGC2	3300001683.a:GBIDBA_10000048	335664	336101	+	;ID=3300001683.a:GBIDBA_10000048_282	NA
3300001683_19	3300001683.a:GBIDBA_10000048_283	282	null	null	null	CGC2	3300001683.a:GBIDBA_10000048	336405	336902	+	;ID=3300001683.a:GBIDBA_10000048_283	NA
3300001683_19	3300001683.a:GBIDBA_10000048_284	283	TC	1	2	CGC2	3300001683.a:GBIDBA_10000048	336962	337909	+	DB=gnl|TC-DB|P0AA53|8.A.21.2.2;ID=3300001683.a:GBIDBA_10000048_284	DB=gnl|TC-DB|P0AA53|8.A.21.2.2;ID=3300001683.a:GBIDBA_10000048_284
3300001683_19	3300001683.a:GBIDBA_10000048_285	284	null	null	null	CGC2	3300001683.a:GBIDBA_10000048	337927	338991	-	;ID=3300001683.a:GBIDBA_10000048_285	NA
3300001683_19	3300001683.a:GBIDBA_10000048_286	285	STP	0	1	CGC2	3300001683.a:GBIDBA_10000048	339082	341391	-	DB=STP|Peptidase_M23;ID=3300001683.a:GBIDBA_10000048_286	DB=STP|Peptidase_M23;ID=3300001683.a:GBIDBA_10000048_286
3300001683_19	3300001683.a:GBIDBA_10000048_287	286	STP	0	0	CGC2	3300001683.a:GBIDBA_10000048	341615	342238	+	DB=STP|Sigma70_ECF;ID=3300001683.a:GBIDBA_10000048_287	DB=STP|Sigma70_ECF;ID=3300001683.a:GBIDBA_10000048_287
3300001683_19	3300001683.a:GBIDBA_10000048_288	287	TC	2	0	CGC2	3300001683.a:GBIDBA_10000048	342307	345510	+	DB=gnl|TC-DB|D8HIS0|9.B.106.2.2;ID=3300001683.a:GBIDBA_10000048_288	DB=gnl|TC-DB|D8HIS0|9.B.106.2.2;ID=3300001683.a:GBIDBA_10000048_288
3300001683_19	3300001683.a:GBIDBA_10000048_289	288	null	null	null	CGC2	3300001683.a:GBIDBA_10000048	345554	345970	-	;ID=3300001683.a:GBIDBA_10000048_289	NA
3300001683_19	3300001683.a:GBIDBA_10000048_290	289	null	null	null	CGC2	3300001683.a:GBIDBA_10000048	346261	347511	-	;ID=3300001683.a:GBIDBA_10000048_290	NA
3300001683_19	3300001683.a:GBIDBA_10000048_291	290	TC	0	2	CGC2	3300001683.a:GBIDBA_10000048	347883	349211	+	DB=gnl|TC-DB|A4BUA1|2.A.66.5.2;ID=3300001683.a:GBIDBA_10000048_291	DB=gnl|TC-DB|A4BUA1|2.A.66.5.2;ID=3300001683.a:GBIDBA_10000048_291
3300001683_19	3300001683.a:GBIDBA_10000048_292	291	CAZyme	2	0	CGC2	3300001683.a:GBIDBA_10000048	349168	350235	-	DB=GT0;ID=3300001683.a:GBIDBA_10000048_292	DB=GT0;ID=3300001683.a:GBIDBA_10000048_292
3300001683_19	3300001683.a:GBIDBA_10000048_293	292	null	null	null	CGC2	3300001683.a:GBIDBA_10000048	350228	351160	-	;ID=3300001683.a:GBIDBA_10000048_293	NA
3300001683_19	3300001683.a:GBIDBA_10000048_294	293	null	null	null	CGC2	3300001683.a:GBIDBA_10000048	351166	352287	-	;ID=3300001683.a:GBIDBA_10000048_294	NA
3300001683_19	3300001683.a:GBIDBA_10000048_295	294	TC	8	2	CGC2	3300001683.a:GBIDBA_10000048	352585	353433	+	DB=gnl|TC-DB|917585193|9.B.18.1.3;ID=3300001683.a:GBIDBA_10000048_295	DB=gnl|TC-DB|917585193|9.B.18.1.3;ID=3300001683.a:GBIDBA_10000048_295
3300001683_19	3300001683.a:GBIDBA_10000048_313	312	TC	1	8	CGC3	3300001683.a:GBIDBA_10000048	378816	379739	-	DB=gnl|TC-DB|E8R492|3.A.1.146.2;ID=3300001683.a:GBIDBA_10000048_313	DB=gnl|TC-DB|E8R492|3.A.1.146.2;ID=3300001683.a:GBIDBA_10000048_313
3300001683_19	3300001683.a:GBIDBA_10000048_314	313	null	null	null	CGC3	3300001683.a:GBIDBA_10000048	379736	380635	-	;ID=3300001683.a:GBIDBA_10000048_314	NA
3300001683_19	3300001683.a:GBIDBA_10000048_315	314	TC	0	1	CGC3	3300001683.a:GBIDBA_10000048	380632	381585	-	DB=gnl|TC-DB|E8R490|3.A.1.146.2;ID=3300001683.a:GBIDBA_10000048_315	DB=gnl|TC-DB|E8R490|3.A.1.146.2;ID=3300001683.a:GBIDBA_10000048_315
3300001683_19	3300001683.a:GBIDBA_10000048_316	315	CAZyme	null	0	CGC3	3300001683.a:GBIDBA_10000048	381714	382865	-	DB=GH0|GH33;ID=3300001683.a:GBIDBA_10000048_316	DB=GH0|GH33;ID=3300001683.a:GBIDBA_10000048_316
3300001683_19	3300001683.a:GBIDBA_10000024_129	128	CAZyme	0	7	CGC1	3300001683.a:GBIDBA_10000024	165996	167150	+	DB=GH102;ID=3300001683.a:GBIDBA_10000024_129	DB=GH102;ID=3300001683.a:GBIDBA_10000024_129
3300001683_19	3300001683.a:GBIDBA_10000024_130	129	STP	1	0	CGC1	3300001683.a:GBIDBA_10000024	167176	167943	+	DB=STP|TrkA_C;ID=3300001683.a:GBIDBA_10000024_130	DB=STP|TrkA_C;ID=3300001683.a:GBIDBA_10000024_130
3300001683_19	3300001683.a:GBIDBA_10000024_131	130	null	null	null	CGC1	3300001683.a:GBIDBA_10000024	168001	168234	+	;ID=3300001683.a:GBIDBA_10000024_131	NA
3300001683_19	3300001683.a:GBIDBA_10000024_132	131	STP	5	1	CGC1	3300001683.a:GBIDBA_10000024	168245	169570	-	DB=STP|TPR_2;ID=3300001683.a:GBIDBA_10000024_132	DB=STP|TPR_2;ID=3300001683.a:GBIDBA_10000024_132
3300001683_19	3300001683.a:GBIDBA_10000013_260	259	CAZyme	1	8	CGC1	3300001683.a:GBIDBA_10000013	333289	334407	-	DB=GT2_Glycos_transf_2|GT2;ID=3300001683.a:GBIDBA_10000013_260	DB=GT2_Glycos_transf_2|GT2;ID=3300001683.a:GBIDBA_10000013_260
3300001683_19	3300001683.a:GBIDBA_10000013_261	260	null	null	null	CGC1	3300001683.a:GBIDBA_10000013	334652	336013	+	;ID=3300001683.a:GBIDBA_10000013_261	NA
3300001683_19	3300001683.a:GBIDBA_10000013_262	261	TF	10	1	CGC1	3300001683.a:GBIDBA_10000013	336116	337567	+	DB=DBD-Pfam|HTH_8,DBD-SUPERFAMILY|0037176;ID=3300001683.a:GBIDBA_10000013_262	DB=DBD-Pfam|HTH_8,DBD-SUPERFAMILY|0037176;ID=3300001683.a:GBIDBA_10000013_262
3300001683_19	3300001683.a:GBIDBA_10000116_125	124	TC	0	7	CGC1	3300001683.a:GBIDBA_10000116	159666	160397	+	DB=gnl|TC-DB|Q45460|3.A.1.12.3;ID=3300001683.a:GBIDBA_10000116_125	DB=gnl|TC-DB|Q45460|3.A.1.12.3;ID=3300001683.a:GBIDBA_10000116_125
3300001683_19	3300001683.a:GBIDBA_10000116_126	125	TC	2	0	CGC1	3300001683.a:GBIDBA_10000116	160397	161923	+	DB=gnl|TC-DB|Q93A34|3.A.1.12.8;ID=3300001683.a:GBIDBA_10000116_126	DB=gnl|TC-DB|Q93A34|3.A.1.12.8;ID=3300001683.a:GBIDBA_10000116_126
3300001683_19	3300001683.a:GBIDBA_10000116_127	126	null	null	null	CGC1	3300001683.a:GBIDBA_10000116	161901	162929	-	;ID=3300001683.a:GBIDBA_10000116_127	NA
3300001683_19	3300001683.a:GBIDBA_10000116_128	127	null	null	null	CGC1	3300001683.a:GBIDBA_10000116	162929	164176	-	;ID=3300001683.a:GBIDBA_10000116_128	NA
3300001683_19	3300001683.a:GBIDBA_10000116_129	128	STP	0	2	CGC1	3300001683.a:GBIDBA_10000116	164349	165764	+	DB=STP|PALP,STP|CBS,STP|CBS;ID=3300001683.a:GBIDBA_10000116_129	DB=STP|PALP,STP|CBS,STP|CBS;ID=3300001683.a:GBIDBA_10000116_129
3300001683_19	3300001683.a:GBIDBA_10000116_130	129	TC	1	0	CGC1	3300001683.a:GBIDBA_10000116	165789	167492	+	DB=gnl|TC-DB|Q5JIF7|2.A.114.1.3;ID=3300001683.a:GBIDBA_10000116_130	DB=gnl|TC-DB|Q5JIF7|2.A.114.1.3;ID=3300001683.a:GBIDBA_10000116_130
3300001683_19	3300001683.a:GBIDBA_10000116_131	130	null	null	null	CGC1	3300001683.a:GBIDBA_10000116	167502	169325	-	;ID=3300001683.a:GBIDBA_10000116_131	NA
3300001683_19	3300001683.a:GBIDBA_10000116_132	131	CAZyme	5	1	CGC1	3300001683.a:GBIDBA_10000116	169390	170874	-	DB=GT2_Glyco_tranf_2_3|GT2;ID=3300001683.a:GBIDBA_10000116_132	DB=GT2_Glyco_tranf_2_3|GT2;ID=3300001683.a:GBIDBA_10000116_132
3300001683_19	3300001683.a:GBIDBA_10000002_6	5	TC	2	null	CGC1	3300001683.a:GBIDBA_10000002	7272	8696	-	DB=gnl|TC-DB|P39580|2.A.50.2.1;ID=3300001683.a:GBIDBA_10000002_6	DB=gnl|TC-DB|P39580|2.A.50.2.1;ID=3300001683.a:GBIDBA_10000002_6
3300001683_19	3300001683.a:GBIDBA_10000002_7	6	null	null	null	CGC1	3300001683.a:GBIDBA_10000002	8953	9957	+	;ID=3300001683.a:GBIDBA_10000002_7	NA
3300001683_19	3300001683.a:GBIDBA_10000002_8	7	null	null	null	CGC1	3300001683.a:GBIDBA_10000002	9961	10497	+	;ID=3300001683.a:GBIDBA_10000002_8	NA
3300001683_19	3300001683.a:GBIDBA_10000002_9	8	CAZyme	0	2	CGC1	3300001683.a:GBIDBA_10000002	10579	12363	-	DB=GH15;ID=3300001683.a:GBIDBA_10000002_9	DB=GH15;ID=3300001683.a:GBIDBA_10000002_9
3300001683_19	3300001683.a:GBIDBA_10000002_10	9	CAZyme	1	0	CGC1	3300001683.a:GBIDBA_10000002	12399	14645	-	DB=CBM20|GT20;ID=3300001683.a:GBIDBA_10000002_10	DB=CBM20|GT20;ID=3300001683.a:GBIDBA_10000002_10
3300001683_19	3300001683.a:GBIDBA_10000002_11	10	null	null	null	CGC1	3300001683.a:GBIDBA_10000002	14788	15249	-	;ID=3300001683.a:GBIDBA_10000002_11	NA
3300001683_19	3300001683.a:GBIDBA_10000002_12	11	TC	7	1	CGC1	3300001683.a:GBIDBA_10000002	15342	16784	+	DB=gnl|TC-DB|A8J166|2.A.39.3.14;ID=3300001683.a:GBIDBA_10000002_12	DB=gnl|TC-DB|A8J166|2.A.39.3.14;ID=3300001683.a:GBIDBA_10000002_12
3300001683_19	3300001683.a:GBIDBA_10000002_20	19	STP	2	7	CGC2	3300001683.a:GBIDBA_10000002	26887	29058	+	DB=STP|Fer4;ID=3300001683.a:GBIDBA_10000002_20	DB=STP|Fer4;ID=3300001683.a:GBIDBA_10000002_20
3300001683_19	3300001683.a:GBIDBA_10000002_21	20	null	null	null	CGC2	3300001683.a:GBIDBA_10000002	29018	30217	+	;ID=3300001683.a:GBIDBA_10000002_21	NA
3300001683_19	3300001683.a:GBIDBA_10000002_22	21	null	null	null	CGC2	3300001683.a:GBIDBA_10000002	30223	31182	-	;ID=3300001683.a:GBIDBA_10000002_22	NA
3300001683_19	3300001683.a:GBIDBA_10000002_23	22	STP	0	2	CGC2	3300001683.a:GBIDBA_10000002	31216	32616	-	DB=STP|PALP;ID=3300001683.a:GBIDBA_10000002_23	DB=STP|PALP;ID=3300001683.a:GBIDBA_10000002_23
3300001683_19	3300001683.a:GBIDBA_10000002_24	23	STP	2	0	CGC2	3300001683.a:GBIDBA_10000002	32609	34120	-	DB=STP|PALP;ID=3300001683.a:GBIDBA_10000002_24	DB=STP|PALP;ID=3300001683.a:GBIDBA_10000002_24
3300001683_19	3300001683.a:GBIDBA_10000002_25	24	null	null	null	CGC2	3300001683.a:GBIDBA_10000002	34133	35146	-	;ID=3300001683.a:GBIDBA_10000002_25	NA
3300001683_19	3300001683.a:GBIDBA_10000002_26	25	null	null	null	CGC2	3300001683.a:GBIDBA_10000002	35168	37870	-	;ID=3300001683.a:GBIDBA_10000002_26	NA
3300001683_19	3300001683.a:GBIDBA_10000002_27	26	CAZyme	0	2	CGC2	3300001683.a:GBIDBA_10000002	38146	39246	-	DB=GH5_5|GH5;ID=3300001683.a:GBIDBA_10000002_27	DB=GH5_5|GH5;ID=3300001683.a:GBIDBA_10000002_27
3300001683_19	3300001683.a:GBIDBA_10000002_28	27	CAZyme	10	0	CGC2	3300001683.a:GBIDBA_10000002	39331	42795	-	DB=GT2_Glycos_transf_2|GT2;ID=3300001683.a:GBIDBA_10000002_28	DB=GT2_Glycos_transf_2|GT2;ID=3300001683.a:GBIDBA_10000002_28
3300001683_19	3300001683.a:GBIDBA_10000002_216	215	CAZyme	0	16	CGC3	3300001683.a:GBIDBA_10000002	262587	263903	+	DB=GH0;ID=3300001683.a:GBIDBA_10000002_216	DB=GH0;ID=3300001683.a:GBIDBA_10000002_216
3300001683_19	3300001683.a:GBIDBA_10000002_217	216	TC	4	0	CGC3	3300001683.a:GBIDBA_10000002	263981	265522	+	DB=gnl|TC-DB|O59010|2.A.23.1.5;ID=3300001683.a:GBIDBA_10000002_217	DB=gnl|TC-DB|O59010|2.A.23.1.5;ID=3300001683.a:GBIDBA_10000002_217
3300001683_19	3300001683.a:GBIDBA_10000002_280	279	TC	0	3	CGC4	3300001683.a:GBIDBA_10000002	352627	354648	+	DB=gnl|TC-DB|P77239|2.A.6.1.4;ID=3300001683.a:GBIDBA_10000002_280	DB=gnl|TC-DB|P77239|2.A.6.1.4;ID=3300001683.a:GBIDBA_10000002_280
3300001683_19	3300001683.a:GBIDBA_10000002_281	280	TC	2	0	CGC4	3300001683.a:GBIDBA_10000002	354648	358526	+	DB=gnl|TC-DB|Q1DDM4|2.A.6.1.8;ID=3300001683.a:GBIDBA_10000002_281	DB=gnl|TC-DB|Q1DDM4|2.A.6.1.8;ID=3300001683.a:GBIDBA_10000002_281
3300001683_19	3300001683.a:GBIDBA_10000002_282	281	null	null	null	CGC4	3300001683.a:GBIDBA_10000002	358605	358964	+	;ID=3300001683.a:GBIDBA_10000002_282	NA
3300001683_19	3300001683.a:GBIDBA_10000002_283	282	null	null	null	CGC4	3300001683.a:GBIDBA_10000002	358967	359416	-	;ID=3300001683.a:GBIDBA_10000002_283	NA
3300001683_19	3300001683.a:GBIDBA_10000002_284	283	CAZyme	6	2	CGC4	3300001683.a:GBIDBA_10000002	359447	361018	-	DB=GT89;ID=3300001683.a:GBIDBA_10000002_284	DB=GT89;ID=3300001683.a:GBIDBA_10000002_284
3300001683_4	3300001683.a:GBIDBA_10003378_2	1	CAZyme	0	null	CGC1	3300001683.a:GBIDBA_10003378	292	1332	-	DB=GT4;ID=3300001683.a:GBIDBA_10003378_2	DB=GT4;ID=3300001683.a:GBIDBA_10003378_2
3300001683_4	3300001683.a:GBIDBA_10003378_3	2	CAZyme	5	0	CGC1	3300001683.a:GBIDBA_10003378	1338	2819	-	DB=GH130;ID=3300001683.a:GBIDBA_10003378_3	DB=GH130;ID=3300001683.a:GBIDBA_10003378_3
3300001683_4	3300001683.a:GBIDBA_10003378_20	19	STP	0	7	CGC2	3300001683.a:GBIDBA_10003378	28797	30158	-	DB=STP|FecR;ID=3300001683.a:GBIDBA_10003378_20	DB=STP|FecR;ID=3300001683.a:GBIDBA_10003378_20
3300001683_4	3300001683.a:GBIDBA_10003378_21	20	STP	1	0	CGC2	3300001683.a:GBIDBA_10003378	30158	30694	-	DB=STP|Sigma70_r2,STP|Sigma70_r4_2;ID=3300001683.a:GBIDBA_10003378_21	DB=STP|Sigma70_r2,STP|Sigma70_r4_2;ID=3300001683.a:GBIDBA_10003378_21
3300001683_4	3300001683.a:GBIDBA_10003378_22	21	null	null	null	CGC2	3300001683.a:GBIDBA_10003378	30815	31696	-	;ID=3300001683.a:GBIDBA_10003378_22	NA
3300001683_4	3300001683.a:GBIDBA_10003378_23	22	CAZyme	null	1	CGC2	3300001683.a:GBIDBA_10003378	31700	34045	-	DB=CBM38;ID=3300001683.a:GBIDBA_10003378_23	DB=CBM38;ID=3300001683.a:GBIDBA_10003378_23
3300001683_4	3300001683.a:GBIDBA_10001947_18	17	TC	2	15	CGC1	3300001683.a:GBIDBA_10001947	19723	21705	+	DB=gnl|TC-DB|Q8F8H7|2.A.53.3.8;ID=3300001683.a:GBIDBA_10001947_18	DB=gnl|TC-DB|Q8F8H7|2.A.53.3.8;ID=3300001683.a:GBIDBA_10001947_18
3300001683_4	3300001683.a:GBIDBA_10001947_19	18	null	null	null	CGC1	3300001683.a:GBIDBA_10001947	21723	23375	-	;ID=3300001683.a:GBIDBA_10001947_19	NA
3300001683_4	3300001683.a:GBIDBA_10001947_20	19	null	null	null	CGC1	3300001683.a:GBIDBA_10001947	23758	24330	-	;ID=3300001683.a:GBIDBA_10001947_20	NA
3300001683_4	3300001683.a:GBIDBA_10001947_21	20	CAZyme	null	2	CGC1	3300001683.a:GBIDBA_10001947	24317	25960	-	DB=GH77|GH13_11|GH13|CBM48;ID=3300001683.a:GBIDBA_10001947_21	DB=GH77|GH13_11|GH13|CBM48;ID=3300001683.a:GBIDBA_10001947_21
3300001683_4	3300001683.a:GBIDBA_10004302_4	3	TF	2	null	CGC1	3300001683.a:GBIDBA_10004302	3358	4209	+	DB=DBD-Pfam|HTH_AraC,DBD-SUPERFAMILY|0036286,DBD-SUPERFAMILY|0035607;ID=3300001683.a:GBIDBA_10004302_4	DB=DBD-Pfam|HTH_AraC,DBD-SUPERFAMILY|0036286,DBD-SUPERFAMILY|0035607;ID=3300001683.a:GBIDBA_10004302_4
3300001683_4	3300001683.a:GBIDBA_10004302_5	4	null	null	null	CGC1	3300001683.a:GBIDBA_10004302	4193	4453	+	;ID=3300001683.a:GBIDBA_10004302_5	NA
3300001683_4	3300001683.a:GBIDBA_10004302_6	5	null	null	null	CGC1	3300001683.a:GBIDBA_10004302	4588	5361	-	;ID=3300001683.a:GBIDBA_10004302_6	NA
3300001683_4	3300001683.a:GBIDBA_10004302_7	6	CAZyme	null	2	CGC1	3300001683.a:GBIDBA_10004302	5358	6743	-	DB=GH88;ID=3300001683.a:GBIDBA_10004302_7	DB=GH88;ID=3300001683.a:GBIDBA_10004302_7
3300001683_4	3300001683.a:GBIDBA_10002956_4	3	CAZyme	0	null	CGC1	3300001683.a:GBIDBA_10002956	2638	4623	-	DB=CBM6|CBM56|CBM32;ID=3300001683.a:GBIDBA_10002956_4	DB=CBM6|CBM56|CBM32;ID=3300001683.a:GBIDBA_10002956_4
3300001683_4	3300001683.a:GBIDBA_10002956_5	4	CAZyme	4	0	CGC1	3300001683.a:GBIDBA_10002956	4844	7480	+	DB=CE1|CBM48;ID=3300001683.a:GBIDBA_10002956_5	DB=CE1|CBM48;ID=3300001683.a:GBIDBA_10002956_5
3300001683_4	3300001683.a:GBIDBA_10001410_2	1	CAZyme	0	null	CGC1	3300001683.a:GBIDBA_10001410	817	2151	+	DB=GH0;ID=3300001683.a:GBIDBA_10001410_2	DB=GH0;ID=3300001683.a:GBIDBA_10001410_2
3300001683_4	3300001683.a:GBIDBA_10001410_3	2	TC	0	0	CGC1	3300001683.a:GBIDBA_10001410	2285	3703	+	DB=gnl|TC-DB|D0J060|2.A.80.1.3;ID=3300001683.a:GBIDBA_10001410_3	DB=gnl|TC-DB|D0J060|2.A.80.1.3;ID=3300001683.a:GBIDBA_10001410_3
3300001683_4	3300001683.a:GBIDBA_10001410_4	3	TC	6	0	CGC1	3300001683.a:GBIDBA_10001410	3693	5210	+	DB=gnl|TC-DB|S5Y5N9|2.A.80.1.4;ID=3300001683.a:GBIDBA_10001410_4	DB=gnl|TC-DB|S5Y5N9|2.A.80.1.4;ID=3300001683.a:GBIDBA_10001410_4
3300001683_4	3300001683.a:GBIDBA_10003453_11	10	CAZyme	2	3	CGC1	3300001683.a:GBIDBA_10003453	6900	7637	+	DB=CE0|CE1;ID=3300001683.a:GBIDBA_10003453_11	DB=CE0|CE1;ID=3300001683.a:GBIDBA_10003453_11
3300001683_4	3300001683.a:GBIDBA_10003453_12	11	null	null	null	CGC1	3300001683.a:GBIDBA_10003453	7758	7904	+	;ID=3300001683.a:GBIDBA_10003453_12	NA
3300001683_4	3300001683.a:GBIDBA_10003453_13	12	null	null	null	CGC1	3300001683.a:GBIDBA_10003453	8378	9367	-	;ID=3300001683.a:GBIDBA_10003453_13	NA
3300001683_4	3300001683.a:GBIDBA_10003453_14	13	TC	2	2	CGC1	3300001683.a:GBIDBA_10003453	9659	10225	+	DB=gnl|TC-DB|G2LHI4|1.B.77.1.5;ID=3300001683.a:GBIDBA_10003453_14	DB=gnl|TC-DB|G2LHI4|1.B.77.1.5;ID=3300001683.a:GBIDBA_10003453_14
3300001683_4	3300001683.a:GBIDBA_10003453_15	14	null	null	null	CGC1	3300001683.a:GBIDBA_10003453	10147	10353	-	;ID=3300001683.a:GBIDBA_10003453_15	NA
3300001683_4	3300001683.a:GBIDBA_10003453_16	15	null	null	null	CGC1	3300001683.a:GBIDBA_10003453	10555	11238	+	;ID=3300001683.a:GBIDBA_10003453_16	NA
3300001683_4	3300001683.a:GBIDBA_10003453_17	16	CAZyme	null	2	CGC1	3300001683.a:GBIDBA_10003453	11471	12970	-	DB=GH165;ID=3300001683.a:GBIDBA_10003453_17	DB=GH165;ID=3300001683.a:GBIDBA_10003453_17
3300001683_4	3300001683.a:GBIDBA_10002645_1	0	CAZyme	1	null	CGC1	3300001683.a:GBIDBA_10002645	1	915	+	DB=GH165;ID=3300001683.a:GBIDBA_10002645_1	DB=GH165;ID=3300001683.a:GBIDBA_10002645_1
3300001683_4	3300001683.a:GBIDBA_10002645_2	1	null	null	null	CGC1	3300001683.a:GBIDBA_10002645	1225	2073	-	;ID=3300001683.a:GBIDBA_10002645_2	NA
3300001683_4	3300001683.a:GBIDBA_10002645_3	2	CAZyme	4	1	CGC1	3300001683.a:GBIDBA_10002645	2139	5225	-	DB=CBM38;ID=3300001683.a:GBIDBA_10002645_3	DB=CBM38;ID=3300001683.a:GBIDBA_10002645_3
3300001683_4	3300001683.a:GBIDBA_10004570_16	15	TC	1	5	CGC1	3300001683.a:GBIDBA_10004570	12027	13280	+	DB=gnl|TC-DB|H8E4X1|9.B.18.1.2;ID=3300001683.a:GBIDBA_10004570_16	DB=gnl|TC-DB|H8E4X1|9.B.18.1.2;ID=3300001683.a:GBIDBA_10004570_16
3300001683_4	3300001683.a:GBIDBA_10004570_17	16	null	null	null	CGC1	3300001683.a:GBIDBA_10004570	13754	15013	+	;ID=3300001683.a:GBIDBA_10004570_17	NA
3300001683_4	3300001683.a:GBIDBA_10004570_18	17	CAZyme	0	1	CGC1	3300001683.a:GBIDBA_10004570	15010	16212	+	DB=GT4;ID=3300001683.a:GBIDBA_10004570_18	DB=GT4;ID=3300001683.a:GBIDBA_10004570_18
3300001683_4	3300001683.a:GBIDBA_10004570_19	18	CAZyme	null	0	CGC1	3300001683.a:GBIDBA_10004570	16222	17097	+	DB=GT26;ID=3300001683.a:GBIDBA_10004570_19	DB=GT26;ID=3300001683.a:GBIDBA_10004570_19
3300001683_4	3300001683.a:GBIDBA_10004246_5	4	TC	0	null	CGC1	3300001683.a:GBIDBA_10004246	6605	7930	+	DB=gnl|TC-DB|Q51955|2.A.1.15.1;ID=3300001683.a:GBIDBA_10004246_5	DB=gnl|TC-DB|Q51955|2.A.1.15.1;ID=3300001683.a:GBIDBA_10004246_5
3300001683_4	3300001683.a:GBIDBA_10004246_6	5	CAZyme	null	0	CGC1	3300001683.a:GBIDBA_10004246	8132	10579	+	DB=CBM47;ID=3300001683.a:GBIDBA_10004246_6	DB=CBM47;ID=3300001683.a:GBIDBA_10004246_6
3300001683_4	3300001683.a:GBIDBA_10002776_3	2	CAZyme	0	null	CGC1	3300001683.a:GBIDBA_10002776	1676	2770	-	DB=GH33;ID=3300001683.a:GBIDBA_10002776_3	DB=GH33;ID=3300001683.a:GBIDBA_10002776_3
3300001683_4	3300001683.a:GBIDBA_10002776_4	3	STP	2	0	CGC1	3300001683.a:GBIDBA_10002776	2921	3253	-	DB=STP|AraC_binding;ID=3300001683.a:GBIDBA_10002776_4	DB=STP|AraC_binding;ID=3300001683.a:GBIDBA_10002776_4
3300001683_4	3300001683.a:GBIDBA_10002776_5	4	null	null	null	CGC1	3300001683.a:GBIDBA_10002776	3387	5018	+	;ID=3300001683.a:GBIDBA_10002776_5	NA
3300001683_4	3300001683.a:GBIDBA_10002776_6	5	null	null	null	CGC1	3300001683.a:GBIDBA_10002776	5074	6102	-	;ID=3300001683.a:GBIDBA_10002776_6	NA
3300001683_4	3300001683.a:GBIDBA_10002776_7	6	TC	null	2	CGC1	3300001683.a:GBIDBA_10002776	6331	8847	+	DB=gnl|TC-DB|C6VV84|1.B.14.17.1;ID=3300001683.a:GBIDBA_10002776_7	DB=gnl|TC-DB|C6VV84|1.B.14.17.1;ID=3300001683.a:GBIDBA_10002776_7
3300001683_4	3300001683.a:GBIDBA_10010112_5	4	STP	1	null	CGC1	3300001683.a:GBIDBA_10010112	3169	3552	-	DB=STP|Glyoxalase;ID=3300001683.a:GBIDBA_10010112_5	DB=STP|Glyoxalase;ID=3300001683.a:GBIDBA_10010112_5
3300001683_4	3300001683.a:GBIDBA_10010112_6	5	null	null	null	CGC1	3300001683.a:GBIDBA_10010112	3744	4034	+	;ID=3300001683.a:GBIDBA_10010112_6	NA
3300001683_4	3300001683.a:GBIDBA_10010112_7	6	CAZyme	null	1	CGC1	3300001683.a:GBIDBA_10010112	4031	6724	+	DB=CBM47;ID=3300001683.a:GBIDBA_10010112_7	DB=CBM47;ID=3300001683.a:GBIDBA_10010112_7
3300001683_4	3300001683.a:GBIDBA_10002876_20	19	CAZyme	0	5	CGC1	3300001683.a:GBIDBA_10002876	22339	22929	-	DB=GH0;ID=3300001683.a:GBIDBA_10002876_20	DB=GH0;ID=3300001683.a:GBIDBA_10002876_20
3300001683_4	3300001683.a:GBIDBA_10002876_21	20	CAZyme	0	0	CGC1	3300001683.a:GBIDBA_10002876	22943	23785	-	DB=GH0;ID=3300001683.a:GBIDBA_10002876_21	DB=GH0;ID=3300001683.a:GBIDBA_10002876_21
3300001683_4	3300001683.a:GBIDBA_10002876_22	21	TC	0	0	CGC1	3300001683.a:GBIDBA_10002876	23834	24904	-	DB=gnl|TC-DB|Q5EGM5|9.A.25.1.1;ID=3300001683.a:GBIDBA_10002876_22	DB=gnl|TC-DB|Q5EGM5|9.A.25.1.1;ID=3300001683.a:GBIDBA_10002876_22
3300001683_4	3300001683.a:GBIDBA_10002876_23	22	TC	0	0	CGC1	3300001683.a:GBIDBA_10002876	25281	25970	-	DB=gnl|TC-DB|Q93IP6|1.A.11.2.3;ID=3300001683.a:GBIDBA_10002876_23	DB=gnl|TC-DB|Q93IP6|1.A.11.2.3;ID=3300001683.a:GBIDBA_10002876_23
3300001683_4	3300001683.a:GBIDBA_10002876_24	23	TC	7	0	CGC1	3300001683.a:GBIDBA_10002876	26041	26697	-	DB=gnl|TC-DB|Q93IP6|1.A.11.2.3;ID=3300001683.a:GBIDBA_10002876_24	DB=gnl|TC-DB|Q93IP6|1.A.11.2.3;ID=3300001683.a:GBIDBA_10002876_24
3300001683_4	3300001683.a:GBIDBA_10002441_8	7	TC	0	null	CGC1	3300001683.a:GBIDBA_10002441	9643	10503	-	DB=gnl|TC-DB|Q8F192|1.A.30.2.9;ID=3300001683.a:GBIDBA_10002441_8	DB=gnl|TC-DB|Q8F192|1.A.30.2.9;ID=3300001683.a:GBIDBA_10002441_8
3300001683_4	3300001683.a:GBIDBA_10002441_9	8	STP	1	0	CGC1	3300001683.a:GBIDBA_10002441	10568	13744	-	DB=STP|TPR_1,STP|TPR_1;ID=3300001683.a:GBIDBA_10002441_9	DB=STP|TPR_1,STP|TPR_1;ID=3300001683.a:GBIDBA_10002441_9
3300001683_4	3300001683.a:GBIDBA_10002441_10	9	null	null	null	CGC1	3300001683.a:GBIDBA_10002441	14219	15121	+	;ID=3300001683.a:GBIDBA_10002441_10	NA
3300001683_4	3300001683.a:GBIDBA_10002441_11	10	CAZyme	null	1	CGC1	3300001683.a:GBIDBA_10002441	15425	18526	+	DB=CBM47;ID=3300001683.a:GBIDBA_10002441_11	DB=CBM47;ID=3300001683.a:GBIDBA_10002441_11
3300001683_4	3300001683.a:GBIDBA_10001455_15	14	CAZyme	0	null	CGC1	3300001683.a:GBIDBA_10001455	15834	17237	+	DB=CBM51|GH33;ID=3300001683.a:GBIDBA_10001455_15	DB=CBM51|GH33;ID=3300001683.a:GBIDBA_10001455_15
3300001683_4	3300001683.a:GBIDBA_10001455_16	15	TC	null	0	CGC1	3300001683.a:GBIDBA_10001455	17423	18568	-	DB=gnl|TC-DB|P24559|3.A.15.2.1;ID=3300001683.a:GBIDBA_10001455_16	DB=gnl|TC-DB|P24559|3.A.15.2.1;ID=3300001683.a:GBIDBA_10001455_16
3300001683_4	3300001683.a:GBIDBA_10005350_11	10	CAZyme	0	null	CGC1	3300001683.a:GBIDBA_10005350	8640	11165	+	DB=CBM47;ID=3300001683.a:GBIDBA_10005350_11	DB=CBM47;ID=3300001683.a:GBIDBA_10005350_11
3300001683_4	3300001683.a:GBIDBA_10005350_12	11	TC	1	0	CGC1	3300001683.a:GBIDBA_10005350	11428	13005	+	DB=gnl|TC-DB|D4ZZR3|9.B.34.1.3;ID=3300001683.a:GBIDBA_10005350_12	DB=gnl|TC-DB|D4ZZR3|9.B.34.1.3;ID=3300001683.a:GBIDBA_10005350_12
3300001683_4	3300001683.a:GBIDBA_10005350_13	12	null	null	null	CGC1	3300001683.a:GBIDBA_10005350	13246	13497	+	;ID=3300001683.a:GBIDBA_10005350_13	NA
3300001683_4	3300001683.a:GBIDBA_10005350_14	13	TC	0	1	CGC1	3300001683.a:GBIDBA_10005350	13731	15131	-	DB=gnl|TC-DB|P0C188|3.D.2.2.1;ID=3300001683.a:GBIDBA_10005350_14	DB=gnl|TC-DB|P0C188|3.D.2.2.1;ID=3300001683.a:GBIDBA_10005350_14
3300001683_4	3300001683.a:GBIDBA_10005350_15	14	TC	0	0	CGC1	3300001683.a:GBIDBA_10005350	15192	15587	-	DB=gnl|TC-DB|P0C187|3.D.2.2.1;ID=3300001683.a:GBIDBA_10005350_15	DB=gnl|TC-DB|P0C187|3.D.2.2.1;ID=3300001683.a:GBIDBA_10005350_15
3300001683_4	3300001683.a:GBIDBA_10005350_16	15	TC	null	0	CGC1	3300001683.a:GBIDBA_10005350	15666	16937	-	DB=gnl|TC-DB|Q72GR8|3.D.2.2.2;ID=3300001683.a:GBIDBA_10005350_16	DB=gnl|TC-DB|Q72GR8|3.D.2.2.2;ID=3300001683.a:GBIDBA_10005350_16
3300001683_4	3300001683.a:GBIDBA_10005231_3	2	STP	0	null	CGC1	3300001683.a:GBIDBA_10005231	1287	1757	-	DB=STP|Sigma70_r2;ID=3300001683.a:GBIDBA_10005231_3	DB=STP|Sigma70_r2;ID=3300001683.a:GBIDBA_10005231_3
3300001683_4	3300001683.a:GBIDBA_10005231_4	3	CAZyme	12	0	CGC1	3300001683.a:GBIDBA_10005231	1915	3063	-	DB=GT2_Glycos_transf_2|GT2;ID=3300001683.a:GBIDBA_10005231_4	DB=GT2_Glycos_transf_2|GT2;ID=3300001683.a:GBIDBA_10005231_4
3300001683_4	3300001683.a:GBIDBA_10002080_20	19	CAZyme	1	16	CGC1	3300001683.a:GBIDBA_10002080	21273	22451	-	DB=CE15;ID=3300001683.a:GBIDBA_10002080_20	DB=CE15;ID=3300001683.a:GBIDBA_10002080_20
3300001683_4	3300001683.a:GBIDBA_10002080_21	20	null	null	null	CGC1	3300001683.a:GBIDBA_10002080	22520	24253	-	;ID=3300001683.a:GBIDBA_10002080_21	NA
3300001683_4	3300001683.a:GBIDBA_10002080_22	21	TC	8	1	CGC1	3300001683.a:GBIDBA_10002080	24482	26254	-	DB=gnl|TC-DB|P42237|2.A.1.14.1;ID=3300001683.a:GBIDBA_10002080_22	DB=gnl|TC-DB|P42237|2.A.1.14.1;ID=3300001683.a:GBIDBA_10002080_22
3300001683_4	3300001683.a:GBIDBA_10002080_31	30	STP	0	8	CGC2	3300001683.a:GBIDBA_10002080	38086	38448	+	DB=STP|HATPase_c;ID=3300001683.a:GBIDBA_10002080_31	DB=STP|HATPase_c;ID=3300001683.a:GBIDBA_10002080_31
3300001683_4	3300001683.a:GBIDBA_10002080_32	31	CAZyme	2	0	CGC2	3300001683.a:GBIDBA_10002080	38720	41257	+	DB=CBM47;ID=3300001683.a:GBIDBA_10002080_32	DB=CBM47;ID=3300001683.a:GBIDBA_10002080_32
3300001683_4	3300001683.a:GBIDBA_10002080_33	32	null	null	null	CGC2	3300001683.a:GBIDBA_10002080	41295	42770	+	;ID=3300001683.a:GBIDBA_10002080_33	NA
3300001683_4	3300001683.a:GBIDBA_10002080_34	33	null	null	null	CGC2	3300001683.a:GBIDBA_10002080	42777	44009	-	;ID=3300001683.a:GBIDBA_10002080_34	NA
3300001683_4	3300001683.a:GBIDBA_10002080_35	34	CAZyme	null	2	CGC2	3300001683.a:GBIDBA_10002080	44298	46787	-	DB=CBM47|CBM35;ID=3300001683.a:GBIDBA_10002080_35	DB=CBM47|CBM35;ID=3300001683.a:GBIDBA_10002080_35
3300001683_4	3300001683.a:GBIDBA_10003161_1	0	TC	2	null	CGC1	3300001683.a:GBIDBA_10003161	1	735	-	DB=gnl|TC-DB|P15729|2.A.1.1.32;ID=3300001683.a:GBIDBA_10003161_1	DB=gnl|TC-DB|P15729|2.A.1.1.32;ID=3300001683.a:GBIDBA_10003161_1
3300001683_4	3300001683.a:GBIDBA_10003161_2	1	null	null	null	CGC1	3300001683.a:GBIDBA_10003161	1066	1680	-	;ID=3300001683.a:GBIDBA_10003161_2	NA
3300001683_4	3300001683.a:GBIDBA_10003161_3	2	null	null	null	CGC1	3300001683.a:GBIDBA_10003161	1866	2099	-	;ID=3300001683.a:GBIDBA_10003161_3	NA
3300001683_4	3300001683.a:GBIDBA_10003161_4	3	TC	2	2	CGC1	3300001683.a:GBIDBA_10003161	2096	3751	-	DB=gnl|TC-DB|Q8AAV7|2.A.21.3.19;ID=3300001683.a:GBIDBA_10003161_4	DB=gnl|TC-DB|Q8AAV7|2.A.21.3.19;ID=3300001683.a:GBIDBA_10003161_4
3300001683_4	3300001683.a:GBIDBA_10003161_5	4	null	null	null	CGC1	3300001683.a:GBIDBA_10003161	3915	4670	+	;ID=3300001683.a:GBIDBA_10003161_5	NA
3300001683_4	3300001683.a:GBIDBA_10003161_6	5	null	null	null	CGC1	3300001683.a:GBIDBA_10003161	4744	5886	+	;ID=3300001683.a:GBIDBA_10003161_6	NA
3300001683_4	3300001683.a:GBIDBA_10003161_7	6	CAZyme	0	2	CGC1	3300001683.a:GBIDBA_10003161	6060	11891	+	DB=CBM38;ID=3300001683.a:GBIDBA_10003161_7	DB=CBM38;ID=3300001683.a:GBIDBA_10003161_7
3300001683_4	3300001683.a:GBIDBA_10003161_8	7	STP	0	0	CGC1	3300001683.a:GBIDBA_10003161	11973	13004	-	DB=STP|SBP_bac_10;ID=3300001683.a:GBIDBA_10003161_8	DB=STP|SBP_bac_10;ID=3300001683.a:GBIDBA_10003161_8
3300001683_4	3300001683.a:GBIDBA_10003161_9	8	TC	0	0	CGC1	3300001683.a:GBIDBA_10003161	13322	15748	-	DB=gnl|TC-DB|Q8ZQ35|2.A.21.3.10;ID=3300001683.a:GBIDBA_10003161_9	DB=gnl|TC-DB|Q8ZQ35|2.A.21.3.10;ID=3300001683.a:GBIDBA_10003161_9
3300001683_4	3300001683.a:GBIDBA_10003161_10	9	TF	null	0	CGC1	3300001683.a:GBIDBA_10003161	15859	16269	-	DB=DBD-Pfam|CSD;ID=3300001683.a:GBIDBA_10003161_10	DB=DBD-Pfam|CSD;ID=3300001683.a:GBIDBA_10003161_10
3300001683_4	3300001683.a:GBIDBA_10060566_1	0	TC	0	null	CGC1	3300001683.a:GBIDBA_10060566	2	637	+	DB=gnl|TC-DB|P96710|2.A.1.1.55;ID=3300001683.a:GBIDBA_10060566_1	DB=gnl|TC-DB|P96710|2.A.1.1.55;ID=3300001683.a:GBIDBA_10060566_1
3300001683_4	3300001683.a:GBIDBA_10060566_2	1	STP	2	0	CGC1	3300001683.a:GBIDBA_10060566	634	1107	+	DB=STP|PfkB;ID=3300001683.a:GBIDBA_10060566_2	DB=STP|PfkB;ID=3300001683.a:GBIDBA_10060566_2
3300001683_4	3300001683.a:GBIDBA_10060566_3	2	null	null	null	CGC1	3300001683.a:GBIDBA_10060566	1233	1529	+	;ID=3300001683.a:GBIDBA_10060566_3	NA
3300001683_4	3300001683.a:GBIDBA_10060566_4	3	null	null	null	CGC1	3300001683.a:GBIDBA_10060566	1628	2161	+	;ID=3300001683.a:GBIDBA_10060566_4	NA
3300001683_4	3300001683.a:GBIDBA_10060566_5	4	CAZyme	null	2	CGC1	3300001683.a:GBIDBA_10060566	2376	3665	+	DB=CBM38|GH32;ID=3300001683.a:GBIDBA_10060566_5	DB=CBM38|GH32;ID=3300001683.a:GBIDBA_10060566_5
3300001683_4	3300001683.a:GBIDBA_10002833_12	11	STP	0	6	CGC1	3300001683.a:GBIDBA_10002833	11387	11803	+	DB=STP|Glyoxalase;ID=3300001683.a:GBIDBA_10002833_12	DB=STP|Glyoxalase;ID=3300001683.a:GBIDBA_10002833_12
3300001683_4	3300001683.a:GBIDBA_10002833_13	12	STP	2	0	CGC1	3300001683.a:GBIDBA_10002833	11834	12364	+	DB=STP|ACT,STP|ACT;ID=3300001683.a:GBIDBA_10002833_13	DB=STP|ACT,STP|ACT;ID=3300001683.a:GBIDBA_10002833_13
3300001683_4	3300001683.a:GBIDBA_10002833_14	13	null	null	null	CGC1	3300001683.a:GBIDBA_10002833	12476	12736	+	;ID=3300001683.a:GBIDBA_10002833_14	NA
3300001683_4	3300001683.a:GBIDBA_10002833_15	14	null	null	null	CGC1	3300001683.a:GBIDBA_10002833	12987	16010	+	;ID=3300001683.a:GBIDBA_10002833_15	NA
3300001683_4	3300001683.a:GBIDBA_10002833_16	15	CAZyme	0	2	CGC1	3300001683.a:GBIDBA_10002833	16162	18108	+	DB=GH13_9|GH13|CBM48;ID=3300001683.a:GBIDBA_10002833_16	DB=GH13_9|GH13|CBM48;ID=3300001683.a:GBIDBA_10002833_16
3300001683_4	3300001683.a:GBIDBA_10002833_17	16	CAZyme	6	0	CGC1	3300001683.a:GBIDBA_10002833	18166	19686	+	DB=CBM34|CBM20|GH77|GH13|GH13_20|CBM48;ID=3300001683.a:GBIDBA_10002833_17	DB=CBM34|CBM20|GH77|GH13|GH13_20|CBM48;ID=3300001683.a:GBIDBA_10002833_17
3300001683_4	3300001683.a:GBIDBA_10002833_24	23	TC	0	6	CGC2	3300001683.a:GBIDBA_10002833	25237	26505	-	DB=gnl|TC-DB|Q9KPL5|2.A.41.2.11;ID=3300001683.a:GBIDBA_10002833_24	DB=gnl|TC-DB|Q9KPL5|2.A.41.2.11;ID=3300001683.a:GBIDBA_10002833_24
3300001683_4	3300001683.a:GBIDBA_10002833_25	24	CAZyme	null	0	CGC2	3300001683.a:GBIDBA_10002833	26617	30141	-	DB=CBM51;ID=3300001683.a:GBIDBA_10002833_25	DB=CBM51;ID=3300001683.a:GBIDBA_10002833_25
3300001683_4	3300001683.a:GBIDBA_10002655_18	17	CAZyme	2	6	CGC1	3300001683.a:GBIDBA_10002655	22270	23454	-	DB=GT19;ID=3300001683.a:GBIDBA_10002655_18	DB=GT19;ID=3300001683.a:GBIDBA_10002655_18
3300001683_4	3300001683.a:GBIDBA_10002655_19	18	null	null	null	CGC1	3300001683.a:GBIDBA_10002655	23638	23934	+	;ID=3300001683.a:GBIDBA_10002655_19	NA
3300001683_4	3300001683.a:GBIDBA_10002655_20	19	null	null	null	CGC1	3300001683.a:GBIDBA_10002655	23944	24456	-	;ID=3300001683.a:GBIDBA_10002655_20	NA
3300001683_4	3300001683.a:GBIDBA_10002655_21	20	CAZyme	null	2	CGC1	3300001683.a:GBIDBA_10002655	24574	25878	+	DB=CE15;ID=3300001683.a:GBIDBA_10002655_21	DB=CE15;ID=3300001683.a:GBIDBA_10002655_21
3300001683_4	3300001683.a:GBIDBA_10002585_8	7	CAZyme	2	null	CGC1	3300001683.a:GBIDBA_10002585	8552	9709	+	DB=GT4;ID=3300001683.a:GBIDBA_10002585_8	DB=GT4;ID=3300001683.a:GBIDBA_10002585_8
3300001683_4	3300001683.a:GBIDBA_10002585_9	8	null	null	null	CGC1	3300001683.a:GBIDBA_10002585	9770	10531	-	;ID=3300001683.a:GBIDBA_10002585_9	NA
3300001683_4	3300001683.a:GBIDBA_10002585_10	9	null	null	null	CGC1	3300001683.a:GBIDBA_10002585	10782	11018	-	;ID=3300001683.a:GBIDBA_10002585_10	NA
3300001683_4	3300001683.a:GBIDBA_10002585_11	10	TC	0	2	CGC1	3300001683.a:GBIDBA_10002585	11037	12050	-	DB=gnl|TC-DB|M4VKZ8|8.A.59.2.3;ID=3300001683.a:GBIDBA_10002585_11	DB=gnl|TC-DB|M4VKZ8|8.A.59.2.3;ID=3300001683.a:GBIDBA_10002585_11
3300001683_4	3300001683.a:GBIDBA_10002585_12	11	STP	7	0	CGC1	3300001683.a:GBIDBA_10002585	12653	13165	-	DB=STP|CBS,STP|CBS;ID=3300001683.a:GBIDBA_10002585_12	DB=STP|CBS,STP|CBS;ID=3300001683.a:GBIDBA_10002585_12
3300001683_4	3300001683.a:GBIDBA_10002148_6	5	STP	0	3	CGC1	3300001683.a:GBIDBA_10002148	5538	6365	-	DB=STP|HD;ID=3300001683.a:GBIDBA_10002148_6	DB=STP|HD;ID=3300001683.a:GBIDBA_10002148_6
3300001683_4	3300001683.a:GBIDBA_10002148_7	6	CAZyme	2	0	CGC1	3300001683.a:GBIDBA_10002148	6323	8719	-	DB=CBM67;ID=3300001683.a:GBIDBA_10002148_7	DB=CBM67;ID=3300001683.a:GBIDBA_10002148_7
3300001683_4	3300001683.a:GBIDBA_10002148_8	7	null	null	null	CGC1	3300001683.a:GBIDBA_10002148	9090	10724	-	;ID=3300001683.a:GBIDBA_10002148_8	NA
3300001683_4	3300001683.a:GBIDBA_10002148_9	8	null	null	null	CGC1	3300001683.a:GBIDBA_10002148	10792	11784	-	;ID=3300001683.a:GBIDBA_10002148_9	NA
3300001683_4	3300001683.a:GBIDBA_10002148_10	9	CAZyme	6	2	CGC1	3300001683.a:GBIDBA_10002148	11950	13893	-	DB=CBM51|CBM0;ID=3300001683.a:GBIDBA_10002148_10	DB=CBM51|CBM0;ID=3300001683.a:GBIDBA_10002148_10
3300001683_4	3300001683.a:GBIDBA_10001073_2	1	CAZyme	2	null	CGC1	3300001683.a:GBIDBA_10001073	1442	4762	+	DB=GH0|GH163;ID=3300001683.a:GBIDBA_10001073_2	DB=GH0|GH163;ID=3300001683.a:GBIDBA_10001073_2
3300001683_4	3300001683.a:GBIDBA_10001073_3	2	null	null	null	CGC1	3300001683.a:GBIDBA_10001073	4752	6125	+	;ID=3300001683.a:GBIDBA_10001073_3	NA
3300001683_4	3300001683.a:GBIDBA_10001073_4	3	null	null	null	CGC1	3300001683.a:GBIDBA_10001073	6122	6298	+	;ID=3300001683.a:GBIDBA_10001073_4	NA
3300001683_4	3300001683.a:GBIDBA_10001073_5	4	CAZyme	0	2	CGC1	3300001683.a:GBIDBA_10001073	6353	8863	+	DB=GH0|GH163;ID=3300001683.a:GBIDBA_10001073_5	DB=GH0|GH163;ID=3300001683.a:GBIDBA_10001073_5
3300001683_4	3300001683.a:GBIDBA_10001073_6	5	TC	2	0	CGC1	3300001683.a:GBIDBA_10001073	8920	9981	-	DB=gnl|TC-DB|Q5EGM5|9.A.25.1.1;ID=3300001683.a:GBIDBA_10001073_6	DB=gnl|TC-DB|Q5EGM5|9.A.25.1.1;ID=3300001683.a:GBIDBA_10001073_6
3300001683_4	3300001683.a:GBIDBA_10001073_7	6	null	null	null	CGC1	3300001683.a:GBIDBA_10001073	9974	11290	-	;ID=3300001683.a:GBIDBA_10001073_7	NA
3300001683_4	3300001683.a:GBIDBA_10001073_8	7	null	null	null	CGC1	3300001683.a:GBIDBA_10001073	11362	13959	-	;ID=3300001683.a:GBIDBA_10001073_8	NA
3300001683_4	3300001683.a:GBIDBA_10001073_9	8	TC	2	2	CGC1	3300001683.a:GBIDBA_10001073	14101	16377	+	DB=gnl|TC-DB|A6DJS4|1.B.14.17.4;ID=3300001683.a:GBIDBA_10001073_9	DB=gnl|TC-DB|A6DJS4|1.B.14.17.4;ID=3300001683.a:GBIDBA_10001073_9
3300001683_4	3300001683.a:GBIDBA_10001073_10	9	null	null	null	CGC1	3300001683.a:GBIDBA_10001073	16414	17757	+	;ID=3300001683.a:GBIDBA_10001073_10	NA
3300001683_4	3300001683.a:GBIDBA_10001073_11	10	null	null	null	CGC1	3300001683.a:GBIDBA_10001073	17897	19270	+	;ID=3300001683.a:GBIDBA_10001073_11	NA
3300001683_4	3300001683.a:GBIDBA_10001073_12	11	CAZyme	2	2	CGC1	3300001683.a:GBIDBA_10001073	19267	20847	+	DB=GH165;ID=3300001683.a:GBIDBA_10001073_12	DB=GH165;ID=3300001683.a:GBIDBA_10001073_12
3300001683_4	3300001683.a:GBIDBA_10001073_13	12	null	null	null	CGC1	3300001683.a:GBIDBA_10001073	20866	22218	-	;ID=3300001683.a:GBIDBA_10001073_13	NA
3300001683_4	3300001683.a:GBIDBA_10001073_14	13	null	null	null	CGC1	3300001683.a:GBIDBA_10001073	22246	23724	-	;ID=3300001683.a:GBIDBA_10001073_14	NA
3300001683_4	3300001683.a:GBIDBA_10001073_15	14	CAZyme	3	2	CGC1	3300001683.a:GBIDBA_10001073	23749	26178	-	DB=CBM47;ID=3300001683.a:GBIDBA_10001073_15	DB=CBM47;ID=3300001683.a:GBIDBA_10001073_15
3300001683_4	3300001683.a:GBIDBA_10001073_19	18	TC	2	3	CGC2	3300001683.a:GBIDBA_10001073	29806	33282	-	DB=gnl|TC-DB|F0SI03|1.B.14.17.2;ID=3300001683.a:GBIDBA_10001073_19	DB=gnl|TC-DB|F0SI03|1.B.14.17.2;ID=3300001683.a:GBIDBA_10001073_19
3300001683_4	3300001683.a:GBIDBA_10001073_20	19	null	null	null	CGC2	3300001683.a:GBIDBA_10001073	33853	35556	-	;ID=3300001683.a:GBIDBA_10001073_20	NA
3300001683_4	3300001683.a:GBIDBA_10001073_21	20	null	null	null	CGC2	3300001683.a:GBIDBA_10001073	35785	37188	-	;ID=3300001683.a:GBIDBA_10001073_21	NA
3300001683_4	3300001683.a:GBIDBA_10001073_22	21	CAZyme	null	2	CGC2	3300001683.a:GBIDBA_10001073	37385	38575	-	DB=GH33;ID=3300001683.a:GBIDBA_10001073_22	DB=GH33;ID=3300001683.a:GBIDBA_10001073_22
3300001683_4	3300001683.a:GBIDBA_10001594_15	14	TC	0	6	CGC1	3300001683.a:GBIDBA_10001594	15714	17168	+	DB=gnl|TC-DB|Q57634|1.A.23.4.2;ID=3300001683.a:GBIDBA_10001594_15	DB=gnl|TC-DB|Q57634|1.A.23.4.2;ID=3300001683.a:GBIDBA_10001594_15
3300001683_4	3300001683.a:GBIDBA_10001594_16	15	STP	1	0	CGC1	3300001683.a:GBIDBA_10001594	17224	17505	+	DB=STP|Sigma70_r2;ID=3300001683.a:GBIDBA_10001594_16	DB=STP|Sigma70_r2;ID=3300001683.a:GBIDBA_10001594_16
3300001683_4	3300001683.a:GBIDBA_10001594_17	16	null	null	null	CGC1	3300001683.a:GBIDBA_10001594	17441	17845	-	;ID=3300001683.a:GBIDBA_10001594_17	NA
3300001683_4	3300001683.a:GBIDBA_10001594_18	17	CAZyme	null	1	CGC1	3300001683.a:GBIDBA_10001594	18131	21073	+	DB=CBM47|CBM35;ID=3300001683.a:GBIDBA_10001594_18	DB=CBM47|CBM35;ID=3300001683.a:GBIDBA_10001594_18
3300001683_4	3300001683.a:GBIDBA_10009465_1	0	CAZyme	0	null	CGC1	3300001683.a:GBIDBA_10009465	126	1622	-	DB=CBM51|CBM32;ID=3300001683.a:GBIDBA_10009465_1	DB=CBM51|CBM32;ID=3300001683.a:GBIDBA_10009465_1
3300001683_4	3300001683.a:GBIDBA_10009465_2	1	TC	null	0	CGC1	3300001683.a:GBIDBA_10009465	2267	4690	-	DB=gnl|TC-DB|C6VV84|1.B.14.17.1;ID=3300001683.a:GBIDBA_10009465_2	DB=gnl|TC-DB|C6VV84|1.B.14.17.1;ID=3300001683.a:GBIDBA_10009465_2
3300001683_4	3300001683.a:GBIDBA_10013371_1	0	STP	2	null	CGC1	3300001683.a:GBIDBA_10013371	2	1687	-	DB=STP|SIS,STP|SIS;ID=3300001683.a:GBIDBA_10013371_1	DB=STP|SIS,STP|SIS;ID=3300001683.a:GBIDBA_10013371_1
3300001683_4	3300001683.a:GBIDBA_10013371_2	1	null	null	null	CGC1	3300001683.a:GBIDBA_10013371	2159	4531	+	;ID=3300001683.a:GBIDBA_10013371_2	NA
3300001683_4	3300001683.a:GBIDBA_10013371_3	2	null	null	null	CGC1	3300001683.a:GBIDBA_10013371	4592	5650	-	;ID=3300001683.a:GBIDBA_10013371_3	NA
3300001683_4	3300001683.a:GBIDBA_10013371_4	3	CAZyme	null	2	CGC1	3300001683.a:GBIDBA_10013371	5790	6659	+	DB=CE0;ID=3300001683.a:GBIDBA_10013371_4	DB=CE0;ID=3300001683.a:GBIDBA_10013371_4
3300001683_4	3300001683.a:GBIDBA_10003186_6	5	CAZyme	2	3	CGC1	3300001683.a:GBIDBA_10003186	8134	11259	-	DB=CBM47;ID=3300001683.a:GBIDBA_10003186_6	DB=CBM47;ID=3300001683.a:GBIDBA_10003186_6
3300001683_4	3300001683.a:GBIDBA_10003186_7	6	null	null	null	CGC1	3300001683.a:GBIDBA_10003186	11374	12828	-	;ID=3300001683.a:GBIDBA_10003186_7	NA
3300001683_4	3300001683.a:GBIDBA_10003186_8	7	null	null	null	CGC1	3300001683.a:GBIDBA_10003186	12887	13219	-	;ID=3300001683.a:GBIDBA_10003186_8	NA
3300001683_4	3300001683.a:GBIDBA_10003186_9	8	TC	null	2	CGC1	3300001683.a:GBIDBA_10003186	13185	16118	-	DB=gnl|TC-DB|C6VV84|1.B.14.17.1;ID=3300001683.a:GBIDBA_10003186_9	DB=gnl|TC-DB|C6VV84|1.B.14.17.1;ID=3300001683.a:GBIDBA_10003186_9
3300001683_4	3300001683.a:GBIDBA_10004466_3	2	CAZyme	1	null	CGC1	3300001683.a:GBIDBA_10004466	1840	3051	+	DB=GT81;ID=3300001683.a:GBIDBA_10004466_3	DB=GT81;ID=3300001683.a:GBIDBA_10004466_3
3300001683_4	3300001683.a:GBIDBA_10004466_4	3	null	null	null	CGC1	3300001683.a:GBIDBA_10004466	3097	4419	-	;ID=3300001683.a:GBIDBA_10004466_4	NA
3300001683_4	3300001683.a:GBIDBA_10004466_5	4	STP	0	1	CGC1	3300001683.a:GBIDBA_10004466	4520	5851	-	DB=STP|AAA;ID=3300001683.a:GBIDBA_10004466_5	DB=STP|AAA;ID=3300001683.a:GBIDBA_10004466_5
3300001683_4	3300001683.a:GBIDBA_10004466_6	5	STP	0	0	CGC1	3300001683.a:GBIDBA_10004466	6119	6739	+	DB=STP|FHA;ID=3300001683.a:GBIDBA_10004466_6	DB=STP|FHA;ID=3300001683.a:GBIDBA_10004466_6
3300001683_4	3300001683.a:GBIDBA_10004466_7	6	CAZyme	null	0	CGC1	3300001683.a:GBIDBA_10004466	6736	7434	-	DB=CE14;ID=3300001683.a:GBIDBA_10004466_7	DB=CE14;ID=3300001683.a:GBIDBA_10004466_7
3300001683_4	3300001683.a:GBIDBA_10001242_28	27	CAZyme	0	19	CGC1	3300001683.a:GBIDBA_10001242	35017	35766	+	DB=CE14;ID=3300001683.a:GBIDBA_10001242_28	DB=CE14;ID=3300001683.a:GBIDBA_10001242_28
3300001683_4	3300001683.a:GBIDBA_10001242_29	28	STP	0	0	CGC1	3300001683.a:GBIDBA_10001242	35841	36581	+	DB=STP|SpoIIE;ID=3300001683.a:GBIDBA_10001242_29	DB=STP|SpoIIE;ID=3300001683.a:GBIDBA_10001242_29
3300001683_4	3300001683.a:GBIDBA_10001242_30	29	TF	0	0	CGC1	3300001683.a:GBIDBA_10001242	36871	38859	-	DB=DBD-Pfam|HTH_8,DBD-SUPERFAMILY|0037176;ID=3300001683.a:GBIDBA_10001242_30	DB=DBD-Pfam|HTH_8,DBD-SUPERFAMILY|0037176;ID=3300001683.a:GBIDBA_10001242_30
3300001683_4	3300001683.a:GBIDBA_10001242_31	30	STP	null	0	CGC1	3300001683.a:GBIDBA_10001242	39334	40173	+	DB=STP|Sigma70_r2,STP|Sigma70_r3,STP|Sigma70_r4;ID=3300001683.a:GBIDBA_10001242_31	DB=STP|Sigma70_r2,STP|Sigma70_r3,STP|Sigma70_r4;ID=3300001683.a:GBIDBA_10001242_31
3300001683_4	3300001683.a:GBIDBA_10004329_15	14	CAZyme	1	6	CGC1	3300001683.a:GBIDBA_10004329	15085	18306	-	DB=CBM47|CBM32;ID=3300001683.a:GBIDBA_10004329_15	DB=CBM47|CBM32;ID=3300001683.a:GBIDBA_10004329_15
3300001683_4	3300001683.a:GBIDBA_10004329_16	15	null	null	null	CGC1	3300001683.a:GBIDBA_10004329	18515	19111	-	;ID=3300001683.a:GBIDBA_10004329_16	NA
3300001683_4	3300001683.a:GBIDBA_10004329_17	16	TF	3	1	CGC1	3300001683.a:GBIDBA_10004329	19165	19617	-	DB=DBD-Pfam|Rrf2,DBD-SUPERFAMILY|0045032;ID=3300001683.a:GBIDBA_10004329_17	DB=DBD-Pfam|Rrf2,DBD-SUPERFAMILY|0045032;ID=3300001683.a:GBIDBA_10004329_17
3300001683_4	3300001683.a:GBIDBA_10004511_9	8	CAZyme	1	null	CGC1	3300001683.a:GBIDBA_10004511	5660	9124	-	DB=CBM38;ID=3300001683.a:GBIDBA_10004511_9	DB=CBM38;ID=3300001683.a:GBIDBA_10004511_9
3300001683_4	3300001683.a:GBIDBA_10004511_10	9	null	null	null	CGC1	3300001683.a:GBIDBA_10004511	9097	9882	-	;ID=3300001683.a:GBIDBA_10004511_10	NA
3300001683_4	3300001683.a:GBIDBA_10004511_11	10	TC	5	1	CGC1	3300001683.a:GBIDBA_10004511	10177	11622	+	DB=gnl|TC-DB|Q9HC98|1.I.1.1.3;ID=3300001683.a:GBIDBA_10004511_11	DB=gnl|TC-DB|Q9HC98|1.I.1.1.3;ID=3300001683.a:GBIDBA_10004511_11
3300001683_4	3300001683.a:GBIDBA_10017895_1	0	CAZyme	1	null	CGC1	3300001683.a:GBIDBA_10017895	3	1649	+	DB=GH13_18|GH13;ID=3300001683.a:GBIDBA_10017895_1	DB=GH13_18|GH13;ID=3300001683.a:GBIDBA_10017895_1
3300001683_4	3300001683.a:GBIDBA_10017895_2	1	null	null	null	CGC1	3300001683.a:GBIDBA_10017895	1815	3704	-	;ID=3300001683.a:GBIDBA_10017895_2	NA
3300001683_4	3300001683.a:GBIDBA_10017895_3	2	TF	2	1	CGC1	3300001683.a:GBIDBA_10017895	4203	5000	+	DB=DBD-SUPERFAMILY|0041905;ID=3300001683.a:GBIDBA_10017895_3	DB=DBD-SUPERFAMILY|0041905;ID=3300001683.a:GBIDBA_10017895_3
3300001683_4	3300001683.a:GBIDBA_10017895_4	3	null	null	null	CGC1	3300001683.a:GBIDBA_10017895	4874	5149	-	;ID=3300001683.a:GBIDBA_10017895_4	NA
3300001683_4	3300001683.a:GBIDBA_10017895_5	4	null	null	null	CGC1	3300001683.a:GBIDBA_10017895	5636	5920	-	;ID=3300001683.a:GBIDBA_10017895_5	NA
3300001683_4	3300001683.a:GBIDBA_10017895_6	5	TC	null	2	CGC1	3300001683.a:GBIDBA_10017895	5964	7982	+	DB=gnl|TC-DB|E8QX74|1.B.14.17.3;ID=3300001683.a:GBIDBA_10017895_6	DB=gnl|TC-DB|E8QX74|1.B.14.17.3;ID=3300001683.a:GBIDBA_10017895_6
3300001683_4	3300001683.a:GBIDBA_10002012_20	19	TC	1	11	CGC1	3300001683.a:GBIDBA_10002012	17931	21254	-	DB=gnl|TC-DB|C6VV84|1.B.14.17.1;ID=3300001683.a:GBIDBA_10002012_20	DB=gnl|TC-DB|C6VV84|1.B.14.17.1;ID=3300001683.a:GBIDBA_10002012_20
3300001683_4	3300001683.a:GBIDBA_10002012_21	20	null	null	null	CGC1	3300001683.a:GBIDBA_10002012	21818	23617	+	;ID=3300001683.a:GBIDBA_10002012_21	NA
3300001683_4	3300001683.a:GBIDBA_10002012_22	21	TC	2	1	CGC1	3300001683.a:GBIDBA_10002012	24182	25414	-	DB=gnl|TC-DB|P73239|3.A.1.106.14;ID=3300001683.a:GBIDBA_10002012_22	DB=gnl|TC-DB|P73239|3.A.1.106.14;ID=3300001683.a:GBIDBA_10002012_22
3300001683_4	3300001683.a:GBIDBA_10002012_23	22	null	null	null	CGC1	3300001683.a:GBIDBA_10002012	25381	26154	-	;ID=3300001683.a:GBIDBA_10002012_23	NA
3300001683_4	3300001683.a:GBIDBA_10002012_24	23	null	null	null	CGC1	3300001683.a:GBIDBA_10002012	26414	27031	-	;ID=3300001683.a:GBIDBA_10002012_24	NA
3300001683_4	3300001683.a:GBIDBA_10002012_25	24	CAZyme	3	2	CGC1	3300001683.a:GBIDBA_10002012	27028	28170	-	DB=GH33;ID=3300001683.a:GBIDBA_10002012_25	DB=GH33;ID=3300001683.a:GBIDBA_10002012_25
3300001683_4	3300001683.a:GBIDBA_10002012_41	40	TC	2	11	CGC2	3300001683.a:GBIDBA_10002012	43964	45403	+	DB=gnl|TC-DB|P39580|2.A.50.2.1;ID=3300001683.a:GBIDBA_10002012_41	DB=gnl|TC-DB|P39580|2.A.50.2.1;ID=3300001683.a:GBIDBA_10002012_41
3300001683_4	3300001683.a:GBIDBA_10002012_42	41	null	null	null	CGC2	3300001683.a:GBIDBA_10002012	45416	46573	+	;ID=3300001683.a:GBIDBA_10002012_42	NA
3300001683_4	3300001683.a:GBIDBA_10002012_43	42	null	null	null	CGC2	3300001683.a:GBIDBA_10002012	46597	46755	+	;ID=3300001683.a:GBIDBA_10002012_43	NA
3300001683_4	3300001683.a:GBIDBA_10002012_44	43	CAZyme	null	2	CGC2	3300001683.a:GBIDBA_10002012	46777	47838	+	DB=GT4;ID=3300001683.a:GBIDBA_10002012_44	DB=GT4;ID=3300001683.a:GBIDBA_10002012_44
3300001683_4	3300001683.a:GBIDBA_10006686_7	6	TC	1	3	CGC1	3300001683.a:GBIDBA_10006686	4420	6213	-	DB=gnl|TC-DB|Q83XH1|3.A.1.121.4;ID=3300001683.a:GBIDBA_10006686_7	DB=gnl|TC-DB|Q83XH1|3.A.1.121.4;ID=3300001683.a:GBIDBA_10006686_7
3300001683_4	3300001683.a:GBIDBA_10006686_8	7	null	null	null	CGC1	3300001683.a:GBIDBA_10006686	6654	6815	-	;ID=3300001683.a:GBIDBA_10006686_8	NA
3300001683_4	3300001683.a:GBIDBA_10006686_9	8	STP	1	1	CGC1	3300001683.a:GBIDBA_10006686	6818	7969	+	DB=STP|Aminotran_1_2;ID=3300001683.a:GBIDBA_10006686_9	DB=STP|Aminotran_1_2;ID=3300001683.a:GBIDBA_10006686_9
3300001683_4	3300001683.a:GBIDBA_10006686_10	9	null	null	null	CGC1	3300001683.a:GBIDBA_10006686	8117	8416	-	;ID=3300001683.a:GBIDBA_10006686_10	NA
3300001683_4	3300001683.a:GBIDBA_10006686_11	10	STP	0	1	CGC1	3300001683.a:GBIDBA_10006686	8948	10528	-	DB=STP|Pkinase;ID=3300001683.a:GBIDBA_10006686_11	DB=STP|Pkinase;ID=3300001683.a:GBIDBA_10006686_11
3300001683_4	3300001683.a:GBIDBA_10006686_12	11	TF	2	0	CGC1	3300001683.a:GBIDBA_10006686	11098	11640	-	DB=DBD-Pfam|GerE,DBD-SUPERFAMILY|0039939;ID=3300001683.a:GBIDBA_10006686_12	DB=DBD-Pfam|GerE,DBD-SUPERFAMILY|0039939;ID=3300001683.a:GBIDBA_10006686_12
3300001683_4	3300001683.a:GBIDBA_10006686_13	12	null	null	null	CGC1	3300001683.a:GBIDBA_10006686	11711	12178	-	;ID=3300001683.a:GBIDBA_10006686_13	NA
3300001683_4	3300001683.a:GBIDBA_10006686_14	13	null	null	null	CGC1	3300001683.a:GBIDBA_10006686	12684	13151	-	;ID=3300001683.a:GBIDBA_10006686_14	NA
3300001683_4	3300001683.a:GBIDBA_10006686_15	14	CAZyme	null	2	CGC1	3300001683.a:GBIDBA_10006686	13375	14520	-	DB=GT4;ID=3300001683.a:GBIDBA_10006686_15	DB=GT4;ID=3300001683.a:GBIDBA_10006686_15
3300001683_4	3300001683.a:GBIDBA_10003033_8	7	STP	0	null	CGC1	3300001683.a:GBIDBA_10003033	5050	6177	-	DB=STP|SBP_bac_10;ID=3300001683.a:GBIDBA_10003033_8	DB=STP|SBP_bac_10;ID=3300001683.a:GBIDBA_10003033_8
3300001683_4	3300001683.a:GBIDBA_10003033_9	8	STP	2	0	CGC1	3300001683.a:GBIDBA_10003033	6537	6941	+	DB=STP|STAS;ID=3300001683.a:GBIDBA_10003033_9	DB=STP|STAS;ID=3300001683.a:GBIDBA_10003033_9
3300001683_4	3300001683.a:GBIDBA_10003033_10	9	null	null	null	CGC1	3300001683.a:GBIDBA_10003033	6950	7624	-	;ID=3300001683.a:GBIDBA_10003033_10	NA
3300001683_4	3300001683.a:GBIDBA_10003033_11	10	null	null	null	CGC1	3300001683.a:GBIDBA_10003033	8381	8623	+	;ID=3300001683.a:GBIDBA_10003033_11	NA
3300001683_4	3300001683.a:GBIDBA_10003033_12	11	CAZyme	3	2	CGC1	3300001683.a:GBIDBA_10003033	8790	12269	+	DB=CBM47;ID=3300001683.a:GBIDBA_10003033_12	DB=CBM47;ID=3300001683.a:GBIDBA_10003033_12
3300001683_4	3300001683.a:GBIDBA_10005505_3	2	TC	2	null	CGC1	3300001683.a:GBIDBA_10005505	3637	6963	-	DB=gnl|TC-DB|C6VV84|1.B.14.17.1;ID=3300001683.a:GBIDBA_10005505_3	DB=gnl|TC-DB|C6VV84|1.B.14.17.1;ID=3300001683.a:GBIDBA_10005505_3
3300001683_4	3300001683.a:GBIDBA_10005505_4	3	null	null	null	CGC1	3300001683.a:GBIDBA_10005505	7467	8609	+	;ID=3300001683.a:GBIDBA_10005505_4	NA
3300001683_4	3300001683.a:GBIDBA_10005505_5	4	null	null	null	CGC1	3300001683.a:GBIDBA_10005505	8567	8671	+	;ID=3300001683.a:GBIDBA_10005505_5	NA
3300001683_4	3300001683.a:GBIDBA_10005505_6	5	STP	1	2	CGC1	3300001683.a:GBIDBA_10005505	8797	10626	+	DB=STP|Guanylate_cyc;ID=3300001683.a:GBIDBA_10005505_6	DB=STP|Guanylate_cyc;ID=3300001683.a:GBIDBA_10005505_6
3300001683_4	3300001683.a:GBIDBA_10005505_7	6	null	null	null	CGC1	3300001683.a:GBIDBA_10005505	10759	12039	-	;ID=3300001683.a:GBIDBA_10005505_7	NA
3300001683_4	3300001683.a:GBIDBA_10005505_8	7	TC	2	1	CGC1	3300001683.a:GBIDBA_10005505	12808	14163	+	DB=gnl|TC-DB|Q7UZ45|1.B.5.1.10;ID=3300001683.a:GBIDBA_10005505_8	DB=gnl|TC-DB|Q7UZ45|1.B.5.1.10;ID=3300001683.a:GBIDBA_10005505_8
3300001683_4	3300001683.a:GBIDBA_10005505_9	8	null	null	null	CGC1	3300001683.a:GBIDBA_10005505	14342	14488	+	;ID=3300001683.a:GBIDBA_10005505_9	NA
3300001683_4	3300001683.a:GBIDBA_10005505_10	9	null	null	null	CGC1	3300001683.a:GBIDBA_10005505	14513	14842	+	;ID=3300001683.a:GBIDBA_10005505_10	NA
3300001683_4	3300001683.a:GBIDBA_10005505_11	10	TC	2	2	CGC1	3300001683.a:GBIDBA_10005505	14870	15391	+	DB=gnl|TC-DB|D8HIS0|9.B.106.2.2;ID=3300001683.a:GBIDBA_10005505_11	DB=gnl|TC-DB|D8HIS0|9.B.106.2.2;ID=3300001683.a:GBIDBA_10005505_11
3300001683_4	3300001683.a:GBIDBA_10005505_12	11	null	null	null	CGC1	3300001683.a:GBIDBA_10005505	15527	15634	+	;ID=3300001683.a:GBIDBA_10005505_12	NA
3300001683_4	3300001683.a:GBIDBA_10005505_13	12	null	null	null	CGC1	3300001683.a:GBIDBA_10005505	15826	17712	-	;ID=3300001683.a:GBIDBA_10005505_13	NA
3300001683_4	3300001683.a:GBIDBA_10005505_14	13	CAZyme	null	2	CGC1	3300001683.a:GBIDBA_10005505	18237	19445	-	DB=GT4;ID=3300001683.a:GBIDBA_10005505_14	DB=GT4;ID=3300001683.a:GBIDBA_10005505_14
3300001683_4	3300001683.a:GBIDBA_10006874_2	1	CAZyme	0	null	CGC1	3300001683.a:GBIDBA_10006874	186	5564	-	DB=GT2_Glycos_transf_2|GH26|GT2;ID=3300001683.a:GBIDBA_10006874_2	DB=GT2_Glycos_transf_2|GH26|GT2;ID=3300001683.a:GBIDBA_10006874_2
3300001683_4	3300001683.a:GBIDBA_10006874_3	2	TC	null	0	CGC1	3300001683.a:GBIDBA_10006874	5606	7237	-	DB=gnl|TC-DB|Q8F3M7|3.A.15.4.1;ID=3300001683.a:GBIDBA_10006874_3	DB=gnl|TC-DB|Q8F3M7|3.A.15.4.1;ID=3300001683.a:GBIDBA_10006874_3
3300001683_4	3300001683.a:GBIDBA_10002702_7	6	CAZyme	0	null	CGC1	3300001683.a:GBIDBA_10002702	11618	13285	-	DB=CE0|CE1;ID=3300001683.a:GBIDBA_10002702_7	DB=CE0|CE1;ID=3300001683.a:GBIDBA_10002702_7
3300001683_4	3300001683.a:GBIDBA_10002702_8	7	STP	null	0	CGC1	3300001683.a:GBIDBA_10002702	13811	14743	+	DB=STP|AAA;ID=3300001683.a:GBIDBA_10002702_8	DB=STP|AAA;ID=3300001683.a:GBIDBA_10002702_8
3300001683_4	3300001683.a:GBIDBA_10003580_8	7	TC	2	4	CGC1	3300001683.a:GBIDBA_10003580	9162	12539	-	DB=gnl|TC-DB|Q9RLI8|2.A.6.1.13;ID=3300001683.a:GBIDBA_10003580_8	DB=gnl|TC-DB|Q9RLI8|2.A.6.1.13;ID=3300001683.a:GBIDBA_10003580_8
3300001683_4	3300001683.a:GBIDBA_10003580_9	8	null	null	null	CGC1	3300001683.a:GBIDBA_10003580	12592	14064	-	;ID=3300001683.a:GBIDBA_10003580_9	NA
3300001683_4	3300001683.a:GBIDBA_10003580_10	9	null	null	null	CGC1	3300001683.a:GBIDBA_10003580	14217	14441	+	;ID=3300001683.a:GBIDBA_10003580_10	NA
3300001683_4	3300001683.a:GBIDBA_10003580_11	10	CAZyme	null	2	CGC1	3300001683.a:GBIDBA_10003580	15062	15703	-	DB=GH130;ID=3300001683.a:GBIDBA_10003580_11	DB=GH130;ID=3300001683.a:GBIDBA_10003580_11
3300001683_4	3300001683.a:GBIDBA_10001931_12	11	STP	0	7	CGC1	3300001683.a:GBIDBA_10001931	15615	16616	+	DB=STP|PALP;ID=3300001683.a:GBIDBA_10001931_12	DB=STP|PALP;ID=3300001683.a:GBIDBA_10001931_12
3300001683_4	3300001683.a:GBIDBA_10001931_13	12	CAZyme	null	0	CGC1	3300001683.a:GBIDBA_10001931	16613	19582	+	DB=CBM47|CBM32;ID=3300001683.a:GBIDBA_10001931_13	DB=CBM47|CBM32;ID=3300001683.a:GBIDBA_10001931_13
3300001683_4	3300001683.a:GBIDBA_10001616_16	15	CAZyme	0	9	CGC1	3300001683.a:GBIDBA_10001616	16672	19386	-	DB=GH63|GH0;ID=3300001683.a:GBIDBA_10001616_16	DB=GH63|GH0;ID=3300001683.a:GBIDBA_10001616_16
3300001683_4	3300001683.a:GBIDBA_10001616_17	16	TC	4	0	CGC1	3300001683.a:GBIDBA_10001616	19379	22861	-	DB=gnl|TC-DB|D8HIS0|9.B.106.2.2;ID=3300001683.a:GBIDBA_10001616_17	DB=gnl|TC-DB|D8HIS0|9.B.106.2.2;ID=3300001683.a:GBIDBA_10001616_17
3300001683_4	3300001683.a:GBIDBA_10008369_1	0	CAZyme	1	null	CGC1	3300001683.a:GBIDBA_10008369	2	1459	-	DB=CBM38;ID=3300001683.a:GBIDBA_10008369_1	DB=CBM38;ID=3300001683.a:GBIDBA_10008369_1
3300001683_4	3300001683.a:GBIDBA_10008369_2	1	null	null	null	CGC1	3300001683.a:GBIDBA_10008369	1456	3570	-	;ID=3300001683.a:GBIDBA_10008369_2	NA
3300001683_4	3300001683.a:GBIDBA_10008369_3	2	TC	null	1	CGC1	3300001683.a:GBIDBA_10008369	3987	4958	+	DB=gnl|TC-DB|P77735|8.A.5.1.6;ID=3300001683.a:GBIDBA_10008369_3	DB=gnl|TC-DB|P77735|8.A.5.1.6;ID=3300001683.a:GBIDBA_10008369_3
3300001683_4	3300001683.a:GBIDBA_10004087_3	2	CAZyme	0	null	CGC1	3300001683.a:GBIDBA_10004087	2271	8822	+	DB=GH33;ID=3300001683.a:GBIDBA_10004087_3	DB=GH33;ID=3300001683.a:GBIDBA_10004087_3
3300001683_4	3300001683.a:GBIDBA_10004087_4	3	CAZyme	null	0	CGC1	3300001683.a:GBIDBA_10004087	8905	10041	+	DB=GH0|GH33;ID=3300001683.a:GBIDBA_10004087_4	DB=GH0|GH33;ID=3300001683.a:GBIDBA_10004087_4
3300001683_4	3300001683.a:GBIDBA_10000976_6	5	CAZyme	1	4	CGC1	3300001683.a:GBIDBA_10000976	5819	6811	-	DB=GT2_Glycos_transf_2|GT2;ID=3300001683.a:GBIDBA_10000976_6	DB=GT2_Glycos_transf_2|GT2;ID=3300001683.a:GBIDBA_10000976_6
3300001683_4	3300001683.a:GBIDBA_10000976_7	6	null	null	null	CGC1	3300001683.a:GBIDBA_10000976	6840	7151	+	;ID=3300001683.a:GBIDBA_10000976_7	NA
3300001683_4	3300001683.a:GBIDBA_10000976_8	7	TC	3	1	CGC1	3300001683.a:GBIDBA_10000976	7040	7927	-	DB=gnl|TC-DB|Q8F192|1.A.30.2.9;ID=3300001683.a:GBIDBA_10000976_8	DB=gnl|TC-DB|Q8F192|1.A.30.2.9;ID=3300001683.a:GBIDBA_10000976_8
3300001683_4	3300001683.a:GBIDBA_10003319_3	2	TC	0	null	CGC1	3300001683.a:GBIDBA_10003319	1475	5020	+	DB=gnl|TC-DB|Q6MR29|3.A.5.1.3;ID=3300001683.a:GBIDBA_10003319_3	DB=gnl|TC-DB|Q6MR29|3.A.5.1.3;ID=3300001683.a:GBIDBA_10003319_3
3300001683_4	3300001683.a:GBIDBA_10003319_4	3	CAZyme	5	0	CGC1	3300001683.a:GBIDBA_10003319	5047	6357	+	DB=GT30;ID=3300001683.a:GBIDBA_10003319_4	DB=GT30;ID=3300001683.a:GBIDBA_10003319_4
3300001683_4	3300001683.a:GBIDBA_10003319_10	9	CAZyme	2	5	CGC2	3300001683.a:GBIDBA_10003319	13401	14327	+	DB=CE11;ID=3300001683.a:GBIDBA_10003319_10	DB=CE11;ID=3300001683.a:GBIDBA_10003319_10
3300001683_4	3300001683.a:GBIDBA_10003319_11	10	null	null	null	CGC2	3300001683.a:GBIDBA_10003319	14497	15345	+	;ID=3300001683.a:GBIDBA_10003319_11	NA
3300001683_4	3300001683.a:GBIDBA_10003319_12	11	null	null	null	CGC2	3300001683.a:GBIDBA_10003319	15342	16391	+	;ID=3300001683.a:GBIDBA_10003319_12	NA
3300001683_4	3300001683.a:GBIDBA_10003319_13	12	TF	0	2	CGC2	3300001683.a:GBIDBA_10003319	16512	16901	+	DB=DBD-SUPERFAMILY|0044030;ID=3300001683.a:GBIDBA_10003319_13	DB=DBD-SUPERFAMILY|0044030;ID=3300001683.a:GBIDBA_10003319_13
3300001683_4	3300001683.a:GBIDBA_10003319_14	13	TC	null	0	CGC2	3300001683.a:GBIDBA_10003319	16901	17482	+	DB=gnl|TC-DB|Q7UF32|9.B.105.1.4;ID=3300001683.a:GBIDBA_10003319_14	DB=gnl|TC-DB|Q7UF32|9.B.105.1.4;ID=3300001683.a:GBIDBA_10003319_14
3300001683_4	3300001683.a:GBIDBA_10004310_4	3	STP	1	null	CGC1	3300001683.a:GBIDBA_10004310	2745	3446	+	DB=STP|HhH-GPD;ID=3300001683.a:GBIDBA_10004310_4	DB=STP|HhH-GPD;ID=3300001683.a:GBIDBA_10004310_4
3300001683_4	3300001683.a:GBIDBA_10004310_5	4	null	null	null	CGC1	3300001683.a:GBIDBA_10004310	3884	5086	-	;ID=3300001683.a:GBIDBA_10004310_5	NA
3300001683_4	3300001683.a:GBIDBA_10004310_6	5	CAZyme	null	1	CGC1	3300001683.a:GBIDBA_10004310	5120	6235	-	DB=GH33;ID=3300001683.a:GBIDBA_10004310_6	DB=GH33;ID=3300001683.a:GBIDBA_10004310_6
3300001683_4	3300001683.a:GBIDBA_10004746_4	3	CAZyme	2	null	CGC1	3300001683.a:GBIDBA_10004746	2621	4741	+	DB=CE0;ID=3300001683.a:GBIDBA_10004746_4	DB=CE0;ID=3300001683.a:GBIDBA_10004746_4
3300001683_4	3300001683.a:GBIDBA_10004746_5	4	null	null	null	CGC1	3300001683.a:GBIDBA_10004746	4938	6227	+	;ID=3300001683.a:GBIDBA_10004746_5	NA
3300001683_4	3300001683.a:GBIDBA_10004746_6	5	null	null	null	CGC1	3300001683.a:GBIDBA_10004746	6211	6468	-	;ID=3300001683.a:GBIDBA_10004746_6	NA
3300001683_4	3300001683.a:GBIDBA_10004746_7	6	STP	2	2	CGC1	3300001683.a:GBIDBA_10004746	6516	8060	+	DB=STP|Peptidase_M23;ID=3300001683.a:GBIDBA_10004746_7	DB=STP|Peptidase_M23;ID=3300001683.a:GBIDBA_10004746_7
3300001683_4	3300001683.a:GBIDBA_10004746_8	7	null	null	null	CGC1	3300001683.a:GBIDBA_10004746	8068	10221	+	;ID=3300001683.a:GBIDBA_10004746_8	NA
3300001683_4	3300001683.a:GBIDBA_10004746_9	8	null	null	null	CGC1	3300001683.a:GBIDBA_10004746	10276	11970	+	;ID=3300001683.a:GBIDBA_10004746_9	NA
3300001683_4	3300001683.a:GBIDBA_10004746_10	9	TC	null	2	CGC1	3300001683.a:GBIDBA_10004746	12015	12251	-	DB=gnl|TC-DB|P08194|2.A.1.4.3;ID=3300001683.a:GBIDBA_10004746_10	DB=gnl|TC-DB|P08194|2.A.1.4.3;ID=3300001683.a:GBIDBA_10004746_10
3300001683_4	3300001683.a:GBIDBA_10001638_12	11	CAZyme	0	null	CGC1	3300001683.a:GBIDBA_10001638	13495	18720	+	DB=GT2_Glycos_transf_2|GT2;ID=3300001683.a:GBIDBA_10001638_12	DB=GT2_Glycos_transf_2|GT2;ID=3300001683.a:GBIDBA_10001638_12
3300001683_4	3300001683.a:GBIDBA_10001638_13	12	STP	0	0	CGC1	3300001683.a:GBIDBA_10001638	19172	20995	+	DB=STP|HisKA,STP|HATPase_c,STP|Response_reg;ID=3300001683.a:GBIDBA_10001638_13	DB=STP|HisKA,STP|HATPase_c,STP|Response_reg;ID=3300001683.a:GBIDBA_10001638_13
3300001683_4	3300001683.a:GBIDBA_10001638_14	13	TC	0	0	CGC1	3300001683.a:GBIDBA_10001638	20967	21983	+	DB=gnl|TC-DB|P0AAP1|9.B.34.1.2;ID=3300001683.a:GBIDBA_10001638_14	DB=gnl|TC-DB|P0AAP1|9.B.34.1.2;ID=3300001683.a:GBIDBA_10001638_14
3300001683_4	3300001683.a:GBIDBA_10001638_15	14	STP	null	0	CGC1	3300001683.a:GBIDBA_10001638	22040	26218	-	DB=STP|TPR_2;ID=3300001683.a:GBIDBA_10001638_15	DB=STP|TPR_2;ID=3300001683.a:GBIDBA_10001638_15
3300001683_4	3300001683.a:GBIDBA_10001383_15	14	CAZyme	0	5	CGC1	3300001683.a:GBIDBA_10001383	17341	19332	+	DB=GH33;ID=3300001683.a:GBIDBA_10001383_15	DB=GH33;ID=3300001683.a:GBIDBA_10001383_15
3300001683_4	3300001683.a:GBIDBA_10001383_16	15	STP	2	0	CGC1	3300001683.a:GBIDBA_10001383	19993	20937	+	DB=STP|SBP_bac_10;ID=3300001683.a:GBIDBA_10001383_16	DB=STP|SBP_bac_10;ID=3300001683.a:GBIDBA_10001383_16
3300001683_4	3300001683.a:GBIDBA_10001383_17	16	null	null	null	CGC1	3300001683.a:GBIDBA_10001383	21205	21690	+	;ID=3300001683.a:GBIDBA_10001383_17	NA
3300001683_4	3300001683.a:GBIDBA_10001383_18	17	null	null	null	CGC1	3300001683.a:GBIDBA_10001383	21691	22518	-	;ID=3300001683.a:GBIDBA_10001383_18	NA
3300001683_4	3300001683.a:GBIDBA_10001383_19	18	TC	null	2	CGC1	3300001683.a:GBIDBA_10001383	22823	25159	-	DB=gnl|TC-DB|P39695|3.A.11.1.1;ID=3300001683.a:GBIDBA_10001383_19	DB=gnl|TC-DB|P39695|3.A.11.1.1;ID=3300001683.a:GBIDBA_10001383_19
3300001683_4	3300001683.a:GBIDBA_10004716_6	5	CAZyme	0	null	CGC1	3300001683.a:GBIDBA_10004716	3936	7733	-	DB=CBM38;ID=3300001683.a:GBIDBA_10004716_6	DB=CBM38;ID=3300001683.a:GBIDBA_10004716_6
3300001683_4	3300001683.a:GBIDBA_10004716_7	6	STP	null	0	CGC1	3300001683.a:GBIDBA_10004716	8056	9087	-	DB=STP|Fer4;ID=3300001683.a:GBIDBA_10004716_7	DB=STP|Fer4;ID=3300001683.a:GBIDBA_10004716_7
3300001683_4	3300001683.a:GBIDBA_10008383_1	0	CAZyme	1	null	CGC1	3300001683.a:GBIDBA_10008383	3	3116	+	DB=CBM47|CBM32;ID=3300001683.a:GBIDBA_10008383_1	DB=CBM47|CBM32;ID=3300001683.a:GBIDBA_10008383_1
3300001683_4	3300001683.a:GBIDBA_10008383_2	1	null	null	null	CGC1	3300001683.a:GBIDBA_10008383	3194	4579	+	;ID=3300001683.a:GBIDBA_10008383_2	NA
3300001683_4	3300001683.a:GBIDBA_10008383_3	2	STP	null	1	CGC1	3300001683.a:GBIDBA_10008383	4583	4843	+	DB=STP|Sigma70_ECF;ID=3300001683.a:GBIDBA_10008383_3	DB=STP|Sigma70_ECF;ID=3300001683.a:GBIDBA_10008383_3
3300001683_4	3300001683.a:GBIDBA_10010009_9	8	TC	1	6	CGC1	3300001683.a:GBIDBA_10010009	11620	12306	-	DB=gnl|TC-DB|P75957|3.A.1.125.1;ID=3300001683.a:GBIDBA_10010009_9	DB=gnl|TC-DB|P75957|3.A.1.125.1;ID=3300001683.a:GBIDBA_10010009_9
3300001683_4	3300001683.a:GBIDBA_10010009_10	9	null	null	null	CGC1	3300001683.a:GBIDBA_10010009	12329	12544	-	;ID=3300001683.a:GBIDBA_10010009_10	NA
3300001683_4	3300001683.a:GBIDBA_10010009_11	10	CAZyme	0	1	CGC1	3300001683.a:GBIDBA_10010009	13224	14528	+	DB=GH0;ID=3300001683.a:GBIDBA_10010009_11	DB=GH0;ID=3300001683.a:GBIDBA_10010009_11
3300001683_4	3300001683.a:GBIDBA_10010009_12	11	STP	null	0	CGC1	3300001683.a:GBIDBA_10010009	14531	15367	+	DB=STP|PIG-L;ID=3300001683.a:GBIDBA_10010009_12	DB=STP|PIG-L;ID=3300001683.a:GBIDBA_10010009_12
3300001683_4	3300001683.a:GBIDBA_10007330_7	6	CAZyme	0	null	CGC1	3300001683.a:GBIDBA_10007330	4489	5844	-	DB=GH0|GH33;ID=3300001683.a:GBIDBA_10007330_7	DB=GH0|GH33;ID=3300001683.a:GBIDBA_10007330_7
3300001683_4	3300001683.a:GBIDBA_10007330_8	7	STP	null	0	CGC1	3300001683.a:GBIDBA_10007330	5819	6889	-	DB=STP|Peptidase_M23;ID=3300001683.a:GBIDBA_10007330_8	DB=STP|Peptidase_M23;ID=3300001683.a:GBIDBA_10007330_8
3300001683_4	3300001683.a:GBIDBA_10012430_2	1	CAZyme	0	null	CGC1	3300001683.a:GBIDBA_10012430	201	3281	-	DB=GH0|GH163;ID=3300001683.a:GBIDBA_10012430_2	DB=GH0|GH163;ID=3300001683.a:GBIDBA_10012430_2
3300001683_4	3300001683.a:GBIDBA_10012430_3	2	TC	null	0	CGC1	3300001683.a:GBIDBA_10012430	3919	6366	+	DB=gnl|TC-DB|Q8TDX7|1.I.1.1.3;ID=3300001683.a:GBIDBA_10012430_3	DB=gnl|TC-DB|Q8TDX7|1.I.1.1.3;ID=3300001683.a:GBIDBA_10012430_3
3300001683_4	3300001683.a:GBIDBA_10001246_16	15	CAZyme	1	6	CGC1	3300001683.a:GBIDBA_10001246	21519	22679	-	DB=GH33;ID=3300001683.a:GBIDBA_10001246_16	DB=GH33;ID=3300001683.a:GBIDBA_10001246_16
3300001683_4	3300001683.a:GBIDBA_10001246_17	16	null	null	null	CGC1	3300001683.a:GBIDBA_10001246	22749	23516	-	;ID=3300001683.a:GBIDBA_10001246_17	NA
3300001683_4	3300001683.a:GBIDBA_10001246_18	17	TC	1	1	CGC1	3300001683.a:GBIDBA_10001246	23882	25837	-	DB=gnl|TC-DB|P31552|4.C.1.1.6;ID=3300001683.a:GBIDBA_10001246_18	DB=gnl|TC-DB|P31552|4.C.1.1.6;ID=3300001683.a:GBIDBA_10001246_18
3300001683_4	3300001683.a:GBIDBA_10001246_19	18	null	null	null	CGC1	3300001683.a:GBIDBA_10001246	26153	26440	+	;ID=3300001683.a:GBIDBA_10001246_19	NA
3300001683_4	3300001683.a:GBIDBA_10001246_20	19	TC	null	1	CGC1	3300001683.a:GBIDBA_10001246	26972	27397	-	DB=gnl|TC-DB|Q0RI11|9.A.36.1.3;ID=3300001683.a:GBIDBA_10001246_20	DB=gnl|TC-DB|Q0RI11|9.A.36.1.3;ID=3300001683.a:GBIDBA_10001246_20
3300001683_4	3300001683.a:GBIDBA_10004197_3	2	TC	2	null	CGC1	3300001683.a:GBIDBA_10004197	2679	5174	-	DB=gnl|TC-DB|C6VV84|1.B.14.17.1;ID=3300001683.a:GBIDBA_10004197_3	DB=gnl|TC-DB|C6VV84|1.B.14.17.1;ID=3300001683.a:GBIDBA_10004197_3
3300001683_4	3300001683.a:GBIDBA_10004197_4	3	null	null	null	CGC1	3300001683.a:GBIDBA_10004197	5463	7895	+	;ID=3300001683.a:GBIDBA_10004197_4	NA
3300001683_4	3300001683.a:GBIDBA_10004197_5	4	null	null	null	CGC1	3300001683.a:GBIDBA_10004197	7897	9156	+	;ID=3300001683.a:GBIDBA_10004197_5	NA
3300001683_4	3300001683.a:GBIDBA_10004197_6	5	CAZyme	2	2	CGC1	3300001683.a:GBIDBA_10004197	9201	9965	+	DB=CE14;ID=3300001683.a:GBIDBA_10004197_6	DB=CE14;ID=3300001683.a:GBIDBA_10004197_6
3300001683_4	3300001683.a:GBIDBA_10004197_7	6	null	null	null	CGC1	3300001683.a:GBIDBA_10004197	10134	10358	+	;ID=3300001683.a:GBIDBA_10004197_7	NA
3300001683_4	3300001683.a:GBIDBA_10004197_8	7	null	null	null	CGC1	3300001683.a:GBIDBA_10004197	10737	12176	+	;ID=3300001683.a:GBIDBA_10004197_8	NA
3300001683_4	3300001683.a:GBIDBA_10004197_9	8	TC	3	2	CGC1	3300001683.a:GBIDBA_10004197	12173	15025	+	DB=gnl|TC-DB|D5SP47|1.B.33.5.1;ID=3300001683.a:GBIDBA_10004197_9	DB=gnl|TC-DB|D5SP47|1.B.33.5.1;ID=3300001683.a:GBIDBA_10004197_9
3300001683_4	3300001683.a:GBIDBA_10002085_6	5	CAZyme	2	null	CGC1	3300001683.a:GBIDBA_10002085	6075	9293	+	DB=CBM51;ID=3300001683.a:GBIDBA_10002085_6	DB=CBM51;ID=3300001683.a:GBIDBA_10002085_6
3300001683_4	3300001683.a:GBIDBA_10002085_7	6	null	null	null	CGC1	3300001683.a:GBIDBA_10002085	9544	10554	+	;ID=3300001683.a:GBIDBA_10002085_7	NA
3300001683_4	3300001683.a:GBIDBA_10002085_8	7	null	null	null	CGC1	3300001683.a:GBIDBA_10002085	10595	11362	-	;ID=3300001683.a:GBIDBA_10002085_8	NA
3300001683_4	3300001683.a:GBIDBA_10002085_9	8	STP	0	2	CGC1	3300001683.a:GBIDBA_10002085	11785	12516	+	DB=STP|Sigma70_ECF;ID=3300001683.a:GBIDBA_10002085_9	DB=STP|Sigma70_ECF;ID=3300001683.a:GBIDBA_10002085_9
3300001683_4	3300001683.a:GBIDBA_10002085_10	9	TC	null	0	CGC1	3300001683.a:GBIDBA_10002085	12693	13796	+	DB=gnl|TC-DB|D8HIS0|9.B.106.2.2;ID=3300001683.a:GBIDBA_10002085_10	DB=gnl|TC-DB|D8HIS0|9.B.106.2.2;ID=3300001683.a:GBIDBA_10002085_10
3300001683_4	3300001683.a:GBIDBA_10004327_6	5	TF	1	4	CGC1	3300001683.a:GBIDBA_10004327	6438	6821	+	DB=DBD-Pfam|Pencillinase_R,DBD-SUPERFAMILY|0041905;ID=3300001683.a:GBIDBA_10004327_6	DB=DBD-Pfam|Pencillinase_R,DBD-SUPERFAMILY|0041905;ID=3300001683.a:GBIDBA_10004327_6
3300001683_4	3300001683.a:GBIDBA_10004327_7	6	null	null	null	CGC1	3300001683.a:GBIDBA_10004327	6818	9064	+	;ID=3300001683.a:GBIDBA_10004327_7	NA
3300001683_4	3300001683.a:GBIDBA_10004327_8	7	CAZyme	0	1	CGC1	3300001683.a:GBIDBA_10004327	9220	11094	-	DB=CBM32;ID=3300001683.a:GBIDBA_10004327_8	DB=CBM32;ID=3300001683.a:GBIDBA_10004327_8
3300001683_4	3300001683.a:GBIDBA_10004327_9	8	STP	null	0	CGC1	3300001683.a:GBIDBA_10004327	11195	12631	-	DB=STP|Pyr_redox_2;ID=3300001683.a:GBIDBA_10004327_9	DB=STP|Pyr_redox_2;ID=3300001683.a:GBIDBA_10004327_9
3300001683_4	3300001683.a:GBIDBA_10005950_14	13	CAZyme	0	5	CGC1	3300001683.a:GBIDBA_10005950	14586	15773	-	DB=GT4;ID=3300001683.a:GBIDBA_10005950_14	DB=GT4;ID=3300001683.a:GBIDBA_10005950_14
3300001683_4	3300001683.a:GBIDBA_10005950_15	14	STP	0	0	CGC1	3300001683.a:GBIDBA_10005950	16082	17587	+	DB=STP|AAA;ID=3300001683.a:GBIDBA_10005950_15	DB=STP|AAA;ID=3300001683.a:GBIDBA_10005950_15
3300001683_4	3300001683.a:GBIDBA_10005950_16	15	STP	1	0	CGC1	3300001683.a:GBIDBA_10005950	17680	19644	-	DB=STP|TPR_1;ID=3300001683.a:GBIDBA_10005950_16	DB=STP|TPR_1;ID=3300001683.a:GBIDBA_10005950_16
3300001683_4	3300001683.a:GBIDBA_10005950_17	16	null	null	null	CGC1	3300001683.a:GBIDBA_10005950	20019	20531	-	;ID=3300001683.a:GBIDBA_10005950_17	NA
3300001683_4	3300001683.a:GBIDBA_10005950_18	17	TC	null	1	CGC1	3300001683.a:GBIDBA_10005950	20620	22635	-	DB=gnl|TC-DB|Q9L717|3.A.7.18.1;ID=3300001683.a:GBIDBA_10005950_18	DB=gnl|TC-DB|Q9L717|3.A.7.18.1;ID=3300001683.a:GBIDBA_10005950_18
3300001683_4	3300001683.a:GBIDBA_10006496_1	0	TC	1	null	CGC1	3300001683.a:GBIDBA_10006496	2	535	-	DB=gnl|TC-DB|D8HIS0|9.B.106.2.2;ID=3300001683.a:GBIDBA_10006496_1	DB=gnl|TC-DB|D8HIS0|9.B.106.2.2;ID=3300001683.a:GBIDBA_10006496_1
3300001683_4	3300001683.a:GBIDBA_10006496_2	1	null	null	null	CGC1	3300001683.a:GBIDBA_10006496	532	972	-	;ID=3300001683.a:GBIDBA_10006496_2	NA
3300001683_4	3300001683.a:GBIDBA_10006496_3	2	STP	1	1	CGC1	3300001683.a:GBIDBA_10006496	977	1543	-	DB=STP|Sigma70_r2,STP|Sigma70_r4_2;ID=3300001683.a:GBIDBA_10006496_3	DB=STP|Sigma70_r2,STP|Sigma70_r4_2;ID=3300001683.a:GBIDBA_10006496_3
3300001683_4	3300001683.a:GBIDBA_10006496_4	3	null	null	null	CGC1	3300001683.a:GBIDBA_10006496	1933	2334	-	;ID=3300001683.a:GBIDBA_10006496_4	NA
3300001683_4	3300001683.a:GBIDBA_10006496_5	4	CAZyme	null	1	CGC1	3300001683.a:GBIDBA_10006496	2385	5828	-	DB=CBM67;ID=3300001683.a:GBIDBA_10006496_5	DB=CBM67;ID=3300001683.a:GBIDBA_10006496_5
3300001683_4	3300001683.a:GBIDBA_10010985_5	4	CAZyme	0	null	CGC1	3300001683.a:GBIDBA_10010985	3602	4813	+	DB=CE9;ID=3300001683.a:GBIDBA_10010985_5	DB=CE9;ID=3300001683.a:GBIDBA_10010985_5
3300001683_4	3300001683.a:GBIDBA_10010985_6	5	TC	null	0	CGC1	3300001683.a:GBIDBA_10010985	5092	6531	+	DB=gnl|TC-DB|P53104|9.A.15.1.1;ID=3300001683.a:GBIDBA_10010985_6	DB=gnl|TC-DB|P53104|9.A.15.1.1;ID=3300001683.a:GBIDBA_10010985_6
3300001683_4	3300001683.a:GBIDBA_10002729_6	5	TC	0	null	CGC1	3300001683.a:GBIDBA_10002729	4323	6017	-	DB=gnl|TC-DB|Q082R8|2.A.39.5.1;ID=3300001683.a:GBIDBA_10002729_6	DB=gnl|TC-DB|Q082R8|2.A.39.5.1;ID=3300001683.a:GBIDBA_10002729_6
3300001683_4	3300001683.a:GBIDBA_10002729_7	6	CAZyme	3	0	CGC1	3300001683.a:GBIDBA_10002729	6178	9480	-	DB=CBM67|GH78;ID=3300001683.a:GBIDBA_10002729_7	DB=CBM67|GH78;ID=3300001683.a:GBIDBA_10002729_7
3300001683_4	3300001683.a:GBIDBA_10006025_1	0	TC	0	null	CGC1	3300001683.a:GBIDBA_10006025	2	2491	-	DB=gnl|TC-DB|C6VV84|1.B.14.17.1;ID=3300001683.a:GBIDBA_10006025_1	DB=gnl|TC-DB|C6VV84|1.B.14.17.1;ID=3300001683.a:GBIDBA_10006025_1
3300001683_4	3300001683.a:GBIDBA_10006025_2	1	CAZyme	2	0	CGC1	3300001683.a:GBIDBA_10006025	2622	3821	+	DB=CE0;ID=3300001683.a:GBIDBA_10006025_2	DB=CE0;ID=3300001683.a:GBIDBA_10006025_2
3300001683_4	3300001683.a:GBIDBA_10006025_3	2	null	null	null	CGC1	3300001683.a:GBIDBA_10006025	3829	4677	-	;ID=3300001683.a:GBIDBA_10006025_3	NA
3300001683_4	3300001683.a:GBIDBA_10006025_4	3	null	null	null	CGC1	3300001683.a:GBIDBA_10006025	4877	6325	-	;ID=3300001683.a:GBIDBA_10006025_4	NA
3300001683_4	3300001683.a:GBIDBA_10006025_5	4	TC	null	2	CGC1	3300001683.a:GBIDBA_10006025	6315	7985	-	DB=gnl|TC-DB|E8QX74|1.B.14.17.3;ID=3300001683.a:GBIDBA_10006025_5	DB=gnl|TC-DB|E8QX74|1.B.14.17.3;ID=3300001683.a:GBIDBA_10006025_5
3300001683_4	3300001683.a:GBIDBA_10013812_2	1	CAZyme	0	null	CGC1	3300001683.a:GBIDBA_10013812	174	2327	+	DB=GT35;ID=3300001683.a:GBIDBA_10013812_2	DB=GT35;ID=3300001683.a:GBIDBA_10013812_2
3300001683_4	3300001683.a:GBIDBA_10013812_3	2	STP	null	0	CGC1	3300001683.a:GBIDBA_10013812	2380	3147	-	DB=STP|Pribosyltran;ID=3300001683.a:GBIDBA_10013812_3	DB=STP|Pribosyltran;ID=3300001683.a:GBIDBA_10013812_3
3300001683_4	3300001683.a:GBIDBA_10010243_3	2	TC	1	null	CGC1	3300001683.a:GBIDBA_10010243	994	1917	-	DB=gnl|TC-DB|P0A9T4|8.A.5.1.5;ID=3300001683.a:GBIDBA_10010243_3	DB=gnl|TC-DB|P0A9T4|8.A.5.1.5;ID=3300001683.a:GBIDBA_10010243_3
3300001683_4	3300001683.a:GBIDBA_10010243_4	3	null	null	null	CGC1	3300001683.a:GBIDBA_10010243	1914	3539	-	;ID=3300001683.a:GBIDBA_10010243_4	NA
3300001683_4	3300001683.a:GBIDBA_10010243_5	4	CAZyme	2	1	CGC1	3300001683.a:GBIDBA_10010243	3585	4964	-	DB=GH33;ID=3300001683.a:GBIDBA_10010243_5	DB=GH33;ID=3300001683.a:GBIDBA_10010243_5
3300001683_4	3300001683.a:GBIDBA_10010243_6	5	null	null	null	CGC1	3300001683.a:GBIDBA_10010243	5042	5389	+	;ID=3300001683.a:GBIDBA_10010243_6	NA
3300001683_4	3300001683.a:GBIDBA_10010243_7	6	null	null	null	CGC1	3300001683.a:GBIDBA_10010243	5242	7626	-	;ID=3300001683.a:GBIDBA_10010243_7	NA
3300001683_4	3300001683.a:GBIDBA_10010243_8	7	TF	null	2	CGC1	3300001683.a:GBIDBA_10010243	7739	8365	+	DB=DBD-Pfam|GntR,DBD-SUPERFAMILY|0039384;ID=3300001683.a:GBIDBA_10010243_8	DB=DBD-Pfam|GntR,DBD-SUPERFAMILY|0039384;ID=3300001683.a:GBIDBA_10010243_8
3300001683_4	3300001683.a:GBIDBA_10003713_1	0	STP	0	null	CGC1	3300001683.a:GBIDBA_10003713	2	1567	-	DB=STP|HATPase_c,STP|Response_reg,STP|Response_reg;ID=3300001683.a:GBIDBA_10003713_1	DB=STP|HATPase_c,STP|Response_reg,STP|Response_reg;ID=3300001683.a:GBIDBA_10003713_1
3300001683_4	3300001683.a:GBIDBA_10003713_2	1	STP	2	0	CGC1	3300001683.a:GBIDBA_10003713	1581	2687	-	DB=STP|PAS,STP|PAS;ID=3300001683.a:GBIDBA_10003713_2	DB=STP|PAS,STP|PAS;ID=3300001683.a:GBIDBA_10003713_2
3300001683_4	3300001683.a:GBIDBA_10003713_3	2	null	null	null	CGC1	3300001683.a:GBIDBA_10003713	2678	3982	-	;ID=3300001683.a:GBIDBA_10003713_3	NA
3300001683_4	3300001683.a:GBIDBA_10003713_4	3	null	null	null	CGC1	3300001683.a:GBIDBA_10003713	4044	4217	-	;ID=3300001683.a:GBIDBA_10003713_4	NA
3300001683_4	3300001683.a:GBIDBA_10003713_5	4	CAZyme	null	2	CGC1	3300001683.a:GBIDBA_10003713	4399	7644	+	DB=CBM47|CBM32;ID=3300001683.a:GBIDBA_10003713_5	DB=CBM47|CBM32;ID=3300001683.a:GBIDBA_10003713_5
3300001782_31	3300001782.a:WOR52_10003490_24	23	TC	2	10	CGC1	3300001782.a:WOR52_10003490	24057	26261	-	DB=gnl|TC-DB|A6L2M4|3.A.10.1.10;ID=3300001782.a:WOR52_10003490_24	DB=gnl|TC-DB|A6L2M4|3.A.10.1.10;ID=3300001782.a:WOR52_10003490_24
3300001782_31	3300001782.a:WOR52_10003490_25	24	null	null	null	CGC1	3300001782.a:WOR52_10003490	26318	27361	-	;ID=3300001782.a:WOR52_10003490_25	NA
3300001782_31	3300001782.a:WOR52_10003490_26	25	null	null	null	CGC1	3300001782.a:WOR52_10003490	27358	28674	-	;ID=3300001782.a:WOR52_10003490_26	NA
3300001782_31	3300001782.a:WOR52_10003490_27	26	TC	1	2	CGC1	3300001782.a:WOR52_10003490	28649	29524	-	DB=gnl|TC-DB|O30385|3.A.1.132.12;ID=3300001782.a:WOR52_10003490_27	DB=gnl|TC-DB|O30385|3.A.1.132.12;ID=3300001782.a:WOR52_10003490_27
3300001782_31	3300001782.a:WOR52_10003490_28	27	null	null	null	CGC1	3300001782.a:WOR52_10003490	29546	29761	-	;ID=3300001782.a:WOR52_10003490_28	NA
3300001782_31	3300001782.a:WOR52_10003490_29	28	TC	0	1	CGC1	3300001782.a:WOR52_10003490	29894	30712	-	DB=gnl|TC-DB|Q93J92|3.A.1.1.36;ID=3300001782.a:WOR52_10003490_29	DB=gnl|TC-DB|Q93J92|3.A.1.1.36;ID=3300001782.a:WOR52_10003490_29
3300001782_31	3300001782.a:WOR52_10003490_30	29	TC	0	0	CGC1	3300001782.a:WOR52_10003490	30722	31615	-	DB=gnl|TC-DB|Q7WWQ9|3.A.1.1.20;ID=3300001782.a:WOR52_10003490_30	DB=gnl|TC-DB|Q7WWQ9|3.A.1.1.20;ID=3300001782.a:WOR52_10003490_30
3300001782_31	3300001782.a:WOR52_10003490_31	30	CAZyme	null	0	CGC1	3300001782.a:WOR52_10003490	31849	33030	+	DB=GT81;ID=3300001782.a:WOR52_10003490_31	DB=GT81;ID=3300001782.a:WOR52_10003490_31
3300001782_31	3300001782.a:WOR52_10003382_12	11	TC	0	3	CGC1	3300001782.a:WOR52_10003382	11088	12173	+	DB=gnl|TC-DB|P24559|3.A.15.2.1;ID=3300001782.a:WOR52_10003382_12	DB=gnl|TC-DB|P24559|3.A.15.2.1;ID=3300001782.a:WOR52_10003382_12
3300001782_31	3300001782.a:WOR52_10003382_13	12	TC	0	0	CGC1	3300001782.a:WOR52_10003382	12257	13966	+	DB=gnl|TC-DB|Q8F3M7|3.A.15.4.1;ID=3300001782.a:WOR52_10003382_13	DB=gnl|TC-DB|Q8F3M7|3.A.15.4.1;ID=3300001782.a:WOR52_10003382_13
3300001782_31	3300001782.a:WOR52_10003382_14	13	TC	0	0	CGC1	3300001782.a:WOR52_10003382	14069	15292	+	DB=gnl|TC-DB|Q8VRL3|3.A.11.1.3;ID=3300001782.a:WOR52_10003382_14	DB=gnl|TC-DB|Q8VRL3|3.A.11.1.3;ID=3300001782.a:WOR52_10003382_14
3300001782_31	3300001782.a:WOR52_10003382_15	14	STP	0	0	CGC1	3300001782.a:WOR52_10003382	15306	16952	+	DB=STP|PAS,STP|HisKA,STP|HATPase_c;ID=3300001782.a:WOR52_10003382_15	DB=STP|PAS,STP|HisKA,STP|HATPase_c;ID=3300001782.a:WOR52_10003382_15
3300001782_31	3300001782.a:WOR52_10003382_16	15	TF	0	0	CGC1	3300001782.a:WOR52_10003382	17015	18484	+	DB=DBD-Pfam|HTH_8,DBD-SUPERFAMILY|0037176;ID=3300001782.a:WOR52_10003382_16	DB=DBD-Pfam|HTH_8,DBD-SUPERFAMILY|0037176;ID=3300001782.a:WOR52_10003382_16
3300001782_31	3300001782.a:WOR52_10003382_17	16	CAZyme	1	0	CGC1	3300001782.a:WOR52_10003382	18468	19496	+	DB=GT2_Glycos_transf_2|GT2;ID=3300001782.a:WOR52_10003382_17	DB=GT2_Glycos_transf_2|GT2;ID=3300001782.a:WOR52_10003382_17
3300001782_31	3300001782.a:WOR52_10003382_18	17	null	null	null	CGC1	3300001782.a:WOR52_10003382	19541	20497	+	;ID=3300001782.a:WOR52_10003382_18	NA
3300001782_31	3300001782.a:WOR52_10003382_19	18	CAZyme	0	1	CGC1	3300001782.a:WOR52_10003382	20499	21473	+	DB=GT2_Glycos_transf_2|GT2;ID=3300001782.a:WOR52_10003382_19	DB=GT2_Glycos_transf_2|GT2;ID=3300001782.a:WOR52_10003382_19
3300001782_31	3300001782.a:WOR52_10003382_20	19	CAZyme	3	0	CGC1	3300001782.a:WOR52_10003382	21578	22726	+	DB=GT4;ID=3300001782.a:WOR52_10003382_20	DB=GT4;ID=3300001782.a:WOR52_10003382_20
3300001782_31	3300001782.a:WOR52_10006392_5	4	STP	0	null	CGC1	3300001782.a:WOR52_10006392	4412	4918	-	DB=STP|Sigma70_r2,STP|Sigma70_r4_2;ID=3300001782.a:WOR52_10006392_5	DB=STP|Sigma70_r2,STP|Sigma70_r4_2;ID=3300001782.a:WOR52_10006392_5
3300001782_31	3300001782.a:WOR52_10006392_6	5	CAZyme	2	0	CGC1	3300001782.a:WOR52_10006392	5031	6350	-	DB=GT30;ID=3300001782.a:WOR52_10006392_6	DB=GT30;ID=3300001782.a:WOR52_10006392_6
3300001782_31	3300001782.a:WOR52_10006392_7	6	null	null	null	CGC1	3300001782.a:WOR52_10006392	6380	7939	-	;ID=3300001782.a:WOR52_10006392_7	NA
3300001782_31	3300001782.a:WOR52_10006392_8	7	null	null	null	CGC1	3300001782.a:WOR52_10006392	7956	9509	-	;ID=3300001782.a:WOR52_10006392_8	NA
3300001782_31	3300001782.a:WOR52_10006392_9	8	TC	1	2	CGC1	3300001782.a:WOR52_10006392	9502	12339	-	DB=gnl|TC-DB|P10408|3.A.5.1.1;ID=3300001782.a:WOR52_10006392_9	DB=gnl|TC-DB|P10408|3.A.5.1.1;ID=3300001782.a:WOR52_10006392_9
3300001782_31	3300001782.a:WOR52_10006392_10	9	null	null	null	CGC1	3300001782.a:WOR52_10006392	12506	13396	-	;ID=3300001782.a:WOR52_10006392_10	NA
3300001782_31	3300001782.a:WOR52_10006392_11	10	STP	null	1	CGC1	3300001782.a:WOR52_10006392	13380	14723	-	DB=STP|Aminotran_1_2;ID=3300001782.a:WOR52_10006392_11	DB=STP|Aminotran_1_2;ID=3300001782.a:WOR52_10006392_11
3300001782_31	3300001782.a:WOR52_10004308_15	14	CAZyme	0	6	CGC1	3300001782.a:WOR52_10004308	16367	17527	-	DB=CE9;ID=3300001782.a:WOR52_10004308_15	DB=CE9;ID=3300001782.a:WOR52_10004308_15
3300001782_31	3300001782.a:WOR52_10004308_16	15	STP	null	0	CGC1	3300001782.a:WOR52_10004308	17711	18865	+	DB=STP|Aminotran_1_2;ID=3300001782.a:WOR52_10004308_16	DB=STP|Aminotran_1_2;ID=3300001782.a:WOR52_10004308_16
3300001782_31	3300001782.a:WOR52_10017896_2	1	TC	1	null	CGC1	3300001782.a:WOR52_10017896	224	586	-	DB=gnl|TC-DB|G2JTB5|3.A.11.1.4;ID=3300001782.a:WOR52_10017896_2	DB=gnl|TC-DB|G2JTB5|3.A.11.1.4;ID=3300001782.a:WOR52_10017896_2
3300001782_31	3300001782.a:WOR52_10017896_3	2	null	null	null	CGC1	3300001782.a:WOR52_10017896	913	2181	+	;ID=3300001782.a:WOR52_10017896_3	NA
3300001782_31	3300001782.a:WOR52_10017896_4	3	CAZyme	5	1	CGC1	3300001782.a:WOR52_10017896	2336	4027	+	DB=GH140;ID=3300001782.a:WOR52_10017896_4	DB=GH140;ID=3300001782.a:WOR52_10017896_4
3300001782_31	3300001782.a:WOR52_10014999_5	4	CAZyme	2	null	CGC1	3300001782.a:WOR52_10014999	3324	4619	-	DB=CE11;ID=3300001782.a:WOR52_10014999_5	DB=CE11;ID=3300001782.a:WOR52_10014999_5
3300001782_31	3300001782.a:WOR52_10014999_6	5	null	null	null	CGC1	3300001782.a:WOR52_10014999	4594	5631	-	;ID=3300001782.a:WOR52_10014999_6	NA
3300001782_31	3300001782.a:WOR52_10014999_7	6	null	null	null	CGC1	3300001782.a:WOR52_10014999	5636	6244	-	;ID=3300001782.a:WOR52_10014999_7	NA
3300001782_31	3300001782.a:WOR52_10014999_8	7	TC	null	2	CGC1	3300001782.a:WOR52_10014999	6337	8649	-	DB=gnl|TC-DB|D5SP47|1.B.33.5.1;ID=3300001782.a:WOR52_10014999_8	DB=gnl|TC-DB|D5SP47|1.B.33.5.1;ID=3300001782.a:WOR52_10014999_8
3300001782_31	3300001782.a:WOR52_10031235_2	1	STP	0	null	CGC1	3300001782.a:WOR52_10031235	863	2470	+	DB=STP|HEAT_PBS,STP|HEAT_PBS,STP|HEAT_PBS,STP|HEAT_PBS;ID=3300001782.a:WOR52_10031235_2	DB=STP|HEAT_PBS,STP|HEAT_PBS,STP|HEAT_PBS,STP|HEAT_PBS;ID=3300001782.a:WOR52_10031235_2
3300001782_31	3300001782.a:WOR52_10031235_3	2	CAZyme	null	0	CGC1	3300001782.a:WOR52_10031235	2496	3662	-	DB=GT4;ID=3300001782.a:WOR52_10031235_3	DB=GT4;ID=3300001782.a:WOR52_10031235_3
3300001782_31	3300001782.a:WOR52_10001127_3	2	CAZyme	0	null	CGC1	3300001782.a:WOR52_10001127	1762	3786	+	DB=GH133;ID=3300001782.a:WOR52_10001127_3	DB=GH133;ID=3300001782.a:WOR52_10001127_3
3300001782_31	3300001782.a:WOR52_10001127_4	3	CAZyme	0	0	CGC1	3300001782.a:WOR52_10001127	3783	5066	+	DB=GT5|GT4;ID=3300001782.a:WOR52_10001127_4	DB=GT5|GT4;ID=3300001782.a:WOR52_10001127_4
3300001782_31	3300001782.a:WOR52_10001127_5	4	CAZyme	0	0	CGC1	3300001782.a:WOR52_10001127	5067	6272	+	DB=GH57;ID=3300001782.a:WOR52_10001127_5	DB=GH57;ID=3300001782.a:WOR52_10001127_5
3300001782_31	3300001782.a:WOR52_10001127_6	5	CAZyme	null	0	CGC1	3300001782.a:WOR52_10001127	6269	8815	+	DB=GT35;ID=3300001782.a:WOR52_10001127_6	DB=GT35;ID=3300001782.a:WOR52_10001127_6
3300001782_31	3300001782.a:WOR52_10006618_10	9	CAZyme	0	null	CGC1	3300001782.a:WOR52_10006618	11970	13103	+	DB=GT4;ID=3300001782.a:WOR52_10006618_10	DB=GT4;ID=3300001782.a:WOR52_10006618_10
3300001782_31	3300001782.a:WOR52_10006618_11	10	CAZyme	null	0	CGC1	3300001782.a:WOR52_10006618	13152	14078	+	DB=GH130;ID=3300001782.a:WOR52_10006618_11	DB=GH130;ID=3300001782.a:WOR52_10006618_11
3300001782_31	3300001782.a:WOR52_10010138_3	2	CAZyme	0	null	CGC1	3300001782.a:WOR52_10010138	1787	3025	+	DB=GT4;ID=3300001782.a:WOR52_10010138_3	DB=GT4;ID=3300001782.a:WOR52_10010138_3
3300001782_31	3300001782.a:WOR52_10010138_4	3	TF	0	0	CGC1	3300001782.a:WOR52_10010138	3211	3600	+	DB=DBD-Pfam|Pencillinase_R,DBD-SUPERFAMILY|0041905;ID=3300001782.a:WOR52_10010138_4	DB=DBD-Pfam|Pencillinase_R,DBD-SUPERFAMILY|0041905;ID=3300001782.a:WOR52_10010138_4
3300001782_31	3300001782.a:WOR52_10010138_5	4	TC	0	0	CGC1	3300001782.a:WOR52_10010138	3975	5690	+	DB=gnl|TC-DB|Q8F3M7|3.A.15.4.1;ID=3300001782.a:WOR52_10010138_5	DB=gnl|TC-DB|Q8F3M7|3.A.15.4.1;ID=3300001782.a:WOR52_10010138_5
3300001782_31	3300001782.a:WOR52_10010138_6	5	TC	0	0	CGC1	3300001782.a:WOR52_10010138	5721	6929	+	DB=gnl|TC-DB|Q8VRL3|3.A.11.1.3;ID=3300001782.a:WOR52_10010138_6	DB=gnl|TC-DB|Q8VRL3|3.A.11.1.3;ID=3300001782.a:WOR52_10010138_6
3300001782_31	3300001782.a:WOR52_10010138_7	6	TC	null	0	CGC1	3300001782.a:WOR52_10010138	6941	7399	+	DB=gnl|TC-DB|Q9XD71|3.A.15.3.1;ID=3300001782.a:WOR52_10010138_7	DB=gnl|TC-DB|Q9XD71|3.A.15.3.1;ID=3300001782.a:WOR52_10010138_7
3300001782_31	3300001782.a:WOR52_10026298_3	2	CAZyme	0	null	CGC1	3300001782.a:WOR52_10026298	2189	3325	-	DB=GT28;ID=3300001782.a:WOR52_10026298_3	DB=GT28;ID=3300001782.a:WOR52_10026298_3
3300001782_31	3300001782.a:WOR52_10026298_4	3	TC	0	0	CGC1	3300001782.a:WOR52_10026298	3282	4409	-	DB=gnl|TC-DB|P07373|2.A.103.1.3;ID=3300001782.a:WOR52_10026298_4	DB=gnl|TC-DB|P07373|2.A.103.1.3;ID=3300001782.a:WOR52_10026298_4
3300001782_31	3300001782.a:WOR52_10026298_5	4	TC	null	0	CGC1	3300001782.a:WOR52_10026298	4424	5530	-	DB=gnl|TC-DB|P0A6W3|9.B.146.1.6;ID=3300001782.a:WOR52_10026298_5	DB=gnl|TC-DB|P0A6W3|9.B.146.1.6;ID=3300001782.a:WOR52_10026298_5
3300001782_31	3300001782.a:WOR52_10036968_1	0	CAZyme	1	null	CGC1	3300001782.a:WOR52_10036968	3	710	+	DB=GT4;ID=3300001782.a:WOR52_10036968_1	DB=GT4;ID=3300001782.a:WOR52_10036968_1
3300001782_31	3300001782.a:WOR52_10036968_2	1	null	null	null	CGC1	3300001782.a:WOR52_10036968	757	1425	+	;ID=3300001782.a:WOR52_10036968_2	NA
3300001782_31	3300001782.a:WOR52_10036968_3	2	CAZyme	0	1	CGC1	3300001782.a:WOR52_10036968	1530	2552	+	DB=GT4;ID=3300001782.a:WOR52_10036968_3	DB=GT4;ID=3300001782.a:WOR52_10036968_3
3300001782_31	3300001782.a:WOR52_10036968_4	3	TC	2	0	CGC1	3300001782.a:WOR52_10036968	2664	4085	+	DB=gnl|TC-DB|H8E4X1|9.B.18.1.2;ID=3300001782.a:WOR52_10036968_4	DB=gnl|TC-DB|H8E4X1|9.B.18.1.2;ID=3300001782.a:WOR52_10036968_4
3300001782_31	3300001782.a:WOR52_10036968_5	4	null	null	null	CGC1	3300001782.a:WOR52_10036968	4170	5780	+	;ID=3300001782.a:WOR52_10036968_5	NA
3300001782_31	3300001782.a:WOR52_10036968_6	5	null	null	null	CGC1	3300001782.a:WOR52_10036968	5773	6729	+	;ID=3300001782.a:WOR52_10036968_6	NA
3300001782_31	3300001782.a:WOR52_10036968_7	6	STP	null	2	CGC1	3300001782.a:WOR52_10036968	6782	7282	+	DB=STP|TPR_1;ID=3300001782.a:WOR52_10036968_7	DB=STP|TPR_1;ID=3300001782.a:WOR52_10036968_7
3300001782_31	3300001782.a:WOR52_10003482_10	9	STP	1	null	CGC1	3300001782.a:WOR52_10003482	11572	13533	-	DB=STP|TPR_1;ID=3300001782.a:WOR52_10003482_10	DB=STP|TPR_1;ID=3300001782.a:WOR52_10003482_10
3300001782_31	3300001782.a:WOR52_10003482_11	10	null	null	null	CGC1	3300001782.a:WOR52_10003482	13700	14371	-	;ID=3300001782.a:WOR52_10003482_11	NA
3300001782_31	3300001782.a:WOR52_10003482_12	11	STP	0	1	CGC1	3300001782.a:WOR52_10003482	14415	15782	-	DB=STP|B12-binding;ID=3300001782.a:WOR52_10003482_12	DB=STP|B12-binding;ID=3300001782.a:WOR52_10003482_12
3300001782_31	3300001782.a:WOR52_10003482_13	12	CAZyme	0	0	CGC1	3300001782.a:WOR52_10003482	15805	16551	-	DB=GT2_Glycos_transf_2|GT2;ID=3300001782.a:WOR52_10003482_13	DB=GT2_Glycos_transf_2|GT2;ID=3300001782.a:WOR52_10003482_13
3300001782_31	3300001782.a:WOR52_10003482_14	13	STP	0	0	CGC1	3300001782.a:WOR52_10003482	16548	17777	-	DB=STP|Aminotran_1_2;ID=3300001782.a:WOR52_10003482_14	DB=STP|Aminotran_1_2;ID=3300001782.a:WOR52_10003482_14
3300001782_31	3300001782.a:WOR52_10003482_15	14	STP	3	0	CGC1	3300001782.a:WOR52_10003482	17783	19159	-	DB=STP|B12-binding;ID=3300001782.a:WOR52_10003482_15	DB=STP|B12-binding;ID=3300001782.a:WOR52_10003482_15
3300002037_4	3300002037.a:BIB12012_10000044_41	40	TC	0	6	CGC1	3300002037.a:BIB12012_10000044	49345	50076	+	DB=gnl|TC-DB|P33360|3.A.1.12.15;ID=3300002037.a:BIB12012_10000044_41	DB=gnl|TC-DB|P33360|3.A.1.12.15;ID=3300002037.a:BIB12012_10000044_41
3300002037_4	3300002037.a:BIB12012_10000044_42	41	TC	2	0	CGC1	3300002037.a:BIB12012_10000044	50073	51605	+	DB=gnl|TC-DB|Q93A34|3.A.1.12.8;ID=3300002037.a:BIB12012_10000044_42	DB=gnl|TC-DB|Q93A34|3.A.1.12.8;ID=3300002037.a:BIB12012_10000044_42
3300002037_4	3300002037.a:BIB12012_10000044_43	42	null	null	null	CGC1	3300002037.a:BIB12012_10000044	51598	52905	+	;ID=3300002037.a:BIB12012_10000044_43	NA
3300002037_4	3300002037.a:BIB12012_10000044_44	43	null	null	null	CGC1	3300002037.a:BIB12012_10000044	53130	53669	-	;ID=3300002037.a:BIB12012_10000044_44	NA
3300002037_4	3300002037.a:BIB12012_10000044_45	44	STP	1	2	CGC1	3300002037.a:BIB12012_10000044	53971	54666	-	DB=STP|cNMP_binding;ID=3300002037.a:BIB12012_10000044_45	DB=STP|cNMP_binding;ID=3300002037.a:BIB12012_10000044_45
3300002037_4	3300002037.a:BIB12012_10000044_46	45	null	null	null	CGC1	3300002037.a:BIB12012_10000044	55156	57627	+	;ID=3300002037.a:BIB12012_10000044_46	NA
3300002037_4	3300002037.a:BIB12012_10000044_47	46	TC	1	1	CGC1	3300002037.a:BIB12012_10000044	57748	59640	+	DB=gnl|TC-DB|Q6MNW4|8.A.59.2.2;ID=3300002037.a:BIB12012_10000044_47	DB=gnl|TC-DB|Q6MNW4|8.A.59.2.2;ID=3300002037.a:BIB12012_10000044_47
3300002037_4	3300002037.a:BIB12012_10000044_48	47	null	null	null	CGC1	3300002037.a:BIB12012_10000044	60137	61147	-	;ID=3300002037.a:BIB12012_10000044_48	NA
3300002037_4	3300002037.a:BIB12012_10000044_49	48	STP	0	1	CGC1	3300002037.a:BIB12012_10000044	61406	62344	-	DB=STP|PALP;ID=3300002037.a:BIB12012_10000044_49	DB=STP|PALP;ID=3300002037.a:BIB12012_10000044_49
3300002037_4	3300002037.a:BIB12012_10000044_50	49	CAZyme	0	0	CGC1	3300002037.a:BIB12012_10000044	62752	63765	-	DB=GH16_14;ID=3300002037.a:BIB12012_10000044_50	DB=GH16_14;ID=3300002037.a:BIB12012_10000044_50
3300002037_4	3300002037.a:BIB12012_10000044_51	50	STP	4	0	CGC1	3300002037.a:BIB12012_10000044	64155	64316	-	DB=STP|CsrA;ID=3300002037.a:BIB12012_10000044_51	DB=STP|CsrA;ID=3300002037.a:BIB12012_10000044_51
3300002037_4	3300002037.a:BIB12012_10000355_26	25	TC	0	14	CGC1	3300002037.a:BIB12012_10000355	25017	26732	-	DB=gnl|TC-DB|Q9P9F3|3.D.9.1.1;ID=3300002037.a:BIB12012_10000355_26	DB=gnl|TC-DB|Q9P9F3|3.D.9.1.1;ID=3300002037.a:BIB12012_10000355_26
3300002037_4	3300002037.a:BIB12012_10000355_27	26	TC	0	0	CGC1	3300002037.a:BIB12012_10000355	26816	28630	-	DB=gnl|TC-DB|P29925|3.D.1.2.1;ID=3300002037.a:BIB12012_10000355_27	DB=gnl|TC-DB|P29925|3.D.1.2.1;ID=3300002037.a:BIB12012_10000355_27
3300002037_4	3300002037.a:BIB12012_10000355_28	27	TC	0	0	CGC1	3300002037.a:BIB12012_10000355	28671	31175	-	DB=gnl|TC-DB|P29924|3.D.1.2.1;ID=3300002037.a:BIB12012_10000355_28	DB=gnl|TC-DB|P29924|3.D.1.2.1;ID=3300002037.a:BIB12012_10000355_28
3300002037_4	3300002037.a:BIB12012_10000355_29	28	TC	0	0	CGC1	3300002037.a:BIB12012_10000355	31211	31597	-	DB=gnl|TC-DB|P29923|3.D.1.2.1;ID=3300002037.a:BIB12012_10000355_29	DB=gnl|TC-DB|P29923|3.D.1.2.1;ID=3300002037.a:BIB12012_10000355_29
3300002037_4	3300002037.a:BIB12012_10000355_30	29	TC	0	0	CGC1	3300002037.a:BIB12012_10000355	31621	32217	-	DB=gnl|TC-DB|Q9P9F7|3.D.9.1.1;ID=3300002037.a:BIB12012_10000355_30	DB=gnl|TC-DB|Q9P9F7|3.D.9.1.1;ID=3300002037.a:BIB12012_10000355_30
3300002037_4	3300002037.a:BIB12012_10000355_31	30	TC	0	0	CGC1	3300002037.a:BIB12012_10000355	32220	33554	-	DB=gnl|TC-DB|Q746T2|3.D.1.5.1;ID=3300002037.a:BIB12012_10000355_31	DB=gnl|TC-DB|Q746T2|3.D.1.5.1;ID=3300002037.a:BIB12012_10000355_31
3300002037_4	3300002037.a:BIB12012_10000355_32	31	CAZyme	null	0	CGC1	3300002037.a:BIB12012_10000355	34031	35296	+	DB=GT0|GT21;ID=3300002037.a:BIB12012_10000355_32	DB=GT0|GT21;ID=3300002037.a:BIB12012_10000355_32
3300002037_4	3300002037.a:BIB12012_10000170_6	5	CAZyme	0	null	CGC1	3300002037.a:BIB12012_10000170	5390	7831	+	DB=GH3|CBM6|CE6;ID=3300002037.a:BIB12012_10000170_6	DB=GH3|CBM6|CE6;ID=3300002037.a:BIB12012_10000170_6
3300002037_4	3300002037.a:BIB12012_10000170_7	6	TC	21	0	CGC1	3300002037.a:BIB12012_10000170	8016	9632	+	DB=gnl|TC-DB|C5L569|9.B.106.3.3;ID=3300002037.a:BIB12012_10000170_7	DB=gnl|TC-DB|C5L569|9.B.106.3.3;ID=3300002037.a:BIB12012_10000170_7
3300002037_4	3300002037.a:BIB12012_10000183_18	17	CAZyme	1	5	CGC1	3300002037.a:BIB12012_10000183	23670	26159	+	DB=CBM6|GH2|CBM67|CBM71|CBM32;ID=3300002037.a:BIB12012_10000183_18	DB=CBM6|GH2|CBM67|CBM71|CBM32;ID=3300002037.a:BIB12012_10000183_18
3300002037_4	3300002037.a:BIB12012_10000183_19	18	null	null	null	CGC1	3300002037.a:BIB12012_10000183	26217	27869	+	;ID=3300002037.a:BIB12012_10000183_19	NA
3300002037_4	3300002037.a:BIB12012_10000183_20	19	CAZyme	0	1	CGC1	3300002037.a:BIB12012_10000183	28097	29605	-	DB=GH29;ID=3300002037.a:BIB12012_10000183_20	DB=GH29;ID=3300002037.a:BIB12012_10000183_20
3300002037_4	3300002037.a:BIB12012_10000183_21	20	STP	2	0	CGC1	3300002037.a:BIB12012_10000183	29786	30511	-	DB=STP|TPR_2;ID=3300002037.a:BIB12012_10000183_21	DB=STP|TPR_2;ID=3300002037.a:BIB12012_10000183_21
3300002037_4	3300002037.a:BIB12012_10000183_22	21	null	null	null	CGC1	3300002037.a:BIB12012_10000183	30932	31411	+	;ID=3300002037.a:BIB12012_10000183_22	NA
3300002037_4	3300002037.a:BIB12012_10000183_23	22	null	null	null	CGC1	3300002037.a:BIB12012_10000183	31596	31850	-	;ID=3300002037.a:BIB12012_10000183_23	NA
3300002037_4	3300002037.a:BIB12012_10000183_24	23	STP	5	2	CGC1	3300002037.a:BIB12012_10000183	31997	32779	-	DB=STP|FHA;ID=3300002037.a:BIB12012_10000183_24	DB=STP|FHA;ID=3300002037.a:BIB12012_10000183_24
3300002037_4	3300002037.a:BIB12012_10000031_63	62	CAZyme	0	5	CGC1	3300002037.a:BIB12012_10000031	65181	66428	-	DB=GT4;ID=3300002037.a:BIB12012_10000031_63	DB=GT4;ID=3300002037.a:BIB12012_10000031_63
3300002037_4	3300002037.a:BIB12012_10000031_64	63	TC	0	0	CGC1	3300002037.a:BIB12012_10000031	66415	67974	-	DB=gnl|TC-DB|H8E4X1|9.B.18.1.2;ID=3300002037.a:BIB12012_10000031_64	DB=gnl|TC-DB|H8E4X1|9.B.18.1.2;ID=3300002037.a:BIB12012_10000031_64
3300002037_4	3300002037.a:BIB12012_10000031_65	64	TC	10	0	CGC1	3300002037.a:BIB12012_10000031	68056	70443	-	DB=gnl|TC-DB|Q45409|8.A.3.3.3;ID=3300002037.a:BIB12012_10000031_65	DB=gnl|TC-DB|Q45409|8.A.3.3.3;ID=3300002037.a:BIB12012_10000031_65
3300002037_4	3300002037.a:BIB12012_10000031_76	75	STP	2	10	CGC2	3300002037.a:BIB12012_10000031	88079	88606	-	DB=STP|Sigma70_r2,STP|Sigma70_r4_2;ID=3300002037.a:BIB12012_10000031_76	DB=STP|Sigma70_r2,STP|Sigma70_r4_2;ID=3300002037.a:BIB12012_10000031_76
3300002037_4	3300002037.a:BIB12012_10000031_77	76	null	null	null	CGC2	3300002037.a:BIB12012_10000031	89044	90219	+	;ID=3300002037.a:BIB12012_10000031_77	NA
3300002037_4	3300002037.a:BIB12012_10000031_78	77	null	null	null	CGC2	3300002037.a:BIB12012_10000031	90291	90977	+	;ID=3300002037.a:BIB12012_10000031_78	NA
3300002037_4	3300002037.a:BIB12012_10000031_79	78	STP	1	2	CGC2	3300002037.a:BIB12012_10000031	91085	92143	+	DB=STP|SBP_bac_10;ID=3300002037.a:BIB12012_10000031_79	DB=STP|SBP_bac_10;ID=3300002037.a:BIB12012_10000031_79
3300002037_4	3300002037.a:BIB12012_10000031_80	79	null	null	null	CGC2	3300002037.a:BIB12012_10000031	92298	94688	+	;ID=3300002037.a:BIB12012_10000031_80	NA
3300002037_4	3300002037.a:BIB12012_10000031_81	80	CAZyme	null	1	CGC2	3300002037.a:BIB12012_10000031	94707	99203	+	DB=GH2|CBM51|CBM67;ID=3300002037.a:BIB12012_10000031_81	DB=GH2|CBM51|CBM67;ID=3300002037.a:BIB12012_10000031_81
3300002037_4	3300002037.a:BIB12012_10000059_14	13	TC	0	4	CGC1	3300002037.a:BIB12012_10000059	14690	15814	+	DB=gnl|TC-DB|Q8VRK4|3.A.11.1.3;ID=3300002037.a:BIB12012_10000059_14	DB=gnl|TC-DB|Q8VRK4|3.A.11.1.3;ID=3300002037.a:BIB12012_10000059_14
3300002037_4	3300002037.a:BIB12012_10000059_15	14	STP	1	0	CGC1	3300002037.a:BIB12012_10000059	16516	17214	+	DB=STP|Sigma70_r2,STP|Sigma70_r4_2;ID=3300002037.a:BIB12012_10000059_15	DB=STP|Sigma70_r2,STP|Sigma70_r4_2;ID=3300002037.a:BIB12012_10000059_15
3300002037_4	3300002037.a:BIB12012_10000059_16	15	null	null	null	CGC1	3300002037.a:BIB12012_10000059	17382	18410	+	;ID=3300002037.a:BIB12012_10000059_16	NA
3300002037_4	3300002037.a:BIB12012_10000059_17	16	TC	0	1	CGC1	3300002037.a:BIB12012_10000059	18681	19643	-	DB=gnl|TC-DB|P42065|3.A.1.5.20;ID=3300002037.a:BIB12012_10000059_17	DB=gnl|TC-DB|P42065|3.A.1.5.20;ID=3300002037.a:BIB12012_10000059_17
3300002037_4	3300002037.a:BIB12012_10000059_18	17	TC	0	0	CGC1	3300002037.a:BIB12012_10000059	19795	20787	-	DB=gnl|TC-DB|Q9WXR4|3.A.1.5.29;ID=3300002037.a:BIB12012_10000059_18	DB=gnl|TC-DB|Q9WXR4|3.A.1.5.29;ID=3300002037.a:BIB12012_10000059_18
3300002037_4	3300002037.a:BIB12012_10000059_19	18	TC	0	0	CGC1	3300002037.a:BIB12012_10000059	20894	22084	-	DB=gnl|TC-DB|Q9X270|3.A.1.5.15;ID=3300002037.a:BIB12012_10000059_19	DB=gnl|TC-DB|Q9X270|3.A.1.5.15;ID=3300002037.a:BIB12012_10000059_19
3300002037_4	3300002037.a:BIB12012_10000059_20	19	TC	0	0	CGC1	3300002037.a:BIB12012_10000059	22121	23074	-	DB=gnl|TC-DB|Q9CIL1|3.A.1.5.25;ID=3300002037.a:BIB12012_10000059_20	DB=gnl|TC-DB|Q9CIL1|3.A.1.5.25;ID=3300002037.a:BIB12012_10000059_20
3300002037_4	3300002037.a:BIB12012_10000059_21	20	TC	0	0	CGC1	3300002037.a:BIB12012_10000059	23099	24913	-	DB=gnl|TC-DB|W0WQF0|3.A.1.5.39;ID=3300002037.a:BIB12012_10000059_21	DB=gnl|TC-DB|W0WQF0|3.A.1.5.39;ID=3300002037.a:BIB12012_10000059_21
3300002037_4	3300002037.a:BIB12012_10000059_22	21	CAZyme	1	0	CGC1	3300002037.a:BIB12012_10000059	25263	29054	+	DB=CBM67;ID=3300002037.a:BIB12012_10000059_22	DB=CBM67;ID=3300002037.a:BIB12012_10000059_22
3300002037_4	3300002037.a:BIB12012_10000059_23	22	null	null	null	CGC1	3300002037.a:BIB12012_10000059	29054	30301	+	;ID=3300002037.a:BIB12012_10000059_23	NA
3300002037_4	3300002037.a:BIB12012_10000059_24	23	TC	1	1	CGC1	3300002037.a:BIB12012_10000059	30643	31473	+	DB=gnl|TC-DB|A8F6Z5|3.A.1.131.3;ID=3300002037.a:BIB12012_10000059_24	DB=gnl|TC-DB|A8F6Z5|3.A.1.131.3;ID=3300002037.a:BIB12012_10000059_24
3300002037_4	3300002037.a:BIB12012_10000059_25	24	null	null	null	CGC1	3300002037.a:BIB12012_10000059	31503	33305	+	;ID=3300002037.a:BIB12012_10000059_25	NA
3300002037_4	3300002037.a:BIB12012_10000059_26	25	STP	1	1	CGC1	3300002037.a:BIB12012_10000059	33391	34704	+	DB=STP|Pyr_redox_2;ID=3300002037.a:BIB12012_10000059_26	DB=STP|Pyr_redox_2;ID=3300002037.a:BIB12012_10000059_26
3300002037_4	3300002037.a:BIB12012_10000059_27	26	null	null	null	CGC1	3300002037.a:BIB12012_10000059	34761	35501	-	;ID=3300002037.a:BIB12012_10000059_27	NA
3300002037_4	3300002037.a:BIB12012_10000059_28	27	STP	2	1	CGC1	3300002037.a:BIB12012_10000059	35774	36826	+	DB=STP|SBP_bac_1;ID=3300002037.a:BIB12012_10000059_28	DB=STP|SBP_bac_1;ID=3300002037.a:BIB12012_10000059_28
3300002037_4	3300002037.a:BIB12012_10000059_29	28	null	null	null	CGC1	3300002037.a:BIB12012_10000059	37109	37354	-	;ID=3300002037.a:BIB12012_10000059_29	NA
3300002037_4	3300002037.a:BIB12012_10000059_30	29	null	null	null	CGC1	3300002037.a:BIB12012_10000059	37408	39324	-	;ID=3300002037.a:BIB12012_10000059_30	NA
3300002037_4	3300002037.a:BIB12012_10000059_31	30	TC	2	2	CGC1	3300002037.a:BIB12012_10000059	39354	40640	-	DB=gnl|TC-DB|P38919|3.A.18.1.1;ID=3300002037.a:BIB12012_10000059_31	DB=gnl|TC-DB|P38919|3.A.18.1.1;ID=3300002037.a:BIB12012_10000059_31
3300002037_4	3300002037.a:BIB12012_10000059_32	31	null	null	null	CGC1	3300002037.a:BIB12012_10000059	40902	41135	-	;ID=3300002037.a:BIB12012_10000059_32	NA
3300002037_4	3300002037.a:BIB12012_10000059_33	32	null	null	null	CGC1	3300002037.a:BIB12012_10000059	41478	42695	-	;ID=3300002037.a:BIB12012_10000059_33	NA
3300002037_4	3300002037.a:BIB12012_10000059_34	33	STP	0	2	CGC1	3300002037.a:BIB12012_10000059	42858	44060	+	DB=STP|Aminotran_1_2;ID=3300002037.a:BIB12012_10000059_34	DB=STP|Aminotran_1_2;ID=3300002037.a:BIB12012_10000059_34
3300002037_4	3300002037.a:BIB12012_10000059_35	34	CAZyme	1	0	CGC1	3300002037.a:BIB12012_10000059	44210	45700	+	DB=GT5;ID=3300002037.a:BIB12012_10000059_35	DB=GT5;ID=3300002037.a:BIB12012_10000059_35
3300002037_4	3300002037.a:BIB12012_10000059_36	35	null	null	null	CGC1	3300002037.a:BIB12012_10000059	45832	46731	+	;ID=3300002037.a:BIB12012_10000059_36	NA
3300002037_4	3300002037.a:BIB12012_10000059_37	36	CAZyme	0	1	CGC1	3300002037.a:BIB12012_10000059	47021	49204	+	DB=GH57;ID=3300002037.a:BIB12012_10000059_37	DB=GH57;ID=3300002037.a:BIB12012_10000059_37
3300002037_4	3300002037.a:BIB12012_10000059_38	37	TC	2	0	CGC1	3300002037.a:BIB12012_10000059	49352	50935	-	DB=gnl|TC-DB|C0QCR7|8.A.59.4.1;ID=3300002037.a:BIB12012_10000059_38	DB=gnl|TC-DB|C0QCR7|8.A.59.4.1;ID=3300002037.a:BIB12012_10000059_38
3300002037_4	3300002037.a:BIB12012_10000059_39	38	null	null	null	CGC1	3300002037.a:BIB12012_10000059	51217	51357	+	;ID=3300002037.a:BIB12012_10000059_39	NA
3300002037_4	3300002037.a:BIB12012_10000059_40	39	null	null	null	CGC1	3300002037.a:BIB12012_10000059	51500	52279	+	;ID=3300002037.a:BIB12012_10000059_40	NA
3300002037_4	3300002037.a:BIB12012_10000059_41	40	STP	5	2	CGC1	3300002037.a:BIB12012_10000059	52395	53087	-	DB=STP|CbiA;ID=3300002037.a:BIB12012_10000059_41	DB=STP|CbiA;ID=3300002037.a:BIB12012_10000059_41
3300002037_4	3300002037.a:BIB12012_10000021_71	70	TC	2	9	CGC1	3300002037.a:BIB12012_10000021	85074	86654	-	DB=gnl|TC-DB|Q7UTR7|2.A.1.77.1;ID=3300002037.a:BIB12012_10000021_71	DB=gnl|TC-DB|Q7UTR7|2.A.1.77.1;ID=3300002037.a:BIB12012_10000021_71
3300002037_4	3300002037.a:BIB12012_10000021_72	71	null	null	null	CGC1	3300002037.a:BIB12012_10000021	86708	87535	-	;ID=3300002037.a:BIB12012_10000021_72	NA
3300002037_4	3300002037.a:BIB12012_10000021_73	72	null	null	null	CGC1	3300002037.a:BIB12012_10000021	87598	88380	-	;ID=3300002037.a:BIB12012_10000021_73	NA
3300002037_4	3300002037.a:BIB12012_10000021_74	73	CAZyme	2	2	CGC1	3300002037.a:BIB12012_10000021	88428	89819	-	DB=GH88;ID=3300002037.a:BIB12012_10000021_74	DB=GH88;ID=3300002037.a:BIB12012_10000021_74
3300002037_4	3300002037.a:BIB12012_10000021_75	74	null	null	null	CGC1	3300002037.a:BIB12012_10000021	89832	91454	-	;ID=3300002037.a:BIB12012_10000021_75	NA
3300002037_4	3300002037.a:BIB12012_10000021_76	75	null	null	null	CGC1	3300002037.a:BIB12012_10000021	91511	91660	+	;ID=3300002037.a:BIB12012_10000021_76	NA
3300002037_4	3300002037.a:BIB12012_10000021_77	76	STP	0	2	CGC1	3300002037.a:BIB12012_10000021	92170	92586	-	DB=STP|HATPase_c;ID=3300002037.a:BIB12012_10000021_77	DB=STP|HATPase_c;ID=3300002037.a:BIB12012_10000021_77
3300002037_4	3300002037.a:BIB12012_10000021_78	77	STP	3	0	CGC1	3300002037.a:BIB12012_10000021	92707	93060	-	DB=STP|STAS;ID=3300002037.a:BIB12012_10000021_78	DB=STP|STAS;ID=3300002037.a:BIB12012_10000021_78
3300002037_4	3300002037.a:BIB12012_10000021_87	86	TC	2	4	CGC2	3300002037.a:BIB12012_10000021	106222	108159	-	DB=gnl|TC-DB|P46912|3.D.3.4.1;ID=3300002037.a:BIB12012_10000021_87	DB=gnl|TC-DB|P46912|3.D.3.4.1;ID=3300002037.a:BIB12012_10000021_87
3300002037_4	3300002037.a:BIB12012_10000021_88	87	null	null	null	CGC2	3300002037.a:BIB12012_10000021	108156	108716	-	;ID=3300002037.a:BIB12012_10000021_88	NA
3300002037_4	3300002037.a:BIB12012_10000021_89	88	null	null	null	CGC2	3300002037.a:BIB12012_10000021	108832	109431	-	;ID=3300002037.a:BIB12012_10000021_89	NA
3300002037_4	3300002037.a:BIB12012_10000021_90	89	CAZyme	null	2	CGC2	3300002037.a:BIB12012_10000021	109762	110619	-	DB=GT2|GT2_Glycos_transf_2;ID=3300002037.a:BIB12012_10000021_90	DB=GT2|GT2_Glycos_transf_2;ID=3300002037.a:BIB12012_10000021_90
3300002037_4	3300002037.a:BIB12012_10000932_7	6	STP	1	3	CGC1	3300002037.a:BIB12012_10000932	5509	6588	-	DB=STP|SBP_bac_10;ID=3300002037.a:BIB12012_10000932_7	DB=STP|SBP_bac_10;ID=3300002037.a:BIB12012_10000932_7
3300002037_4	3300002037.a:BIB12012_10000932_8	7	null	null	null	CGC1	3300002037.a:BIB12012_10000932	6719	7156	-	;ID=3300002037.a:BIB12012_10000932_8	NA
3300002037_4	3300002037.a:BIB12012_10000932_9	8	CAZyme	0	1	CGC1	3300002037.a:BIB12012_10000932	7363	10944	-	DB=GH94|GT84;ID=3300002037.a:BIB12012_10000932_9	DB=GH94|GT84;ID=3300002037.a:BIB12012_10000932_9
3300002037_4	3300002037.a:BIB12012_10000932_10	9	TF	0	0	CGC1	3300002037.a:BIB12012_10000932	11008	12006	-	DB=DBD-Pfam|LacI,DBD-SUPERFAMILY|0036955;ID=3300002037.a:BIB12012_10000932_10	DB=DBD-Pfam|LacI,DBD-SUPERFAMILY|0036955;ID=3300002037.a:BIB12012_10000932_10
3300002037_4	3300002037.a:BIB12012_10000932_11	10	CAZyme	0	0	CGC1	3300002037.a:BIB12012_10000932	12232	13719	+	DB=GH144;ID=3300002037.a:BIB12012_10000932_11	DB=GH144;ID=3300002037.a:BIB12012_10000932_11
3300002037_4	3300002037.a:BIB12012_10000932_12	11	TC	null	0	CGC1	3300002037.a:BIB12012_10000932	13712	15511	+	DB=gnl|TC-DB|Q745T8|2.A.2.3.12;ID=3300002037.a:BIB12012_10000932_12	DB=gnl|TC-DB|Q745T8|2.A.2.3.12;ID=3300002037.a:BIB12012_10000932_12
3300002037_4	3300002037.a:BIB12012_10000173_28	27	CAZyme	0	10	CGC1	3300002037.a:BIB12012_10000173	35473	37848	-	DB=GH3;ID=3300002037.a:BIB12012_10000173_28	DB=GH3;ID=3300002037.a:BIB12012_10000173_28
3300002037_4	3300002037.a:BIB12012_10000173_29	28	CAZyme	1	0	CGC1	3300002037.a:BIB12012_10000173	37860	39416	-	DB=GH16_3|GH16;ID=3300002037.a:BIB12012_10000173_29	DB=GH16_3|GH16;ID=3300002037.a:BIB12012_10000173_29
3300002037_4	3300002037.a:BIB12012_10000173_30	29	null	null	null	CGC1	3300002037.a:BIB12012_10000173	39438	39962	-	;ID=3300002037.a:BIB12012_10000173_30	NA
3300002037_4	3300002037.a:BIB12012_10000173_31	30	STP	4	1	CGC1	3300002037.a:BIB12012_10000173	40037	41101	-	DB=STP|SBP_bac_10;ID=3300002037.a:BIB12012_10000173_31	DB=STP|SBP_bac_10;ID=3300002037.a:BIB12012_10000173_31
3300002037_4	3300002037.a:BIB12012_10000018_30	29	TF	0	9	CGC1	3300002037.a:BIB12012_10000018	34530	35186	-	DB=DBD-Pfam|GerE;ID=3300002037.a:BIB12012_10000018_30	DB=DBD-Pfam|GerE;ID=3300002037.a:BIB12012_10000018_30
3300002037_4	3300002037.a:BIB12012_10000018_31	30	STP	2	0	CGC1	3300002037.a:BIB12012_10000018	35199	37073	-	DB=STP|HATPase_c;ID=3300002037.a:BIB12012_10000018_31	DB=STP|HATPase_c;ID=3300002037.a:BIB12012_10000018_31
3300002037_4	3300002037.a:BIB12012_10000018_32	31	null	null	null	CGC1	3300002037.a:BIB12012_10000018	37093	37977	-	;ID=3300002037.a:BIB12012_10000018_32	NA
3300002037_4	3300002037.a:BIB12012_10000018_33	32	null	null	null	CGC1	3300002037.a:BIB12012_10000018	38022	39266	+	;ID=3300002037.a:BIB12012_10000018_33	NA
3300002037_4	3300002037.a:BIB12012_10000018_34	33	CAZyme	0	2	CGC1	3300002037.a:BIB12012_10000018	39272	40474	-	DB=GT4;ID=3300002037.a:BIB12012_10000018_34	DB=GT4;ID=3300002037.a:BIB12012_10000018_34
3300002037_4	3300002037.a:BIB12012_10000018_35	34	TC	6	0	CGC1	3300002037.a:BIB12012_10000018	40931	42721	+	DB=gnl|TC-DB|D4ZZR3|9.B.34.1.3;ID=3300002037.a:BIB12012_10000018_35	DB=gnl|TC-DB|D4ZZR3|9.B.34.1.3;ID=3300002037.a:BIB12012_10000018_35
3300002037_4	3300002037.a:BIB12012_10000018_60	59	TC	0	6	CGC2	3300002037.a:BIB12012_10000018	73380	74708	-	DB=gnl|TC-DB|Q6MNW8|3.A.1.136.2;ID=3300002037.a:BIB12012_10000018_60	DB=gnl|TC-DB|Q6MNW8|3.A.1.136.2;ID=3300002037.a:BIB12012_10000018_60
3300002037_4	3300002037.a:BIB12012_10000018_61	60	TC	2	0	CGC2	3300002037.a:BIB12012_10000018	74755	75441	-	DB=gnl|TC-DB|P0A9T8|3.A.1.122.15;ID=3300002037.a:BIB12012_10000018_61	DB=gnl|TC-DB|P0A9T8|3.A.1.122.15;ID=3300002037.a:BIB12012_10000018_61
3300002037_4	3300002037.a:BIB12012_10000018_62	61	null	null	null	CGC2	3300002037.a:BIB12012_10000018	76006	77427	-	;ID=3300002037.a:BIB12012_10000018_62	NA
3300002037_4	3300002037.a:BIB12012_10000018_63	62	null	null	null	CGC2	3300002037.a:BIB12012_10000018	77519	78670	-	;ID=3300002037.a:BIB12012_10000018_63	NA
3300002037_4	3300002037.a:BIB12012_10000018_64	63	CAZyme	0	2	CGC2	3300002037.a:BIB12012_10000018	78859	84270	-	DB=CBM57;ID=3300002037.a:BIB12012_10000018_64	DB=CBM57;ID=3300002037.a:BIB12012_10000018_64
3300002037_4	3300002037.a:BIB12012_10000018_65	64	STP	4	0	CGC2	3300002037.a:BIB12012_10000018	84583	85746	-	DB=STP|SBP_bac_10;ID=3300002037.a:BIB12012_10000018_65	DB=STP|SBP_bac_10;ID=3300002037.a:BIB12012_10000018_65
3300002037_4	3300002037.a:BIB12012_10000054_62	61	CAZyme	0	9	CGC1	3300002037.a:BIB12012_10000054	60679	61422	+	DB=CE14;ID=3300002037.a:BIB12012_10000054_62	DB=CE14;ID=3300002037.a:BIB12012_10000054_62
3300002037_4	3300002037.a:BIB12012_10000054_63	62	TC	5	0	CGC1	3300002037.a:BIB12012_10000054	61506	61931	-	DB=gnl|TC-DB|P0A742|1.A.22.1.1;ID=3300002037.a:BIB12012_10000054_63	DB=gnl|TC-DB|P0A742|1.A.22.1.1;ID=3300002037.a:BIB12012_10000054_63
3300002037_4	3300002037.a:BIB12012_10000096_11	10	CAZyme	0	3	CGC1	3300002037.a:BIB12012_10000096	10068	11645	-	DB=GH29;ID=3300002037.a:BIB12012_10000096_11	DB=GH29;ID=3300002037.a:BIB12012_10000096_11
3300002037_4	3300002037.a:BIB12012_10000096_12	11	STP	1	0	CGC1	3300002037.a:BIB12012_10000096	12321	13337	+	DB=STP|LysR_substrate;ID=3300002037.a:BIB12012_10000096_12	DB=STP|LysR_substrate;ID=3300002037.a:BIB12012_10000096_12
3300002037_4	3300002037.a:BIB12012_10000096_13	12	null	null	null	CGC1	3300002037.a:BIB12012_10000096	13423	14757	+	;ID=3300002037.a:BIB12012_10000096_13	NA
3300002037_4	3300002037.a:BIB12012_10000096_14	13	TC	0	1	CGC1	3300002037.a:BIB12012_10000096	15307	15609	-	DB=gnl|TC-DB|P45754|9.B.42.1.1;ID=3300002037.a:BIB12012_10000096_14	DB=gnl|TC-DB|P45754|9.B.42.1.1;ID=3300002037.a:BIB12012_10000096_14
3300002037_4	3300002037.a:BIB12012_10000096_15	14	STP	4	0	CGC1	3300002037.a:BIB12012_10000096	15548	16123	-	DB=STP|AAA;ID=3300002037.a:BIB12012_10000096_15	DB=STP|AAA;ID=3300002037.a:BIB12012_10000096_15
3300002037_4	3300002037.a:BIB12012_10000025_66	65	TC	1	12	CGC1	3300002037.a:BIB12012_10000025	76424	78223	+	DB=gnl|TC-DB|Q83XH1|3.A.1.121.4;ID=3300002037.a:BIB12012_10000025_66	DB=gnl|TC-DB|Q83XH1|3.A.1.121.4;ID=3300002037.a:BIB12012_10000025_66
3300002037_4	3300002037.a:BIB12012_10000025_67	66	null	null	null	CGC1	3300002037.a:BIB12012_10000025	78342	79262	-	;ID=3300002037.a:BIB12012_10000025_67	NA
3300002037_4	3300002037.a:BIB12012_10000025_68	67	TC	0	1	CGC1	3300002037.a:BIB12012_10000025	79273	80202	-	DB=gnl|TC-DB|A2BTW4|9.B.150.1.3;ID=3300002037.a:BIB12012_10000025_68	DB=gnl|TC-DB|A2BTW4|9.B.150.1.3;ID=3300002037.a:BIB12012_10000025_68
3300002037_4	3300002037.a:BIB12012_10000025_69	68	STP	2	0	CGC1	3300002037.a:BIB12012_10000025	80250	81005	-	DB=STP|Pribosyltran;ID=3300002037.a:BIB12012_10000025_69	DB=STP|Pribosyltran;ID=3300002037.a:BIB12012_10000025_69
3300002037_4	3300002037.a:BIB12012_10000025_70	69	null	null	null	CGC1	3300002037.a:BIB12012_10000025	81122	82732	-	;ID=3300002037.a:BIB12012_10000025_70	NA
3300002037_4	3300002037.a:BIB12012_10000025_71	70	null	null	null	CGC1	3300002037.a:BIB12012_10000025	82723	83469	-	;ID=3300002037.a:BIB12012_10000025_71	NA
3300002037_4	3300002037.a:BIB12012_10000025_72	71	CAZyme	1	2	CGC1	3300002037.a:BIB12012_10000025	83494	84825	-	DB=GT2|GT2_Glycos_transf_2;ID=3300002037.a:BIB12012_10000025_72	DB=GT2|GT2_Glycos_transf_2;ID=3300002037.a:BIB12012_10000025_72
3300002037_4	3300002037.a:BIB12012_10000025_73	72	null	null	null	CGC1	3300002037.a:BIB12012_10000025	85182	86204	+	;ID=3300002037.a:BIB12012_10000025_73	NA
3300002037_4	3300002037.a:BIB12012_10000025_74	73	STP	0	1	CGC1	3300002037.a:BIB12012_10000025	86304	86840	-	DB=STP|NUDIX;ID=3300002037.a:BIB12012_10000025_74	DB=STP|NUDIX;ID=3300002037.a:BIB12012_10000025_74
3300002037_4	3300002037.a:BIB12012_10000025_75	74	TC	11	0	CGC1	3300002037.a:BIB12012_10000025	87113	89065	-	DB=gnl|TC-DB|Q5JIF7|2.A.114.1.3;ID=3300002037.a:BIB12012_10000025_75	DB=gnl|TC-DB|Q5JIF7|2.A.114.1.3;ID=3300002037.a:BIB12012_10000025_75
3300002037_4	3300002037.a:BIB12012_10000211_30	29	TC	0	10	CGC1	3300002037.a:BIB12012_10000211	31770	32984	+	DB=gnl|TC-DB|M5U4M9|1.B.18.3.6;ID=3300002037.a:BIB12012_10000211_30	DB=gnl|TC-DB|M5U4M9|1.B.18.3.6;ID=3300002037.a:BIB12012_10000211_30
3300002037_4	3300002037.a:BIB12012_10000211_31	30	CAZyme	null	0	CGC1	3300002037.a:BIB12012_10000211	33188	35854	-	DB=GH0|GH63;ID=3300002037.a:BIB12012_10000211_31	DB=GH0|GH63;ID=3300002037.a:BIB12012_10000211_31
3300002037_4	3300002037.a:BIB12012_10002100_5	4	CAZyme	2	3	CGC1	3300002037.a:BIB12012_10002100	4191	6146	-	DB=GH97;ID=3300002037.a:BIB12012_10002100_5	DB=GH97;ID=3300002037.a:BIB12012_10002100_5
3300002037_4	3300002037.a:BIB12012_10002100_6	5	null	null	null	CGC1	3300002037.a:BIB12012_10002100	6146	8281	-	;ID=3300002037.a:BIB12012_10002100_6	NA
3300002037_4	3300002037.a:BIB12012_10002100_7	6	null	null	null	CGC1	3300002037.a:BIB12012_10002100	8265	9734	-	;ID=3300002037.a:BIB12012_10002100_7	NA
3300002037_4	3300002037.a:BIB12012_10002100_8	7	TC	null	2	CGC1	3300002037.a:BIB12012_10002100	9734	10699	-	DB=gnl|TC-DB|C6VV84|1.B.14.17.1;ID=3300002037.a:BIB12012_10002100_8	DB=gnl|TC-DB|C6VV84|1.B.14.17.1;ID=3300002037.a:BIB12012_10002100_8
3300002037_4	3300002037.a:BIB12012_10000041_73	72	STP	2	3	CGC1	3300002037.a:BIB12012_10000041	83189	84217	+	DB=STP|Glycos_trans_3N;ID=3300002037.a:BIB12012_10000041_73	DB=STP|Glycos_trans_3N;ID=3300002037.a:BIB12012_10000041_73
3300002037_4	3300002037.a:BIB12012_10000041_74	73	null	null	null	CGC1	3300002037.a:BIB12012_10000041	84273	85079	+	;ID=3300002037.a:BIB12012_10000041_74	NA
3300002037_4	3300002037.a:BIB12012_10000041_75	74	null	null	null	CGC1	3300002037.a:BIB12012_10000041	85642	87171	+	;ID=3300002037.a:BIB12012_10000041_75	NA
3300002037_4	3300002037.a:BIB12012_10000041_76	75	CAZyme	null	2	CGC1	3300002037.a:BIB12012_10000041	87331	90405	+	DB=CBM47;ID=3300002037.a:BIB12012_10000041_76	DB=CBM47;ID=3300002037.a:BIB12012_10000041_76
3300002037_4	3300002037.a:BIB12012_10002861_3	2	TC	1	null	CGC1	3300002037.a:BIB12012_10002861	1734	3398	-	DB=gnl|TC-DB|Q48942|3.D.8.1.2;ID=3300002037.a:BIB12012_10002861_3	DB=gnl|TC-DB|Q48942|3.D.8.1.2;ID=3300002037.a:BIB12012_10002861_3
3300002037_4	3300002037.a:BIB12012_10002861_4	3	null	null	null	CGC1	3300002037.a:BIB12012_10002861	3434	3595	+	;ID=3300002037.a:BIB12012_10002861_4	NA
3300002037_4	3300002037.a:BIB12012_10002861_5	4	TC	1	1	CGC1	3300002037.a:BIB12012_10002861	3518	4855	-	DB=gnl|TC-DB|Q59580|3.D.8.1.1;ID=3300002037.a:BIB12012_10002861_5	DB=gnl|TC-DB|Q59580|3.D.8.1.1;ID=3300002037.a:BIB12012_10002861_5
3300002037_4	3300002037.a:BIB12012_10002861_6	5	null	null	null	CGC1	3300002037.a:BIB12012_10002861	5081	5431	-	;ID=3300002037.a:BIB12012_10002861_6	NA
3300002037_4	3300002037.a:BIB12012_10002861_7	6	CAZyme	null	1	CGC1	3300002037.a:BIB12012_10002861	5547	8060	+	DB=GH95;ID=3300002037.a:BIB12012_10002861_7	DB=GH95;ID=3300002037.a:BIB12012_10002861_7
3300002037_4	3300002037.a:BIB12012_10000159_5	4	STP	1	null	CGC1	3300002037.a:BIB12012_10000159	4882	6129	+	DB=STP|Pyr_redox_2;ID=3300002037.a:BIB12012_10000159_5	DB=STP|Pyr_redox_2;ID=3300002037.a:BIB12012_10000159_5
3300002037_4	3300002037.a:BIB12012_10000159_6	5	null	null	null	CGC1	3300002037.a:BIB12012_10000159	6243	6461	+	;ID=3300002037.a:BIB12012_10000159_6	NA
3300002037_4	3300002037.a:BIB12012_10000159_7	6	TC	0	1	CGC1	3300002037.a:BIB12012_10000159	6458	7984	+	DB=gnl|TC-DB|Q7A4Q7|2.A.21.2.2;ID=3300002037.a:BIB12012_10000159_7	DB=gnl|TC-DB|Q7A4Q7|2.A.21.2.2;ID=3300002037.a:BIB12012_10000159_7
3300002037_4	3300002037.a:BIB12012_10000159_8	7	CAZyme	0	0	CGC1	3300002037.a:BIB12012_10000159	8052	9344	+	DB=GT4;ID=3300002037.a:BIB12012_10000159_8	DB=GT4;ID=3300002037.a:BIB12012_10000159_8
3300002037_4	3300002037.a:BIB12012_10000159_9	8	TC	0	0	CGC1	3300002037.a:BIB12012_10000159	9445	11148	+	DB=gnl|TC-DB|Q9HV74|2.A.21.9.1;ID=3300002037.a:BIB12012_10000159_9	DB=gnl|TC-DB|Q9HV74|2.A.21.9.1;ID=3300002037.a:BIB12012_10000159_9
3300002037_4	3300002037.a:BIB12012_10000159_10	9	TF	0	0	CGC1	3300002037.a:BIB12012_10000159	11247	11939	+	DB=DBD-Pfam|GerE;ID=3300002037.a:BIB12012_10000159_10	DB=DBD-Pfam|GerE;ID=3300002037.a:BIB12012_10000159_10
3300002037_4	3300002037.a:BIB12012_10000159_11	10	TF	3	0	CGC1	3300002037.a:BIB12012_10000159	12264	12965	+	DB=DBD-Pfam|GerE,DBD-SUPERFAMILY|0039939;ID=3300002037.a:BIB12012_10000159_11	DB=DBD-Pfam|GerE,DBD-SUPERFAMILY|0039939;ID=3300002037.a:BIB12012_10000159_11
3300002037_4	3300002037.a:BIB12012_10000159_24	23	TC	0	4	CGC2	3300002037.a:BIB12012_10000159	25763	26887	+	DB=gnl|TC-DB|Q9RJ23|2.A.20.1.6;ID=3300002037.a:BIB12012_10000159_24	DB=gnl|TC-DB|Q9RJ23|2.A.20.1.6;ID=3300002037.a:BIB12012_10000159_24
3300002037_4	3300002037.a:BIB12012_10000159_25	24	CAZyme	5	0	CGC2	3300002037.a:BIB12012_10000159	27436	29505	+	DB=CBM51|GH29;ID=3300002037.a:BIB12012_10000159_25	DB=CBM51|GH29;ID=3300002037.a:BIB12012_10000159_25
3300002037_4	3300002037.a:BIB12012_10000007_23	22	CAZyme	0	4	CGC1	3300002037.a:BIB12012_10000007	33433	34962	+	DB=GH13|GH13_18;ID=3300002037.a:BIB12012_10000007_23	DB=GH13|GH13_18;ID=3300002037.a:BIB12012_10000007_23
3300002037_4	3300002037.a:BIB12012_10000007_24	23	CAZyme	6	0	CGC1	3300002037.a:BIB12012_10000007	35199	36422	+	DB=GT81;ID=3300002037.a:BIB12012_10000007_24	DB=GT81;ID=3300002037.a:BIB12012_10000007_24
3300002037_4	3300002037.a:BIB12012_10000007_80	79	TC	1	3	CGC2	3300002037.a:BIB12012_10000007	106024	108069	+	DB=gnl|TC-DB|Q8TDX7|1.I.1.1.3;ID=3300002037.a:BIB12012_10000007_80	DB=gnl|TC-DB|Q8TDX7|1.I.1.1.3;ID=3300002037.a:BIB12012_10000007_80
3300002037_4	3300002037.a:BIB12012_10000007_81	80	null	null	null	CGC2	3300002037.a:BIB12012_10000007	108075	109457	+	;ID=3300002037.a:BIB12012_10000007_81	NA
3300002037_4	3300002037.a:BIB12012_10000007_82	81	TF	2	1	CGC2	3300002037.a:BIB12012_10000007	109474	110112	+	DB=DBD-Pfam|GerE;ID=3300002037.a:BIB12012_10000007_82	DB=DBD-Pfam|GerE;ID=3300002037.a:BIB12012_10000007_82
3300002037_4	3300002037.a:BIB12012_10000007_83	82	null	null	null	CGC2	3300002037.a:BIB12012_10000007	110251	110721	+	;ID=3300002037.a:BIB12012_10000007_83	NA
3300002037_4	3300002037.a:BIB12012_10000007_84	83	null	null	null	CGC2	3300002037.a:BIB12012_10000007	110821	111261	-	;ID=3300002037.a:BIB12012_10000007_84	NA
3300002037_4	3300002037.a:BIB12012_10000007_85	84	TF	0	2	CGC2	3300002037.a:BIB12012_10000007	111484	112161	-	DB=DBD-Pfam|GerE;ID=3300002037.a:BIB12012_10000007_85	DB=DBD-Pfam|GerE;ID=3300002037.a:BIB12012_10000007_85
3300002037_4	3300002037.a:BIB12012_10000007_86	85	TC	2	0	CGC2	3300002037.a:BIB12012_10000007	112581	113987	-	DB=gnl|TC-DB|Q2FMC1|2.A.47.1.1;ID=3300002037.a:BIB12012_10000007_86	DB=gnl|TC-DB|Q2FMC1|2.A.47.1.1;ID=3300002037.a:BIB12012_10000007_86
3300002037_4	3300002037.a:BIB12012_10000007_87	86	null	null	null	CGC2	3300002037.a:BIB12012_10000007	114233	115771	-	;ID=3300002037.a:BIB12012_10000007_87	NA
3300002037_4	3300002037.a:BIB12012_10000007_88	87	null	null	null	CGC2	3300002037.a:BIB12012_10000007	115987	117600	-	;ID=3300002037.a:BIB12012_10000007_88	NA
3300002037_4	3300002037.a:BIB12012_10000007_89	88	CAZyme	10	2	CGC2	3300002037.a:BIB12012_10000007	117597	118370	-	DB=GT2|GT2_Glycos_transf_2;ID=3300002037.a:BIB12012_10000007_89	DB=GT2|GT2_Glycos_transf_2;ID=3300002037.a:BIB12012_10000007_89
3300002037_4	3300002037.a:BIB12012_10000206_3	2	CAZyme	1	null	CGC1	3300002037.a:BIB12012_10000206	2370	3248	-	DB=CE11;ID=3300002037.a:BIB12012_10000206_3	DB=CE11;ID=3300002037.a:BIB12012_10000206_3
3300002037_4	3300002037.a:BIB12012_10000206_4	3	null	null	null	CGC1	3300002037.a:BIB12012_10000206	3339	3998	-	;ID=3300002037.a:BIB12012_10000206_4	NA
3300002037_4	3300002037.a:BIB12012_10000206_5	4	STP	0	1	CGC1	3300002037.a:BIB12012_10000206	4381	4746	+	DB=STP|Response_reg;ID=3300002037.a:BIB12012_10000206_5	DB=STP|Response_reg;ID=3300002037.a:BIB12012_10000206_5
3300002037_4	3300002037.a:BIB12012_10000206_6	5	TC	5	0	CGC1	3300002037.a:BIB12012_10000206	4850	6718	+	DB=gnl|TC-DB|Q9HV74|2.A.21.9.1;ID=3300002037.a:BIB12012_10000206_6	DB=gnl|TC-DB|Q9HV74|2.A.21.9.1;ID=3300002037.a:BIB12012_10000206_6
3300002037_4	3300002037.a:BIB12012_10000076_40	39	CAZyme	1	4	CGC1	3300002037.a:BIB12012_10000076	38840	40051	-	DB=GT19;ID=3300002037.a:BIB12012_10000076_40	DB=GT19;ID=3300002037.a:BIB12012_10000076_40
3300002037_4	3300002037.a:BIB12012_10000076_41	40	null	null	null	CGC1	3300002037.a:BIB12012_10000076	40121	40444	-	;ID=3300002037.a:BIB12012_10000076_41	NA
3300002037_4	3300002037.a:BIB12012_10000076_42	41	STP	13	1	CGC1	3300002037.a:BIB12012_10000076	40526	41077	-	DB=STP|CYTH;ID=3300002037.a:BIB12012_10000076_42	DB=STP|CYTH;ID=3300002037.a:BIB12012_10000076_42
3300002037_4	3300002037.a:BIB12012_10000728_9	8	TF	2	null	CGC1	3300002037.a:BIB12012_10000728	10757	10954	+	DB=DBD-Pfam|CSD;ID=3300002037.a:BIB12012_10000728_9	DB=DBD-Pfam|CSD;ID=3300002037.a:BIB12012_10000728_9
3300002037_4	3300002037.a:BIB12012_10000728_10	9	null	null	null	CGC1	3300002037.a:BIB12012_10000728	11138	12169	-	;ID=3300002037.a:BIB12012_10000728_10	NA
3300002037_4	3300002037.a:BIB12012_10000728_11	10	null	null	null	CGC1	3300002037.a:BIB12012_10000728	12166	12771	-	;ID=3300002037.a:BIB12012_10000728_11	NA
3300002037_4	3300002037.a:BIB12012_10000728_12	11	CAZyme	5	2	CGC1	3300002037.a:BIB12012_10000728	12937	14145	-	DB=GT4;ID=3300002037.a:BIB12012_10000728_12	DB=GT4;ID=3300002037.a:BIB12012_10000728_12
3300002037_4	3300002037.a:BIB12012_10000098_41	40	CAZyme	1	6	CGC1	3300002037.a:BIB12012_10000098	53718	55847	-	DB=GH13_11|GH13|CBM48;ID=3300002037.a:BIB12012_10000098_41	DB=GH13_11|GH13|CBM48;ID=3300002037.a:BIB12012_10000098_41
3300002037_4	3300002037.a:BIB12012_10000098_42	41	null	null	null	CGC1	3300002037.a:BIB12012_10000098	56249	57310	+	;ID=3300002037.a:BIB12012_10000098_42	NA
3300002037_4	3300002037.a:BIB12012_10000098_43	42	TF	null	1	CGC1	3300002037.a:BIB12012_10000098	58238	58810	+	DB=DBD-SUPERFAMILY|0039468;ID=3300002037.a:BIB12012_10000098_43	DB=DBD-SUPERFAMILY|0039468;ID=3300002037.a:BIB12012_10000098_43
3300002037_4	3300002037.a:BIB12012_10000261_11	10	TF	2	null	CGC1	3300002037.a:BIB12012_10000261	10409	11788	-	DB=DBD-Pfam|HTH_8,DBD-SUPERFAMILY|0037176;ID=3300002037.a:BIB12012_10000261_11	DB=DBD-Pfam|HTH_8,DBD-SUPERFAMILY|0037176;ID=3300002037.a:BIB12012_10000261_11
3300002037_4	3300002037.a:BIB12012_10000261_12	11	null	null	null	CGC1	3300002037.a:BIB12012_10000261	12086	13099	-	;ID=3300002037.a:BIB12012_10000261_12	NA
3300002037_4	3300002037.a:BIB12012_10000261_13	12	null	null	null	CGC1	3300002037.a:BIB12012_10000261	13346	14524	+	;ID=3300002037.a:BIB12012_10000261_13	NA
3300002037_4	3300002037.a:BIB12012_10000261_14	13	CAZyme	5	2	CGC1	3300002037.a:BIB12012_10000261	14539	15414	-	DB=GT2|GT2_Glycos_transf_2;ID=3300002037.a:BIB12012_10000261_14	DB=GT2|GT2_Glycos_transf_2;ID=3300002037.a:BIB12012_10000261_14
3300002037_4	3300002037.a:BIB12012_10000099_48	47	TC	0	5	CGC1	3300002037.a:BIB12012_10000099	47142	48908	+	DB=gnl|TC-DB|Q8AAV7|2.A.21.3.19;ID=3300002037.a:BIB12012_10000099_48	DB=gnl|TC-DB|Q8AAV7|2.A.21.3.19;ID=3300002037.a:BIB12012_10000099_48
3300002037_4	3300002037.a:BIB12012_10000099_49	48	CAZyme	5	0	CGC1	3300002037.a:BIB12012_10000099	48889	50343	+	DB=CBM51|CBM32;ID=3300002037.a:BIB12012_10000099_49	DB=CBM51|CBM32;ID=3300002037.a:BIB12012_10000099_49
3300002037_4	3300002037.a:BIB12012_10001014_2	1	TC	0	null	CGC1	3300002037.a:BIB12012_10001014	1465	2718	+	DB=gnl|TC-DB|Q5EGM5|9.A.25.1.1;ID=3300002037.a:BIB12012_10001014_2	DB=gnl|TC-DB|Q5EGM5|9.A.25.1.1;ID=3300002037.a:BIB12012_10001014_2
3300002037_4	3300002037.a:BIB12012_10001014_3	2	CAZyme	1	0	CGC1	3300002037.a:BIB12012_10001014	2814	4205	+	DB=GH0;ID=3300002037.a:BIB12012_10001014_3	DB=GH0;ID=3300002037.a:BIB12012_10001014_3
3300002037_4	3300002037.a:BIB12012_10001014_4	3	null	null	null	CGC1	3300002037.a:BIB12012_10001014	4386	5135	-	;ID=3300002037.a:BIB12012_10001014_4	NA
3300002037_4	3300002037.a:BIB12012_10001014_5	4	TC	5	1	CGC1	3300002037.a:BIB12012_10001014	5211	6761	-	DB=gnl|TC-DB|Q7UZ45|1.B.5.1.10;ID=3300002037.a:BIB12012_10001014_5	DB=gnl|TC-DB|Q7UZ45|1.B.5.1.10;ID=3300002037.a:BIB12012_10001014_5
3300002037_4	3300002037.a:BIB12012_10000145_28	27	TC	2	10	CGC1	3300002037.a:BIB12012_10000145	31876	33387	-	DB=gnl|TC-DB|Q7UQ81|9.B.146.1.1;ID=3300002037.a:BIB12012_10000145_28	DB=gnl|TC-DB|Q7UQ81|9.B.146.1.1;ID=3300002037.a:BIB12012_10000145_28
3300002037_4	3300002037.a:BIB12012_10000145_29	28	null	null	null	CGC1	3300002037.a:BIB12012_10000145	34019	35806	-	;ID=3300002037.a:BIB12012_10000145_29	NA
3300002037_4	3300002037.a:BIB12012_10000145_30	29	null	null	null	CGC1	3300002037.a:BIB12012_10000145	36119	37858	-	;ID=3300002037.a:BIB12012_10000145_30	NA
3300002037_4	3300002037.a:BIB12012_10000145_31	30	CAZyme	2	2	CGC1	3300002037.a:BIB12012_10000145	38176	39318	-	DB=GT0;ID=3300002037.a:BIB12012_10000145_31	DB=GT0;ID=3300002037.a:BIB12012_10000145_31
3300002037_4	3300002037.a:BIB12012_10000145_32	31	null	null	null	CGC1	3300002037.a:BIB12012_10000145	39492	40211	-	;ID=3300002037.a:BIB12012_10000145_32	NA
3300002037_4	3300002037.a:BIB12012_10000145_33	32	null	null	null	CGC1	3300002037.a:BIB12012_10000145	40470	41441	+	;ID=3300002037.a:BIB12012_10000145_33	NA
3300002037_4	3300002037.a:BIB12012_10000145_34	33	CAZyme	1	2	CGC1	3300002037.a:BIB12012_10000145	41465	42457	+	DB=GT2|GT2_Glycos_transf_2;ID=3300002037.a:BIB12012_10000145_34	DB=GT2|GT2_Glycos_transf_2;ID=3300002037.a:BIB12012_10000145_34
3300002037_4	3300002037.a:BIB12012_10000145_35	34	null	null	null	CGC1	3300002037.a:BIB12012_10000145	42553	43539	+	;ID=3300002037.a:BIB12012_10000145_35	NA
3300002037_4	3300002037.a:BIB12012_10000145_36	35	STP	0	1	CGC1	3300002037.a:BIB12012_10000145	43536	44819	+	DB=STP|Aminotran_1_2;ID=3300002037.a:BIB12012_10000145_36	DB=STP|Aminotran_1_2;ID=3300002037.a:BIB12012_10000145_36
3300002037_4	3300002037.a:BIB12012_10000145_37	36	CAZyme	0	0	CGC1	3300002037.a:BIB12012_10000145	44851	45777	+	DB=GT11;ID=3300002037.a:BIB12012_10000145_37	DB=GT11;ID=3300002037.a:BIB12012_10000145_37
3300002037_4	3300002037.a:BIB12012_10000145_38	37	CAZyme	0	0	CGC1	3300002037.a:BIB12012_10000145	45832	46806	+	DB=GT90|GT0;ID=3300002037.a:BIB12012_10000145_38	DB=GT90|GT0;ID=3300002037.a:BIB12012_10000145_38
3300002037_4	3300002037.a:BIB12012_10000145_39	38	CAZyme	2	0	CGC1	3300002037.a:BIB12012_10000145	46847	47983	+	DB=GT4;ID=3300002037.a:BIB12012_10000145_39	DB=GT4;ID=3300002037.a:BIB12012_10000145_39
3300002037_4	3300002037.a:BIB12012_10000145_40	39	null	null	null	CGC1	3300002037.a:BIB12012_10000145	48021	48992	+	;ID=3300002037.a:BIB12012_10000145_40	NA
3300002037_4	3300002037.a:BIB12012_10000145_41	40	null	null	null	CGC1	3300002037.a:BIB12012_10000145	49370	49699	+	;ID=3300002037.a:BIB12012_10000145_41	NA
3300002037_4	3300002037.a:BIB12012_10000145_42	41	TC	0	2	CGC1	3300002037.a:BIB12012_10000145	49774	50901	+	DB=gnl|TC-DB|Q57286|3.B.1.1.2;ID=3300002037.a:BIB12012_10000145_42	DB=gnl|TC-DB|Q57286|3.B.1.1.2;ID=3300002037.a:BIB12012_10000145_42
3300002037_4	3300002037.a:BIB12012_10000145_43	42	STP	null	0	CGC1	3300002037.a:BIB12012_10000145	50970	52778	+	DB=STP|Peptidase_M23;ID=3300002037.a:BIB12012_10000145_43	DB=STP|Peptidase_M23;ID=3300002037.a:BIB12012_10000145_43
3300002037_4	3300002037.a:BIB12012_10000046_24	23	CAZyme	0	6	CGC1	3300002037.a:BIB12012_10000046	26691	27887	+	DB=GT4;ID=3300002037.a:BIB12012_10000046_24	DB=GT4;ID=3300002037.a:BIB12012_10000046_24
3300002037_4	3300002037.a:BIB12012_10000046_25	24	CAZyme	2	0	CGC1	3300002037.a:BIB12012_10000046	27979	29343	-	DB=GT4;ID=3300002037.a:BIB12012_10000046_25	DB=GT4;ID=3300002037.a:BIB12012_10000046_25
3300002037_4	3300002037.a:BIB12012_10000046_26	25	null	null	null	CGC1	3300002037.a:BIB12012_10000046	30319	30522	+	;ID=3300002037.a:BIB12012_10000046_26	NA
3300002037_4	3300002037.a:BIB12012_10000046_27	26	null	null	null	CGC1	3300002037.a:BIB12012_10000046	30539	33475	-	;ID=3300002037.a:BIB12012_10000046_27	NA
3300002037_4	3300002037.a:BIB12012_10000046_28	27	TF	0	2	CGC1	3300002037.a:BIB12012_10000046	33644	34519	+	DB=DBD-Pfam|HTH_1,DBD-SUPERFAMILY|0040266;ID=3300002037.a:BIB12012_10000046_28	DB=DBD-Pfam|HTH_1,DBD-SUPERFAMILY|0040266;ID=3300002037.a:BIB12012_10000046_28
3300002037_4	3300002037.a:BIB12012_10000046_29	28	TC	0	0	CGC1	3300002037.a:BIB12012_10000046	34542	35648	-	DB=gnl|TC-DB|G0CIY2|9.B.18.1.1;ID=3300002037.a:BIB12012_10000046_29	DB=gnl|TC-DB|G0CIY2|9.B.18.1.1;ID=3300002037.a:BIB12012_10000046_29
3300002037_4	3300002037.a:BIB12012_10000046_30	29	TC	0	0	CGC1	3300002037.a:BIB12012_10000046	36431	37222	+	DB=gnl|TC-DB|P76330|9.B.34.1.4;ID=3300002037.a:BIB12012_10000046_30	DB=gnl|TC-DB|P76330|9.B.34.1.4;ID=3300002037.a:BIB12012_10000046_30
3300002037_4	3300002037.a:BIB12012_10000046_31	30	STP	0	0	CGC1	3300002037.a:BIB12012_10000046	37309	38259	+	DB=STP|PfkB;ID=3300002037.a:BIB12012_10000046_31	DB=STP|PfkB;ID=3300002037.a:BIB12012_10000046_31
3300002037_4	3300002037.a:BIB12012_10000046_32	31	CAZyme	0	0	CGC1	3300002037.a:BIB12012_10000046	38278	40446	+	DB=CBM32|GH20;ID=3300002037.a:BIB12012_10000046_32	DB=CBM32|GH20;ID=3300002037.a:BIB12012_10000046_32
3300002037_4	3300002037.a:BIB12012_10000046_33	32	TC	3	0	CGC1	3300002037.a:BIB12012_10000046	40534	42315	+	DB=gnl|TC-DB|A1S2A8|2.A.21.3.8;ID=3300002037.a:BIB12012_10000046_33	DB=gnl|TC-DB|A1S2A8|2.A.21.3.8;ID=3300002037.a:BIB12012_10000046_33
3300002037_4	3300002037.a:BIB12012_10000336_5	4	TC	0	null	CGC1	3300002037.a:BIB12012_10000336	5210	5749	+	DB=gnl|TC-DB|Q9LVM5|9.B.35.1.3;ID=3300002037.a:BIB12012_10000336_5	DB=gnl|TC-DB|Q9LVM5|9.B.35.1.3;ID=3300002037.a:BIB12012_10000336_5
3300002037_4	3300002037.a:BIB12012_10000336_6	5	TC	2	0	CGC1	3300002037.a:BIB12012_10000336	5746	6087	+	DB=gnl|TC-DB|G3IME2|9.B.35.1.2;ID=3300002037.a:BIB12012_10000336_6	DB=gnl|TC-DB|G3IME2|9.B.35.1.2;ID=3300002037.a:BIB12012_10000336_6
3300002037_4	3300002037.a:BIB12012_10000336_7	6	null	null	null	CGC1	3300002037.a:BIB12012_10000336	6382	7539	+	;ID=3300002037.a:BIB12012_10000336_7	NA
3300002037_4	3300002037.a:BIB12012_10000336_8	7	null	null	null	CGC1	3300002037.a:BIB12012_10000336	7678	8214	+	;ID=3300002037.a:BIB12012_10000336_8	NA
3300002037_4	3300002037.a:BIB12012_10000336_9	8	CAZyme	2	2	CGC1	3300002037.a:BIB12012_10000336	8231	9877	-	DB=GH29|CBM13;ID=3300002037.a:BIB12012_10000336_9	DB=GH29|CBM13;ID=3300002037.a:BIB12012_10000336_9
3300002037_4	3300002037.a:BIB12012_10000336_10	9	null	null	null	CGC1	3300002037.a:BIB12012_10000336	10353	10616	-	;ID=3300002037.a:BIB12012_10000336_10	NA
3300002037_4	3300002037.a:BIB12012_10000336_11	10	null	null	null	CGC1	3300002037.a:BIB12012_10000336	10928	11782	-	;ID=3300002037.a:BIB12012_10000336_11	NA
3300002037_4	3300002037.a:BIB12012_10000336_12	11	STP	2	2	CGC1	3300002037.a:BIB12012_10000336	11930	13153	+	DB=STP|PALP;ID=3300002037.a:BIB12012_10000336_12	DB=STP|PALP;ID=3300002037.a:BIB12012_10000336_12
3300002037_4	3300002037.a:BIB12012_10000336_13	12	null	null	null	CGC1	3300002037.a:BIB12012_10000336	13212	14012	+	;ID=3300002037.a:BIB12012_10000336_13	NA
3300002037_4	3300002037.a:BIB12012_10000336_14	13	null	null	null	CGC1	3300002037.a:BIB12012_10000336	14440	15021	+	;ID=3300002037.a:BIB12012_10000336_14	NA
3300002037_4	3300002037.a:BIB12012_10000336_15	14	TC	8	2	CGC1	3300002037.a:BIB12012_10000336	15576	16502	-	DB=gnl|TC-DB|Q0W8T7|3.A.1.144.2;ID=3300002037.a:BIB12012_10000336_15	DB=gnl|TC-DB|Q0W8T7|3.A.1.144.2;ID=3300002037.a:BIB12012_10000336_15
3300002037_4	3300002037.a:BIB12012_10000048_12	11	STP	2	7	CGC1	3300002037.a:BIB12012_10000048	9149	10525	-	DB=STP|HD;ID=3300002037.a:BIB12012_10000048_12	DB=STP|HD;ID=3300002037.a:BIB12012_10000048_12
3300002037_4	3300002037.a:BIB12012_10000048_13	12	null	null	null	CGC1	3300002037.a:BIB12012_10000048	10692	10901	-	;ID=3300002037.a:BIB12012_10000048_13	NA
3300002037_4	3300002037.a:BIB12012_10000048_14	13	null	null	null	CGC1	3300002037.a:BIB12012_10000048	11186	12481	+	;ID=3300002037.a:BIB12012_10000048_14	NA
3300002037_4	3300002037.a:BIB12012_10000048_15	14	TC	0	2	CGC1	3300002037.a:BIB12012_10000048	12769	16455	+	DB=gnl|TC-DB|Q6MR29|3.A.5.1.3;ID=3300002037.a:BIB12012_10000048_15	DB=gnl|TC-DB|Q6MR29|3.A.5.1.3;ID=3300002037.a:BIB12012_10000048_15
3300002037_4	3300002037.a:BIB12012_10000048_16	15	CAZyme	2	0	CGC1	3300002037.a:BIB12012_10000048	16572	17897	+	DB=GT30;ID=3300002037.a:BIB12012_10000048_16	DB=GT30;ID=3300002037.a:BIB12012_10000048_16
3300002037_4	3300002037.a:BIB12012_10000048_17	16	null	null	null	CGC1	3300002037.a:BIB12012_10000048	17901	18719	-	;ID=3300002037.a:BIB12012_10000048_17	NA
3300002037_4	3300002037.a:BIB12012_10000048_18	17	null	null	null	CGC1	3300002037.a:BIB12012_10000048	18909	19166	-	;ID=3300002037.a:BIB12012_10000048_18	NA
3300002037_4	3300002037.a:BIB12012_10000048_19	18	TC	1	2	CGC1	3300002037.a:BIB12012_10000048	19459	20499	+	DB=gnl|TC-DB|P73329|3.A.1.141.1;ID=3300002037.a:BIB12012_10000048_19	DB=gnl|TC-DB|P73329|3.A.1.141.1;ID=3300002037.a:BIB12012_10000048_19
3300002037_4	3300002037.a:BIB12012_10000048_20	19	null	null	null	CGC1	3300002037.a:BIB12012_10000048	20514	21329	+	;ID=3300002037.a:BIB12012_10000048_20	NA
3300002037_4	3300002037.a:BIB12012_10000048_21	20	TC	0	1	CGC1	3300002037.a:BIB12012_10000048	21433	22251	+	DB=gnl|TC-DB|P74757|3.A.1.141.1;ID=3300002037.a:BIB12012_10000048_21	DB=gnl|TC-DB|P74757|3.A.1.141.1;ID=3300002037.a:BIB12012_10000048_21
3300002037_4	3300002037.a:BIB12012_10000048_22	21	STP	3	0	CGC1	3300002037.a:BIB12012_10000048	22373	23620	+	DB=STP|Pyr_redox,STP|Pyr_redox_2;ID=3300002037.a:BIB12012_10000048_22	DB=STP|Pyr_redox,STP|Pyr_redox_2;ID=3300002037.a:BIB12012_10000048_22
3300002037_4	3300002037.a:BIB12012_10000015_4	3	STP	0	null	CGC1	3300002037.a:BIB12012_10000015	4316	5896	+	DB=STP|AAA;ID=3300002037.a:BIB12012_10000015_4	DB=STP|AAA;ID=3300002037.a:BIB12012_10000015_4
3300002037_4	3300002037.a:BIB12012_10000015_5	4	CAZyme	0	0	CGC1	3300002037.a:BIB12012_10000015	5987	6715	+	DB=GT2|GT2_Glycos_transf_2;ID=3300002037.a:BIB12012_10000015_5	DB=GT2|GT2_Glycos_transf_2;ID=3300002037.a:BIB12012_10000015_5
3300002037_4	3300002037.a:BIB12012_10000015_6	5	TC	1	0	CGC1	3300002037.a:BIB12012_10000015	6939	8219	-	DB=gnl|TC-DB|A3ZSY5|1.B.57.2.2;ID=3300002037.a:BIB12012_10000015_6	DB=gnl|TC-DB|A3ZSY5|1.B.57.2.2;ID=3300002037.a:BIB12012_10000015_6
3300002037_4	3300002037.a:BIB12012_10000015_7	6	null	null	null	CGC1	3300002037.a:BIB12012_10000015	8577	11654	-	;ID=3300002037.a:BIB12012_10000015_7	NA
3300002037_4	3300002037.a:BIB12012_10000015_8	7	TC	10	1	CGC1	3300002037.a:BIB12012_10000015	12048	15473	-	DB=gnl|TC-DB|F4K2G0|3.D.1.8.1;ID=3300002037.a:BIB12012_10000015_8	DB=gnl|TC-DB|F4K2G0|3.D.1.8.1;ID=3300002037.a:BIB12012_10000015_8
3300002037_4	3300002037.a:BIB12012_10000015_19	18	CAZyme	2	10	CGC2	3300002037.a:BIB12012_10000015	24859	26127	-	DB=GH0;ID=3300002037.a:BIB12012_10000015_19	DB=GH0;ID=3300002037.a:BIB12012_10000015_19
3300002037_4	3300002037.a:BIB12012_10000015_20	19	null	null	null	CGC2	3300002037.a:BIB12012_10000015	26215	27135	-	;ID=3300002037.a:BIB12012_10000015_20	NA
3300002037_4	3300002037.a:BIB12012_10000015_21	20	null	null	null	CGC2	3300002037.a:BIB12012_10000015	27274	27843	-	;ID=3300002037.a:BIB12012_10000015_21	NA
3300002037_4	3300002037.a:BIB12012_10000015_22	21	TC	12	2	CGC2	3300002037.a:BIB12012_10000015	28389	29582	-	DB=gnl|TC-DB|B2GH49|9.B.160.1.10;ID=3300002037.a:BIB12012_10000015_22	DB=gnl|TC-DB|B2GH49|9.B.160.1.10;ID=3300002037.a:BIB12012_10000015_22
3300002037_4	3300002037.a:BIB12012_12262964_17	16	CAZyme	1	null	CGC1	3300002037.a:BIB12012_12262964	18873	20165	-	DB=GT4;ID=3300002037.a:BIB12012_12262964_17	DB=GT4;ID=3300002037.a:BIB12012_12262964_17
3300002037_4	3300002037.a:BIB12012_12262964_18	17	null	null	null	CGC1	3300002037.a:BIB12012_12262964	20179	21024	-	;ID=3300002037.a:BIB12012_12262964_18	NA
3300002037_4	3300002037.a:BIB12012_12262964_19	18	CAZyme	0	1	CGC1	3300002037.a:BIB12012_12262964	21021	22205	-	DB=GT2|GT2_Glycos_transf_2;ID=3300002037.a:BIB12012_12262964_19	DB=GT2|GT2_Glycos_transf_2;ID=3300002037.a:BIB12012_12262964_19
3300002037_4	3300002037.a:BIB12012_12262964_20	19	CAZyme	0	0	CGC1	3300002037.a:BIB12012_12262964	22827	24752	+	DB=GH97;ID=3300002037.a:BIB12012_12262964_20	DB=GH97;ID=3300002037.a:BIB12012_12262964_20
3300002037_4	3300002037.a:BIB12012_12262964_21	20	CAZyme	1	0	CGC1	3300002037.a:BIB12012_12262964	24923	26422	+	DB=GH29;ID=3300002037.a:BIB12012_12262964_21	DB=GH29;ID=3300002037.a:BIB12012_12262964_21
3300002037_4	3300002037.a:BIB12012_12262964_22	21	null	null	null	CGC1	3300002037.a:BIB12012_12262964	26473	26832	+	;ID=3300002037.a:BIB12012_12262964_22	NA
3300002037_4	3300002037.a:BIB12012_12262964_23	22	TC	0	1	CGC1	3300002037.a:BIB12012_12262964	26810	27964	+	DB=gnl|TC-DB|I0KTJ1|2.A.6.2.43;ID=3300002037.a:BIB12012_12262964_23	DB=gnl|TC-DB|I0KTJ1|2.A.6.2.43;ID=3300002037.a:BIB12012_12262964_23
3300002037_4	3300002037.a:BIB12012_12262964_24	23	TC	4	0	CGC1	3300002037.a:BIB12012_12262964	28031	28609	+	DB=gnl|TC-DB|A9CGX6|2.A.6.3.2;ID=3300002037.a:BIB12012_12262964_24	DB=gnl|TC-DB|A9CGX6|2.A.6.3.2;ID=3300002037.a:BIB12012_12262964_24
3300002037_4	3300002037.a:BIB12012_10000952_6	5	STP	1	null	CGC1	3300002037.a:BIB12012_10000952	5595	7721	+	DB=STP|GAF;ID=3300002037.a:BIB12012_10000952_6	DB=STP|GAF;ID=3300002037.a:BIB12012_10000952_6
3300002037_4	3300002037.a:BIB12012_10000952_7	6	null	null	null	CGC1	3300002037.a:BIB12012_10000952	7779	8732	+	;ID=3300002037.a:BIB12012_10000952_7	NA
3300002037_4	3300002037.a:BIB12012_10000952_8	7	TC	1	1	CGC1	3300002037.a:BIB12012_10000952	8837	11086	+	DB=gnl|TC-DB|F2AL16|9.B.149.1.4;ID=3300002037.a:BIB12012_10000952_8	DB=gnl|TC-DB|F2AL16|9.B.149.1.4;ID=3300002037.a:BIB12012_10000952_8
3300002037_4	3300002037.a:BIB12012_10000952_9	8	null	null	null	CGC1	3300002037.a:BIB12012_10000952	11279	12289	-	;ID=3300002037.a:BIB12012_10000952_9	NA
3300002037_4	3300002037.a:BIB12012_10000952_10	9	CAZyme	3	1	CGC1	3300002037.a:BIB12012_10000952	12373	13659	-	DB=GT2|GT2_Glycos_transf_2;ID=3300002037.a:BIB12012_10000952_10	DB=GT2|GT2_Glycos_transf_2;ID=3300002037.a:BIB12012_10000952_10
3300002037_4	3300002037.a:BIB12012_10000186_15	14	TC	0	7	CGC1	3300002037.a:BIB12012_10000186	27950	29215	-	DB=gnl|TC-DB|Q1DBZ0|2.A.86.2.2;ID=3300002037.a:BIB12012_10000186_15	DB=gnl|TC-DB|Q1DBZ0|2.A.86.2.2;ID=3300002037.a:BIB12012_10000186_15
3300002037_4	3300002037.a:BIB12012_10000186_16	15	CAZyme	3	0	CGC1	3300002037.a:BIB12012_10000186	29484	30521	+	DB=GT2|GT2_Glycos_transf_2;ID=3300002037.a:BIB12012_10000186_16	DB=GT2|GT2_Glycos_transf_2;ID=3300002037.a:BIB12012_10000186_16
3300002037_4	3300002037.a:BIB12012_10000196_11	10	CAZyme	2	5	CGC1	3300002037.a:BIB12012_10000196	9613	11424	-	DB=GH13|GH13_10|CBM48;ID=3300002037.a:BIB12012_10000196_11	DB=GH13|GH13_10|CBM48;ID=3300002037.a:BIB12012_10000196_11
3300002037_4	3300002037.a:BIB12012_10000196_12	11	null	null	null	CGC1	3300002037.a:BIB12012_10000196	11448	11954	-	;ID=3300002037.a:BIB12012_10000196_12	NA
3300002037_4	3300002037.a:BIB12012_10000196_13	12	null	null	null	CGC1	3300002037.a:BIB12012_10000196	12038	13498	-	;ID=3300002037.a:BIB12012_10000196_13	NA
3300002037_4	3300002037.a:BIB12012_10000196_14	13	STP	9	2	CGC1	3300002037.a:BIB12012_10000196	13595	14032	-	DB=STP|HD;ID=3300002037.a:BIB12012_10000196_14	DB=STP|HD;ID=3300002037.a:BIB12012_10000196_14
3300002037_4	3300002037.a:BIB12012_10003630_2	1	TF	2	null	CGC1	3300002037.a:BIB12012_10003630	625	807	+	DB=DBD-Pfam|HTH_3,DBD-SUPERFAMILY|0043143;ID=3300002037.a:BIB12012_10003630_2	DB=DBD-Pfam|HTH_3,DBD-SUPERFAMILY|0043143;ID=3300002037.a:BIB12012_10003630_2
3300002037_4	3300002037.a:BIB12012_10003630_3	2	null	null	null	CGC1	3300002037.a:BIB12012_10003630	828	1073	-	;ID=3300002037.a:BIB12012_10003630_3	NA
3300002037_4	3300002037.a:BIB12012_10003630_4	3	null	null	null	CGC1	3300002037.a:BIB12012_10003630	1185	1496	-	;ID=3300002037.a:BIB12012_10003630_4	NA
3300002037_4	3300002037.a:BIB12012_10003630_5	4	CAZyme	0	2	CGC1	3300002037.a:BIB12012_10003630	2040	3884	+	DB=GH110;ID=3300002037.a:BIB12012_10003630_5	DB=GH110;ID=3300002037.a:BIB12012_10003630_5
3300002037_4	3300002037.a:BIB12012_10003630_6	5	CAZyme	null	0	CGC1	3300002037.a:BIB12012_10003630	4084	6945	-	DB=GH2|CBM67;ID=3300002037.a:BIB12012_10003630_6	DB=GH2|CBM67;ID=3300002037.a:BIB12012_10003630_6
3300002037_4	3300002037.a:BIB12012_10000487_8	7	CAZyme	0	4	CGC1	3300002037.a:BIB12012_10000487	5509	6339	+	DB=GT26;ID=3300002037.a:BIB12012_10000487_8	DB=GT26;ID=3300002037.a:BIB12012_10000487_8
3300002037_4	3300002037.a:BIB12012_10000487_9	8	TC	0	0	CGC1	3300002037.a:BIB12012_10000487	6345	8198	-	DB=gnl|TC-DB|O69733|3.A.24.1.1;ID=3300002037.a:BIB12012_10000487_9	DB=gnl|TC-DB|O69733|3.A.24.1.1;ID=3300002037.a:BIB12012_10000487_9
3300002037_4	3300002037.a:BIB12012_10000487_10	9	TF	2	0	CGC1	3300002037.a:BIB12012_10000487	8284	8916	-	DB=DBD-Pfam|GerE;ID=3300002037.a:BIB12012_10000487_10	DB=DBD-Pfam|GerE;ID=3300002037.a:BIB12012_10000487_10
3300002037_4	3300002037.a:BIB12012_10000487_11	10	null	null	null	CGC1	3300002037.a:BIB12012_10000487	9633	10451	+	;ID=3300002037.a:BIB12012_10000487_11	NA
3300002037_4	3300002037.a:BIB12012_10000487_12	11	null	null	null	CGC1	3300002037.a:BIB12012_10000487	10461	10901	+	;ID=3300002037.a:BIB12012_10000487_12	NA
3300002037_4	3300002037.a:BIB12012_10000487_13	12	STP	2	2	CGC1	3300002037.a:BIB12012_10000487	11494	11958	+	DB=STP|Hemerythrin;ID=3300002037.a:BIB12012_10000487_13	DB=STP|Hemerythrin;ID=3300002037.a:BIB12012_10000487_13
3300002037_4	3300002037.a:BIB12012_10000487_14	13	null	null	null	CGC1	3300002037.a:BIB12012_10000487	12308	13048	+	;ID=3300002037.a:BIB12012_10000487_14	NA
3300002037_4	3300002037.a:BIB12012_10000487_15	14	null	null	null	CGC1	3300002037.a:BIB12012_10000487	13101	13268	+	;ID=3300002037.a:BIB12012_10000487_15	NA
3300002037_4	3300002037.a:BIB12012_10000487_16	15	STP	3	2	CGC1	3300002037.a:BIB12012_10000487	13494	13751	+	DB=STP|CsrA;ID=3300002037.a:BIB12012_10000487_16	DB=STP|CsrA;ID=3300002037.a:BIB12012_10000487_16
3300002037_4	3300002037.a:BIB12012_10000137_24	23	TC	1	7	CGC1	3300002037.a:BIB12012_10000137	25077	26783	-	DB=gnl|TC-DB|Q8TDX7|1.I.1.1.3;ID=3300002037.a:BIB12012_10000137_24	DB=gnl|TC-DB|Q8TDX7|1.I.1.1.3;ID=3300002037.a:BIB12012_10000137_24
3300002037_4	3300002037.a:BIB12012_10000137_25	24	null	null	null	CGC1	3300002037.a:BIB12012_10000137	27347	31144	+	;ID=3300002037.a:BIB12012_10000137_25	NA
3300002037_4	3300002037.a:BIB12012_10000137_26	25	CAZyme	0	1	CGC1	3300002037.a:BIB12012_10000137	31178	32401	-	DB=GT4;ID=3300002037.a:BIB12012_10000137_26	DB=GT4;ID=3300002037.a:BIB12012_10000137_26
3300002037_4	3300002037.a:BIB12012_10000137_27	26	STP	3	0	CGC1	3300002037.a:BIB12012_10000137	32449	33624	-	DB=STP|Aminotran_1_2;ID=3300002037.a:BIB12012_10000137_27	DB=STP|Aminotran_1_2;ID=3300002037.a:BIB12012_10000137_27
3300002037_4	3300002037.a:BIB12012_10000039_3	2	TC	0	null	CGC1	3300002037.a:BIB12012_10000039	1404	2609	+	DB=gnl|TC-DB|F4K2G0|3.D.1.8.1;ID=3300002037.a:BIB12012_10000039_3	DB=gnl|TC-DB|F4K2G0|3.D.1.8.1;ID=3300002037.a:BIB12012_10000039_3
3300002037_4	3300002037.a:BIB12012_10000039_4	3	TF	0	0	CGC1	3300002037.a:BIB12012_10000039	3052	3999	+	DB=DBD-Pfam|HTH_1;ID=3300002037.a:BIB12012_10000039_4	DB=DBD-Pfam|HTH_1;ID=3300002037.a:BIB12012_10000039_4
3300002037_4	3300002037.a:BIB12012_10000039_5	4	STP	0	0	CGC1	3300002037.a:BIB12012_10000039	4087	8760	+	DB=STP|GATase_2;ID=3300002037.a:BIB12012_10000039_5	DB=STP|GATase_2;ID=3300002037.a:BIB12012_10000039_5
3300002037_4	3300002037.a:BIB12012_10000039_6	5	STP	2	0	CGC1	3300002037.a:BIB12012_10000039	8985	10577	+	DB=STP|Pyr_redox_2;ID=3300002037.a:BIB12012_10000039_6	DB=STP|Pyr_redox_2;ID=3300002037.a:BIB12012_10000039_6
3300002037_4	3300002037.a:BIB12012_10000039_7	6	null	null	null	CGC1	3300002037.a:BIB12012_10000039	10676	10987	-	;ID=3300002037.a:BIB12012_10000039_7	NA
3300002037_4	3300002037.a:BIB12012_10000039_8	7	null	null	null	CGC1	3300002037.a:BIB12012_10000039	11006	11347	-	;ID=3300002037.a:BIB12012_10000039_8	NA
3300002037_4	3300002037.a:BIB12012_10000039_9	8	CAZyme	3	2	CGC1	3300002037.a:BIB12012_10000039	11455	12756	-	DB=GT21;ID=3300002037.a:BIB12012_10000039_9	DB=GT21;ID=3300002037.a:BIB12012_10000039_9
3300002037_4	3300002037.a:BIB12012_10000039_24	23	TC	0	10	CGC2	3300002037.a:BIB12012_10000039	26612	27451	+	DB=gnl|TC-DB|P0A9V1|1.B.42.1.2;ID=3300002037.a:BIB12012_10000039_24	DB=gnl|TC-DB|P0A9V1|1.B.42.1.2;ID=3300002037.a:BIB12012_10000039_24
3300002037_4	3300002037.a:BIB12012_10000039_25	24	CAZyme	6	0	CGC2	3300002037.a:BIB12012_10000039	27724	28971	+	DB=GT41|GT2;ID=3300002037.a:BIB12012_10000039_25	DB=GT41|GT2;ID=3300002037.a:BIB12012_10000039_25
3300002037_4	3300002037.a:BIB12012_10000133_18	17	TC	0	9	CGC1	3300002037.a:BIB12012_10000133	30385	33132	-	DB=gnl|TC-DB|Q2SDB0|3.A.1.132.4;ID=3300002037.a:BIB12012_10000133_18	DB=gnl|TC-DB|Q2SDB0|3.A.1.132.4;ID=3300002037.a:BIB12012_10000133_18
3300002037_4	3300002037.a:BIB12012_10000133_19	18	TC	1	0	CGC1	3300002037.a:BIB12012_10000133	33231	33986	-	DB=gnl|TC-DB|O30489|3.A.1.132.1;ID=3300002037.a:BIB12012_10000133_19	DB=gnl|TC-DB|O30489|3.A.1.132.1;ID=3300002037.a:BIB12012_10000133_19
3300002037_4	3300002037.a:BIB12012_10000133_20	19	null	null	null	CGC1	3300002037.a:BIB12012_10000133	34028	34273	+	;ID=3300002037.a:BIB12012_10000133_20	NA
3300002037_4	3300002037.a:BIB12012_10000133_21	20	TC	1	1	CGC1	3300002037.a:BIB12012_10000133	34400	39490	-	DB=gnl|TC-DB|F9VN10|3.D.10.1.4;ID=3300002037.a:BIB12012_10000133_21	DB=gnl|TC-DB|F9VN10|3.D.10.1.4;ID=3300002037.a:BIB12012_10000133_21
3300002037_4	3300002037.a:BIB12012_10000133_22	21	null	null	null	CGC1	3300002037.a:BIB12012_10000133	39626	40786	+	;ID=3300002037.a:BIB12012_10000133_22	NA
3300002037_4	3300002037.a:BIB12012_10000133_23	22	TF	0	1	CGC1	3300002037.a:BIB12012_10000133	40817	41290	+	DB=DBD-Pfam|Trans_reg_C;ID=3300002037.a:BIB12012_10000133_23	DB=DBD-Pfam|Trans_reg_C;ID=3300002037.a:BIB12012_10000133_23
3300002037_4	3300002037.a:BIB12012_10000133_24	23	CAZyme	3	0	CGC1	3300002037.a:BIB12012_10000133	41554	43068	+	DB=GH29;ID=3300002037.a:BIB12012_10000133_24	DB=GH29;ID=3300002037.a:BIB12012_10000133_24
3300002037_4	3300002037.a:BIB12012_10000133_28	27	CAZyme	1	3	CGC2	3300002037.a:BIB12012_10000133	46004	48205	-	DB=GT35;ID=3300002037.a:BIB12012_10000133_28	DB=GT35;ID=3300002037.a:BIB12012_10000133_28
3300002037_4	3300002037.a:BIB12012_10000133_29	28	null	null	null	CGC2	3300002037.a:BIB12012_10000133	48699	49574	+	;ID=3300002037.a:BIB12012_10000133_29	NA
3300002037_4	3300002037.a:BIB12012_10000133_30	29	TC	2	1	CGC2	3300002037.a:BIB12012_10000133	49705	51186	+	DB=gnl|TC-DB|D8HIS0|9.B.106.2.2;ID=3300002037.a:BIB12012_10000133_30	DB=gnl|TC-DB|D8HIS0|9.B.106.2.2;ID=3300002037.a:BIB12012_10000133_30
3300002037_4	3300002037.a:BIB12012_10000133_31	30	null	null	null	CGC2	3300002037.a:BIB12012_10000133	51313	53091	+	;ID=3300002037.a:BIB12012_10000133_31	NA
3300002037_4	3300002037.a:BIB12012_10000133_32	31	null	null	null	CGC2	3300002037.a:BIB12012_10000133	53241	53474	-	;ID=3300002037.a:BIB12012_10000133_32	NA
3300002037_4	3300002037.a:BIB12012_10000133_33	32	CAZyme	null	2	CGC2	3300002037.a:BIB12012_10000133	53724	54500	-	DB=GH31;ID=3300002037.a:BIB12012_10000133_33	DB=GH31;ID=3300002037.a:BIB12012_10000133_33
3300002037_4	3300002037.a:BIB12012_10000011_2	1	CAZyme	1	null	CGC1	3300002037.a:BIB12012_10000011	1137	3353	+	DB=GH13_9|GH13|CBM48;ID=3300002037.a:BIB12012_10000011_2	DB=GH13_9|GH13|CBM48;ID=3300002037.a:BIB12012_10000011_2
3300002037_4	3300002037.a:BIB12012_10000011_3	2	null	null	null	CGC1	3300002037.a:BIB12012_10000011	3484	5871	-	;ID=3300002037.a:BIB12012_10000011_3	NA
3300002037_4	3300002037.a:BIB12012_10000011_4	3	TC	8	1	CGC1	3300002037.a:BIB12012_10000011	6379	8343	+	DB=gnl|TC-DB|Q07711|3.A.7.7.1;ID=3300002037.a:BIB12012_10000011_4	DB=gnl|TC-DB|Q07711|3.A.7.7.1;ID=3300002037.a:BIB12012_10000011_4
3300002037_4	3300002037.a:BIB12012_10000011_54	53	CAZyme	0	9	CGC2	3300002037.a:BIB12012_10000011	65060	66268	+	DB=GH113;ID=3300002037.a:BIB12012_10000011_54	DB=GH113;ID=3300002037.a:BIB12012_10000011_54
3300002037_4	3300002037.a:BIB12012_10000011_55	54	TC	0	0	CGC2	3300002037.a:BIB12012_10000011	66374	68212	-	DB=gnl|TC-DB|A1S2A8|2.A.21.3.8;ID=3300002037.a:BIB12012_10000011_55	DB=gnl|TC-DB|A1S2A8|2.A.21.3.8;ID=3300002037.a:BIB12012_10000011_55
3300002037_4	3300002037.a:BIB12012_10000011_56	55	CAZyme	0	0	CGC2	3300002037.a:BIB12012_10000011	68315	69391	-	DB=GH130;ID=3300002037.a:BIB12012_10000011_56	DB=GH130;ID=3300002037.a:BIB12012_10000011_56
3300002037_4	3300002037.a:BIB12012_10000011_57	56	TF	0	0	CGC2	3300002037.a:BIB12012_10000011	69915	70979	+	DB=DBD-Pfam|LacI,DBD-SUPERFAMILY|0036955;ID=3300002037.a:BIB12012_10000011_57	DB=DBD-Pfam|LacI,DBD-SUPERFAMILY|0036955;ID=3300002037.a:BIB12012_10000011_57
3300002037_4	3300002037.a:BIB12012_10000011_58	57	CAZyme	2	0	CGC2	3300002037.a:BIB12012_10000011	71257	72681	+	DB=GH5_5|GH5;ID=3300002037.a:BIB12012_10000011_58	DB=GH5_5|GH5;ID=3300002037.a:BIB12012_10000011_58
3300002037_4	3300002037.a:BIB12012_10000011_59	58	null	null	null	CGC2	3300002037.a:BIB12012_10000011	72706	74580	-	;ID=3300002037.a:BIB12012_10000011_59	NA
3300002037_4	3300002037.a:BIB12012_10000011_60	59	null	null	null	CGC2	3300002037.a:BIB12012_10000011	75120	75572	+	;ID=3300002037.a:BIB12012_10000011_60	NA
3300002037_4	3300002037.a:BIB12012_10000011_61	60	STP	1	2	CGC2	3300002037.a:BIB12012_10000011	75812	76963	+	DB=STP|SBP_bac_10;ID=3300002037.a:BIB12012_10000011_61	DB=STP|SBP_bac_10;ID=3300002037.a:BIB12012_10000011_61
3300002037_4	3300002037.a:BIB12012_10000011_62	61	null	null	null	CGC2	3300002037.a:BIB12012_10000011	77554	79263	+	;ID=3300002037.a:BIB12012_10000011_62	NA
3300002037_4	3300002037.a:BIB12012_10000011_63	62	STP	3	1	CGC2	3300002037.a:BIB12012_10000011	79320	80093	+	DB=STP|SBP_bac_10;ID=3300002037.a:BIB12012_10000011_63	DB=STP|SBP_bac_10;ID=3300002037.a:BIB12012_10000011_63
3300002037_4	3300002037.a:BIB12012_10000011_84	83	CAZyme	1	7	CGC3	3300002037.a:BIB12012_10000011	100708	101871	+	DB=GT28;ID=3300002037.a:BIB12012_10000011_84	DB=GT28;ID=3300002037.a:BIB12012_10000011_84
3300002037_4	3300002037.a:BIB12012_10000011_85	84	null	null	null	CGC3	3300002037.a:BIB12012_10000011	102063	103442	-	;ID=3300002037.a:BIB12012_10000011_85	NA
3300002037_4	3300002037.a:BIB12012_10000011_86	85	TC	0	1	CGC3	3300002037.a:BIB12012_10000011	103487	106369	-	DB=gnl|TC-DB|C6VV84|1.B.14.17.1;ID=3300002037.a:BIB12012_10000011_86	DB=gnl|TC-DB|C6VV84|1.B.14.17.1;ID=3300002037.a:BIB12012_10000011_86
3300002037_4	3300002037.a:BIB12012_10000011_87	86	TC	0	0	CGC3	3300002037.a:BIB12012_10000011	106645	107754	-	DB=gnl|TC-DB|P0ABK2|3.D.4.3.2;ID=3300002037.a:BIB12012_10000011_87	DB=gnl|TC-DB|P0ABK2|3.D.4.3.2;ID=3300002037.a:BIB12012_10000011_87
3300002037_4	3300002037.a:BIB12012_10000011_88	87	TC	0	0	CGC3	3300002037.a:BIB12012_10000011	107751	109286	-	DB=gnl|TC-DB|P0ABJ9|3.D.4.3.2;ID=3300002037.a:BIB12012_10000011_88	DB=gnl|TC-DB|P0ABJ9|3.D.4.3.2;ID=3300002037.a:BIB12012_10000011_88
3300002037_4	3300002037.a:BIB12012_10000011_89	88	STP	null	0	CGC3	3300002037.a:BIB12012_10000011	109655	110032	+	DB=STP|Response_reg;ID=3300002037.a:BIB12012_10000011_89	DB=STP|Response_reg;ID=3300002037.a:BIB12012_10000011_89
3300002037_4	3300002037.a:BIB12012_10001256_6	5	CAZyme	2	null	CGC1	3300002037.a:BIB12012_10001256	5358	6932	-	DB=GH29;ID=3300002037.a:BIB12012_10001256_6	DB=GH29;ID=3300002037.a:BIB12012_10001256_6
3300002037_4	3300002037.a:BIB12012_10001256_7	6	null	null	null	CGC1	3300002037.a:BIB12012_10001256	7613	9076	-	;ID=3300002037.a:BIB12012_10001256_7	NA
3300002037_4	3300002037.a:BIB12012_10001256_8	7	null	null	null	CGC1	3300002037.a:BIB12012_10001256	9364	9735	-	;ID=3300002037.a:BIB12012_10001256_8	NA
3300002037_4	3300002037.a:BIB12012_10001256_9	8	TC	null	2	CGC1	3300002037.a:BIB12012_10001256	9705	10685	-	DB=gnl|TC-DB|A3QE50|8.A.59.4.2;ID=3300002037.a:BIB12012_10001256_9	DB=gnl|TC-DB|A3QE50|8.A.59.4.2;ID=3300002037.a:BIB12012_10001256_9
3300002037_4	3300002037.a:BIB12012_10000008_32	31	CAZyme	1	9	CGC1	3300002037.a:BIB12012_10000008	37327	39837	+	DB=GH95;ID=3300002037.a:BIB12012_10000008_32	DB=GH95;ID=3300002037.a:BIB12012_10000008_32
3300002037_4	3300002037.a:BIB12012_10000008_33	32	null	null	null	CGC1	3300002037.a:BIB12012_10000008	39935	40828	-	;ID=3300002037.a:BIB12012_10000008_33	NA
3300002037_4	3300002037.a:BIB12012_10000008_34	33	TC	14	1	CGC1	3300002037.a:BIB12012_10000008	41057	42877	+	DB=gnl|TC-DB|Q0ZAH6|2.A.36.6.4;ID=3300002037.a:BIB12012_10000008_34	DB=gnl|TC-DB|Q0ZAH6|2.A.36.6.4;ID=3300002037.a:BIB12012_10000008_34
3300002039_12	3300002039.a:LBB32012_10001907_4	3	STP	0	null	CGC1	3300002039.a:LBB32012_10001907	2342	3697	-	DB=STP|ACT;ID=3300002039.a:LBB32012_10001907_4	DB=STP|ACT;ID=3300002039.a:LBB32012_10001907_4
3300002039_12	3300002039.a:LBB32012_10001907_5	4	TC	0	0	CGC1	3300002039.a:LBB32012_10001907	4426	5364	+	DB=gnl|TC-DB|P29922|3.D.1.2.1;ID=3300002039.a:LBB32012_10001907_5	DB=gnl|TC-DB|P29922|3.D.1.2.1;ID=3300002039.a:LBB32012_10001907_5
3300002039_12	3300002039.a:LBB32012_10001907_6	5	TC	0	0	CGC1	3300002039.a:LBB32012_10001907	5418	5738	+	DB=gnl|TC-DB|P29923|3.D.1.2.1;ID=3300002039.a:LBB32012_10001907_6	DB=gnl|TC-DB|P29923|3.D.1.2.1;ID=3300002039.a:LBB32012_10001907_6
3300002039_12	3300002039.a:LBB32012_10001907_7	6	TC	0	0	CGC1	3300002039.a:LBB32012_10001907	5839	7923	+	DB=gnl|TC-DB|P33607|3.D.1.1.1;ID=3300002039.a:LBB32012_10001907_7	DB=gnl|TC-DB|P33607|3.D.1.1.1;ID=3300002039.a:LBB32012_10001907_7
3300002039_12	3300002039.a:LBB32012_10001907_8	7	TC	0	0	CGC1	3300002039.a:LBB32012_10001907	7988	9619	+	DB=gnl|TC-DB|P0AFE8|3.D.1.1.1;ID=3300002039.a:LBB32012_10001907_8	DB=gnl|TC-DB|P0AFE8|3.D.1.1.1;ID=3300002039.a:LBB32012_10001907_8
3300002039_12	3300002039.a:LBB32012_10001907_9	8	TC	1	0	CGC1	3300002039.a:LBB32012_10001907	9683	11296	+	DB=gnl|TC-DB|P29926|3.D.1.2.1;ID=3300002039.a:LBB32012_10001907_9	DB=gnl|TC-DB|P29926|3.D.1.2.1;ID=3300002039.a:LBB32012_10001907_9
3300002039_12	3300002039.a:LBB32012_10001907_10	9	null	null	null	CGC1	3300002039.a:LBB32012_10001907	11506	12129	+	;ID=3300002039.a:LBB32012_10001907_10	NA
3300002039_12	3300002039.a:LBB32012_10001907_11	10	CAZyme	null	1	CGC1	3300002039.a:LBB32012_10001907	12321	13583	+	DB=GH102;ID=3300002039.a:LBB32012_10001907_11	DB=GH102;ID=3300002039.a:LBB32012_10001907_11
3300002039_12	3300002039.a:LBB32012_10000898_6	5	CAZyme	0	null	CGC1	3300002039.a:LBB32012_10000898	5272	7002	+	DB=GH20;ID=3300002039.a:LBB32012_10000898_6	DB=GH20;ID=3300002039.a:LBB32012_10000898_6
3300002039_12	3300002039.a:LBB32012_10000898_7	6	STP	0	0	CGC1	3300002039.a:LBB32012_10000898	7050	8360	-	DB=STP|Response_reg;ID=3300002039.a:LBB32012_10000898_7	DB=STP|Response_reg;ID=3300002039.a:LBB32012_10000898_7
3300002039_12	3300002039.a:LBB32012_10000898_8	7	STP	0	0	CGC1	3300002039.a:LBB32012_10000898	8402	9640	-	DB=STP|HD;ID=3300002039.a:LBB32012_10000898_8	DB=STP|HD;ID=3300002039.a:LBB32012_10000898_8
3300002039_12	3300002039.a:LBB32012_10000898_9	8	STP	0	0	CGC1	3300002039.a:LBB32012_10000898	9637	10461	-	DB=STP|Response_reg,STP|PAS;ID=3300002039.a:LBB32012_10000898_9	DB=STP|Response_reg,STP|PAS;ID=3300002039.a:LBB32012_10000898_9
3300002039_12	3300002039.a:LBB32012_10000898_10	9	TC	0	0	CGC1	3300002039.a:LBB32012_10000898	10445	11842	-	DB=gnl|TC-DB|Q9HV74|2.A.21.9.1;ID=3300002039.a:LBB32012_10000898_10	DB=gnl|TC-DB|Q9HV74|2.A.21.9.1;ID=3300002039.a:LBB32012_10000898_10
3300002039_12	3300002039.a:LBB32012_10000898_11	10	TF	2	0	CGC1	3300002039.a:LBB32012_10000898	11875	12465	-	DB=DBD-Pfam|MerR;ID=3300002039.a:LBB32012_10000898_11	DB=DBD-Pfam|MerR;ID=3300002039.a:LBB32012_10000898_11
3300002039_12	3300002039.a:LBB32012_10000898_12	11	null	null	null	CGC1	3300002039.a:LBB32012_10000898	12796	13434	+	;ID=3300002039.a:LBB32012_10000898_12	NA
3300002039_12	3300002039.a:LBB32012_10000898_13	12	null	null	null	CGC1	3300002039.a:LBB32012_10000898	13465	15477	+	;ID=3300002039.a:LBB32012_10000898_13	NA
3300002039_12	3300002039.a:LBB32012_10000898_14	13	STP	null	2	CGC1	3300002039.a:LBB32012_10000898	15644	21151	+	DB=STP|AAA;ID=3300002039.a:LBB32012_10000898_14	DB=STP|AAA;ID=3300002039.a:LBB32012_10000898_14
3300002039_12	3300002039.a:LBB32012_10000564_4	3	CAZyme	1	null	CGC1	3300002039.a:LBB32012_10000564	967	3609	+	DB=GH0|GH63;ID=3300002039.a:LBB32012_10000564_4	DB=GH0|GH63;ID=3300002039.a:LBB32012_10000564_4
3300002039_12	3300002039.a:LBB32012_10000564_5	4	null	null	null	CGC1	3300002039.a:LBB32012_10000564	3637	4698	+	;ID=3300002039.a:LBB32012_10000564_5	NA
3300002039_12	3300002039.a:LBB32012_10000564_6	5	STP	2	1	CGC1	3300002039.a:LBB32012_10000564	4748	5650	-	DB=STP|Rhodanese;ID=3300002039.a:LBB32012_10000564_6	DB=STP|Rhodanese;ID=3300002039.a:LBB32012_10000564_6
3300002039_12	3300002039.a:LBB32012_10000564_7	6	null	null	null	CGC1	3300002039.a:LBB32012_10000564	5696	7513	-	;ID=3300002039.a:LBB32012_10000564_7	NA
3300002039_12	3300002039.a:LBB32012_10000564_8	7	null	null	null	CGC1	3300002039.a:LBB32012_10000564	7699	9216	-	;ID=3300002039.a:LBB32012_10000564_8	NA
3300002039_12	3300002039.a:LBB32012_10000564_9	8	TF	5	2	CGC1	3300002039.a:LBB32012_10000564	9321	9998	+	DB=DBD-Pfam|Fe_dep_repress,DBD-SUPERFAMILY|0040266;ID=3300002039.a:LBB32012_10000564_9	DB=DBD-Pfam|Fe_dep_repress,DBD-SUPERFAMILY|0040266;ID=3300002039.a:LBB32012_10000564_9
3300002039_12	3300002039.a:LBB32012_10003513_7	6	CAZyme	0	4	CGC1	3300002039.a:LBB32012_10003513	4954	6159	-	DB=GH57;ID=3300002039.a:LBB32012_10003513_7	DB=GH57;ID=3300002039.a:LBB32012_10003513_7
3300002039_12	3300002039.a:LBB32012_10003513_8	7	STP	null	0	CGC1	3300002039.a:LBB32012_10003513	6287	7651	-	DB=STP|Pyr_redox_2;ID=3300002039.a:LBB32012_10003513_8	DB=STP|Pyr_redox_2;ID=3300002039.a:LBB32012_10003513_8
3300002039_12	3300002039.a:LBB32012_10000983_11	10	CAZyme	0	5	CGC1	3300002039.a:LBB32012_10000983	11650	14475	+	DB=GH150;ID=3300002039.a:LBB32012_10000983_11	DB=GH150;ID=3300002039.a:LBB32012_10000983_11
3300002039_12	3300002039.a:LBB32012_10000983_12	11	TC	2	0	CGC1	3300002039.a:LBB32012_10000983	14532	15707	-	DB=gnl|TC-DB|Q8F4J3|9.B.146.1.3;ID=3300002039.a:LBB32012_10000983_12	DB=gnl|TC-DB|Q8F4J3|9.B.146.1.3;ID=3300002039.a:LBB32012_10000983_12
3300002039_12	3300002039.a:LBB32012_10000983_13	12	null	null	null	CGC1	3300002039.a:LBB32012_10000983	15867	17195	-	;ID=3300002039.a:LBB32012_10000983_13	NA
3300002039_12	3300002039.a:LBB32012_10000983_14	13	null	null	null	CGC1	3300002039.a:LBB32012_10000983	17219	18898	-	;ID=3300002039.a:LBB32012_10000983_14	NA
3300002039_12	3300002039.a:LBB32012_10000983_15	14	STP	0	2	CGC1	3300002039.a:LBB32012_10000983	19055	20239	+	DB=STP|Response_reg;ID=3300002039.a:LBB32012_10000983_15	DB=STP|Response_reg;ID=3300002039.a:LBB32012_10000983_15
3300002039_12	3300002039.a:LBB32012_10000983_16	15	TC	null	0	CGC1	3300002039.a:LBB32012_10000983	20463	22145	-	DB=gnl|TC-DB|P43672|3.A.1.120.6;ID=3300002039.a:LBB32012_10000983_16	DB=gnl|TC-DB|P43672|3.A.1.120.6;ID=3300002039.a:LBB32012_10000983_16
3300002039_12	3300002039.a:LBB32012_10000609_26	25	CAZyme	1	9	CGC1	3300002039.a:LBB32012_10000609	30783	32087	+	DB=GT4;ID=3300002039.a:LBB32012_10000609_26	DB=GT4;ID=3300002039.a:LBB32012_10000609_26
3300002039_12	3300002039.a:LBB32012_10000609_27	26	null	null	null	CGC1	3300002039.a:LBB32012_10000609	32225	33004	+	;ID=3300002039.a:LBB32012_10000609_27	NA
3300002039_12	3300002039.a:LBB32012_10000609_28	27	CAZyme	null	1	CGC1	3300002039.a:LBB32012_10000609	33061	34605	+	DB=GH0|GH32;ID=3300002039.a:LBB32012_10000609_28	DB=GH0|GH32;ID=3300002039.a:LBB32012_10000609_28
3300002039_12	3300002039.a:LBB32012_10005140_1	0	STP	1	null	CGC1	3300002039.a:LBB32012_10005140	2	1156	-	DB=STP|EPSP_synthase;ID=3300002039.a:LBB32012_10005140_1	DB=STP|EPSP_synthase;ID=3300002039.a:LBB32012_10005140_1
3300002039_12	3300002039.a:LBB32012_10005140_2	1	null	null	null	CGC1	3300002039.a:LBB32012_10005140	1324	1641	+	;ID=3300002039.a:LBB32012_10005140_2	NA
3300002039_12	3300002039.a:LBB32012_10005140_3	2	CAZyme	3	1	CGC1	3300002039.a:LBB32012_10005140	1863	4628	+	DB=GH35;ID=3300002039.a:LBB32012_10005140_3	DB=GH35;ID=3300002039.a:LBB32012_10005140_3
3300002039_12	3300002039.a:LBB32012_10002473_9	8	CAZyme	0	null	CGC1	3300002039.a:LBB32012_10002473	7913	9460	-	DB=CBM13|GH29;ID=3300002039.a:LBB32012_10002473_9	DB=CBM13|GH29;ID=3300002039.a:LBB32012_10002473_9
3300002039_12	3300002039.a:LBB32012_10002473_10	9	TC	0	0	CGC1	3300002039.a:LBB32012_10002473	9899	10930	+	DB=gnl|TC-DB|A6VKT0|3.A.1.2.13;ID=3300002039.a:LBB32012_10002473_10	DB=gnl|TC-DB|A6VKT0|3.A.1.2.13;ID=3300002039.a:LBB32012_10002473_10
3300002039_12	3300002039.a:LBB32012_10002473_11	10	TC	0	0	CGC1	3300002039.a:LBB32012_10002473	11040	12587	+	DB=gnl|TC-DB|G4FGN3|3.A.1.2.20;ID=3300002039.a:LBB32012_10002473_11	DB=gnl|TC-DB|G4FGN3|3.A.1.2.20;ID=3300002039.a:LBB32012_10002473_11
3300002039_12	3300002039.a:LBB32012_10002473_12	11	TC	null	0	CGC1	3300002039.a:LBB32012_10002473	12624	13667	+	DB=gnl|TC-DB|Q92WK1|3.A.1.2.11;ID=3300002039.a:LBB32012_10002473_12	DB=gnl|TC-DB|Q92WK1|3.A.1.2.11;ID=3300002039.a:LBB32012_10002473_12
3300002039_12	3300002039.a:LBB32012_10001051_12	11	CAZyme	1	7	CGC1	3300002039.a:LBB32012_10001051	12814	15162	+	DB=GH167;ID=3300002039.a:LBB32012_10001051_12	DB=GH167;ID=3300002039.a:LBB32012_10001051_12
3300002039_12	3300002039.a:LBB32012_10001051_13	12	null	null	null	CGC1	3300002039.a:LBB32012_10001051	15310	16512	+	;ID=3300002039.a:LBB32012_10001051_13	NA
3300002039_12	3300002039.a:LBB32012_10001051_14	13	TC	3	1	CGC1	3300002039.a:LBB32012_10001051	16576	18009	-	DB=gnl|TC-DB|Q8EKT7|2.A.17.4.7;ID=3300002039.a:LBB32012_10001051_14	DB=gnl|TC-DB|Q8EKT7|2.A.17.4.7;ID=3300002039.a:LBB32012_10001051_14
3300002039_12	3300002039.a:LBB32012_10007523_3	2	CAZyme	0	null	CGC1	3300002039.a:LBB32012_10007523	1433	2677	-	DB=GH117|3.2.1.159;ID=3300002039.a:LBB32012_10007523_3	DB=GH117|3.2.1.159;ID=3300002039.a:LBB32012_10007523_3
3300002039_12	3300002039.a:LBB32012_10007523_4	3	TF	null	0	CGC1	3300002039.a:LBB32012_10007523	2887	3702	+	DB=DBD-Pfam|MerR,DBD-SUPERFAMILY|0037244;ID=3300002039.a:LBB32012_10007523_4	DB=DBD-Pfam|MerR,DBD-SUPERFAMILY|0037244;ID=3300002039.a:LBB32012_10007523_4
3300002039_12	3300002039.a:LBB32012_10000158_22	21	CAZyme	2	7	CGC1	3300002039.a:LBB32012_10000158	27148	28518	+	DB=GH0;ID=3300002039.a:LBB32012_10000158_22	DB=GH0;ID=3300002039.a:LBB32012_10000158_22
3300002039_12	3300002039.a:LBB32012_10000158_23	22	null	null	null	CGC1	3300002039.a:LBB32012_10000158	28882	30123	+	;ID=3300002039.a:LBB32012_10000158_23	NA
3300002039_12	3300002039.a:LBB32012_10000158_24	23	null	null	null	CGC1	3300002039.a:LBB32012_10000158	30198	30779	-	;ID=3300002039.a:LBB32012_10000158_24	NA
3300002039_12	3300002039.a:LBB32012_10000158_25	24	TF	26	2	CGC1	3300002039.a:LBB32012_10000158	31375	31752	+	DB=DBD-SUPERFAMILY|0038753;ID=3300002039.a:LBB32012_10000158_25	DB=DBD-SUPERFAMILY|0038753;ID=3300002039.a:LBB32012_10000158_25
3300002039_12	3300002039.a:LBB32012_10000382_27	26	CAZyme	2	4	CGC1	3300002039.a:LBB32012_10000382	21914	23047	+	DB=GT19;ID=3300002039.a:LBB32012_10000382_27	DB=GT19;ID=3300002039.a:LBB32012_10000382_27
3300002039_12	3300002039.a:LBB32012_10000382_28	27	null	null	null	CGC1	3300002039.a:LBB32012_10000382	23389	23664	-	;ID=3300002039.a:LBB32012_10000382_28	NA
3300002039_12	3300002039.a:LBB32012_10000382_29	28	null	null	null	CGC1	3300002039.a:LBB32012_10000382	23779	25308	+	;ID=3300002039.a:LBB32012_10000382_29	NA
3300002039_12	3300002039.a:LBB32012_10000382_30	29	STP	9	2	CGC1	3300002039.a:LBB32012_10000382	25479	26036	+	DB=STP|Response_reg;ID=3300002039.a:LBB32012_10000382_30	DB=STP|Response_reg;ID=3300002039.a:LBB32012_10000382_30
3300002039_12	3300002039.a:LBB32012_10000382_40	39	CAZyme	1	9	CGC2	3300002039.a:LBB32012_10000382	33726	35255	-	DB=GT4;ID=3300002039.a:LBB32012_10000382_40	DB=GT4;ID=3300002039.a:LBB32012_10000382_40
3300002039_12	3300002039.a:LBB32012_10000382_41	40	null	null	null	CGC2	3300002039.a:LBB32012_10000382	35428	36441	-	;ID=3300002039.a:LBB32012_10000382_41	NA
3300002039_12	3300002039.a:LBB32012_10000382_42	41	TC	3	1	CGC2	3300002039.a:LBB32012_10000382	36484	38481	+	DB=gnl|TC-DB|D4ZZR3|9.B.34.1.3;ID=3300002039.a:LBB32012_10000382_42	DB=gnl|TC-DB|D4ZZR3|9.B.34.1.3;ID=3300002039.a:LBB32012_10000382_42
3300002039_12	3300002039.a:LBB32012_10004633_4	3	CAZyme	0	null	CGC1	3300002039.a:LBB32012_10004633	1557	2681	-	DB=3.2.1.146|GH117;ID=3300002039.a:LBB32012_10004633_4	DB=3.2.1.146|GH117;ID=3300002039.a:LBB32012_10004633_4
3300002039_12	3300002039.a:LBB32012_10004633_5	4	TC	0	0	CGC1	3300002039.a:LBB32012_10004633	2867	3643	-	DB=gnl|TC-DB|Q65GF5|3.D.10.1.1;ID=3300002039.a:LBB32012_10004633_5	DB=gnl|TC-DB|Q65GF5|3.D.10.1.1;ID=3300002039.a:LBB32012_10004633_5
3300002039_12	3300002039.a:LBB32012_10004633_6	5	TC	0	0	CGC1	3300002039.a:LBB32012_10004633	3781	5697	-	DB=gnl|TC-DB|Q65GF4|3.D.10.1.1;ID=3300002039.a:LBB32012_10004633_6	DB=gnl|TC-DB|Q65GF4|3.D.10.1.1;ID=3300002039.a:LBB32012_10004633_6
3300002039_12	3300002039.a:LBB32012_10004633_7	6	TC	null	0	CGC1	3300002039.a:LBB32012_10004633	5823	6731	-	DB=gnl|TC-DB|Q65GF3|3.D.10.1.1;ID=3300002039.a:LBB32012_10004633_7	DB=gnl|TC-DB|Q65GF3|3.D.10.1.1;ID=3300002039.a:LBB32012_10004633_7
3300002039_12	3300002039.a:LBB32012_10000622_8	7	CAZyme	0	6	CGC1	3300002039.a:LBB32012_10000622	4171	6831	-	DB=GT35;ID=3300002039.a:LBB32012_10000622_8	DB=GT35;ID=3300002039.a:LBB32012_10000622_8
3300002039_12	3300002039.a:LBB32012_10000622_9	8	TC	3	0	CGC1	3300002039.a:LBB32012_10000622	7089	7733	-	DB=gnl|TC-DB|Q1DE42|1.A.30.2.6;ID=3300002039.a:LBB32012_10000622_9	DB=gnl|TC-DB|Q1DE42|1.A.30.2.6;ID=3300002039.a:LBB32012_10000622_9
3300002039_12	3300002039.a:LBB32012_10001300_14	13	STP	2	5	CGC1	3300002039.a:LBB32012_10001300	15628	18183	+	DB=STP|TPR_2;ID=3300002039.a:LBB32012_10001300_14	DB=STP|TPR_2;ID=3300002039.a:LBB32012_10001300_14
3300002039_12	3300002039.a:LBB32012_10001300_15	14	null	null	null	CGC1	3300002039.a:LBB32012_10001300	18165	18968	+	;ID=3300002039.a:LBB32012_10001300_15	NA
3300002039_12	3300002039.a:LBB32012_10001300_16	15	null	null	null	CGC1	3300002039.a:LBB32012_10001300	18965	20407	+	;ID=3300002039.a:LBB32012_10001300_16	NA
3300002039_12	3300002039.a:LBB32012_10001300_17	16	CAZyme	null	2	CGC1	3300002039.a:LBB32012_10001300	20404	21348	+	DB=GT2|GT2_Glycos_transf_2;ID=3300002039.a:LBB32012_10001300_17	DB=GT2|GT2_Glycos_transf_2;ID=3300002039.a:LBB32012_10001300_17
3300002039_12	3300002039.a:LBB32012_10003556_1	0	TC	0	null	CGC1	3300002039.a:LBB32012_10003556	2	196	-	DB=gnl|TC-DB|Q8ZPK4|3.A.1.12.14;ID=3300002039.a:LBB32012_10003556_1	DB=gnl|TC-DB|Q8ZPK4|3.A.1.12.14;ID=3300002039.a:LBB32012_10003556_1
3300002039_12	3300002039.a:LBB32012_10003556_2	1	STP	0	0	CGC1	3300002039.a:LBB32012_10003556	323	1249	-	DB=STP|SBP_bac_3;ID=3300002039.a:LBB32012_10003556_2	DB=STP|SBP_bac_3;ID=3300002039.a:LBB32012_10003556_2
3300002039_12	3300002039.a:LBB32012_10003556_3	2	CAZyme	null	0	CGC1	3300002039.a:LBB32012_10003556	1516	2466	-	DB=GT2|GT2_Glycos_transf_2;ID=3300002039.a:LBB32012_10003556_3	DB=GT2|GT2_Glycos_transf_2;ID=3300002039.a:LBB32012_10003556_3
3300002039_12	3300002039.a:LBB32012_13205266_13	12	TC	0	4	CGC1	3300002039.a:LBB32012_13205266	12203	16036	+	DB=gnl|TC-DB|P0AG90|2.A.6.4.1;ID=3300002039.a:LBB32012_13205266_13	DB=gnl|TC-DB|P0AG90|2.A.6.4.1;ID=3300002039.a:LBB32012_13205266_13
3300002039_12	3300002039.a:LBB32012_13205266_14	13	CAZyme	2	0	CGC1	3300002039.a:LBB32012_13205266	16214	17386	+	DB=PL38;ID=3300002039.a:LBB32012_13205266_14	DB=PL38;ID=3300002039.a:LBB32012_13205266_14
3300002039_12	3300002039.a:LBB32012_13205266_15	14	null	null	null	CGC1	3300002039.a:LBB32012_13205266	17445	18821	-	;ID=3300002039.a:LBB32012_13205266_15	NA
3300002039_12	3300002039.a:LBB32012_13205266_16	15	null	null	null	CGC1	3300002039.a:LBB32012_13205266	18861	19457	-	;ID=3300002039.a:LBB32012_13205266_16	NA
3300002039_12	3300002039.a:LBB32012_13205266_17	16	STP	null	2	CGC1	3300002039.a:LBB32012_13205266	19454	19987	-	DB=STP|Sigma70_r2,STP|Sigma70_r4_2;ID=3300002039.a:LBB32012_13205266_17	DB=STP|Sigma70_r2,STP|Sigma70_r4_2;ID=3300002039.a:LBB32012_13205266_17
3300002039_12	3300002039.a:LBB32012_10000577_8	7	CAZyme	0	6	CGC1	3300002039.a:LBB32012_10000577	8240	10408	+	DB=GH133;ID=3300002039.a:LBB32012_10000577_8	DB=GH133;ID=3300002039.a:LBB32012_10000577_8
3300002039_12	3300002039.a:LBB32012_10000577_9	8	STP	1	0	CGC1	3300002039.a:LBB32012_10000577	10438	11508	-	DB=STP|Response_reg,STP|CheB_methylest;ID=3300002039.a:LBB32012_10000577_9	DB=STP|Response_reg,STP|CheB_methylest;ID=3300002039.a:LBB32012_10000577_9
3300002039_12	3300002039.a:LBB32012_10000577_10	9	null	null	null	CGC1	3300002039.a:LBB32012_10000577	11647	12402	-	;ID=3300002039.a:LBB32012_10000577_10	NA
3300002039_12	3300002039.a:LBB32012_10000577_11	10	STP	0	1	CGC1	3300002039.a:LBB32012_10000577	12543	12914	-	DB=STP|Response_reg;ID=3300002039.a:LBB32012_10000577_11	DB=STP|Response_reg;ID=3300002039.a:LBB32012_10000577_11
3300002039_12	3300002039.a:LBB32012_10000577_12	11	STP	0	0	CGC1	3300002039.a:LBB32012_10000577	12972	13451	-	DB=STP|CheC;ID=3300002039.a:LBB32012_10000577_12	DB=STP|CheC;ID=3300002039.a:LBB32012_10000577_12
3300002039_12	3300002039.a:LBB32012_10000577_13	12	STP	0	0	CGC1	3300002039.a:LBB32012_10000577	13553	15883	-	DB=STP|H-kinase_dim,STP|HATPase_c,STP|CheW;ID=3300002039.a:LBB32012_10000577_13	DB=STP|H-kinase_dim,STP|HATPase_c,STP|CheW;ID=3300002039.a:LBB32012_10000577_13
3300002039_12	3300002039.a:LBB32012_10000577_14	13	STP	0	0	CGC1	3300002039.a:LBB32012_10000577	15917	16771	-	DB=STP|CheR_N,STP|CheR;ID=3300002039.a:LBB32012_10000577_14	DB=STP|CheR_N,STP|CheR;ID=3300002039.a:LBB32012_10000577_14
3300002039_12	3300002039.a:LBB32012_10000577_15	14	STP	2	0	CGC1	3300002039.a:LBB32012_10000577	16824	17345	-	DB=STP|CheW;ID=3300002039.a:LBB32012_10000577_15	DB=STP|CheW;ID=3300002039.a:LBB32012_10000577_15
3300002039_12	3300002039.a:LBB32012_10000577_16	15	null	null	null	CGC1	3300002039.a:LBB32012_10000577	17591	18151	+	;ID=3300002039.a:LBB32012_10000577_16	NA
3300002039_12	3300002039.a:LBB32012_10000577_17	16	null	null	null	CGC1	3300002039.a:LBB32012_10000577	18214	19122	+	;ID=3300002039.a:LBB32012_10000577_17	NA
3300002039_12	3300002039.a:LBB32012_10000577_18	17	STP	1	2	CGC1	3300002039.a:LBB32012_10000577	19295	19783	+	DB=STP|FHA;ID=3300002039.a:LBB32012_10000577_18	DB=STP|FHA;ID=3300002039.a:LBB32012_10000577_18
3300002039_12	3300002039.a:LBB32012_10000577_19	18	null	null	null	CGC1	3300002039.a:LBB32012_10000577	19785	20756	-	;ID=3300002039.a:LBB32012_10000577_19	NA
3300002039_12	3300002039.a:LBB32012_10000577_20	19	STP	8	1	CGC1	3300002039.a:LBB32012_10000577	20876	21640	+	DB=STP|HisKA,STP|HATPase_c;ID=3300002039.a:LBB32012_10000577_20	DB=STP|HisKA,STP|HATPase_c;ID=3300002039.a:LBB32012_10000577_20
3300002039_12	3300002039.a:LBB32012_10003543_4	3	CAZyme	1	null	CGC1	3300002039.a:LBB32012_10003543	2979	5051	+	DB=GH13|CBM48|GH13_8;ID=3300002039.a:LBB32012_10003543_4	DB=GH13|CBM48|GH13_8;ID=3300002039.a:LBB32012_10003543_4
3300002039_12	3300002039.a:LBB32012_10003543_5	4	null	null	null	CGC1	3300002039.a:LBB32012_10003543	5056	5853	+	;ID=3300002039.a:LBB32012_10003543_5	NA
3300002039_12	3300002039.a:LBB32012_10003543_6	5	TF	null	1	CGC1	3300002039.a:LBB32012_10003543	5888	7357	-	DB=DBD-Pfam|HTH_8,DBD-SUPERFAMILY|0037176;ID=3300002039.a:LBB32012_10003543_6	DB=DBD-Pfam|HTH_8,DBD-SUPERFAMILY|0037176;ID=3300002039.a:LBB32012_10003543_6
3300002039_12	3300002039.a:LBB32012_10002288_8	7	CAZyme	0	3	CGC1	3300002039.a:LBB32012_10002288	7599	9041	-	DB=GH88;ID=3300002039.a:LBB32012_10002288_8	DB=GH88;ID=3300002039.a:LBB32012_10002288_8
3300002039_12	3300002039.a:LBB32012_10002288_9	8	TF	2	0	CGC1	3300002039.a:LBB32012_10002288	9150	10088	+	DB=DBD-Pfam|HTH_AraC,DBD-Pfam|HTH_AraC,DBD-SUPERFAMILY|0036286,DBD-SUPERFAMILY|0035607;ID=3300002039.a:LBB32012_10002288_9	DB=DBD-Pfam|HTH_AraC,DBD-Pfam|HTH_AraC,DBD-SUPERFAMILY|0036286,DBD-SUPERFAMILY|0035607;ID=3300002039.a:LBB32012_10002288_9
3300002039_12	3300002039.a:LBB32012_10002288_10	9	null	null	null	CGC1	3300002039.a:LBB32012_10002288	10399	11619	+	;ID=3300002039.a:LBB32012_10002288_10	NA
3300002039_12	3300002039.a:LBB32012_10002288_11	10	null	null	null	CGC1	3300002039.a:LBB32012_10002288	11749	12594	+	;ID=3300002039.a:LBB32012_10002288_11	NA
3300002039_12	3300002039.a:LBB32012_10002288_12	11	STP	0	2	CGC1	3300002039.a:LBB32012_10002288	13103	13744	+	DB=STP|Sigma70_r2,STP|Sigma70_r4_2;ID=3300002039.a:LBB32012_10002288_12	DB=STP|Sigma70_r2,STP|Sigma70_r4_2;ID=3300002039.a:LBB32012_10002288_12
3300002039_12	3300002039.a:LBB32012_10002288_13	12	STP	null	0	CGC1	3300002039.a:LBB32012_10002288	13741	14442	+	DB=STP|Pkinase;ID=3300002039.a:LBB32012_10002288_13	DB=STP|Pkinase;ID=3300002039.a:LBB32012_10002288_13
3300002039_12	3300002039.a:LBB32012_10002806_10	9	CAZyme	0	5	CGC1	3300002039.a:LBB32012_10002806	9686	11104	-	DB=CBM51;ID=3300002039.a:LBB32012_10002806_10	DB=CBM51;ID=3300002039.a:LBB32012_10002806_10
3300002039_12	3300002039.a:LBB32012_10002806_11	10	CAZyme	null	0	CGC1	3300002039.a:LBB32012_10002806	11303	12397	-	DB=GH110;ID=3300002039.a:LBB32012_10002806_11	DB=GH110;ID=3300002039.a:LBB32012_10002806_11
3300002039_12	3300002039.a:LBB32012_10000654_16	15	TF	1	9	CGC1	3300002039.a:LBB32012_10000654	16748	17872	+	DB=DBD-Pfam|HTH_AraC,DBD-SUPERFAMILY|0036286,DBD-SUPERFAMILY|0035607;ID=3300002039.a:LBB32012_10000654_16	DB=DBD-Pfam|HTH_AraC,DBD-SUPERFAMILY|0036286,DBD-SUPERFAMILY|0035607;ID=3300002039.a:LBB32012_10000654_16
3300002039_12	3300002039.a:LBB32012_10000654_17	16	null	null	null	CGC1	3300002039.a:LBB32012_10000654	18041	19015	+	;ID=3300002039.a:LBB32012_10000654_17	NA
3300002039_12	3300002039.a:LBB32012_10000654_18	17	TC	0	1	CGC1	3300002039.a:LBB32012_10000654	19059	20210	+	DB=gnl|TC-DB|B2GH49|9.B.160.1.10;ID=3300002039.a:LBB32012_10000654_18	DB=gnl|TC-DB|B2GH49|9.B.160.1.10;ID=3300002039.a:LBB32012_10000654_18
3300002039_12	3300002039.a:LBB32012_10000654_19	18	CAZyme	null	0	CGC1	3300002039.a:LBB32012_10000654	20513	22051	+	DB=GH29;ID=3300002039.a:LBB32012_10000654_19	DB=GH29;ID=3300002039.a:LBB32012_10000654_19
3300002039_12	3300002039.a:LBB32012_10000243_2	1	STP	1	null	CGC1	3300002039.a:LBB32012_10000243	188	1318	-	DB=STP|AAA;ID=3300002039.a:LBB32012_10000243_2	DB=STP|AAA;ID=3300002039.a:LBB32012_10000243_2
3300002039_12	3300002039.a:LBB32012_10000243_3	2	null	null	null	CGC1	3300002039.a:LBB32012_10000243	1423	2319	+	;ID=3300002039.a:LBB32012_10000243_3	NA
3300002039_12	3300002039.a:LBB32012_10000243_4	3	CAZyme	3	1	CGC1	3300002039.a:LBB32012_10000243	2584	5412	+	DB=GH150;ID=3300002039.a:LBB32012_10000243_4	DB=GH150;ID=3300002039.a:LBB32012_10000243_4
3300002039_12	3300002039.a:LBB32012_10000486_12	11	STP	2	3	CGC1	3300002039.a:LBB32012_10000486	14377	14742	+	DB=STP|Glyoxalase;ID=3300002039.a:LBB32012_10000486_12	DB=STP|Glyoxalase;ID=3300002039.a:LBB32012_10000486_12
3300002039_12	3300002039.a:LBB32012_10000486_13	12	null	null	null	CGC1	3300002039.a:LBB32012_10000486	14758	15813	-	;ID=3300002039.a:LBB32012_10000486_13	NA
3300002039_12	3300002039.a:LBB32012_10000486_14	13	null	null	null	CGC1	3300002039.a:LBB32012_10000486	15893	18601	-	;ID=3300002039.a:LBB32012_10000486_14	NA
3300002039_12	3300002039.a:LBB32012_10000486_15	14	CAZyme	0	2	CGC1	3300002039.a:LBB32012_10000486	19313	20674	-	DB=GT4;ID=3300002039.a:LBB32012_10000486_15	DB=GT4;ID=3300002039.a:LBB32012_10000486_15
3300002039_12	3300002039.a:LBB32012_10000486_16	15	STP	1	0	CGC1	3300002039.a:LBB32012_10000486	20863	22056	+	DB=STP|Aminotran_1_2;ID=3300002039.a:LBB32012_10000486_16	DB=STP|Aminotran_1_2;ID=3300002039.a:LBB32012_10000486_16
3300002039_12	3300002039.a:LBB32012_10000486_17	16	null	null	null	CGC1	3300002039.a:LBB32012_10000486	22053	22217	+	;ID=3300002039.a:LBB32012_10000486_17	NA
3300002039_12	3300002039.a:LBB32012_10000486_18	17	STP	0	1	CGC1	3300002039.a:LBB32012_10000486	22235	26698	-	DB=STP|Rhodanese,STP|Rhodanese;ID=3300002039.a:LBB32012_10000486_18	DB=STP|Rhodanese,STP|Rhodanese;ID=3300002039.a:LBB32012_10000486_18
3300002039_12	3300002039.a:LBB32012_10000486_19	18	STP	4	0	CGC1	3300002039.a:LBB32012_10000486	26970	28988	-	DB=STP|HisKA,STP|HATPase_c,STP|Response_reg;ID=3300002039.a:LBB32012_10000486_19	DB=STP|HisKA,STP|HATPase_c,STP|Response_reg;ID=3300002039.a:LBB32012_10000486_19
3300002039_12	3300002039.a:LBB32012_10000495_17	16	CAZyme	2	6	CGC1	3300002039.a:LBB32012_10000495	16019	17116	+	DB=GT4;ID=3300002039.a:LBB32012_10000495_17	DB=GT4;ID=3300002039.a:LBB32012_10000495_17
3300002039_12	3300002039.a:LBB32012_10000495_18	17	null	null	null	CGC1	3300002039.a:LBB32012_10000495	17255	17398	-	;ID=3300002039.a:LBB32012_10000495_18	NA
3300002039_12	3300002039.a:LBB32012_10000495_19	18	null	null	null	CGC1	3300002039.a:LBB32012_10000495	17401	18315	+	;ID=3300002039.a:LBB32012_10000495_19	NA
3300002039_12	3300002039.a:LBB32012_10000495_20	19	TC	1	2	CGC1	3300002039.a:LBB32012_10000495	18581	22204	+	DB=gnl|TC-DB|E8QX74|1.B.14.17.3;ID=3300002039.a:LBB32012_10000495_20	DB=gnl|TC-DB|E8QX74|1.B.14.17.3;ID=3300002039.a:LBB32012_10000495_20
3300002039_12	3300002039.a:LBB32012_10000495_21	20	null	null	null	CGC1	3300002039.a:LBB32012_10000495	22244	23716	+	;ID=3300002039.a:LBB32012_10000495_21	NA
3300002039_12	3300002039.a:LBB32012_10000495_22	21	STP	1	1	CGC1	3300002039.a:LBB32012_10000495	23768	24364	-	DB=STP|TetR_N;ID=3300002039.a:LBB32012_10000495_22	DB=STP|TetR_N;ID=3300002039.a:LBB32012_10000495_22
3300002039_12	3300002039.a:LBB32012_10000495_23	22	null	null	null	CGC1	3300002039.a:LBB32012_10000495	24543	25094	+	;ID=3300002039.a:LBB32012_10000495_23	NA
3300002039_12	3300002039.a:LBB32012_10000495_24	23	STP	1	1	CGC1	3300002039.a:LBB32012_10000495	26114	27004	-	DB=STP|HD;ID=3300002039.a:LBB32012_10000495_24	DB=STP|HD;ID=3300002039.a:LBB32012_10000495_24
3300002039_12	3300002039.a:LBB32012_10000495_25	24	null	null	null	CGC1	3300002039.a:LBB32012_10000495	27256	27561	+	;ID=3300002039.a:LBB32012_10000495_25	NA
3300002039_12	3300002039.a:LBB32012_10000495_26	25	TC	null	1	CGC1	3300002039.a:LBB32012_10000495	27558	29153	+	DB=gnl|TC-DB|Q57634|1.A.23.4.2;ID=3300002039.a:LBB32012_10000495_26	DB=gnl|TC-DB|Q57634|1.A.23.4.2;ID=3300002039.a:LBB32012_10000495_26
3300002039_12	3300002039.a:LBB32012_10002667_3	2	TC	1	null	CGC1	3300002039.a:LBB32012_10002667	1226	4147	-	DB=gnl|TC-DB|E8QX74|1.B.14.17.3;ID=3300002039.a:LBB32012_10002667_3	DB=gnl|TC-DB|E8QX74|1.B.14.17.3;ID=3300002039.a:LBB32012_10002667_3
3300002039_12	3300002039.a:LBB32012_10002667_4	3	null	null	null	CGC1	3300002039.a:LBB32012_10002667	4165	5613	-	;ID=3300002039.a:LBB32012_10002667_4	NA
3300002039_12	3300002039.a:LBB32012_10002667_5	4	STP	0	1	CGC1	3300002039.a:LBB32012_10002667	5692	7554	-	DB=STP|FecR;ID=3300002039.a:LBB32012_10002667_5	DB=STP|FecR;ID=3300002039.a:LBB32012_10002667_5
3300002039_12	3300002039.a:LBB32012_10002667_6	5	STP	0	0	CGC1	3300002039.a:LBB32012_10002667	7556	8095	-	DB=STP|Sigma70_r2,STP|Sigma70_r4_2;ID=3300002039.a:LBB32012_10002667_6	DB=STP|Sigma70_r2,STP|Sigma70_r4_2;ID=3300002039.a:LBB32012_10002667_6
3300002039_12	3300002039.a:LBB32012_10002667_7	6	CAZyme	1	0	CGC1	3300002039.a:LBB32012_10002667	8338	9216	-	DB=GH16_14;ID=3300002039.a:LBB32012_10002667_7	DB=GH16_14;ID=3300002039.a:LBB32012_10002667_7
3300002039_12	3300002039.a:LBB32012_10002667_8	7	null	null	null	CGC1	3300002039.a:LBB32012_10002667	9410	11854	+	;ID=3300002039.a:LBB32012_10002667_8	NA
3300002039_12	3300002039.a:LBB32012_10002667_9	8	TC	null	1	CGC1	3300002039.a:LBB32012_10002667	11918	12673	-	DB=gnl|TC-DB|P60844|1.A.8.3.1;ID=3300002039.a:LBB32012_10002667_9	DB=gnl|TC-DB|P60844|1.A.8.3.1;ID=3300002039.a:LBB32012_10002667_9
3300002039_12	3300002039.a:LBB32012_10001659_4	3	TC	0	null	CGC1	3300002039.a:LBB32012_10001659	2392	3852	+	DB=gnl|TC-DB|B0S9U4|2.A.21.8.3;ID=3300002039.a:LBB32012_10001659_4	DB=gnl|TC-DB|B0S9U4|2.A.21.8.3;ID=3300002039.a:LBB32012_10001659_4
3300002039_12	3300002039.a:LBB32012_10001659_5	4	CAZyme	3	0	CGC1	3300002039.a:LBB32012_10001659	4094	5569	-	DB=GT2|GT2_Glyco_tranf_2_3;ID=3300002039.a:LBB32012_10001659_5	DB=GT2|GT2_Glyco_tranf_2_3;ID=3300002039.a:LBB32012_10001659_5
3300002039_12	3300002039.a:LBB32012_10001848_1	0	CAZyme	0	null	CGC1	3300002039.a:LBB32012_10001848	3	2123	-	DB=GH15;ID=3300002039.a:LBB32012_10001848_1	DB=GH15;ID=3300002039.a:LBB32012_10001848_1
3300002039_12	3300002039.a:LBB32012_10001848_2	1	TC	9	0	CGC1	3300002039.a:LBB32012_10001848	2315	3736	-	DB=gnl|TC-DB|G3XD29|2.A.36.6.8;ID=3300002039.a:LBB32012_10001848_2	DB=gnl|TC-DB|G3XD29|2.A.36.6.8;ID=3300002039.a:LBB32012_10001848_2
3300002039_12	3300002039.a:LBB32012_10002461_2	1	CAZyme	0	null	CGC1	3300002039.a:LBB32012_10002461	1078	2238	-	DB=GT4;ID=3300002039.a:LBB32012_10002461_2	DB=GT4;ID=3300002039.a:LBB32012_10002461_2
3300002039_12	3300002039.a:LBB32012_10002461_3	2	STP	2	0	CGC1	3300002039.a:LBB32012_10002461	2235	3356	-	DB=STP|ACT;ID=3300002039.a:LBB32012_10002461_3	DB=STP|ACT;ID=3300002039.a:LBB32012_10002461_3
3300002039_12	3300002039.a:LBB32012_10002461_4	3	null	null	null	CGC1	3300002039.a:LBB32012_10002461	3567	3722	-	;ID=3300002039.a:LBB32012_10002461_4	NA
3300002039_12	3300002039.a:LBB32012_10002461_5	4	null	null	null	CGC1	3300002039.a:LBB32012_10002461	3881	4297	+	;ID=3300002039.a:LBB32012_10002461_5	NA
3300002039_12	3300002039.a:LBB32012_10002461_6	5	STP	6	2	CGC1	3300002039.a:LBB32012_10002461	4466	4906	-	DB=STP|Response_reg;ID=3300002039.a:LBB32012_10002461_6	DB=STP|Response_reg;ID=3300002039.a:LBB32012_10002461_6
3300002039_12	3300002039.a:LBB32012_10000684_26	25	STP	1	7	CGC1	3300002039.a:LBB32012_10000684	23393	23710	+	DB=STP|TPR_1;ID=3300002039.a:LBB32012_10000684_26	DB=STP|TPR_1;ID=3300002039.a:LBB32012_10000684_26
3300002039_12	3300002039.a:LBB32012_10000684_27	26	null	null	null	CGC1	3300002039.a:LBB32012_10000684	23747	24292	-	;ID=3300002039.a:LBB32012_10000684_27	NA
3300002039_12	3300002039.a:LBB32012_10000684_28	27	CAZyme	0	1	CGC1	3300002039.a:LBB32012_10000684	24460	26652	-	DB=AA2|AA0;ID=3300002039.a:LBB32012_10000684_28	DB=AA2|AA0;ID=3300002039.a:LBB32012_10000684_28
3300002039_12	3300002039.a:LBB32012_10000684_29	28	TF	2	0	CGC1	3300002039.a:LBB32012_10000684	26783	27676	+	DB=DBD-Pfam|HTH_1;ID=3300002039.a:LBB32012_10000684_29	DB=DBD-Pfam|HTH_1;ID=3300002039.a:LBB32012_10000684_29
3300002039_12	3300002039.a:LBB32012_10000684_30	29	null	null	null	CGC1	3300002039.a:LBB32012_10000684	27683	28591	-	;ID=3300002039.a:LBB32012_10000684_30	NA
3300002039_12	3300002039.a:LBB32012_10000684_31	30	null	null	null	CGC1	3300002039.a:LBB32012_10000684	28695	28937	-	;ID=3300002039.a:LBB32012_10000684_31	NA
3300002039_12	3300002039.a:LBB32012_10000684_32	31	STP	null	2	CGC1	3300002039.a:LBB32012_10000684	28940	29974	-	DB=STP|SIS,STP|CBS,STP|CBS;ID=3300002039.a:LBB32012_10000684_32	DB=STP|SIS,STP|CBS,STP|CBS;ID=3300002039.a:LBB32012_10000684_32
3300002242_3	3300002242.a:KVWGV2_10000296_1	0	CAZyme	0	null	CGC1	3300002242.a:KVWGV2_10000296	345	3509	-	DB=GH106;ID=3300002242.a:KVWGV2_10000296_1	DB=GH106;ID=3300002242.a:KVWGV2_10000296_1
3300002242_3	3300002242.a:KVWGV2_10000296_2	1	CAZyme	null	0	CGC1	3300002242.a:KVWGV2_10000296	3506	6967	-	DB=GH106;ID=3300002242.a:KVWGV2_10000296_2	DB=GH106;ID=3300002242.a:KVWGV2_10000296_2
3300002242_3	3300002242.a:KVWGV2_10000121_4	3	CAZyme	1	null	CGC1	3300002242.a:KVWGV2_10000121	3666	5159	-	DB=CE12;ID=3300002242.a:KVWGV2_10000121_4	DB=CE12;ID=3300002242.a:KVWGV2_10000121_4
3300002242_3	3300002242.a:KVWGV2_10000121_5	4	null	null	null	CGC1	3300002242.a:KVWGV2_10000121	5200	8349	-	;ID=3300002242.a:KVWGV2_10000121_5	NA
3300002242_3	3300002242.a:KVWGV2_10000121_6	5	CAZyme	2	1	CGC1	3300002242.a:KVWGV2_10000121	8378	9886	-	DB=GH105;ID=3300002242.a:KVWGV2_10000121_6	DB=GH105;ID=3300002242.a:KVWGV2_10000121_6
3300002242_3	3300002242.a:KVWGV2_10000121_7	6	null	null	null	CGC1	3300002242.a:KVWGV2_10000121	9834	10334	-	;ID=3300002242.a:KVWGV2_10000121_7	NA
3300002242_3	3300002242.a:KVWGV2_10000121_8	7	null	null	null	CGC1	3300002242.a:KVWGV2_10000121	10429	10926	-	;ID=3300002242.a:KVWGV2_10000121_8	NA
3300002242_3	3300002242.a:KVWGV2_10000121_9	8	CAZyme	null	2	CGC1	3300002242.a:KVWGV2_10000121	11101	12657	-	DB=GH28;ID=3300002242.a:KVWGV2_10000121_9	DB=GH28;ID=3300002242.a:KVWGV2_10000121_9
3300002242_3	3300002242.a:KVWGV2_10001522_2	1	TF	0	null	CGC1	3300002242.a:KVWGV2_10001522	1441	2538	+	DB=DBD-Pfam|LacI,DBD-SUPERFAMILY|0044558;ID=3300002242.a:KVWGV2_10001522_2	DB=DBD-Pfam|LacI,DBD-SUPERFAMILY|0044558;ID=3300002242.a:KVWGV2_10001522_2
3300002242_3	3300002242.a:KVWGV2_10001522_3	2	CAZyme	0	0	CGC1	3300002242.a:KVWGV2_10001522	3459	5723	+	DB=CBM67|GH78;ID=3300002242.a:KVWGV2_10001522_3	DB=CBM67|GH78;ID=3300002242.a:KVWGV2_10001522_3
3300002242_3	3300002242.a:KVWGV2_10001522_4	3	TC	3	0	CGC1	3300002242.a:KVWGV2_10001522	5741	7510	+	DB=gnl|TC-DB|A7ZUZ0|2.A.2.1.1;ID=3300002242.a:KVWGV2_10001522_4	DB=gnl|TC-DB|A7ZUZ0|2.A.2.1.1;ID=3300002242.a:KVWGV2_10001522_4
3300002242_3	3300002242.a:KVWGV2_10026294_3	2	CAZyme	2	null	CGC1	3300002242.a:KVWGV2_10026294	4499	7633	-	DB=GH106;ID=3300002242.a:KVWGV2_10026294_3	DB=GH106;ID=3300002242.a:KVWGV2_10026294_3
3300002242_3	3300002242.a:KVWGV2_10026294_4	3	null	null	null	CGC1	3300002242.a:KVWGV2_10026294	7649	9754	-	;ID=3300002242.a:KVWGV2_10026294_4	NA
3300002242_3	3300002242.a:KVWGV2_10026294_5	4	null	null	null	CGC1	3300002242.a:KVWGV2_10026294	10096	10371	+	;ID=3300002242.a:KVWGV2_10026294_5	NA
3300002242_3	3300002242.a:KVWGV2_10026294_6	5	TC	null	2	CGC1	3300002242.a:KVWGV2_10026294	10495	12693	+	DB=gnl|TC-DB|Q5E733|2.A.21.3.7;ID=3300002242.a:KVWGV2_10026294_6	DB=gnl|TC-DB|Q5E733|2.A.21.3.7;ID=3300002242.a:KVWGV2_10026294_6
3300002242_3	3300002242.a:KVWGV2_10334104_2	1	STP	1	null	CGC1	3300002242.a:KVWGV2_10334104	307	831	+	DB=STP|Pribosyltran;ID=3300002242.a:KVWGV2_10334104_2	DB=STP|Pribosyltran;ID=3300002242.a:KVWGV2_10334104_2
3300002242_3	3300002242.a:KVWGV2_10334104_3	2	null	null	null	CGC1	3300002242.a:KVWGV2_10334104	903	2000	+	;ID=3300002242.a:KVWGV2_10334104_3	NA
3300002242_3	3300002242.a:KVWGV2_10334104_4	3	CAZyme	null	1	CGC1	3300002242.a:KVWGV2_10334104	2013	3125	+	DB=GT4;ID=3300002242.a:KVWGV2_10334104_4	DB=GT4;ID=3300002242.a:KVWGV2_10334104_4
3300002242_3	3300002242.a:KVWGV2_10013216_1	0	TC	0	null	CGC1	3300002242.a:KVWGV2_10013216	3	1214	+	DB=gnl|TC-DB|A6VKS8|3.A.1.2.13;ID=3300002242.a:KVWGV2_10013216_1	DB=gnl|TC-DB|A6VKS8|3.A.1.2.13;ID=3300002242.a:KVWGV2_10013216_1
3300002242_3	3300002242.a:KVWGV2_10013216_2	1	TC	1	0	CGC1	3300002242.a:KVWGV2_10013216	1211	2560	+	DB=gnl|TC-DB|A8H4W6|3.A.1.2.15;ID=3300002242.a:KVWGV2_10013216_2	DB=gnl|TC-DB|A8H4W6|3.A.1.2.15;ID=3300002242.a:KVWGV2_10013216_2
3300002242_3	3300002242.a:KVWGV2_10013216_3	2	null	null	null	CGC1	3300002242.a:KVWGV2_10013216	2873	3862	+	;ID=3300002242.a:KVWGV2_10013216_3	NA
3300002242_3	3300002242.a:KVWGV2_10013216_4	3	CAZyme	2	1	CGC1	3300002242.a:KVWGV2_10013216	3908	5056	+	DB=GT4;ID=3300002242.a:KVWGV2_10013216_4	DB=GT4;ID=3300002242.a:KVWGV2_10013216_4
3300002242_3	3300002242.a:KVWGV2_10013216_5	4	null	null	null	CGC1	3300002242.a:KVWGV2_10013216	5109	5807	-	;ID=3300002242.a:KVWGV2_10013216_5	NA
3300002242_3	3300002242.a:KVWGV2_10013216_6	5	null	null	null	CGC1	3300002242.a:KVWGV2_10013216	6188	6382	-	;ID=3300002242.a:KVWGV2_10013216_6	NA
3300002242_3	3300002242.a:KVWGV2_10013216_7	6	CAZyme	0	2	CGC1	3300002242.a:KVWGV2_10013216	6742	7956	+	DB=GT81;ID=3300002242.a:KVWGV2_10013216_7	DB=GT81;ID=3300002242.a:KVWGV2_10013216_7
3300002242_3	3300002242.a:KVWGV2_10013216_8	7	STP	null	0	CGC1	3300002242.a:KVWGV2_10013216	8173	10254	+	DB=STP|Pkinase;ID=3300002242.a:KVWGV2_10013216_8	DB=STP|Pkinase;ID=3300002242.a:KVWGV2_10013216_8
3300002242_3	3300002242.a:KVWGV2_10013616_6	5	CAZyme	1	null	CGC1	3300002242.a:KVWGV2_10013616	5057	6145	-	DB=GH33;ID=3300002242.a:KVWGV2_10013616_6	DB=GH33;ID=3300002242.a:KVWGV2_10013616_6
3300002242_3	3300002242.a:KVWGV2_10013616_7	6	null	null	null	CGC1	3300002242.a:KVWGV2_10013616	6450	6824	-	;ID=3300002242.a:KVWGV2_10013616_7	NA
3300002242_3	3300002242.a:KVWGV2_10013616_8	7	STP	null	1	CGC1	3300002242.a:KVWGV2_10013616	7211	7855	-	DB=STP|TPR_2;ID=3300002242.a:KVWGV2_10013616_8	DB=STP|TPR_2;ID=3300002242.a:KVWGV2_10013616_8
3300002242_3	3300002242.a:KVWGV2_10329715_3	2	TF	0	null	CGC1	3300002242.a:KVWGV2_10329715	998	1621	-	DB=DBD-Pfam|FMN_bind_2;ID=3300002242.a:KVWGV2_10329715_3	DB=DBD-Pfam|FMN_bind_2;ID=3300002242.a:KVWGV2_10329715_3
3300002242_3	3300002242.a:KVWGV2_10329715_4	3	CAZyme	null	0	CGC1	3300002242.a:KVWGV2_10329715	2068	3195	-	DB=GH0|GH50;ID=3300002242.a:KVWGV2_10329715_4	DB=GH0|GH50;ID=3300002242.a:KVWGV2_10329715_4
3300002242_3	3300002242.a:KVWGV2_10026607_1	0	STP	1	null	CGC1	3300002242.a:KVWGV2_10026607	3	299	+	DB=STP|TPR_2;ID=3300002242.a:KVWGV2_10026607_1	DB=STP|TPR_2;ID=3300002242.a:KVWGV2_10026607_1
3300002242_3	3300002242.a:KVWGV2_10026607_2	1	null	null	null	CGC1	3300002242.a:KVWGV2_10026607	367	1668	+	;ID=3300002242.a:KVWGV2_10026607_2	NA
3300002242_3	3300002242.a:KVWGV2_10026607_3	2	CAZyme	null	1	CGC1	3300002242.a:KVWGV2_10026607	1856	4015	+	DB=CBM38|GH32;ID=3300002242.a:KVWGV2_10026607_3	DB=CBM38|GH32;ID=3300002242.a:KVWGV2_10026607_3
3300002242_3	3300002242.a:KVWGV2_10330472_3	2	CAZyme	0	null	CGC1	3300002242.a:KVWGV2_10330472	2515	3987	-	DB=GH165;ID=3300002242.a:KVWGV2_10330472_3	DB=GH165;ID=3300002242.a:KVWGV2_10330472_3
3300002242_3	3300002242.a:KVWGV2_10330472_4	3	STP	null	0	CGC1	3300002242.a:KVWGV2_10330472	4077	5009	-	DB=STP|PIG-L;ID=3300002242.a:KVWGV2_10330472_4	DB=STP|PIG-L;ID=3300002242.a:KVWGV2_10330472_4
3300002242_3	3300002242.a:KVWGV2_10013383_2	1	TC	1	null	CGC1	3300002242.a:KVWGV2_10013383	713	2827	-	DB=gnl|TC-DB|Q5EGM5|9.A.25.1.1;ID=3300002242.a:KVWGV2_10013383_2	DB=gnl|TC-DB|Q5EGM5|9.A.25.1.1;ID=3300002242.a:KVWGV2_10013383_2
3300002242_3	3300002242.a:KVWGV2_10013383_3	2	null	null	null	CGC1	3300002242.a:KVWGV2_10013383	2849	3055	+	;ID=3300002242.a:KVWGV2_10013383_3	NA
3300002242_3	3300002242.a:KVWGV2_10013383_4	3	STP	0	1	CGC1	3300002242.a:KVWGV2_10013383	3044	3634	-	DB=STP|Sigma70_r2,STP|Sigma70_r4_2;ID=3300002242.a:KVWGV2_10013383_4	DB=STP|Sigma70_r2,STP|Sigma70_r4_2;ID=3300002242.a:KVWGV2_10013383_4
3300002242_3	3300002242.a:KVWGV2_10013383_5	4	CAZyme	null	0	CGC1	3300002242.a:KVWGV2_10013383	3733	6738	+	DB=CBM47;ID=3300002242.a:KVWGV2_10013383_5	DB=CBM47;ID=3300002242.a:KVWGV2_10013383_5
3300002242_3	3300002242.a:KVWGV2_10013196_11	10	TC	1	3	CGC1	3300002242.a:KVWGV2_10013196	7829	8539	+	DB=gnl|TC-DB|Q7UU92|1.A.14.3.7;ID=3300002242.a:KVWGV2_10013196_11	DB=gnl|TC-DB|Q7UU92|1.A.14.3.7;ID=3300002242.a:KVWGV2_10013196_11
3300002242_3	3300002242.a:KVWGV2_10013196_12	11	null	null	null	CGC1	3300002242.a:KVWGV2_10013196	8671	10143	-	;ID=3300002242.a:KVWGV2_10013196_12	NA
3300002242_3	3300002242.a:KVWGV2_10013196_13	12	CAZyme	0	1	CGC1	3300002242.a:KVWGV2_10013196	10140	13067	-	DB=CBM67;ID=3300002242.a:KVWGV2_10013196_13	DB=CBM67;ID=3300002242.a:KVWGV2_10013196_13
3300002242_3	3300002242.a:KVWGV2_10013196_14	13	STP	null	0	CGC1	3300002242.a:KVWGV2_10013196	13345	14322	+	DB=STP|AAA;ID=3300002242.a:KVWGV2_10013196_14	DB=STP|AAA;ID=3300002242.a:KVWGV2_10013196_14
3300002242_3	3300002242.a:KVWGV2_10013119_5	4	CAZyme	0	null	CGC1	3300002242.a:KVWGV2_10013119	3933	5210	-	DB=GH33;ID=3300002242.a:KVWGV2_10013119_5	DB=GH33;ID=3300002242.a:KVWGV2_10013119_5
3300002242_3	3300002242.a:KVWGV2_10013119_6	5	CAZyme	4	0	CGC1	3300002242.a:KVWGV2_10013119	5359	6918	+	DB=CBM38|CBM66|GH32;ID=3300002242.a:KVWGV2_10013119_6	DB=CBM38|CBM66|GH32;ID=3300002242.a:KVWGV2_10013119_6
3300002242_3	3300002242.a:KVWGV2_10013765_2	1	CAZyme	2	null	CGC1	3300002242.a:KVWGV2_10013765	690	2021	+	DB=GH0;ID=3300002242.a:KVWGV2_10013765_2	DB=GH0;ID=3300002242.a:KVWGV2_10013765_2
3300002242_3	3300002242.a:KVWGV2_10013765_3	2	null	null	null	CGC1	3300002242.a:KVWGV2_10013765	2339	2659	+	;ID=3300002242.a:KVWGV2_10013765_3	NA
3300002242_3	3300002242.a:KVWGV2_10013765_4	3	null	null	null	CGC1	3300002242.a:KVWGV2_10013765	2712	3323	-	;ID=3300002242.a:KVWGV2_10013765_4	NA
3300002242_3	3300002242.a:KVWGV2_10013765_5	4	TC	null	2	CGC1	3300002242.a:KVWGV2_10013765	3367	5925	-	DB=gnl|TC-DB|E8QX74|1.B.14.17.3;ID=3300002242.a:KVWGV2_10013765_5	DB=gnl|TC-DB|E8QX74|1.B.14.17.3;ID=3300002242.a:KVWGV2_10013765_5
3300002242_3	3300002242.a:KVWGV2_10026466_2	1	STP	1	null	CGC1	3300002242.a:KVWGV2_10026466	836	1768	-	DB=STP|SpoIIE;ID=3300002242.a:KVWGV2_10026466_2	DB=STP|SpoIIE;ID=3300002242.a:KVWGV2_10026466_2
3300002242_3	3300002242.a:KVWGV2_10026466_3	2	null	null	null	CGC1	3300002242.a:KVWGV2_10026466	2068	2724	-	;ID=3300002242.a:KVWGV2_10026466_3	NA
3300002242_3	3300002242.a:KVWGV2_10026466_4	3	STP	0	1	CGC1	3300002242.a:KVWGV2_10026466	2717	3271	-	DB=STP|Sigma70_r2,STP|Sigma70_r4_2;ID=3300002242.a:KVWGV2_10026466_4	DB=STP|Sigma70_r2,STP|Sigma70_r4_2;ID=3300002242.a:KVWGV2_10026466_4
3300002242_3	3300002242.a:KVWGV2_10026466_5	4	CAZyme	null	0	CGC1	3300002242.a:KVWGV2_10026466	3607	5100	+	DB=GT5;ID=3300002242.a:KVWGV2_10026466_5	DB=GT5;ID=3300002242.a:KVWGV2_10026466_5
3300002242_3	3300002242.a:KVWGV2_10026413_1	0	CAZyme	0	null	CGC1	3300002242.a:KVWGV2_10026413	2	1582	-	DB=GT83;ID=3300002242.a:KVWGV2_10026413_1	DB=GT83;ID=3300002242.a:KVWGV2_10026413_1
3300002242_3	3300002242.a:KVWGV2_10026413_2	1	STP	null	0	CGC1	3300002242.a:KVWGV2_10026413	1921	2976	+	DB=STP|AAA;ID=3300002242.a:KVWGV2_10026413_2	DB=STP|AAA;ID=3300002242.a:KVWGV2_10026413_2
3300002242_3	3300002242.a:KVWGV2_10013195_4	3	TC	2	null	CGC1	3300002242.a:KVWGV2_10013195	4708	6909	+	DB=gnl|TC-DB|F2AL16|9.B.149.1.4;ID=3300002242.a:KVWGV2_10013195_4	DB=gnl|TC-DB|F2AL16|9.B.149.1.4;ID=3300002242.a:KVWGV2_10013195_4
3300002242_3	3300002242.a:KVWGV2_10013195_5	4	null	null	null	CGC1	3300002242.a:KVWGV2_10013195	6935	10159	-	;ID=3300002242.a:KVWGV2_10013195_5	NA
3300002242_3	3300002242.a:KVWGV2_10013195_6	5	null	null	null	CGC1	3300002242.a:KVWGV2_10013195	10461	11723	+	;ID=3300002242.a:KVWGV2_10013195_6	NA
3300002242_3	3300002242.a:KVWGV2_10013195_7	6	CAZyme	null	2	CGC1	3300002242.a:KVWGV2_10013195	12000	15080	+	DB=CBM67;ID=3300002242.a:KVWGV2_10013195_7	DB=CBM67;ID=3300002242.a:KVWGV2_10013195_7
3300002242_3	3300002242.a:KVWGV2_10013167_2	1	CAZyme	1	null	CGC1	3300002242.a:KVWGV2_10013167	735	3113	-	DB=CBM67;ID=3300002242.a:KVWGV2_10013167_2	DB=CBM67;ID=3300002242.a:KVWGV2_10013167_2
3300002242_3	3300002242.a:KVWGV2_10013167_3	2	null	null	null	CGC1	3300002242.a:KVWGV2_10013167	3148	3618	+	;ID=3300002242.a:KVWGV2_10013167_3	NA
3300002242_3	3300002242.a:KVWGV2_10013167_4	3	STP	3	1	CGC1	3300002242.a:KVWGV2_10013167	3594	4394	+	DB=STP|Peptidase_M23;ID=3300002242.a:KVWGV2_10013167_4	DB=STP|Peptidase_M23;ID=3300002242.a:KVWGV2_10013167_4
3300002242_3	3300002242.a:KVWGV2_10013167_8	7	STP	0	3	CGC2	3300002242.a:KVWGV2_10013167	9582	11039	-	DB=STP|FecR;ID=3300002242.a:KVWGV2_10013167_8	DB=STP|FecR;ID=3300002242.a:KVWGV2_10013167_8
3300002242_3	3300002242.a:KVWGV2_10013167_9	8	STP	1	0	CGC2	3300002242.a:KVWGV2_10013167	11039	11575	-	DB=STP|Sigma70_r2,STP|Sigma70_r4_2;ID=3300002242.a:KVWGV2_10013167_9	DB=STP|Sigma70_r2,STP|Sigma70_r4_2;ID=3300002242.a:KVWGV2_10013167_9
3300002242_3	3300002242.a:KVWGV2_10013167_10	9	null	null	null	CGC2	3300002242.a:KVWGV2_10013167	11874	12776	-	;ID=3300002242.a:KVWGV2_10013167_10	NA
3300002242_3	3300002242.a:KVWGV2_10013167_11	10	CAZyme	null	1	CGC2	3300002242.a:KVWGV2_10013167	12945	14471	-	DB=GH165;ID=3300002242.a:KVWGV2_10013167_11	DB=GH165;ID=3300002242.a:KVWGV2_10013167_11
3300002242_3	3300002242.a:KVWGV2_10719081_1	0	STP	0	null	CGC1	3300002242.a:KVWGV2_10719081	3	1259	+	DB=STP|PAS,STP|HisKA,STP|HATPase_c;ID=3300002242.a:KVWGV2_10719081_1	DB=STP|PAS,STP|HisKA,STP|HATPase_c;ID=3300002242.a:KVWGV2_10719081_1
3300002242_3	3300002242.a:KVWGV2_10719081_2	1	CAZyme	null	0	CGC1	3300002242.a:KVWGV2_10719081	1363	4833	-	DB=CBM32;ID=3300002242.a:KVWGV2_10719081_2	DB=CBM32;ID=3300002242.a:KVWGV2_10719081_2
3300002242_3	3300002242.a:KVWGV2_10013323_5	4	CAZyme	0	3	CGC1	3300002242.a:KVWGV2_10013323	5815	8811	-	DB=CBM38;ID=3300002242.a:KVWGV2_10013323_5	DB=CBM38;ID=3300002242.a:KVWGV2_10013323_5
3300002242_3	3300002242.a:KVWGV2_10013323_6	5	CAZyme	null	0	CGC1	3300002242.a:KVWGV2_10013323	8808	10922	-	DB=GH33;ID=3300002242.a:KVWGV2_10013323_6	DB=GH33;ID=3300002242.a:KVWGV2_10013323_6
3300002242_3	3300002242.a:KVWGV2_10330530_2	1	CAZyme	1	null	CGC1	3300002242.a:KVWGV2_10330530	729	2633	+	DB=GH165;ID=3300002242.a:KVWGV2_10330530_2	DB=GH165;ID=3300002242.a:KVWGV2_10330530_2
3300002242_3	3300002242.a:KVWGV2_10330530_3	2	null	null	null	CGC1	3300002242.a:KVWGV2_10330530	2798	4225	-	;ID=3300002242.a:KVWGV2_10330530_3	NA
3300002242_3	3300002242.a:KVWGV2_10330530_4	3	TC	null	1	CGC1	3300002242.a:KVWGV2_10330530	4222	5193	-	DB=gnl|TC-DB|E8QX74|1.B.14.17.3;ID=3300002242.a:KVWGV2_10330530_4	DB=gnl|TC-DB|E8QX74|1.B.14.17.3;ID=3300002242.a:KVWGV2_10330530_4
3300002242_3	3300002242.a:KVWGV2_10721725_1	0	TC	1	null	CGC1	3300002242.a:KVWGV2_10721725	181	858	+	DB=gnl|TC-DB|A1U2M7|9.B.2.1.12;ID=3300002242.a:KVWGV2_10721725_1	DB=gnl|TC-DB|A1U2M7|9.B.2.1.12;ID=3300002242.a:KVWGV2_10721725_1
3300002242_3	3300002242.a:KVWGV2_10721725_2	1	null	null	null	CGC1	3300002242.a:KVWGV2_10721725	855	1886	+	;ID=3300002242.a:KVWGV2_10721725_2	NA
3300002242_3	3300002242.a:KVWGV2_10721725_3	2	CAZyme	null	1	CGC1	3300002242.a:KVWGV2_10721725	1883	3139	-	DB=GT4;ID=3300002242.a:KVWGV2_10721725_3	DB=GT4;ID=3300002242.a:KVWGV2_10721725_3
3300002242_3	3300002242.a:KVWGV2_10013717_2	1	CAZyme	1	null	CGC1	3300002242.a:KVWGV2_10013717	809	3856	+	DB=CBM47;ID=3300002242.a:KVWGV2_10013717_2	DB=CBM47;ID=3300002242.a:KVWGV2_10013717_2
3300002242_3	3300002242.a:KVWGV2_10013717_3	2	null	null	null	CGC1	3300002242.a:KVWGV2_10013717	3868	5382	+	;ID=3300002242.a:KVWGV2_10013717_3	NA
3300002242_3	3300002242.a:KVWGV2_10013717_4	3	STP	null	1	CGC1	3300002242.a:KVWGV2_10013717	5390	6187	-	DB=STP|Pkinase;ID=3300002242.a:KVWGV2_10013717_4	DB=STP|Pkinase;ID=3300002242.a:KVWGV2_10013717_4
3300002242_3	3300002242.a:KVWGV2_10026332_3	2	CAZyme	0	null	CGC1	3300002242.a:KVWGV2_10026332	1347	2501	+	DB=GT4;ID=3300002242.a:KVWGV2_10026332_3	DB=GT4;ID=3300002242.a:KVWGV2_10026332_3
3300002242_3	3300002242.a:KVWGV2_10026332_4	3	TC	2	0	CGC1	3300002242.a:KVWGV2_10026332	2734	3612	+	DB=gnl|TC-DB|D8HIS0|9.B.106.2.2;ID=3300002242.a:KVWGV2_10026332_4	DB=gnl|TC-DB|D8HIS0|9.B.106.2.2;ID=3300002242.a:KVWGV2_10026332_4
3300002242_3	3300002242.a:KVWGV2_10026332_5	4	null	null	null	CGC1	3300002242.a:KVWGV2_10026332	3623	4627	+	;ID=3300002242.a:KVWGV2_10026332_5	NA
3300002242_3	3300002242.a:KVWGV2_10026332_6	5	null	null	null	CGC1	3300002242.a:KVWGV2_10026332	4719	5756	-	;ID=3300002242.a:KVWGV2_10026332_6	NA
3300002242_3	3300002242.a:KVWGV2_10026332_7	6	TC	null	2	CGC1	3300002242.a:KVWGV2_10026332	5764	7176	-	DB=gnl|TC-DB|P39580|2.A.50.2.1;ID=3300002242.a:KVWGV2_10026332_7	DB=gnl|TC-DB|P39580|2.A.50.2.1;ID=3300002242.a:KVWGV2_10026332_7
3300002242_3	3300002242.a:KVWGV2_10013877_6	5	CAZyme	0	3	CGC1	3300002242.a:KVWGV2_10013877	3972	5039	-	DB=GT9;ID=3300002242.a:KVWGV2_10013877_6	DB=GT9;ID=3300002242.a:KVWGV2_10013877_6
3300002242_3	3300002242.a:KVWGV2_10013877_7	6	TC	3	0	CGC1	3300002242.a:KVWGV2_10013877	5064	5462	-	DB=gnl|TC-DB|918009084|1.E.43.1.12;ID=3300002242.a:KVWGV2_10013877_7	DB=gnl|TC-DB|918009084|1.E.43.1.12;ID=3300002242.a:KVWGV2_10013877_7
3300002242_3	3300002242.a:KVWGV2_10013368_5	4	CAZyme	2	null	CGC1	3300002242.a:KVWGV2_10013368	3324	4586	-	DB=GT4;ID=3300002242.a:KVWGV2_10013368_5	DB=GT4;ID=3300002242.a:KVWGV2_10013368_5
3300002242_3	3300002242.a:KVWGV2_10013368_6	5	null	null	null	CGC1	3300002242.a:KVWGV2_10013368	4655	4882	-	;ID=3300002242.a:KVWGV2_10013368_6	NA
3300002242_3	3300002242.a:KVWGV2_10013368_7	6	null	null	null	CGC1	3300002242.a:KVWGV2_10013368	4901	5749	-	;ID=3300002242.a:KVWGV2_10013368_7	NA
3300002242_3	3300002242.a:KVWGV2_10013368_8	7	TC	1	2	CGC1	3300002242.a:KVWGV2_10013368	5932	6807	+	DB=gnl|TC-DB|Q1D027|1.A.1.24.3;ID=3300002242.a:KVWGV2_10013368_8	DB=gnl|TC-DB|Q1D027|1.A.1.24.3;ID=3300002242.a:KVWGV2_10013368_8
3300002242_3	3300002242.a:KVWGV2_10013368_9	8	null	null	null	CGC1	3300002242.a:KVWGV2_10013368	6874	7671	-	;ID=3300002242.a:KVWGV2_10013368_9	NA
3300002242_3	3300002242.a:KVWGV2_10013368_10	9	STP	null	1	CGC1	3300002242.a:KVWGV2_10013368	7681	9234	-	DB=STP|HD;ID=3300002242.a:KVWGV2_10013368_10	DB=STP|HD;ID=3300002242.a:KVWGV2_10013368_10
3300002242_3	3300002242.a:KVWGV2_10013373_2	1	CAZyme	0	null	CGC1	3300002242.a:KVWGV2_10013373	1184	2050	+	DB=GT2|GT2_Glycos_transf_2;ID=3300002242.a:KVWGV2_10013373_2	DB=GT2|GT2_Glycos_transf_2;ID=3300002242.a:KVWGV2_10013373_2
3300002242_3	3300002242.a:KVWGV2_10013373_3	2	CAZyme	null	0	CGC1	3300002242.a:KVWGV2_10013373	2071	5094	-	DB=CBM38;ID=3300002242.a:KVWGV2_10013373_3	DB=CBM38;ID=3300002242.a:KVWGV2_10013373_3
3300002242_3	3300002242.a:KVWGV2_10013149_5	4	CAZyme	2	null	CGC1	3300002242.a:KVWGV2_10013149	5443	6597	-	DB=GH33|GH0;ID=3300002242.a:KVWGV2_10013149_5	DB=GH33|GH0;ID=3300002242.a:KVWGV2_10013149_5
3300002242_3	3300002242.a:KVWGV2_10013149_6	5	null	null	null	CGC1	3300002242.a:KVWGV2_10013149	6919	10779	-	;ID=3300002242.a:KVWGV2_10013149_6	NA
3300002242_3	3300002242.a:KVWGV2_10013149_7	6	null	null	null	CGC1	3300002242.a:KVWGV2_10013149	10835	11251	-	;ID=3300002242.a:KVWGV2_10013149_7	NA
3300002242_3	3300002242.a:KVWGV2_10013149_8	7	TC	null	2	CGC1	3300002242.a:KVWGV2_10013149	11266	12141	-	DB=gnl|TC-DB|Q8F192|1.A.30.2.9;ID=3300002242.a:KVWGV2_10013149_8	DB=gnl|TC-DB|Q8F192|1.A.30.2.9;ID=3300002242.a:KVWGV2_10013149_8
3300002242_3	3300002242.a:KVWGV2_10013745_4	3	CAZyme	0	null	CGC1	3300002242.a:KVWGV2_10013745	3849	5171	-	DB=GH0;ID=3300002242.a:KVWGV2_10013745_4	DB=GH0;ID=3300002242.a:KVWGV2_10013745_4
[truncated: 323,802+ more rows]
