# Supplementary material for: Comparative genomic analysis of Planctomycetota potential for polysaccharide degradation identifies biotechnologically relevant microbes
Source: BMC Genomics. 2024 May 27;25:523. doi: 10.1186/s12864-024-10413-z (PMC11131199; doi:10.1186/s12864-024-10413-z)
Supplement: Supplementary file 6 — Supplementary Material 6 [file 12864_2024_10413_MOESM6_ESM.xlsx]

## Sheet: Table S16
Table S16. The CAZyme signal peptides predicted by SignalP.
Genome	Gene ID	CAZyme	Prediction	CS.Position	Class	Order	Family
GCA_000025185	CP001848.1_1195	CBM48	OTHER	NA	Planctomycetia	Pirellulales	Pirellulaceae
GCA_000025185	CP001848.1_1195	GH13_9	OTHER	NA	Planctomycetia	Pirellulales	Pirellulaceae
GCA_000025185	CP001848.1_1269	PL10_3	TAT	CS pos: 29-30. Pr: 0.7912	Planctomycetia	Pirellulales	Pirellulaceae
GCA_000025185	CP001848.1_1359	CE14	OTHER	NA	Planctomycetia	Pirellulales	Pirellulaceae
GCA_000025185	CP001848.1_1425	CE4	OTHER	NA	Planctomycetia	Pirellulales	Pirellulaceae
GCA_000025185	CP001848.1_1626	CE1	OTHER	NA	Planctomycetia	Pirellulales	Pirellulaceae
GCA_000025185	CP001848.1_1634	CE15	TAT	CS pos: 36-37. Pr: 0.7921	Planctomycetia	Pirellulales	Pirellulaceae
GCA_000025185	CP001848.1_1685	GH130	OTHER	NA	Planctomycetia	Pirellulales	Pirellulaceae
GCA_000025185	CP001848.1_1894	CE1	SP	CS pos: 25-26. Pr: 0.9707	Planctomycetia	Pirellulales	Pirellulaceae
GCA_000025185	CP001848.1_1901	GH100	OTHER	NA	Planctomycetia	Pirellulales	Pirellulaceae
GCA_000025185	CP001848.1_1905	CBM67	SP	CS pos: 34-35. Pr: 0.9365	Planctomycetia	Pirellulales	Pirellulaceae
GCA_000025185	CP001848.1_1922	CBM32	SP	CS pos: 29-30. Pr: 0.9768	Planctomycetia	Pirellulales	Pirellulaceae
GCA_000025185	CP001848.1_1936	CE15	SP	CS pos: 28-29. Pr: 0.9625	Planctomycetia	Pirellulales	Pirellulaceae
GCA_000025185	CP001848.1_2096	CE1	SP	CS pos: 33-34. Pr: 0.9739	Planctomycetia	Pirellulales	Pirellulaceae
GCA_000025185	CP001848.1_2153	GH13_11	OTHER	NA	Planctomycetia	Pirellulales	Pirellulaceae
GCA_000025185	CP001848.1_2184	CBM67	SP	CS pos: 21-22. Pr: 0.9686	Planctomycetia	Pirellulales	Pirellulaceae
GCA_000025185	CP001848.1_2207	CBM47	SP	CS pos: 32-33. Pr: 0.8563	Planctomycetia	Pirellulales	Pirellulaceae
GCA_000025185	CP001848.1_2253	GH13	OTHER	NA	Planctomycetia	Pirellulales	Pirellulaceae
GCA_000025185	CP001848.1_2394	GH109	TAT	CS pos: 33-34. Pr: 0.8915	Planctomycetia	Pirellulales	Pirellulaceae
GCA_000025185	CP001848.1_2425	CBM66	SP	CS pos: 33-34. Pr: 0.6418	Planctomycetia	Pirellulales	Pirellulaceae
GCA_000025185	CP001848.1_2454	GH109	TAT	CS pos: 47-48. Pr: 0.5473	Planctomycetia	Pirellulales	Pirellulaceae
GCA_000025185	CP001848.1_2567	CE1	LIPO	CS pos: 22-23. Pr: 0.3001	Planctomycetia	Pirellulales	Pirellulaceae
GCA_000025185	CP001848.1_2619	AA4	OTHER	NA	Planctomycetia	Pirellulales	Pirellulaceae
GCA_000025185	CP001848.1_2692	CBM51	OTHER	NA	Planctomycetia	Pirellulales	Pirellulaceae
GCA_000025185	CP001848.1_2711	AA2	LIPO	CS pos: 20-21. Pr: 0.9342	Planctomycetia	Pirellulales	Pirellulaceae
GCA_000025185	CP001848.1_2792	GH109	TAT	CS pos: 34-35. Pr: 0.9065	Planctomycetia	Pirellulales	Pirellulaceae
GCA_000025185	CP001848.1_2802	CBM48	OTHER	NA	Planctomycetia	Pirellulales	Pirellulaceae
GCA_000025185	CP001848.1_2802	GH13_9	OTHER	NA	Planctomycetia	Pirellulales	Pirellulaceae
GCA_000025185	CP001848.1_2813	CE14	OTHER	NA	Planctomycetia	Pirellulales	Pirellulaceae
GCA_000025185	CP001848.1_2822	CBM47	OTHER	NA	Planctomycetia	Pirellulales	Pirellulaceae
GCA_000025185	CP001848.1_2840	CE9	OTHER	NA	Planctomycetia	Pirellulales	Pirellulaceae
GCA_000025185	CP001848.1_2878	CBM51	SP	CS pos: 20-21. Pr: 0.9665	Planctomycetia	Pirellulales	Pirellulaceae
GCA_000025185	CP001848.1_2923	GH105	TAT	CS pos: 33-34. Pr: 0.6693	Planctomycetia	Pirellulales	Pirellulaceae
GCA_000025185	CP001848.1_2925	CBM51	SP	CS pos: 25-26. Pr: 0.9777	Planctomycetia	Pirellulales	Pirellulaceae
GCA_000025185	CP001848.1_2982	GH109	TAT	CS pos: 37-38. Pr: 0.8502	Planctomycetia	Pirellulales	Pirellulaceae
GCA_000025185	CP001848.1_3004	CE1	SP	CS pos: 32-33. Pr: 0.9641	Planctomycetia	Pirellulales	Pirellulaceae
GCA_000025185	CP001848.1_3062	CE7	SP	CS pos: 23-24. Pr: 0.9716	Planctomycetia	Pirellulales	Pirellulaceae
GCA_000025185	CP001848.1_3063	GH158	SP	CS pos: 26-27. Pr: 0.9606	Planctomycetia	Pirellulales	Pirellulaceae
GCA_000025185	CP001848.1_3144	CBM67	SP	CS pos: 27-28. Pr: 0.8885	Planctomycetia	Pirellulales	Pirellulaceae
GCA_000025185	CP001848.1_3156	CE11	OTHER	NA	Planctomycetia	Pirellulales	Pirellulaceae
GCA_000025185	CP001848.1_3167	CE1	OTHER	NA	Planctomycetia	Pirellulales	Pirellulaceae
GCA_000025185	CP001848.1_3178	GH57	OTHER	NA	Planctomycetia	Pirellulales	Pirellulaceae
GCA_000025185	CP001848.1_3195	CBM51	SP	CS pos: 31-32. Pr: 0.9365	Planctomycetia	Pirellulales	Pirellulaceae
GCA_000025185	CP001848.1_3299	GH33	SP	CS pos: 37-38. Pr: 0.6937	Planctomycetia	Pirellulales	Pirellulaceae
GCA_000025185	CP001848.1_3431	GH109	TAT	CS pos: 33-34. Pr: 0.8665	Planctomycetia	Pirellulales	Pirellulaceae
GCA_000025185	CP001848.1_3432	CE1	SP	CS pos: 32-33. Pr: 0.5909	Planctomycetia	Pirellulales	Pirellulaceae
GCA_000025185	CP001848.1_3437	CBM51	SP	CS pos: 32-33. Pr: 0.5700	Planctomycetia	Pirellulales	Pirellulaceae
GCA_000025185	CP001848.1_347	CE1	SP	CS pos: 21-22. Pr: 0.9714	Planctomycetia	Pirellulales	Pirellulaceae
GCA_000025185	CP001848.1_3482	GH109	TAT	CS pos: 35-36. Pr: 0.7835	Planctomycetia	Pirellulales	Pirellulaceae
GCA_000025185	CP001848.1_3563	CBM66	SP	CS pos: 25-26. Pr: 0.8735	Planctomycetia	Pirellulales	Pirellulaceae
GCA_000025185	CP001848.1_358	GH33	SP	CS pos: 29-30. Pr: 0.9754	Planctomycetia	Pirellulales	Pirellulaceae
GCA_000025185	CP001848.1_36	GH88	OTHER	NA	Planctomycetia	Pirellulales	Pirellulaceae
GCA_000025185	CP001848.1_3637	CBM67	SP	CS pos: 40-41. Pr: 0.8773	Planctomycetia	Pirellulales	Pirellulaceae
GCA_000025185	CP001848.1_3692	CE1	SP	CS pos: 37-38. Pr: 0.5918	Planctomycetia	Pirellulales	Pirellulaceae
GCA_000025185	CP001848.1_3799	CE4	OTHER	NA	Planctomycetia	Pirellulales	Pirellulaceae
GCA_000025185	CP001848.1_4009	GH109	TAT	CS pos: 36-37. Pr: 0.7356	Planctomycetia	Pirellulales	Pirellulaceae
GCA_000025185	CP001848.1_4077	GH109	TAT	CS pos: 30-31. Pr: 0.9012	Planctomycetia	Pirellulales	Pirellulaceae
GCA_000025185	CP001848.1_4187	CE15	SP	CS pos: 22-23. Pr: 0.9662	Planctomycetia	Pirellulales	Pirellulaceae
GCA_000025185	CP001848.1_4285	CE1	OTHER	NA	Planctomycetia	Pirellulales	Pirellulaceae
GCA_000025185	CP001848.1_4331	GH33	SP	CS pos: 22-23. Pr: 0.9783	Planctomycetia	Pirellulales	Pirellulaceae
GCA_000025185	CP001848.1_4331	GH33	SP	CS pos: 22-23. Pr: 0.9783	Planctomycetia	Pirellulales	Pirellulaceae
GCA_000025185	CP001848.1_4376	CE7	SP	CS pos: 21-22. Pr: 0.9711	Planctomycetia	Pirellulales	Pirellulaceae
GCA_000025185	CP001848.1_4435	CE12	SP	CS pos: 25-26. Pr: 0.9766	Planctomycetia	Pirellulales	Pirellulaceae
GCA_000025185	CP001848.1_4585	GH13_11	OTHER	NA	Planctomycetia	Pirellulales	Pirellulaceae
GCA_000025185	CP001848.1_4586	GH33	SP	CS pos: 31-32. Pr: 0.9629	Planctomycetia	Pirellulales	Pirellulaceae
GCA_000025185	CP001848.1_4668	CE14	OTHER	NA	Planctomycetia	Pirellulales	Pirellulaceae
GCA_000025185	CP001848.1_583	CE1	SP	CS pos: 25-26. Pr: 0.9752	Planctomycetia	Pirellulales	Pirellulaceae
GCA_000025185	CP001848.1_623	GH109	TAT	CS pos: 31-32. Pr: 0.8868	Planctomycetia	Pirellulales	Pirellulaceae
GCA_000025185	CP001848.1_694	CBM51	OTHER	NA	Planctomycetia	Pirellulales	Pirellulaceae
GCA_000025185	CP001848.1_697	GH109	OTHER	NA	Planctomycetia	Pirellulales	Pirellulaceae
GCA_000025185	CP001848.1_85	CE1	SP	CS pos: 24-25. Pr: 0.9745	Planctomycetia	Pirellulales	Pirellulaceae
GCA_000025185	CP001848.1_970	AA3	OTHER	NA	Planctomycetia	Pirellulales	Pirellulaceae
GCA_000092105	CP001744.1_1116	CBM67	SP	CS pos: 45-46. Pr: 0.8157	Planctomycetia	Planctomycetales	Planctomycetaceae
GCA_000092105	CP001744.1_1155	CE14	OTHER	NA	Planctomycetia	Planctomycetales	Planctomycetaceae
GCA_000092105	CP001744.1_1161	CE3	SP	CS pos: 24-25. Pr: 0.8618	Planctomycetia	Planctomycetales	Planctomycetaceae
GCA_000092105	CP001744.1_1278	GH109	TAT	CS pos: 39-40. Pr: 0.8696	Planctomycetia	Planctomycetales	Planctomycetaceae
GCA_000092105	CP001744.1_1393	GH16_3	SP	CS pos: 31-32. Pr: 0.9506	Planctomycetia	Planctomycetales	Planctomycetaceae
GCA_000092105	CP001744.1_1405	GH77	OTHER	NA	Planctomycetia	Planctomycetales	Planctomycetaceae
GCA_000092105	CP001744.1_1527	GH109	TAT	CS pos: 30-31. Pr: 0.8887	Planctomycetia	Planctomycetales	Planctomycetaceae
GCA_000092105	CP001744.1_1574	CE4	OTHER	NA	Planctomycetia	Planctomycetales	Planctomycetaceae
GCA_000092105	CP001744.1_1656	AA2	SP	CS pos: 35-36. Pr: 0.8799	Planctomycetia	Planctomycetales	Planctomycetaceae
GCA_000092105	CP001744.1_1715	CBM67	SP	CS pos: 34-35. Pr: 0.6011	Planctomycetia	Planctomycetales	Planctomycetaceae
GCA_000092105	CP001744.1_1801	CBM51	SP	CS pos: 35-36. Pr: 0.5660	Planctomycetia	Planctomycetales	Planctomycetaceae
GCA_000092105	CP001744.1_1805	GH109	OTHER	NA	Planctomycetia	Planctomycetales	Planctomycetaceae
GCA_000092105	CP001744.1_1859	GH109	OTHER	NA	Planctomycetia	Planctomycetales	Planctomycetaceae
GCA_000092105	CP001744.1_1915	GH57	OTHER	NA	Planctomycetia	Planctomycetales	Planctomycetaceae
GCA_000092105	CP001744.1_1953	CBM32	SP	CS pos: 21-22. Pr: 0.7352	Planctomycetia	Planctomycetales	Planctomycetaceae
GCA_000092105	CP001744.1_1980	CE1	OTHER	NA	Planctomycetia	Planctomycetales	Planctomycetaceae
GCA_000092105	CP001744.1_2153	CE1	SP	CS pos: 32-33. Pr: 0.4081	Planctomycetia	Planctomycetales	Planctomycetaceae
GCA_000092105	CP001744.1_2219	CBM48	OTHER	NA	Planctomycetia	Planctomycetales	Planctomycetaceae
GCA_000092105	CP001744.1_2219	GH13_9	OTHER	NA	Planctomycetia	Planctomycetales	Planctomycetaceae
GCA_000092105	CP001744.1_2388	CE14	OTHER	NA	Planctomycetia	Planctomycetales	Planctomycetaceae
GCA_000092105	CP001744.1_2657	GH141	SP	CS pos: 52-53. Pr: 0.5431	Planctomycetia	Planctomycetales	Planctomycetaceae
GCA_000092105	CP001744.1_2689	CBM48	OTHER	NA	Planctomycetia	Planctomycetales	Planctomycetaceae
GCA_000092105	CP001744.1_2689	GH13_11	OTHER	NA	Planctomycetia	Planctomycetales	Planctomycetaceae
GCA_000092105	CP001744.1_2720	CE1	SP	CS pos: 25-26. Pr: 0.9537	Planctomycetia	Planctomycetales	Planctomycetaceae
GCA_000092105	CP001744.1_2770	CE1	SP	CS pos: 34-35. Pr: 0.4595	Planctomycetia	Planctomycetales	Planctomycetaceae
GCA_000092105	CP001744.1_2790	GH109	OTHER	NA	Planctomycetia	Planctomycetales	Planctomycetaceae
GCA_000092105	CP001744.1_2836	CBM51	SP	CS pos: 24-25. Pr: 0.9350	Planctomycetia	Planctomycetales	Planctomycetaceae
GCA_000092105	CP001744.1_2846	GH33	OTHER	NA	Planctomycetia	Planctomycetales	Planctomycetaceae
GCA_000092105	CP001744.1_29	CBM51	SP	CS pos: 34-35. Pr: 0.9591	Planctomycetia	Planctomycetales	Planctomycetaceae
GCA_000092105	CP001744.1_2904	CE9	OTHER	NA	Planctomycetia	Planctomycetales	Planctomycetaceae
GCA_000092105	CP001744.1_3215	CBM47	SP	CS pos: 29-30. Pr: 0.9659	Planctomycetia	Planctomycetales	Planctomycetaceae
GCA_000092105	CP001744.1_324	PL9_4	SP	CS pos: 23-24. Pr: 0.9700	Planctomycetia	Planctomycetales	Planctomycetaceae
GCA_000092105	CP001744.1_3299	CE15	SP	CS pos: 30-31. Pr: 0.9653	Planctomycetia	Planctomycetales	Planctomycetaceae
GCA_000092105	CP001744.1_3385	CE1	SP	CS pos: 25-26. Pr: 0.9465	Planctomycetia	Planctomycetales	Planctomycetaceae
GCA_000092105	CP001744.1_3427	GH109	OTHER	NA	Planctomycetia	Planctomycetales	Planctomycetaceae
GCA_000092105	CP001744.1_3432	GH33	LIPO	CS pos: 15-16. Pr: 0.6486	Planctomycetia	Planctomycetales	Planctomycetaceae
GCA_000092105	CP001744.1_3495	GH109	TAT	CS pos: 30-31. Pr: 0.5475	Planctomycetia	Planctomycetales	Planctomycetaceae
GCA_000092105	CP001744.1_350	CBM47	SP	CS pos: 23-24. Pr: 0.9744	Planctomycetia	Planctomycetales	Planctomycetaceae
GCA_000092105	CP001744.1_3580	CE14	OTHER	NA	Planctomycetia	Planctomycetales	Planctomycetaceae
GCA_000092105	CP001744.1_3631	GH15	OTHER	NA	Planctomycetia	Planctomycetales	Planctomycetaceae
GCA_000092105	CP001744.1_3669	GH13_4	OTHER	NA	Planctomycetia	Planctomycetales	Planctomycetaceae
GCA_000092105	CP001744.1_3700	GH49	OTHER	NA	Planctomycetia	Planctomycetales	Planctomycetaceae
GCA_000092105	CP001744.1_3753	GH109	TAT	CS pos: 43-44. Pr: 0.4551	Planctomycetia	Planctomycetales	Planctomycetaceae
GCA_000092105	CP001744.1_3767	PL10_1	SP	CS pos: 21-22. Pr: 0.9804	Planctomycetia	Planctomycetales	Planctomycetaceae
GCA_000092105	CP001744.1_3768	GH33	OTHER	NA	Planctomycetia	Planctomycetales	Planctomycetaceae
GCA_000092105	CP001744.1_3768	GH33	OTHER	NA	Planctomycetia	Planctomycetales	Planctomycetaceae
GCA_000092105	CP001744.1_3808	GH109	TAT	CS pos: 28-29. Pr: 0.8808	Planctomycetia	Planctomycetales	Planctomycetaceae
GCA_000092105	CP001744.1_3837	GH10	OTHER	NA	Planctomycetia	Planctomycetales	Planctomycetaceae
GCA_000092105	CP001744.1_3869	CE4	OTHER	NA	Planctomycetia	Planctomycetales	Planctomycetaceae
GCA_000092105	CP001744.1_3912	GH109	TAT	CS pos: 32-33. Pr: 0.9276	Planctomycetia	Planctomycetales	Planctomycetaceae
GCA_000092105	CP001744.1_3969	CBM48	OTHER	NA	Planctomycetia	Planctomycetales	Planctomycetaceae
GCA_000092105	CP001744.1_3969	GH13_11	OTHER	NA	Planctomycetia	Planctomycetales	Planctomycetaceae
GCA_000092105	CP001744.1_4000	GH109	TAT	CS pos: 33-34. Pr: 0.9032	Planctomycetia	Planctomycetales	Planctomycetaceae
GCA_000092105	CP001744.1_4077	AA6	OTHER	NA	Planctomycetia	Planctomycetales	Planctomycetaceae
GCA_000092105	CP001744.1_410	CBM48	OTHER	NA	Planctomycetia	Planctomycetales	Planctomycetaceae
GCA_000092105	CP001744.1_410	GH13_9	OTHER	NA	Planctomycetia	Planctomycetales	Planctomycetaceae
GCA_000092105	CP001744.1_4125	CE17	SP	CS pos: 37-38. Pr: 0.4232	Planctomycetia	Planctomycetales	Planctomycetaceae
GCA_000092105	CP001744.1_4217	CE1	SP	CS pos: 34-35. Pr: 0.8577	Planctomycetia	Planctomycetales	Planctomycetaceae
GCA_000092105	CP001744.1_590	CE1	OTHER	NA	Planctomycetia	Planctomycetales	Planctomycetaceae
GCA_000092105	CP001744.1_674	CE4	OTHER	NA	Planctomycetia	Planctomycetales	Planctomycetaceae
GCA_000092105	CP001744.1_706	CE1	SP	CS pos: 25-26. Pr: 0.9270	Planctomycetia	Planctomycetales	Planctomycetaceae
GCA_000092105	CP001744.1_918	CE1	SP	CS pos: 35-36. Pr: 0.8252	Planctomycetia	Planctomycetales	Planctomycetaceae
GCA_000092105	CP001744.1_922	CE11	OTHER	NA	Planctomycetia	Planctomycetales	Planctomycetaceae
GCA_000153105	AANZ01000002.1_196	CE1	LIPO	CS pos: 26-27. Pr: 0.9923	Planctomycetia	Pirellulales	Pirellulaceae
GCA_000153105	AANZ01000002.1_216	CE14	OTHER	NA	Planctomycetia	Pirellulales	Pirellulaceae
GCA_000153105	AANZ01000002.1_276	CBM47	SP	CS pos: 16-17. Pr: 0.9760	Planctomycetia	Pirellulales	Pirellulaceae
GCA_000153105	AANZ01000002.1_301	CE15	SP	CS pos: 28-29. Pr: 0.9723	Planctomycetia	Pirellulales	Pirellulaceae
GCA_000153105	AANZ01000002.1_305	CE1	SP	CS pos: 20-21. Pr: 0.9746	Planctomycetia	Pirellulales	Pirellulaceae
GCA_000153105	AANZ01000002.1_313	GH33	SP	CS pos: 19-20. Pr: 0.9769	Planctomycetia	Pirellulales	Pirellulaceae
GCA_000153105	AANZ01000002.1_70	CE3	SP	CS pos: 21-22. Pr: 0.9759	Planctomycetia	Pirellulales	Pirellulaceae
GCA_000153105	CH672376.1_1126	CE1	OTHER	NA	Planctomycetia	Pirellulales	Pirellulaceae
GCA_000153105	CH672376.1_1175	CE1	SP	CS pos: 22-23. Pr: 0.9779	Planctomycetia	Pirellulales	Pirellulaceae
GCA_000153105	CH672376.1_1179	CBM67	OTHER	NA	Planctomycetia	Pirellulales	Pirellulaceae
GCA_000153105	CH672376.1_1255	GH57	OTHER	NA	Planctomycetia	Pirellulales	Pirellulaceae
GCA_000153105	CH672376.1_1278	CE12	SP	CS pos: 29-30. Pr: 0.9705	Planctomycetia	Pirellulales	Pirellulaceae
GCA_000153105	CH672376.1_1285	GH33	SP	CS pos: 26-27. Pr: 0.9622	Planctomycetia	Pirellulales	Pirellulaceae
GCA_000153105	CH672376.1_1323	CE14	OTHER	NA	Planctomycetia	Pirellulales	Pirellulaceae
GCA_000153105	CH672376.1_1363	GH165	OTHER	NA	Planctomycetia	Pirellulales	Pirellulaceae
GCA_000153105	CH672376.1_1378	GH33	SP	CS pos: 22-23. Pr: 0.9758	Planctomycetia	Pirellulales	Pirellulaceae
GCA_000153105	CH672376.1_1428	CE4	OTHER	NA	Planctomycetia	Pirellulales	Pirellulaceae
GCA_000153105	CH672376.1_1452	CBM38	SP	CS pos: 22-23. Pr: 0.5696	Planctomycetia	Pirellulales	Pirellulaceae
GCA_000153105	CH672376.1_1498	CBM51	SP	CS pos: 22-23. Pr: 0.9757	Planctomycetia	Pirellulales	Pirellulaceae
GCA_000153105	CH672376.1_1544	GH109	TAT	CS pos: 36-37. Pr: 0.7655	Planctomycetia	Pirellulales	Pirellulaceae
GCA_000153105	CH672376.1_1737	CE17	SP	CS pos: 21-22. Pr: 0.9761	Planctomycetia	Pirellulales	Pirellulaceae
GCA_000153105	CH672376.1_2132	GH109	TAT	CS pos: 40-41. Pr: 0.9062	Planctomycetia	Pirellulales	Pirellulaceae
GCA_000153105	CH672376.1_2159	CBM51	SP	CS pos: 19-20. Pr: 0.9855	Planctomycetia	Pirellulales	Pirellulaceae
GCA_000153105	CH672376.1_2159	GH36	SP	CS pos: 19-20. Pr: 0.9855	Planctomycetia	Pirellulales	Pirellulaceae
GCA_000153105	CH672376.1_2179	GH109	TAT	CS pos: 33-34. Pr: 0.9189	Planctomycetia	Pirellulales	Pirellulaceae
GCA_000153105	CH672376.1_2431	GH144	TAT	CS pos: 27-28. Pr: 0.8730	Planctomycetia	Pirellulales	Pirellulaceae
GCA_000153105	CH672376.1_2448	CBM67	SP	CS pos: 29-30. Pr: 0.9781	Planctomycetia	Pirellulales	Pirellulaceae
GCA_000153105	CH672376.1_2598	GH109	TAT	CS pos: 35-36. Pr: 0.9040	Planctomycetia	Pirellulales	Pirellulaceae
GCA_000153105	CH672376.1_2617	GH88	OTHER	NA	Planctomycetia	Pirellulales	Pirellulaceae
GCA_000153105	CH672376.1_2677	GH109	TAT	CS pos: 33-34. Pr: 0.6424	Planctomycetia	Pirellulales	Pirellulaceae
GCA_000153105	CH672376.1_2697	CBM67	SP	CS pos: 26-27. Pr: 0.7072	Planctomycetia	Pirellulales	Pirellulaceae
GCA_000153105	CH672376.1_2700	GH33	SP	CS pos: 23-24. Pr: 0.9126	Planctomycetia	Pirellulales	Pirellulaceae
GCA_000153105	CH672376.1_2748	GH109	TAT	CS pos: 33-34. Pr: 0.9208	Planctomycetia	Pirellulales	Pirellulaceae
GCA_000153105	CH672376.1_2755	CE3	SP	CS pos: 25-26. Pr: 0.9751	Planctomycetia	Pirellulales	Pirellulaceae
GCA_000153105	CH672376.1_2772	GH13_4	OTHER	NA	Planctomycetia	Pirellulales	Pirellulaceae
GCA_000153105	CH672376.1_2783	GH15	OTHER	NA	Planctomycetia	Pirellulales	Pirellulaceae
GCA_000153105	CH672376.1_2790	GH33	SP	CS pos: 26-27. Pr: 0.7224	Planctomycetia	Pirellulales	Pirellulaceae
GCA_000153105	CH672376.1_2967	GH109	TAT	CS pos: 30-31. Pr: 0.5011	Planctomycetia	Pirellulales	Pirellulaceae
GCA_000153105	CH672376.1_3001	GH94	OTHER	NA	Planctomycetia	Pirellulales	Pirellulaceae
GCA_000153105	CH672376.1_3017	CE1	SP	CS pos: 24-25. Pr: 0.9719	Planctomycetia	Pirellulales	Pirellulaceae
GCA_000153105	CH672376.1_3017	CE1	SP	CS pos: 24-25. Pr: 0.9719	Planctomycetia	Pirellulales	Pirellulaceae
GCA_000153105	CH672376.1_302	CBM32	SP	CS pos: 25-26. Pr: 0.4223	Planctomycetia	Pirellulales	Pirellulaceae
GCA_000153105	CH672376.1_309	GH99	SP	CS pos: 24-25. Pr: 0.8681	Planctomycetia	Pirellulales	Pirellulaceae
GCA_000153105	CH672376.1_3161	CE1	OTHER	NA	Planctomycetia	Pirellulales	Pirellulaceae
GCA_000153105	CH672376.1_3206	CE12	SP	CS pos: 23-24. Pr: 0.9425	Planctomycetia	Pirellulales	Pirellulaceae
GCA_000153105	CH672376.1_3280	GH105	OTHER	NA	Planctomycetia	Pirellulales	Pirellulaceae
GCA_000153105	CH672376.1_3334	GH13_10	OTHER	NA	Planctomycetia	Pirellulales	Pirellulaceae
GCA_000153105	CH672376.1_3340	CE9	OTHER	NA	Planctomycetia	Pirellulales	Pirellulaceae
GCA_000153105	CH672376.1_335	CBM32	SP	CS pos: 20-21. Pr: 0.9813	Planctomycetia	Pirellulales	Pirellulaceae
GCA_000153105	CH672376.1_3350	GH109	TAT	CS pos: 34-35. Pr: 0.9116	Planctomycetia	Pirellulales	Pirellulaceae
GCA_000153105	CH672376.1_3360	CBM48	OTHER	NA	Planctomycetia	Pirellulales	Pirellulaceae
GCA_000153105	CH672376.1_3360	GH13_9	OTHER	NA	Planctomycetia	Pirellulales	Pirellulaceae
GCA_000153105	CH672376.1_3458	GH33	SP	CS pos: 26-27. Pr: 0.9239	Planctomycetia	Pirellulales	Pirellulaceae
GCA_000153105	CH672376.1_3460	GH33	SP	CS pos: 32-33. Pr: 0.8300	Planctomycetia	Pirellulales	Pirellulaceae
GCA_000153105	CH672376.1_492	GH32	OTHER	NA	Planctomycetia	Pirellulales	Pirellulaceae
GCA_000153105	CH672376.1_67	CE1	SP	CS pos: 20-21. Pr: 0.9790	Planctomycetia	Pirellulales	Pirellulaceae
GCA_000153105	CH672377.1_1118	CE1	OTHER	NA	Planctomycetia	Pirellulales	Pirellulaceae
GCA_000153105	CH672377.1_114	GH33	LIPO	CS pos: 18-19. Pr: 0.6905	Planctomycetia	Pirellulales	Pirellulaceae
GCA_000153105	CH672377.1_1153	AA6	OTHER	NA	Planctomycetia	Pirellulales	Pirellulaceae
GCA_000153105	CH672377.1_1305	GH109	TAT	CS pos: 33-34. Pr: 0.8823	Planctomycetia	Pirellulales	Pirellulaceae
GCA_000153105	CH672377.1_1310	CE15	SP	CS pos: 19-20. Pr: 0.9745	Planctomycetia	Pirellulales	Pirellulaceae
GCA_000153105	CH672377.1_1338	GH109	TAT	CS pos: 35-36. Pr: 0.9254	Planctomycetia	Pirellulales	Pirellulaceae
GCA_000153105	CH672377.1_1352	GH33	SP	CS pos: 22-23. Pr: 0.5126	Planctomycetia	Pirellulales	Pirellulaceae
GCA_000153105	CH672377.1_1359	GH5_5	TATLIPO	CS pos: 22-23. Pr: 0.7783	Planctomycetia	Pirellulales	Pirellulaceae
GCA_000153105	CH672377.1_1430	GH141	SP	CS pos: 19-20. Pr: 0.9744	Planctomycetia	Pirellulales	Pirellulaceae
GCA_000153105	CH672377.1_1481	CBM51	SP	CS pos: 23-24. Pr: 0.9796	Planctomycetia	Pirellulales	Pirellulaceae
GCA_000153105	CH672377.1_1547	CBM48	OTHER	NA	Planctomycetia	Pirellulales	Pirellulaceae
GCA_000153105	CH672377.1_1547	GH13_9	OTHER	NA	Planctomycetia	Pirellulales	Pirellulaceae
GCA_000153105	CH672377.1_1574	CBM51	SP	CS pos: 25-26. Pr: 0.9770	Planctomycetia	Pirellulales	Pirellulaceae
GCA_000153105	CH672377.1_188	CE11	OTHER	NA	Planctomycetia	Pirellulales	Pirellulaceae
GCA_000153105	CH672377.1_204	CE14	OTHER	NA	Planctomycetia	Pirellulales	Pirellulaceae
GCA_000153105	CH672377.1_226	CE15	SP	CS pos: 32-33. Pr: 0.9729	Planctomycetia	Pirellulales	Pirellulaceae
GCA_000153105	CH672377.1_237	PL10_3	SP	CS pos: 22-23. Pr: 0.9621	Planctomycetia	Pirellulales	Pirellulaceae
GCA_000153105	CH672377.1_334	GH13_11	OTHER	NA	Planctomycetia	Pirellulales	Pirellulaceae
GCA_000153105	CH672377.1_340	GH109	TAT	CS pos: 31-32. Pr: 0.9245	Planctomycetia	Pirellulales	Pirellulaceae
GCA_000153105	CH672377.1_445	GH109	TAT	CS pos: 29-30. Pr: 0.9183	Planctomycetia	Pirellulales	Pirellulaceae
GCA_000153105	CH672377.1_454	GH5_5	TAT	CS pos: 27-28. Pr: 0.8928	Planctomycetia	Pirellulales	Pirellulaceae
GCA_000153105	CH672377.1_522	CE6	SP	CS pos: 22-23. Pr: 0.5824	Planctomycetia	Pirellulales	Pirellulaceae
GCA_000153105	CH672377.1_528	CE1	OTHER	NA	Planctomycetia	Pirellulales	Pirellulaceae
GCA_000153105	CH672377.1_623	GH33	LIPO	CS pos: 17-18. Pr: 0.6024	Planctomycetia	Pirellulales	Pirellulaceae
GCA_000153105	CH672377.1_688	GH109	TAT	CS pos: 28-29. Pr: 0.8851	Planctomycetia	Pirellulales	Pirellulaceae
GCA_000153105	CH672377.1_759	PL9	SP	CS pos: 21-22. Pr: 0.9716	Planctomycetia	Pirellulales	Pirellulaceae
GCA_000153105	CH672377.1_919	CE1	SP	CS pos: 29-30. Pr: 0.9681	Planctomycetia	Pirellulales	Pirellulaceae
GCA_000153105	CH672377.1_921	GH76	SP	CS pos: 19-20. Pr: 0.9807	Planctomycetia	Pirellulales	Pirellulaceae
GCA_000165715	CP002546.1_1068	GH109	OTHER	NA	Planctomycetia	Planctomycetales	Planctomycetaceae
GCA_000165715	CP002546.1_1069	GH109	TAT	CS pos: 33-34. Pr: 0.9086	Planctomycetia	Planctomycetales	Planctomycetaceae
GCA_000165715	CP002546.1_1105	GH15	OTHER	NA	Planctomycetia	Planctomycetales	Planctomycetaceae
GCA_000165715	CP002546.1_1213	CBM51	SP	CS pos: 31-32. Pr: 0.8804	Planctomycetia	Planctomycetales	Planctomycetaceae
GCA_000165715	CP002546.1_1262	GH10	OTHER	NA	Planctomycetia	Planctomycetales	Planctomycetaceae
GCA_000165715	CP002546.1_1396	GH109	OTHER	NA	Planctomycetia	Planctomycetales	Planctomycetaceae
GCA_000165715	CP002546.1_1427	GH33	SP	CS pos: 25-26. Pr: 0.9822	Planctomycetia	Planctomycetales	Planctomycetaceae
GCA_000165715	CP002546.1_1458	GH109	TAT	CS pos: 31-32. Pr: 0.9181	Planctomycetia	Planctomycetales	Planctomycetaceae
GCA_000165715	CP002546.1_1460	GH63	OTHER	NA	Planctomycetia	Planctomycetales	Planctomycetaceae
GCA_000165715	CP002546.1_1555	GH109	TAT	CS pos: 29-30. Pr: 0.9396	Planctomycetia	Planctomycetales	Planctomycetaceae
GCA_000165715	CP002546.1_1655	GH37	OTHER	NA	Planctomycetia	Planctomycetales	Planctomycetaceae
GCA_000165715	CP002546.1_1666	CE15	SP	CS pos: 30-31. Pr: 0.9494	Planctomycetia	Planctomycetales	Planctomycetaceae
GCA_000165715	CP002546.1_1693	GH117	SP	CS pos: 20-21. Pr: 0.9772	Planctomycetia	Planctomycetales	Planctomycetaceae
GCA_000165715	CP002546.1_1693	GH117	SP	CS pos: 20-21. Pr: 0.9772	Planctomycetia	Planctomycetales	Planctomycetaceae
GCA_000165715	CP002546.1_1705	GH5	SP	CS pos: 29-30. Pr: 0.9742	Planctomycetia	Planctomycetales	Planctomycetaceae
GCA_000165715	CP002546.1_171	GH109	TAT	CS pos: 34-35. Pr: 0.9144	Planctomycetia	Planctomycetales	Planctomycetaceae
GCA_000165715	CP002546.1_1842	GH50	SP	CS pos: 20-21. Pr: 0.9791	Planctomycetia	Planctomycetales	Planctomycetaceae
GCA_000165715	CP002546.1_1996	GH109	OTHER	NA	Planctomycetia	Planctomycetales	Planctomycetaceae
GCA_000165715	CP002546.1_1998	CE11	OTHER	NA	Planctomycetia	Planctomycetales	Planctomycetaceae
GCA_000165715	CP002546.1_2110	CE1	SP	CS pos: 29-30. Pr: 0.9704	Planctomycetia	Planctomycetales	Planctomycetaceae
GCA_000165715	CP002546.1_2152	CE4	OTHER	NA	Planctomycetia	Planctomycetales	Planctomycetaceae
GCA_000165715	CP002546.1_2203	CE15	OTHER	NA	Planctomycetia	Planctomycetales	Planctomycetaceae
GCA_000165715	CP002546.1_2507	GH109	TAT	CS pos: 36-37. Pr: 0.9324	Planctomycetia	Planctomycetales	Planctomycetaceae
GCA_000165715	CP002546.1_2557	CE14	OTHER	NA	Planctomycetia	Planctomycetales	Planctomycetaceae
GCA_000165715	CP002546.1_2651	CBM48	OTHER	NA	Planctomycetia	Planctomycetales	Planctomycetaceae
GCA_000165715	CP002546.1_2651	GH13_11	OTHER	NA	Planctomycetia	Planctomycetales	Planctomycetaceae
GCA_000165715	CP002546.1_2661	GH109	TAT	CS pos: 32-33. Pr: 0.9386	Planctomycetia	Planctomycetales	Planctomycetaceae
GCA_000165715	CP002546.1_267	PL10_3	SP	CS pos: 21-22. Pr: 0.9784	Planctomycetia	Planctomycetales	Planctomycetaceae
GCA_000165715	CP002546.1_2717	CBM51	SP	CS pos: 21-22. Pr: 0.7089	Planctomycetia	Planctomycetales	Planctomycetaceae
GCA_000165715	CP002546.1_2728	GH109	TAT	CS pos: 33-34. Pr: 0.8944	Planctomycetia	Planctomycetales	Planctomycetaceae
GCA_000165715	CP002546.1_2735	CE3	TAT	CS pos: 38-39. Pr: 0.8381	Planctomycetia	Planctomycetales	Planctomycetaceae
GCA_000165715	CP002546.1_2760	CE6	SP	CS pos: 18-19. Pr: 0.9762	Planctomycetia	Planctomycetales	Planctomycetaceae
GCA_000165715	CP002546.1_2776	GH109	OTHER	NA	Planctomycetia	Planctomycetales	Planctomycetaceae
GCA_000165715	CP002546.1_3020	CBM67	SP	CS pos: 23-24. Pr: 0.9844	Planctomycetia	Planctomycetales	Planctomycetaceae
GCA_000165715	CP002546.1_3065	CE1	LIPO	CS pos: 24-25. Pr: 0.7542	Planctomycetia	Planctomycetales	Planctomycetaceae
GCA_000165715	CP002546.1_3066	CE17	SP	CS pos: 27-28. Pr: 0.9719	Planctomycetia	Planctomycetales	Planctomycetaceae
GCA_000165715	CP002546.1_3111	CBM67	LIPO	CS pos: 21-22. Pr: 0.5109	Planctomycetia	Planctomycetales	Planctomycetaceae
GCA_000165715	CP002546.1_3190	GH29	SP	CS pos: 37-38. Pr: 0.8596	Planctomycetia	Planctomycetales	Planctomycetaceae
GCA_000165715	CP002546.1_3228	GH109	TAT	CS pos: 29-30. Pr: 0.9232	Planctomycetia	Planctomycetales	Planctomycetaceae
GCA_000165715	CP002546.1_3347	CBM66	SP	CS pos: 27-28. Pr: 0.9739	Planctomycetia	Planctomycetales	Planctomycetaceae
GCA_000165715	CP002546.1_3389	CE9	OTHER	NA	Planctomycetia	Planctomycetales	Planctomycetaceae
GCA_000165715	CP002546.1_3435	CE14	OTHER	NA	Planctomycetia	Planctomycetales	Planctomycetaceae
GCA_000165715	CP002546.1_3487	GH13_11	OTHER	NA	Planctomycetia	Planctomycetales	Planctomycetaceae
GCA_000165715	CP002546.1_3654	GH109	TAT	CS pos: 47-48. Pr: 0.2898	Planctomycetia	Planctomycetales	Planctomycetaceae
GCA_000165715	CP002546.1_3776	GH2	SP	CS pos: 19-20. Pr: 0.9722	Planctomycetia	Planctomycetales	Planctomycetaceae
GCA_000165715	CP002546.1_3776	GH43	SP	CS pos: 19-20. Pr: 0.9722	Planctomycetia	Planctomycetales	Planctomycetaceae
GCA_000165715	CP002546.1_3798	CE1	OTHER	NA	Planctomycetia	Planctomycetales	Planctomycetaceae
GCA_000165715	CP002546.1_4279	GH33	SP	CS pos: 21-22. Pr: 0.9782	Planctomycetia	Planctomycetales	Planctomycetaceae
GCA_000165715	CP002546.1_4298	CE1	SP	CS pos: 22-23. Pr: 0.9771	Planctomycetia	Planctomycetales	Planctomycetaceae
GCA_000165715	CP002546.1_4337	GH109	OTHER	NA	Planctomycetia	Planctomycetales	Planctomycetaceae
GCA_000165715	CP002546.1_4354	GH5	SP	CS pos: 24-25. Pr: 0.9054	Planctomycetia	Planctomycetales	Planctomycetaceae
GCA_000165715	CP002546.1_4414	AA4	OTHER	NA	Planctomycetia	Planctomycetales	Planctomycetaceae
GCA_000165715	CP002546.1_4420	GH141	SP	CS pos: 23-24. Pr: 0.9750	Planctomycetia	Planctomycetales	Planctomycetaceae
GCA_000165715	CP002546.1_4489	GH57	OTHER	NA	Planctomycetia	Planctomycetales	Planctomycetaceae
GCA_000165715	CP002546.1_4518	CBM48	OTHER	NA	Planctomycetia	Planctomycetales	Planctomycetaceae
GCA_000165715	CP002546.1_4518	GH13_9	OTHER	NA	Planctomycetia	Planctomycetales	Planctomycetaceae
GCA_000165715	CP002546.1_4576	GH109	TAT	CS pos: 43-44. Pr: 0.4343	Planctomycetia	Planctomycetales	Planctomycetaceae
GCA_000165715	CP002546.1_4648	PL29	SP	CS pos: 25-26. Pr: 0.9672	Planctomycetia	Planctomycetales	Planctomycetaceae
GCA_000165715	CP002546.1_4683	GH109	TAT	CS pos: 35-36. Pr: 0.9018	Planctomycetia	Planctomycetales	Planctomycetaceae
GCA_000165715	CP002546.1_4753	CBM51	SP	CS pos: 19-20. Pr: 0.9728	Planctomycetia	Planctomycetales	Planctomycetaceae
GCA_000165715	CP002546.1_4798	CE12	SP	CS pos: 22-23. Pr: 0.6456	Planctomycetia	Planctomycetales	Planctomycetaceae
GCA_000165715	CP002546.1_4811	GH99	SP	CS pos: 21-22. Pr: 0.8867	Planctomycetia	Planctomycetales	Planctomycetaceae
GCA_000165715	CP002546.1_484	CE1	SP	CS pos: 23-24. Pr: 0.9779	Planctomycetia	Planctomycetales	Planctomycetaceae
GCA_000165715	CP002546.1_4844	CBM47	SP	CS pos: 22-23. Pr: 0.9864	Planctomycetia	Planctomycetales	Planctomycetaceae
GCA_000165715	CP002546.1_4845	CBM32	SP	CS pos: 25-26. Pr: 0.9708	Planctomycetia	Planctomycetales	Planctomycetaceae
GCA_000165715	CP002546.1_536	CE4	OTHER	NA	Planctomycetia	Planctomycetales	Planctomycetaceae
GCA_000165715	CP002546.1_69	CE14	OTHER	NA	Planctomycetia	Planctomycetales	Planctomycetaceae
GCA_000165715	CP002546.1_693	PL10_1	SP	CS pos: 22-23. Pr: 0.9810	Planctomycetia	Planctomycetales	Planctomycetaceae
GCA_000165715	CP002546.1_706	CE1	OTHER	NA	Planctomycetia	Planctomycetales	Planctomycetaceae
GCA_000165715	CP002546.1_711	PL9	SP	CS pos: 20-21. Pr: 0.9719	Planctomycetia	Planctomycetales	Planctomycetaceae
GCA_000165715	CP002546.1_8	GH13_4	OTHER	NA	Planctomycetia	Planctomycetales	Planctomycetaceae
GCA_000171775	ABGO01000001.1_81	GH24	SP	CS pos: 30-31. Pr: 0.5070	Planctomycetia	Gemmatales	Gemmataceae
GCA_000171775	ABGO01000002.1_65	CBM67	SP	CS pos: 19-20. Pr: 0.9616	Planctomycetia	Gemmatales	Gemmataceae
GCA_000171775	ABGO01000003.1_61	GH33	SP	CS pos: 19-20. Pr: 0.9745	Planctomycetia	Gemmatales	Gemmataceae
GCA_000171775	ABGO01000006.1_35	CE7	TATLIPO	CS pos: 28-29. Pr: 0.5587	Planctomycetia	Gemmatales	Gemmataceae
GCA_000171775	ABGO01000008.1_12	GH109	OTHER	NA	Planctomycetia	Gemmatales	Gemmataceae
GCA_000171775	ABGO01000008.1_14	AA2	SP	CS pos: 29-30. Pr: 0.9741	Planctomycetia	Gemmatales	Gemmataceae
GCA_000171775	ABGO01000008.1_47	AA3	OTHER	NA	Planctomycetia	Gemmatales	Gemmataceae
GCA_000171775	ABGO01000012.1_28	GH140	SP	CS pos: 19-20. Pr: 0.9791	Planctomycetia	Gemmatales	Gemmataceae
GCA_000171775	ABGO01000013.1_12	CE1	SP	CS pos: 21-22. Pr: 0.9694	Planctomycetia	Gemmatales	Gemmataceae
GCA_000171775	ABGO01000014.1_27	CE1	SP	CS pos: 20-21. Pr: 0.7668	Planctomycetia	Gemmatales	Gemmataceae
GCA_000171775	ABGO01000015.1_25	PL9_1	SP	CS pos: 23-24. Pr: 0.9683	Planctomycetia	Gemmatales	Gemmataceae
GCA_000171775	ABGO01000016.1_14	CE1	SP	CS pos: 20-21. Pr: 0.9629	Planctomycetia	Gemmatales	Gemmataceae
GCA_000171775	ABGO01000019.1_24	GH15	OTHER	NA	Planctomycetia	Gemmatales	Gemmataceae
GCA_000171775	ABGO01000021.1_19	GH1	OTHER	NA	Planctomycetia	Gemmatales	Gemmataceae
GCA_000171775	ABGO01000024.1_31	CE1	SP	CS pos: 21-22. Pr: 0.7042	Planctomycetia	Gemmatales	Gemmataceae
GCA_000171775	ABGO01000026.1_11	CBM9	SP	CS pos: 23-24. Pr: 0.8632	Planctomycetia	Gemmatales	Gemmataceae
GCA_000171775	ABGO01000028.1_2	GH2	OTHER	NA	Planctomycetia	Gemmatales	Gemmataceae
GCA_000171775	ABGO01000028.1_9	CBM85	OTHER	NA	Planctomycetia	Gemmatales	Gemmataceae
GCA_000171775	ABGO01000028.1_9	CBM85	OTHER	NA	Planctomycetia	Gemmatales	Gemmataceae
GCA_000171775	ABGO01000028.1_9	CBM85	OTHER	NA	Planctomycetia	Gemmatales	Gemmataceae
GCA_000171775	ABGO01000028.1_9	CBM85	OTHER	NA	Planctomycetia	Gemmatales	Gemmataceae
GCA_000171775	ABGO01000028.1_9	GH10	OTHER	NA	Planctomycetia	Gemmatales	Gemmataceae
GCA_000171775	ABGO01000030.1_7	GH13_10	OTHER	NA	Planctomycetia	Gemmatales	Gemmataceae
GCA_000171775	ABGO01000032.1_9	CBM9	SP	CS pos: 28-29. Pr: 0.9102	Planctomycetia	Gemmatales	Gemmataceae
GCA_000171775	ABGO01000036.1_36	GH13_10	OTHER	NA	Planctomycetia	Gemmatales	Gemmataceae
GCA_000171775	ABGO01000036.1_37	GH13_26	OTHER	NA	Planctomycetia	Gemmatales	Gemmataceae
GCA_000171775	ABGO01000037.1_23	CE4	OTHER	NA	Planctomycetia	Gemmatales	Gemmataceae
GCA_000171775	ABGO01000038.1_3	CE7	SP	CS pos: 20-21. Pr: 0.9732	Planctomycetia	Gemmatales	Gemmataceae
GCA_000171775	ABGO01000038.1_3	CE15	SP	CS pos: 20-21. Pr: 0.9732	Planctomycetia	Gemmatales	Gemmataceae
GCA_000171775	ABGO01000053.1_7	GH37	OTHER	NA	Planctomycetia	Gemmatales	Gemmataceae
GCA_000171775	ABGO01000053.1_8	CBM48	OTHER	NA	Planctomycetia	Gemmatales	Gemmataceae
GCA_000171775	ABGO01000053.1_8	GH13_11	OTHER	NA	Planctomycetia	Gemmatales	Gemmataceae
GCA_000171775	ABGO01000056.1_17	CE1	SP	CS pos: 24-25. Pr: 0.9719	Planctomycetia	Gemmatales	Gemmataceae
GCA_000171775	ABGO01000060.1_8	CE12	SP	CS pos: 21-22. Pr: 0.9646	Planctomycetia	Gemmatales	Gemmataceae
GCA_000171775	ABGO01000069.1_1	GH109	TAT	CS pos: 30-31. Pr: 0.9426	Planctomycetia	Gemmatales	Gemmataceae
GCA_000171775	ABGO01000069.1_2	CE1	SP	CS pos: 22-23. Pr: 0.9774	Planctomycetia	Gemmatales	Gemmataceae
GCA_000171775	ABGO01000069.1_21	GH109	TAT	CS pos: 41-42. Pr: 0.8561	Planctomycetia	Gemmatales	Gemmataceae
GCA_000171775	ABGO01000069.1_22	CBM38	SP	CS pos: 19-20. Pr: 0.9708	Planctomycetia	Gemmatales	Gemmataceae
GCA_000171775	ABGO01000069.1_22	GH32	SP	CS pos: 19-20. Pr: 0.9708	Planctomycetia	Gemmatales	Gemmataceae
GCA_000171775	ABGO01000069.1_24	GH33	SP	CS pos: 20-21. Pr: 0.9733	Planctomycetia	Gemmatales	Gemmataceae
GCA_000171775	ABGO01000073.1_17	GH109	TAT	CS pos: 28-29. Pr: 0.8443	Planctomycetia	Gemmatales	Gemmataceae
GCA_000171775	ABGO01000089.1_3	GH94	OTHER	NA	Planctomycetia	Gemmatales	Gemmataceae
GCA_000171775	ABGO01000090.1_12	GH33	OTHER	NA	Planctomycetia	Gemmatales	Gemmataceae
GCA_000171775	ABGO01000090.1_14	GH109	OTHER	NA	Planctomycetia	Gemmatales	Gemmataceae
GCA_000171775	ABGO01000090.1_2	GH109	OTHER	NA	Planctomycetia	Gemmatales	Gemmataceae
GCA_000171775	ABGO01000094.1_22	CBM51	OTHER	NA	Planctomycetia	Gemmatales	Gemmataceae
GCA_000171775	ABGO01000102.1_15	CE11	OTHER	NA	Planctomycetia	Gemmatales	Gemmataceae
GCA_000171775	ABGO01000102.1_23	GH2	SP	CS pos: 20-21. Pr: 0.9274	Planctomycetia	Gemmatales	Gemmataceae
GCA_000171775	ABGO01000106.1_12	GH109	TAT	CS pos: 33-34. Pr: 0.8787	Planctomycetia	Gemmatales	Gemmataceae
GCA_000171775	ABGO01000116.1_4	CBM13	SP	CS pos: 20-21. Pr: 0.9749	Planctomycetia	Gemmatales	Gemmataceae
GCA_000171775	ABGO01000122.1_17	GH63	OTHER	NA	Planctomycetia	Gemmatales	Gemmataceae
GCA_000171775	ABGO01000123.1_15	CE4	OTHER	NA	Planctomycetia	Gemmatales	Gemmataceae
GCA_000171775	ABGO01000135.1_4	GH109	OTHER	NA	Planctomycetia	Gemmatales	Gemmataceae
GCA_000171775	ABGO01000137.1_12	GH133	OTHER	NA	Planctomycetia	Gemmatales	Gemmataceae
GCA_000171775	ABGO01000138.1_3	GH13_5	OTHER	NA	Planctomycetia	Gemmatales	Gemmataceae
GCA_000171775	ABGO01000139.1_12	CE15	SP	CS pos: 20-21. Pr: 0.9720	Planctomycetia	Gemmatales	Gemmataceae
GCA_000171775	ABGO01000142.1_3	GH109	TAT	CS pos: 26-27. Pr: 0.9426	Planctomycetia	Gemmatales	Gemmataceae
GCA_000171775	ABGO01000148.1_9	GH109	OTHER	NA	Planctomycetia	Gemmatales	Gemmataceae
GCA_000171775	ABGO01000153.1_12	CE1	SP	CS pos: 20-21. Pr: 0.9669	Planctomycetia	Gemmatales	Gemmataceae
GCA_000171775	ABGO01000154.1_10	GH77	OTHER	NA	Planctomycetia	Gemmatales	Gemmataceae
GCA_000171775	ABGO01000154.1_15	CE14	OTHER	NA	Planctomycetia	Gemmatales	Gemmataceae
GCA_000171775	ABGO01000164.1_3	GH109	TAT	CS pos: 30-31. Pr: 0.7368	Planctomycetia	Gemmatales	Gemmataceae
GCA_000171775	ABGO01000169.1_7	CE1	SP	CS pos: 17-18. Pr: 0.9865	Planctomycetia	Gemmatales	Gemmataceae
GCA_000171775	ABGO01000170.1_10	CBM38	SP	CS pos: 17-18. Pr: 0.9547	Planctomycetia	Gemmatales	Gemmataceae
GCA_000171775	ABGO01000170.1_11	CE1	SP	CS pos: 22-23. Pr: 0.8955	Planctomycetia	Gemmatales	Gemmataceae
GCA_000171775	ABGO01000172.1_21	CE1	OTHER	NA	Planctomycetia	Gemmatales	Gemmataceae
GCA_000171775	ABGO01000188.1_5	CBM51	SP	CS pos: 20-21. Pr: 0.9787	Planctomycetia	Gemmatales	Gemmataceae
GCA_000171775	ABGO01000189.1_3	CE1	SP	CS pos: 19-20. Pr: 0.9755	Planctomycetia	Gemmatales	Gemmataceae
GCA_000171775	ABGO01000205.1_12	GH165	SP	CS pos: 17-18. Pr: 0.7225	Planctomycetia	Gemmatales	Gemmataceae
GCA_000171775	ABGO01000223.1_10	GH109	TAT	CS pos: 29-30. Pr: 0.9136	Planctomycetia	Gemmatales	Gemmataceae
GCA_000171775	ABGO01000227.1_13	GH13_11	OTHER	NA	Planctomycetia	Gemmatales	Gemmataceae
GCA_000171775	ABGO01000227.1_2	CE9	OTHER	NA	Planctomycetia	Gemmatales	Gemmataceae
GCA_000171775	ABGO01000232.1_5	GH15	OTHER	NA	Planctomycetia	Gemmatales	Gemmataceae
GCA_000171775	ABGO01000240.1_9	GH16_3	SP	CS pos: 30-31. Pr: 0.3966	Planctomycetia	Gemmatales	Gemmataceae
GCA_000171775	ABGO01000241.1_2	CE1	OTHER	NA	Planctomycetia	Gemmatales	Gemmataceae
GCA_000171775	ABGO01000281.1_2	CBM48	OTHER	NA	Planctomycetia	Gemmatales	Gemmataceae
GCA_000171775	ABGO01000281.1_2	GH13_9	OTHER	NA	Planctomycetia	Gemmatales	Gemmataceae
GCA_000171775	ABGO01000294.1_7	CE9	OTHER	NA	Planctomycetia	Gemmatales	Gemmataceae
GCA_000171775	ABGO01000334.1_1	CE14	OTHER	NA	Planctomycetia	Gemmatales	Gemmataceae
GCA_000171775	ABGO01000361.1_5	CE1	SP	CS pos: 17-18. Pr: 0.9785	Planctomycetia	Gemmatales	Gemmataceae
GCA_000171775	ABGO01000380.1_4	GH109	TAT	CS pos: 26-27. Pr: 0.5929	Planctomycetia	Gemmatales	Gemmataceae
GCA_000171775	ABGO01000391.1_3	CBM47	OTHER	NA	Planctomycetia	Gemmatales	Gemmataceae
GCA_000171775	ABGO01000412.1_3	AA4	OTHER	NA	Planctomycetia	Gemmatales	Gemmataceae
GCA_000171775	ABGO01000421.1_2	CE15	SP	CS pos: 19-20. Pr: 0.7382	Planctomycetia	Gemmatales	Gemmataceae
GCA_000171775	ABGO01000424.1_2	CE7	SP	CS pos: 18-19. Pr: 0.9238	Planctomycetia	Gemmatales	Gemmataceae
GCA_000171775	ABGO01000426.1_3	AA6	OTHER	NA	Planctomycetia	Gemmatales	Gemmataceae
GCA_000171775	ABGO01000426.1_4	CE1	SP	CS pos: 18-19. Pr: 0.9823	Planctomycetia	Gemmatales	Gemmataceae
GCA_000171775	ABGO01000426.1_4	CE1	SP	CS pos: 18-19. Pr: 0.9823	Planctomycetia	Gemmatales	Gemmataceae
GCA_000171775	ABGO01000429.1_1	CE1	OTHER	NA	Planctomycetia	Gemmatales	Gemmataceae
GCA_000171775	ABGO01000478.1_1	CBM48	OTHER	NA	Planctomycetia	Gemmatales	Gemmataceae
GCA_000171775	ABGO01000478.1_1	GH13_9	OTHER	NA	Planctomycetia	Gemmatales	Gemmataceae
GCA_000171775	ABGO01000524.1_4	CE1	OTHER	NA	Planctomycetia	Gemmatales	Gemmataceae
GCA_000171775	ABGO01000644.1_1	CBM51	OTHER	NA	Planctomycetia	Gemmatales	Gemmataceae
GCA_000181475	ABCE01000001.1_106	PL1_2	SP	CS pos: 21-22. Pr: 0.9754	Planctomycetia	Planctomycetales	Planctomycetaceae
GCA_000181475	ABCE01000001.1_160	AA5	SP	CS pos: 33-34. Pr: 0.9682	Planctomycetia	Planctomycetales	Planctomycetaceae
GCA_000181475	ABCE01000001.1_179	GH33	SP	CS pos: 19-20. Pr: 0.9777	Planctomycetia	Planctomycetales	Planctomycetaceae
GCA_000181475	ABCE01000001.1_185	CE1	OTHER	NA	Planctomycetia	Planctomycetales	Planctomycetaceae
GCA_000181475	ABCE01000001.1_31	GH33	SP	CS pos: 22-23. Pr: 0.3948	Planctomycetia	Planctomycetales	Planctomycetaceae
GCA_000181475	ABCE01000001.1_46	GH94	OTHER	NA	Planctomycetia	Planctomycetales	Planctomycetaceae
GCA_000181475	ABCE01000001.1_6	GH163	SP	CS pos: 22-23. Pr: 0.9751	Planctomycetia	Planctomycetales	Planctomycetaceae
GCA_000181475	ABCE01000002.1_129	GH57	OTHER	NA	Planctomycetia	Planctomycetales	Planctomycetaceae
GCA_000181475	ABCE01000002.1_133	GH165	SP	CS pos: 27-28. Pr: 0.9769	Planctomycetia	Planctomycetales	Planctomycetaceae
GCA_000181475	ABCE01000002.1_304	GH165	SP	CS pos: 27-28. Pr: 0.9755	Planctomycetia	Planctomycetales	Planctomycetaceae
GCA_000181475	ABCE01000002.1_305	CE1	OTHER	NA	Planctomycetia	Planctomycetales	Planctomycetaceae
GCA_000181475	ABCE01000002.1_310	GH165	SP	CS pos: 31-32. Pr: 0.9503	Planctomycetia	Planctomycetales	Planctomycetaceae
GCA_000181475	ABCE01000002.1_44	GH163	LIPO	CS pos: 24-25. Pr: 0.9258	Planctomycetia	Planctomycetales	Planctomycetaceae
GCA_000181475	ABCE01000002.1_52	CE9	OTHER	NA	Planctomycetia	Planctomycetales	Planctomycetaceae
GCA_000181475	ABCE01000003.1_145	CE1	SP	CS pos: 28-29. Pr: 0.9487	Planctomycetia	Planctomycetales	Planctomycetaceae
GCA_000181475	ABCE01000003.1_17	GH109	TAT	CS pos: 36-37. Pr: 0.7608	Planctomycetia	Planctomycetales	Planctomycetaceae
GCA_000181475	ABCE01000003.1_245	CE1	SP	CS pos: 32-33. Pr: 0.9668	Planctomycetia	Planctomycetales	Planctomycetaceae
GCA_000181475	ABCE01000003.1_285	CE17	SP	CS pos: 29-30. Pr: 0.7444	Planctomycetia	Planctomycetales	Planctomycetaceae
GCA_000181475	ABCE01000003.1_288	GH10	OTHER	NA	Planctomycetia	Planctomycetales	Planctomycetaceae
GCA_000181475	ABCE01000004.1_148	CE7	SP	CS pos: 22-23. Pr: 0.9722	Planctomycetia	Planctomycetales	Planctomycetaceae
GCA_000181475	ABCE01000004.1_213	CE1	SP	CS pos: 16-17. Pr: 0.9656	Planctomycetia	Planctomycetales	Planctomycetaceae
GCA_000181475	ABCE01000004.1_3	CE15	SP	CS pos: 29-30. Pr: 0.9419	Planctomycetia	Planctomycetales	Planctomycetaceae
GCA_000181475	ABCE01000005.1_120	GH136	SP	CS pos: 26-27. Pr: 0.9714	Planctomycetia	Planctomycetales	Planctomycetaceae
GCA_000181475	ABCE01000005.1_174	CE4	OTHER	NA	Planctomycetia	Planctomycetales	Planctomycetaceae
GCA_000181475	ABCE01000005.1_34	GH141	SP	CS pos: 25-26. Pr: 0.4286	Planctomycetia	Planctomycetales	Planctomycetaceae
GCA_000181475	ABCE01000005.1_49	CBM67	SP	CS pos: 23-24. Pr: 0.9755	Planctomycetia	Planctomycetales	Planctomycetaceae
GCA_000181475	ABCE01000005.1_94	GH109	OTHER	NA	Planctomycetia	Planctomycetales	Planctomycetaceae
GCA_000181475	ABCE01000005.1_99	GH33	TAT	CS pos: 30-31. Pr: 0.7901	Planctomycetia	Planctomycetales	Planctomycetaceae
GCA_000181475	ABCE01000006.1_11	GH141	SP	CS pos: 22-23. Pr: 0.9771	Planctomycetia	Planctomycetales	Planctomycetaceae
GCA_000181475	ABCE01000006.1_220	CE14	OTHER	NA	Planctomycetia	Planctomycetales	Planctomycetaceae
GCA_000181475	ABCE01000006.1_29	CE12	SP	CS pos: 26-27. Pr: 0.5119	Planctomycetia	Planctomycetales	Planctomycetaceae
GCA_000181475	ABCE01000006.1_4	GH165	SP	CS pos: 25-26. Pr: 0.9711	Planctomycetia	Planctomycetales	Planctomycetaceae
GCA_000181475	ABCE01000006.1_82	CE1	SP	CS pos: 23-24. Pr: 0.9836	Planctomycetia	Planctomycetales	Planctomycetaceae
GCA_000181475	ABCE01000007.1_125	CE14	SP	CS pos: 28-29. Pr: 0.9645	Planctomycetia	Planctomycetales	Planctomycetaceae
GCA_000181475	ABCE01000007.1_136	CE1	SP	CS pos: 23-24. Pr: 0.8681	Planctomycetia	Planctomycetales	Planctomycetaceae
GCA_000181475	ABCE01000007.1_87	GH109	TAT	CS pos: 31-32. Pr: 0.9337	Planctomycetia	Planctomycetales	Planctomycetaceae
GCA_000181475	ABCE01000008.1_163	CE7	TAT	CS pos: 43-44. Pr: 0.8845	Planctomycetia	Planctomycetales	Planctomycetaceae
GCA_000181475	ABCE01000009.1_134	PL9_4	SP	CS pos: 40-41. Pr: 0.6688	Planctomycetia	Planctomycetales	Planctomycetaceae
GCA_000181475	ABCE01000009.1_37	PL6	LIPO	CS pos: 16-17. Pr: 0.5949	Planctomycetia	Planctomycetales	Planctomycetaceae
GCA_000181475	ABCE01000009.1_62	CBM47	SP	CS pos: 27-28. Pr: 0.9790	Planctomycetia	Planctomycetales	Planctomycetaceae
GCA_000181475	ABCE01000009.1_64	CE14	OTHER	NA	Planctomycetia	Planctomycetales	Planctomycetaceae
GCA_000181475	ABCE01000009.1_65	GH109	TAT	CS pos: 33-34. Pr: 0.7047	Planctomycetia	Planctomycetales	Planctomycetaceae
GCA_000181475	ABCE01000009.1_71	CBM51	SP	CS pos: 23-24. Pr: 0.9746	Planctomycetia	Planctomycetales	Planctomycetaceae
GCA_000181475	ABCE01000009.1_81	PL10_3	SP	CS pos: 29-30. Pr: 0.9605	Planctomycetia	Planctomycetales	Planctomycetaceae
GCA_000181475	ABCE01000010.1_88	PL10_3	SP	CS pos: 25-26. Pr: 0.9799	Planctomycetia	Planctomycetales	Planctomycetaceae
GCA_000181475	ABCE01000011.1_35	CE14	OTHER	NA	Planctomycetia	Planctomycetales	Planctomycetaceae
GCA_000181475	ABCE01000011.1_68	CBM51	SP	CS pos: 16-17. Pr: 0.5799	Planctomycetia	Planctomycetales	Planctomycetaceae
GCA_000181475	ABCE01000011.1_82	GH109	TAT	CS pos: 41-42. Pr: 0.8967	Planctomycetia	Planctomycetales	Planctomycetaceae
GCA_000181475	ABCE01000012.1_102	GH13_18	OTHER	NA	Planctomycetia	Planctomycetales	Planctomycetaceae
GCA_000181475	ABCE01000012.1_119	CE1	SP	CS pos: 28-29. Pr: 0.6439	Planctomycetia	Planctomycetales	Planctomycetaceae
GCA_000181475	ABCE01000012.1_17	GH109	TAT	CS pos: 25-26. Pr: 0.9477	Planctomycetia	Planctomycetales	Planctomycetaceae
GCA_000181475	ABCE01000012.1_27	CE1	SP	CS pos: 28-29. Pr: 0.8662	Planctomycetia	Planctomycetales	Planctomycetaceae
GCA_000181475	ABCE01000012.1_32	GH33	OTHER	NA	Planctomycetia	Planctomycetales	Planctomycetaceae
GCA_000181475	ABCE01000012.1_36	GH33	SP	CS pos: 26-27. Pr: 0.9833	Planctomycetia	Planctomycetales	Planctomycetaceae
GCA_000181475	ABCE01000012.1_55	GH33	SP	CS pos: 23-24. Pr: 0.9739	Planctomycetia	Planctomycetales	Planctomycetaceae
GCA_000181475	ABCE01000013.1_23	GH109	TAT	CS pos: 40-41. Pr: 0.9285	Planctomycetia	Planctomycetales	Planctomycetaceae
GCA_000181475	ABCE01000014.1_92	GH165	OTHER	NA	Planctomycetia	Planctomycetales	Planctomycetaceae
GCA_000181475	ABCE01000015.1_115	CBM51	SP	CS pos: 31-32. Pr: 0.9109	Planctomycetia	Planctomycetales	Planctomycetaceae
GCA_000181475	ABCE01000015.1_62	CE1	SP	CS pos: 29-30. Pr: 0.9647	Planctomycetia	Planctomycetales	Planctomycetaceae
GCA_000181475	ABCE01000015.1_89	GH156	SP	CS pos: 28-29. Pr: 0.6833	Planctomycetia	Planctomycetales	Planctomycetaceae
GCA_000181475	ABCE01000016.1_107	GH33	LIPO	CS pos: 20-21. Pr: 0.7663	Planctomycetia	Planctomycetales	Planctomycetaceae
GCA_000181475	ABCE01000016.1_26	CE14	OTHER	NA	Planctomycetia	Planctomycetales	Planctomycetaceae
GCA_000181475	ABCE01000016.1_92	GH33	SP	CS pos: 29-30. Pr: 0.9420	Planctomycetia	Planctomycetales	Planctomycetaceae
GCA_000181475	ABCE01000017.1_3	CBM2	OTHER	NA	Planctomycetia	Planctomycetales	Planctomycetaceae
GCA_000181475	ABCE01000017.1_3	GH8	OTHER	NA	Planctomycetia	Planctomycetales	Planctomycetaceae
GCA_000181475	ABCE01000017.1_3	CBM2	OTHER	NA	Planctomycetia	Planctomycetales	Planctomycetaceae
GCA_000181475	ABCE01000017.1_6	GH77	OTHER	NA	Planctomycetia	Planctomycetales	Planctomycetaceae
GCA_000181475	ABCE01000018.1_11	CE15	SP	CS pos: 20-21. Pr: 0.9731	Planctomycetia	Planctomycetales	Planctomycetaceae
GCA_000181475	ABCE01000018.1_34	GH109	TAT	CS pos: 31-32. Pr: 0.9318	Planctomycetia	Planctomycetales	Planctomycetaceae
GCA_000181475	ABCE01000018.1_96	GH33	LIPO	CS pos: 23-24. Pr: 0.8227	Planctomycetia	Planctomycetales	Planctomycetaceae
GCA_000181475	ABCE01000019.1_20	CBM51	SP	CS pos: 34-35. Pr: 0.9669	Planctomycetia	Planctomycetales	Planctomycetaceae
GCA_000181475	ABCE01000019.1_7	CE15	SP	CS pos: 27-28. Pr: 0.5710	Planctomycetia	Planctomycetales	Planctomycetaceae
GCA_000181475	ABCE01000020.1_46	GH109	TAT	CS pos: 32-33. Pr: 0.8754	Planctomycetia	Planctomycetales	Planctomycetaceae
GCA_000181475	ABCE01000022.1_32	GH109	TAT	CS pos: 34-35. Pr: 0.7898	Planctomycetia	Planctomycetales	Planctomycetaceae
GCA_000181475	ABCE01000023.1_36	GH109	OTHER	NA	Planctomycetia	Planctomycetales	Planctomycetaceae
GCA_000181475	ABCE01000025.1_61	GH33	SP	CS pos: 23-24. Pr: 0.9679	Planctomycetia	Planctomycetales	Planctomycetaceae
GCA_000181475	ABCE01000025.1_9	GH33	SP	CS pos: 21-22. Pr: 0.9763	Planctomycetia	Planctomycetales	Planctomycetaceae
GCA_000181475	ABCE01000026.1_25	GH33	SP	CS pos: 35-36. Pr: 0.9176	Planctomycetia	Planctomycetales	Planctomycetaceae
GCA_000181475	ABCE01000026.1_39	GH165	SP	CS pos: 22-23. Pr: 0.9777	Planctomycetia	Planctomycetales	Planctomycetaceae
GCA_000181475	ABCE01000026.1_48	CE6	SP	CS pos: 37-38. Pr: 0.6665	Planctomycetia	Planctomycetales	Planctomycetaceae
GCA_000181475	ABCE01000026.1_84	GH109	OTHER	NA	Planctomycetia	Planctomycetales	Planctomycetaceae
GCA_000181475	ABCE01000027.1_1	GH165	OTHER	NA	Planctomycetia	Planctomycetales	Planctomycetaceae
GCA_000181475	ABCE01000027.1_30	GH166	SP	CS pos: 25-26. Pr: 0.9485	Planctomycetia	Planctomycetales	Planctomycetaceae
GCA_000181475	ABCE01000027.1_61	GH109	TAT	CS pos: 35-36. Pr: 0.8707	Planctomycetia	Planctomycetales	Planctomycetaceae
GCA_000181475	ABCE01000027.1_65	GH109	OTHER	NA	Planctomycetia	Planctomycetales	Planctomycetaceae
GCA_000181475	ABCE01000028.1_66	GH109	TAT	CS pos: 29-30. Pr: 0.9277	Planctomycetia	Planctomycetales	Planctomycetaceae
GCA_000181475	ABCE01000029.1_10	CE15	SP	CS pos: 21-22. Pr: 0.9496	Planctomycetia	Planctomycetales	Planctomycetaceae
GCA_000181475	ABCE01000029.1_30	GH33	SP	CS pos: 23-24. Pr: 0.9801	Planctomycetia	Planctomycetales	Planctomycetaceae
GCA_000181475	ABCE01000029.1_4	GH13_11	OTHER	NA	Planctomycetia	Planctomycetales	Planctomycetaceae
GCA_000181475	ABCE01000030.1_11	GH33	SP	CS pos: 28-29. Pr: 0.9674	Planctomycetia	Planctomycetales	Planctomycetaceae
GCA_000181475	ABCE01000030.1_28	CBM48	OTHER	NA	Planctomycetia	Planctomycetales	Planctomycetaceae
GCA_000181475	ABCE01000030.1_28	GH13_9	OTHER	NA	Planctomycetia	Planctomycetales	Planctomycetaceae
GCA_000181475	ABCE01000030.1_63	AA4	OTHER	NA	Planctomycetia	Planctomycetales	Planctomycetaceae
GCA_000181475	ABCE01000030.1_68	CE15	SP	CS pos: 24-25. Pr: 0.9672	Planctomycetia	Planctomycetales	Planctomycetaceae
GCA_000181475	ABCE01000031.1_13	GH109	TAT	CS pos: 29-30. Pr: 0.4302	Planctomycetia	Planctomycetales	Planctomycetaceae
GCA_000181475	ABCE01000031.1_16	GH33	SP	CS pos: 22-23. Pr: 0.9789	Planctomycetia	Planctomycetales	Planctomycetaceae
GCA_000181475	ABCE01000031.1_19	CE4	SP	CS pos: 19-20. Pr: 0.9724	Planctomycetia	Planctomycetales	Planctomycetaceae
GCA_000181475	ABCE01000031.1_36	CE4	OTHER	NA	Planctomycetia	Planctomycetales	Planctomycetaceae
GCA_000181475	ABCE01000031.1_44	GH109	TAT	CS pos: 33-34. Pr: 0.9064	Planctomycetia	Planctomycetales	Planctomycetaceae
GCA_000181475	ABCE01000031.1_46	GH33	SP	CS pos: 23-24. Pr: 0.9702	Planctomycetia	Planctomycetales	Planctomycetaceae
GCA_000181475	ABCE01000031.1_57	CE12	SP	CS pos: 21-22. Pr: 0.9807	Planctomycetia	Planctomycetales	Planctomycetaceae
GCA_000181475	ABCE01000034.1_2	CE11	OTHER	NA	Planctomycetia	Planctomycetales	Planctomycetaceae
GCA_000181475	ABCE01000034.1_24	CE12	SP	CS pos: 27-28. Pr: 0.9790	Planctomycetia	Planctomycetales	Planctomycetaceae
GCA_000181475	ABCE01000034.1_60	GH5	SP	CS pos: 20-21. Pr: 0.9388	Planctomycetia	Planctomycetales	Planctomycetaceae
GCA_000181475	ABCE01000038.1_21	CE17	SP	CS pos: 24-25. Pr: 0.9802	Planctomycetia	Planctomycetales	Planctomycetaceae
GCA_000181475	ABCE01000038.1_41	GH33	SP	CS pos: 22-23. Pr: 0.9715	Planctomycetia	Planctomycetales	Planctomycetaceae
GCA_000181475	ABCE01000038.1_47	CE15	SP	CS pos: 23-24. Pr: 0.9815	Planctomycetia	Planctomycetales	Planctomycetaceae
GCA_000181475	ABCE01000040.1_2	GH165	SP	CS pos: 25-26. Pr: 0.9752	Planctomycetia	Planctomycetales	Planctomycetaceae
GCA_000181475	ABCE01000041.1_3	GH165	SP	CS pos: 22-23. Pr: 0.8966	Planctomycetia	Planctomycetales	Planctomycetaceae
GCA_000181475	ABCE01000041.1_43	GH105	SP	CS pos: 25-26. Pr: 0.9714	Planctomycetia	Planctomycetales	Planctomycetaceae
GCA_000181475	ABCE01000042.1_14	CE7	SP	CS pos: 32-33. Pr: 0.7926	Planctomycetia	Planctomycetales	Planctomycetaceae
GCA_000181475	ABCE01000043.1_26	CE4	OTHER	NA	Planctomycetia	Planctomycetales	Planctomycetaceae
GCA_000181475	ABCE01000043.1_5	GH165	OTHER	NA	Planctomycetia	Planctomycetales	Planctomycetaceae
GCA_000181475	ABCE01000044.1_30	CE14	OTHER	NA	Planctomycetia	Planctomycetales	Planctomycetaceae
GCA_000181475	ABCE01000051.1_25	CBM38	SP	CS pos: 21-22. Pr: 0.9163	Planctomycetia	Planctomycetales	Planctomycetaceae
GCA_000181475	ABCE01000051.1_26	GH109	OTHER	NA	Planctomycetia	Planctomycetales	Planctomycetaceae
GCA_000181475	ABCE01000059.1_3	GH33	SP	CS pos: 21-22. Pr: 0.9721	Planctomycetia	Planctomycetales	Planctomycetaceae
GCA_000181475	ABCE01000059.1_4	GH156	OTHER	NA	Planctomycetia	Planctomycetales	Planctomycetaceae
GCA_000181475	ABCE01000062.1_17	CBM47	SP	CS pos: 52-53. Pr: 0.4301	Planctomycetia	Planctomycetales	Planctomycetaceae
GCA_000181475	ABCE01000062.1_7	GH13_4	OTHER	NA	Planctomycetia	Planctomycetales	Planctomycetaceae
GCA_000181475	ABCE01000062.1_8	GH13_10	OTHER	NA	Planctomycetia	Planctomycetales	Planctomycetaceae
GCA_000181475	ABCE01000066.1_10	GH165	SP	CS pos: 19-20. Pr: 0.9824	Planctomycetia	Planctomycetales	Planctomycetaceae
GCA_000181475	ABCE01000071.1_6	GH109	TAT	CS pos: 35-36. Pr: 0.5848	Planctomycetia	Planctomycetales	Planctomycetaceae
GCA_000181475	ABCE01000074.1_1	CE7	SP	CS pos: 25-26. Pr: 0.9731	Planctomycetia	Planctomycetales	Planctomycetaceae
GCA_000181475	ABCE01000074.1_11	GH109	TAT	CS pos: 35-36. Pr: 0.5410	Planctomycetia	Planctomycetales	Planctomycetaceae
GCA_000181475	ABCE01000074.1_2	CE7	LIPO	CS pos: 22-23. Pr: 0.3923	Planctomycetia	Planctomycetales	Planctomycetaceae
GCA_000181475	ABCE01000082.1_4	GH13_11	OTHER	NA	Planctomycetia	Planctomycetales	Planctomycetaceae
GCA_000181475	ABCE01000084.1_3	GH109	TAT	CS pos: 35-36. Pr: 0.8914	Planctomycetia	Planctomycetales	Planctomycetaceae
GCA_000186345	CP002353.1_1030	GH13_10	OTHER	NA	Planctomycetia	Isosphaerales	Isosphaeraceae
GCA_000186345	CP002353.1_1031	GH57	OTHER	NA	Planctomycetia	Isosphaerales	Isosphaeraceae
GCA_000186345	CP002353.1_1031	GH13_26	OTHER	NA	Planctomycetia	Isosphaerales	Isosphaeraceae
GCA_000186345	CP002353.1_1167	GH13_3	OTHER	NA	Planctomycetia	Isosphaerales	Isosphaeraceae
GCA_000186345	CP002353.1_1247	GH109	TAT	CS pos: 31-32. Pr: 0.8606	Planctomycetia	Isosphaerales	Isosphaeraceae
GCA_000186345	CP002353.1_1415	CE14	OTHER	NA	Planctomycetia	Isosphaerales	Isosphaeraceae
GCA_000186345	CP002353.1_1474	CE14	OTHER	NA	Planctomycetia	Isosphaerales	Isosphaeraceae
GCA_000186345	CP002353.1_1484	CE4	OTHER	NA	Planctomycetia	Isosphaerales	Isosphaeraceae
GCA_000186345	CP002353.1_1557	GH57	OTHER	NA	Planctomycetia	Isosphaerales	Isosphaeraceae
GCA_000186345	CP002353.1_1613	CBM6	OTHER	NA	Planctomycetia	Isosphaerales	Isosphaeraceae
GCA_000186345	CP002353.1_1616	GH33	SP	CS pos: 27-28. Pr: 0.9575	Planctomycetia	Isosphaerales	Isosphaeraceae
GCA_000186345	CP002353.1_1807	CE15	SP	CS pos: 41-42. Pr: 0.8102	Planctomycetia	Isosphaerales	Isosphaeraceae
GCA_000186345	CP002353.1_185	CE1	SP	CS pos: 44-45. Pr: 0.6740	Planctomycetia	Isosphaerales	Isosphaeraceae
GCA_000186345	CP002353.1_1863	CE1	SP	CS pos: 30-31. Pr: 0.8455	Planctomycetia	Isosphaerales	Isosphaeraceae
GCA_000186345	CP002353.1_1871	AA4	OTHER	NA	Planctomycetia	Isosphaerales	Isosphaeraceae
GCA_000186345	CP002353.1_1891	GH109	TAT	CS pos: 60-61. Pr: 0.5615	Planctomycetia	Isosphaerales	Isosphaeraceae
GCA_000186345	CP002353.1_2015	CE1	OTHER	NA	Planctomycetia	Isosphaerales	Isosphaeraceae
GCA_000186345	CP002353.1_203	GH109	OTHER	NA	Planctomycetia	Isosphaerales	Isosphaeraceae
GCA_000186345	CP002353.1_205	CE1	SP	CS pos: 26-27. Pr: 0.5272	Planctomycetia	Isosphaerales	Isosphaeraceae
GCA_000186345	CP002353.1_2053	GH13_16	OTHER	NA	Planctomycetia	Isosphaerales	Isosphaeraceae
GCA_000186345	CP002353.1_2378	CBM9	SP	CS pos: 18-19. Pr: 0.9711	Planctomycetia	Isosphaerales	Isosphaeraceae
GCA_000186345	CP002353.1_2423	CBM48	OTHER	NA	Planctomycetia	Isosphaerales	Isosphaeraceae
GCA_000186345	CP002353.1_2423	GH13_11	OTHER	NA	Planctomycetia	Isosphaerales	Isosphaeraceae
GCA_000186345	CP002353.1_2482	PL9	SP	CS pos: 23-24. Pr: 0.8736	Planctomycetia	Isosphaerales	Isosphaeraceae
GCA_000186345	CP002353.1_2550	GH109	TAT	CS pos: 33-34. Pr: 0.8708	Planctomycetia	Isosphaerales	Isosphaeraceae
GCA_000186345	CP002353.1_2677	GH15	OTHER	NA	Planctomycetia	Isosphaerales	Isosphaeraceae
GCA_000186345	CP002353.1_2685	GH15	OTHER	NA	Planctomycetia	Isosphaerales	Isosphaeraceae
GCA_000186345	CP002353.1_2750	CE15	SP	CS pos: 39-40. Pr: 0.8815	Planctomycetia	Isosphaerales	Isosphaeraceae
GCA_000186345	CP002353.1_2784	CE9	OTHER	NA	Planctomycetia	Isosphaerales	Isosphaeraceae
GCA_000186345	CP002353.1_2794	CBM38	SP	CS pos: 37-38. Pr: 0.6807	Planctomycetia	Isosphaerales	Isosphaeraceae
GCA_000186345	CP002353.1_2838	GH109	TAT	CS pos: 37-38. Pr: 0.7712	Planctomycetia	Isosphaerales	Isosphaeraceae
GCA_000186345	CP002353.1_301	CE1	SP	CS pos: 23-24. Pr: 0.9623	Planctomycetia	Isosphaerales	Isosphaeraceae
GCA_000186345	CP002353.1_3113	CE1	OTHER	NA	Planctomycetia	Isosphaerales	Isosphaeraceae
GCA_000186345	CP002353.1_3139	GH109	TAT	CS pos: 43-44. Pr: 0.4070	Planctomycetia	Isosphaerales	Isosphaeraceae
GCA_000186345	CP002353.1_3177	CBM48	OTHER	NA	Planctomycetia	Isosphaerales	Isosphaeraceae
GCA_000186345	CP002353.1_3177	GH13_9	OTHER	NA	Planctomycetia	Isosphaerales	Isosphaeraceae
GCA_000186345	CP002353.1_324	GH5_25	SP	CS pos: 19-20. Pr: 0.9634	Planctomycetia	Isosphaerales	Isosphaeraceae
GCA_000186345	CP002353.1_3291	GH88	OTHER	NA	Planctomycetia	Isosphaerales	Isosphaeraceae
GCA_000186345	CP002353.1_3304	GH109	TAT	CS pos: 28-29. Pr: 0.9044	Planctomycetia	Isosphaerales	Isosphaeraceae
GCA_000186345	CP002353.1_3378	GH109	TAT	CS pos: 50-51. Pr: 0.8196	Planctomycetia	Isosphaerales	Isosphaeraceae
GCA_000186345	CP002353.1_3561	CBM51	SP	CS pos: 32-33. Pr: 0.5061	Planctomycetia	Isosphaerales	Isosphaeraceae
GCA_000186345	CP002353.1_3580	CE14	OTHER	NA	Planctomycetia	Isosphaerales	Isosphaeraceae
GCA_000186345	CP002353.1_3622	CE3	LIPO	CS pos: 27-28. Pr: 0.9475	Planctomycetia	Isosphaerales	Isosphaeraceae
GCA_000186345	CP002353.1_3632	GH29	SP	CS pos: 20-21. Pr: 0.9803	Planctomycetia	Isosphaerales	Isosphaeraceae
GCA_000186345	CP002353.1_3637	GH109	OTHER	NA	Planctomycetia	Isosphaerales	Isosphaeraceae
GCA_000186345	CP002353.1_3639	GH165	SP	CS pos: 20-21. Pr: 0.9759	Planctomycetia	Isosphaerales	Isosphaeraceae
GCA_000186345	CP002353.1_3690	GH109	TAT	CS pos: 31-32. Pr: 0.8483	Planctomycetia	Isosphaerales	Isosphaeraceae
GCA_000186345	CP002353.1_445	CE15	TAT	CS pos: 37-38. Pr: 0.6328	Planctomycetia	Isosphaerales	Isosphaeraceae
GCA_000186345	CP002353.1_446	GH13_11	OTHER	NA	Planctomycetia	Isosphaerales	Isosphaeraceae
GCA_000186345	CP002353.1_572	GH109	OTHER	NA	Planctomycetia	Isosphaerales	Isosphaeraceae
GCA_000186345	CP002353.1_597	CE4	OTHER	NA	Planctomycetia	Isosphaerales	Isosphaeraceae
GCA_000186345	CP002353.1_607	CE1	SP	CS pos: 32-33. Pr: 0.6567	Planctomycetia	Isosphaerales	Isosphaeraceae
GCA_000186345	CP002353.1_68	GH140	SP	CS pos: 18-19. Pr: 0.7155	Planctomycetia	Isosphaerales	Isosphaeraceae
GCA_000186345	CP002353.1_683	GH10	OTHER	NA	Planctomycetia	Isosphaerales	Isosphaeraceae
GCA_000186345	CP002353.1_716	GH109	TAT	CS pos: 44-45. Pr: 0.7866	Planctomycetia	Isosphaerales	Isosphaeraceae
GCA_000186345	CP002353.1_752	CE11	OTHER	NA	Planctomycetia	Isosphaerales	Isosphaeraceae
GCA_000186345	CP002353.1_788	GH109	OTHER	NA	Planctomycetia	Isosphaerales	Isosphaeraceae
GCA_000195185	AFAR01000001.1_62	CE1	LIPO	CS pos: 21-22. Pr: 0.7793	Planctomycetia	Pirellulales	Pirellulaceae
GCA_000195185	AFAR01000010.1_2	CE3	SP	CS pos: 31-32. Pr: 0.9480	Planctomycetia	Pirellulales	Pirellulaceae
GCA_000195185	AFAR01000015.1_11	CE1	OTHER	NA	Planctomycetia	Pirellulales	Pirellulaceae
GCA_000195185	AFAR01000016.1_32	GH63	OTHER	NA	Planctomycetia	Pirellulales	Pirellulaceae
GCA_000195185	AFAR01000017.1_12	CBM48	OTHER	NA	Planctomycetia	Pirellulales	Pirellulaceae
GCA_000195185	AFAR01000017.1_12	GH13_9	OTHER	NA	Planctomycetia	Pirellulales	Pirellulaceae
GCA_000195185	AFAR01000025.1_11	PL7_3	OTHER	NA	Planctomycetia	Pirellulales	Pirellulaceae
GCA_000195185	AFAR01000025.1_5	CE4	OTHER	NA	Planctomycetia	Pirellulales	Pirellulaceae
GCA_000195185	AFAR01000027.1_12	CBM85	SP	CS pos: 27-28. Pr: 0.9653	Planctomycetia	Pirellulales	Pirellulaceae
GCA_000195185	AFAR01000027.1_12	GH10	SP	CS pos: 27-28. Pr: 0.9653	Planctomycetia	Pirellulales	Pirellulaceae
GCA_000195185	AFAR01000030.1_22	GH29	OTHER	NA	Planctomycetia	Pirellulales	Pirellulaceae
GCA_000195185	AFAR01000031.1_3	GH140	SP	CS pos: 19-20. Pr: 0.9718	Planctomycetia	Pirellulales	Pirellulaceae
GCA_000195185	AFAR01000031.1_7	GH10	SP	CS pos: 28-29. Pr: 0.4994	Planctomycetia	Pirellulales	Pirellulaceae
GCA_000195185	AFAR01000038.1_3	GH33	LIPO	CS pos: 21-22. Pr: 0.4720	Planctomycetia	Pirellulales	Pirellulaceae
GCA_000195185	AFAR01000038.1_38	CE1	SP	CS pos: 21-22. Pr: 0.9696	Planctomycetia	Pirellulales	Pirellulaceae
GCA_000195185	AFAR01000038.1_46	GH109	TAT	CS pos: 55-56. Pr: 0.7799	Planctomycetia	Pirellulales	Pirellulaceae
GCA_000195185	AFAR01000053.1_10	GH10	SP	CS pos: 43-44. Pr: 0.7831	Planctomycetia	Pirellulales	Pirellulaceae
GCA_000195185	AFAR01000061.1_8	CE14	OTHER	NA	Planctomycetia	Pirellulales	Pirellulaceae
GCA_000195185	AFAR01000065.1_24	CE6	SP	CS pos: 41-42. Pr: 0.3730	Planctomycetia	Pirellulales	Pirellulaceae
GCA_000195185	AFAR01000065.1_37	GH78	SP	CS pos: 22-23. Pr: 0.7494	Planctomycetia	Pirellulales	Pirellulaceae
GCA_000195185	AFAR01000065.1_38	CBM67	SP	CS pos: 24-25. Pr: 0.9808	Planctomycetia	Pirellulales	Pirellulaceae
GCA_000195185	AFAR01000066.1_16	CBM51	OTHER	NA	Planctomycetia	Pirellulales	Pirellulaceae
GCA_000195185	AFAR01000069.1_49	CE14	OTHER	NA	Planctomycetia	Pirellulales	Pirellulaceae
GCA_000195185	AFAR01000075.1_10	CBM57	SP	CS pos: 20-21. Pr: 0.9730	Planctomycetia	Pirellulales	Pirellulaceae
GCA_000195185	AFAR01000075.1_14	CE4	SP	CS pos: 25-26. Pr: 0.9757	Planctomycetia	Pirellulales	Pirellulaceae
GCA_000195185	AFAR01000075.1_28	GH13_18	OTHER	NA	Planctomycetia	Pirellulales	Pirellulaceae
GCA_000195185	AFAR01000075.1_35	GH32	SP	CS pos: 26-27. Pr: 0.9673	Planctomycetia	Pirellulales	Pirellulaceae
GCA_000195185	AFAR01000075.1_8	CBM57	SP	CS pos: 19-20. Pr: 0.5999	Planctomycetia	Pirellulales	Pirellulaceae
GCA_000195185	AFAR01000079.1_14	GH13_23	OTHER	NA	Planctomycetia	Pirellulales	Pirellulaceae
GCA_000195185	AFAR01000079.1_15	GH130	OTHER	NA	Planctomycetia	Pirellulales	Pirellulaceae
GCA_000195185	AFAR01000079.1_17	GH130	OTHER	NA	Planctomycetia	Pirellulales	Pirellulaceae
GCA_000195185	AFAR01000088.1_6	CE1	SP	CS pos: 42-43. Pr: 0.5769	Planctomycetia	Pirellulales	Pirellulaceae
GCA_000195185	AFAR01000089.1_8	GH109	TAT	CS pos: 39-40. Pr: 0.8675	Planctomycetia	Pirellulales	Pirellulaceae
GCA_000195185	AFAR01000092.1_2	GH109	TAT	CS pos: 30-31. Pr: 0.8962	Planctomycetia	Pirellulales	Pirellulaceae
GCA_000195185	AFAR01000103.1_11	GH109	TAT	CS pos: 46-47. Pr: 0.9036	Planctomycetia	Pirellulales	Pirellulaceae
GCA_000195185	AFAR01000106.1_11	GH13_10	OTHER	NA	Planctomycetia	Pirellulales	Pirellulaceae
GCA_000195185	AFAR01000106.1_14	GH13_4	OTHER	NA	Planctomycetia	Pirellulales	Pirellulaceae
GCA_000195185	AFAR01000117.1_30	GH43	OTHER	NA	Planctomycetia	Pirellulales	Pirellulaceae
GCA_000195185	AFAR01000126.1_17	AA7	OTHER	NA	Planctomycetia	Pirellulales	Pirellulaceae
GCA_000195185	AFAR01000126.1_18	GH109	OTHER	NA	Planctomycetia	Pirellulales	Pirellulaceae
GCA_000195185	AFAR01000126.1_44	CE1	OTHER	NA	Planctomycetia	Pirellulales	Pirellulaceae
GCA_000195185	AFAR01000126.1_44	CE1	OTHER	NA	Planctomycetia	Pirellulales	Pirellulaceae
GCA_000195185	AFAR01000128.1_23	GH109	TAT	CS pos: 40-41. Pr: 0.9084	Planctomycetia	Pirellulales	Pirellulaceae
GCA_000195185	AFAR01000133.1_4	CE15	SP	CS pos: 28-29. Pr: 0.9725	Planctomycetia	Pirellulales	Pirellulaceae
GCA_000195185	AFAR01000133.1_9	CE1	SP	CS pos: 28-29. Pr: 0.9572	Planctomycetia	Pirellulales	Pirellulaceae
GCA_000195185	AFAR01000134.1_3	CE1	SP	CS pos: 20-21. Pr: 0.9760	Planctomycetia	Pirellulales	Pirellulaceae
GCA_000195185	AFAR01000134.1_3	CE1	SP	CS pos: 20-21. Pr: 0.9760	Planctomycetia	Pirellulales	Pirellulaceae
GCA_000195185	AFAR01000134.1_3	CE6	SP	CS pos: 20-21. Pr: 0.9760	Planctomycetia	Pirellulales	Pirellulaceae
GCA_000195185	AFAR01000134.1_4	GH10	SP	CS pos: 21-22. Pr: 0.9623	Planctomycetia	Pirellulales	Pirellulaceae
GCA_000195185	AFAR01000142.1_37	GH109	TAT	CS pos: 34-35. Pr: 0.9006	Planctomycetia	Pirellulales	Pirellulaceae
GCA_000195185	AFAR01000142.1_38	AA6	OTHER	NA	Planctomycetia	Pirellulales	Pirellulaceae
GCA_000195185	AFAR01000143.1_32	GH141	SP	CS pos: 20-21. Pr: 0.9710	Planctomycetia	Pirellulales	Pirellulaceae
GCA_000195185	AFAR01000149.1_11	GH33	OTHER	NA	Planctomycetia	Pirellulales	Pirellulaceae
GCA_000195185	AFAR01000154.1_14	CE4	OTHER	NA	Planctomycetia	Pirellulales	Pirellulaceae
GCA_000195185	AFAR01000155.1_1	GH109	TAT	CS pos: 31-32. Pr: 0.6760	Planctomycetia	Pirellulales	Pirellulaceae
GCA_000195185	AFAR01000155.1_3	CE9	OTHER	NA	Planctomycetia	Pirellulales	Pirellulaceae
GCA_000195185	AFAR01000156.1_17	CE12	LIPO	CS pos: 18-19. Pr: 0.1932	Planctomycetia	Pirellulales	Pirellulaceae
GCA_000195185	AFAR01000165.1_4	GH33	LIPO	CS pos: 20-21. Pr: 0.5154	Planctomycetia	Pirellulales	Pirellulaceae
GCA_000195185	AFAR01000167.1_13	GH95	LIPO	CS pos: 23-24. Pr: 0.9813	Planctomycetia	Pirellulales	Pirellulaceae
GCA_000195185	AFAR01000167.1_3	PL14	SP	CS pos: 30-31. Pr: 0.9652	Planctomycetia	Pirellulales	Pirellulaceae
GCA_000195185	AFAR01000168.1_39	GH43_26	SP	CS pos: 29-30. Pr: 0.9757	Planctomycetia	Pirellulales	Pirellulaceae
GCA_000195185	AFAR01000175.1_3	GH109	TAT	CS pos: 36-37. Pr: 0.9238	Planctomycetia	Pirellulales	Pirellulaceae
GCA_000195185	AFAR01000176.1_29	AA3_2	OTHER	NA	Planctomycetia	Pirellulales	Pirellulaceae
GCA_000195185	AFAR01000176.1_42	GH5	SP	CS pos: 30-31. Pr: 0.9699	Planctomycetia	Pirellulales	Pirellulaceae
GCA_000195185	AFAR01000176.1_43	CE6	SP	CS pos: 29-30. Pr: 0.9655	Planctomycetia	Pirellulales	Pirellulaceae
GCA_000195185	AFAR01000176.1_58	GH168	LIPO	CS pos: 21-22. Pr: 0.7482	Planctomycetia	Pirellulales	Pirellulaceae
GCA_000195185	AFAR01000177.1_12	GH109	TAT	CS pos: 37-38. Pr: 0.8968	Planctomycetia	Pirellulales	Pirellulaceae
GCA_000195185	AFAR01000177.1_21	PL1_2	SP	CS pos: 23-24. Pr: 0.9760	Planctomycetia	Pirellulales	Pirellulaceae
GCA_000195185	AFAR01000177.1_22	GH127	SP	CS pos: 42-43. Pr: 0.5907	Planctomycetia	Pirellulales	Pirellulaceae
GCA_000195185	AFAR01000177.1_23	PL1	SP	CS pos: 34-35. Pr: 0.9380	Planctomycetia	Pirellulales	Pirellulaceae
GCA_000195185	AFAR01000177.1_8	GH117	SP	CS pos: 41-42. Pr: 0.5879	Planctomycetia	Pirellulales	Pirellulaceae
GCA_000195185	AFAR01000178.1_15	GH86	SP	CS pos: 34-35. Pr: 0.9617	Planctomycetia	Pirellulales	Pirellulaceae
GCA_000195185	AFAR01000178.1_17	PL10_1	SP	CS pos: 21-22. Pr: 0.9691	Planctomycetia	Pirellulales	Pirellulaceae
GCA_000195185	AFAR01000178.1_21	GH2	OTHER	NA	Planctomycetia	Pirellulales	Pirellulaceae
GCA_000195185	AFAR01000178.1_37	GH33	SP	CS pos: 39-40. Pr: 0.8261	Planctomycetia	Pirellulales	Pirellulaceae
GCA_000195185	AFAR01000178.1_43	CE14	OTHER	NA	Planctomycetia	Pirellulales	Pirellulaceae
GCA_000195185	AFAR01000185.1_55	GH33	SP	CS pos: 19-20. Pr: 0.9738	Planctomycetia	Pirellulales	Pirellulaceae
GCA_000195185	AFAR01000185.1_69	CE1	OTHER	NA	Planctomycetia	Pirellulales	Pirellulaceae
GCA_000195185	AFAR01000185.1_80	GH33	SP	CS pos: 25-26. Pr: 0.8793	Planctomycetia	Pirellulales	Pirellulaceae
GCA_000195185	AFAR01000187.1_1	GH33	SP	CS pos: 25-26. Pr: 0.9742	Planctomycetia	Pirellulales	Pirellulaceae
GCA_000195185	AFAR01000189.1_17	CE14	OTHER	NA	Planctomycetia	Pirellulales	Pirellulaceae
GCA_000195185	AFAR01000190.1_29	GH144	OTHER	NA	Planctomycetia	Pirellulales	Pirellulaceae
GCA_000195185	AFAR01000200.1_3	GH140	OTHER	NA	Planctomycetia	Pirellulales	Pirellulaceae
GCA_000195185	AFAR01000203.1_9	GH97	SP	CS pos: 23-24. Pr: 0.6233	Planctomycetia	Pirellulales	Pirellulaceae
GCA_000195185	AFAR01000205.1_14	GH16_17	SP	CS pos: 20-21. Pr: 0.9746	Planctomycetia	Pirellulales	Pirellulaceae
GCA_000195185	AFAR01000209.1_9	CBM67	SP	CS pos: 28-29. Pr: 0.9350	Planctomycetia	Pirellulales	Pirellulaceae
GCA_000195185	AFAR01000228.1_4	CE17	SP	CS pos: 23-24. Pr: 0.9740	Planctomycetia	Pirellulales	Pirellulaceae
GCA_000195185	AFAR01000229.1_24	GH13_11	OTHER	NA	Planctomycetia	Pirellulales	Pirellulaceae
GCA_000195185	AFAR01000229.1_3	CE11	OTHER	NA	Planctomycetia	Pirellulales	Pirellulaceae
GCA_000195185	AFAR01000230.1_13	GH5_25	SP	CS pos: 36-37. Pr: 0.9403	Planctomycetia	Pirellulales	Pirellulaceae
GCA_000195185	AFAR01000232.1_33	CE1	SP	CS pos: 46-47. Pr: 0.5378	Planctomycetia	Pirellulales	Pirellulaceae
GCA_000195185	AFAR01000240.1_4	CE1	SP	CS pos: 27-28. Pr: 0.9710	Planctomycetia	Pirellulales	Pirellulaceae
GCA_000195185	AFAR01000242.1_2	PL31	SP	CS pos: 31-32. Pr: 0.9761	Planctomycetia	Pirellulales	Pirellulaceae
GCA_000195185	AFAR01000244.1_19	GH77	OTHER	NA	Planctomycetia	Pirellulales	Pirellulaceae
GCA_000195185	AFAR01000245.1_30	CE1	SP	CS pos: 42-43. Pr: 0.5195	Planctomycetia	Pirellulales	Pirellulaceae
GCA_000195185	AFAR01000246.1_39	GH109	TAT	CS pos: 26-27. Pr: 0.7795	Planctomycetia	Pirellulales	Pirellulaceae
GCA_000195185	AFAR01000255.1_1	GH13_11	OTHER	NA	Planctomycetia	Pirellulales	Pirellulaceae
GCA_000195185	AFAR01000257.1_22	CE7	OTHER	NA	Planctomycetia	Pirellulales	Pirellulaceae
GCA_000195185	AFAR01000257.1_6	CBM48	OTHER	NA	Planctomycetia	Pirellulales	Pirellulaceae
GCA_000195185	AFAR01000257.1_6	GH13_9	OTHER	NA	Planctomycetia	Pirellulales	Pirellulaceae
GCA_000195185	AFAR01000263.1_2	CBM9	SP	CS pos: 37-38. Pr: 0.9490	Planctomycetia	Pirellulales	Pirellulaceae
GCA_000195185	AFAR01000268.1_9	GH20	SP	CS pos: 20-21. Pr: 0.9725	Planctomycetia	Pirellulales	Pirellulaceae
GCA_000195185	AFAR01000269.1_4	GH57	OTHER	NA	Planctomycetia	Pirellulales	Pirellulaceae
GCA_000195185	AFAR01000272.1_15	GH117	SP	CS pos: 19-20. Pr: 0.9790	Planctomycetia	Pirellulales	Pirellulaceae
GCA_000195185	AFAR01000272.1_7	GH141	SP	CS pos: 29-30. Pr: 0.9287	Planctomycetia	Pirellulales	Pirellulaceae
GCA_000195185	AFAR01000276.1_15	GH33	SP	CS pos: 19-20. Pr: 0.9784	Planctomycetia	Pirellulales	Pirellulaceae
GCA_000195185	AFAR01000278.1_18	CBM67	SP	CS pos: 23-24. Pr: 0.9426	Planctomycetia	Pirellulales	Pirellulaceae
GCA_000195185	AFAR01000278.1_18	GH78	SP	CS pos: 23-24. Pr: 0.9426	Planctomycetia	Pirellulales	Pirellulaceae
GCA_000195185	AFAR01000280.1_1	CE1	SP	CS pos: 28-29. Pr: 0.9755	Planctomycetia	Pirellulales	Pirellulaceae
GCA_000195185	AFAR01000287.1_14	CBM44	OTHER	NA	Planctomycetia	Pirellulales	Pirellulaceae
GCA_000195185	AFAR01000287.1_15	GH5	SP	CS pos: 49-50. Pr: 0.8274	Planctomycetia	Pirellulales	Pirellulaceae
GCA_000195185	AFAR01000292.1_2	GH109	TAT	CS pos: 40-41. Pr: 0.8692	Planctomycetia	Pirellulales	Pirellulaceae
GCA_000195185	AFAR01000293.1_7	GH130	OTHER	NA	Planctomycetia	Pirellulales	Pirellulaceae
GCA_000195185	AFAR01000294.1_18	CE9	OTHER	NA	Planctomycetia	Pirellulales	Pirellulaceae
GCA_000195185	AFAR01000302.1_3	GH109	TAT	CS pos: 33-34. Pr: 0.8787	Planctomycetia	Pirellulales	Pirellulaceae
GCA_000195185	AFAR01000307.1_25	PL10_3	SP	CS pos: 31-32. Pr: 0.9504	Planctomycetia	Pirellulales	Pirellulaceae
GCA_000195185	AFAR01000311.1_2	CE15	LIPO	CS pos: 22-23. Pr: 0.8155	Planctomycetia	Pirellulales	Pirellulaceae
GCA_000195185	AFAR01000316.1_10	GH109	OTHER	NA	Planctomycetia	Pirellulales	Pirellulaceae
GCA_000195185	AFAR01000317.1_3	CBM9	SP	CS pos: 23-24. Pr: 0.9746	Planctomycetia	Pirellulales	Pirellulaceae
GCA_000196115	BX119912.1_1028	CBM48	OTHER	NA	Planctomycetia	Pirellulales	Pirellulaceae
GCA_000196115	BX119912.1_1028	GH13_9	OTHER	NA	Planctomycetia	Pirellulales	Pirellulaceae
GCA_000196115	BX119912.1_1054	GH16_17	SP	CS pos: 20-21. Pr: 0.9719	Planctomycetia	Pirellulales	Pirellulaceae
GCA_000196115	BX119912.1_1177	GH13_23	OTHER	NA	Planctomycetia	Pirellulales	Pirellulaceae
GCA_000196115	BX119912.1_1178	GH130	OTHER	NA	Planctomycetia	Pirellulales	Pirellulaceae
GCA_000196115	BX119912.1_1180	GH130	OTHER	NA	Planctomycetia	Pirellulales	Pirellulaceae
GCA_000196115	BX119912.1_1189	GH33	LIPO	CS pos: 20-21. Pr: 0.5275	Planctomycetia	Pirellulales	Pirellulaceae
GCA_000196115	BX119912.1_1209	GH109	TAT	CS pos: 34-35. Pr: 0.8536	Planctomycetia	Pirellulales	Pirellulaceae
GCA_000196115	BX119912.1_1221	GH16_13	SP	CS pos: 21-22. Pr: 0.9466	Planctomycetia	Pirellulales	Pirellulaceae
GCA_000196115	BX119912.1_1221	CBM16	SP	CS pos: 21-22. Pr: 0.9466	Planctomycetia	Pirellulales	Pirellulaceae
GCA_000196115	BX119912.1_1293	GH109	TAT	CS pos: 26-27. Pr: 0.7516	Planctomycetia	Pirellulales	Pirellulaceae
GCA_000196115	BX119912.1_1301	CE14	OTHER	NA	Planctomycetia	Pirellulales	Pirellulaceae
GCA_000196115	BX119912.1_1307	GH33	SP	CS pos: 41-42. Pr: 0.4011	Planctomycetia	Pirellulales	Pirellulaceae
GCA_000196115	BX119912.1_1323	GH2	SP	CS pos: 30-31. Pr: 0.9742	Planctomycetia	Pirellulales	Pirellulaceae
GCA_000196115	BX119912.1_1327	PL10_1	SP	CS pos: 21-22. Pr: 0.9691	Planctomycetia	Pirellulales	Pirellulaceae
GCA_000196115	BX119912.1_1329	GH86	SP	CS pos: 21-22. Pr: 0.9601	Planctomycetia	Pirellulales	Pirellulaceae
GCA_000196115	BX119912.1_1401	CE4	OTHER	NA	Planctomycetia	Pirellulales	Pirellulaceae
GCA_000196115	BX119912.1_1407	PL7_3	SP	CS pos: 19-20. Pr: 0.9807	Planctomycetia	Pirellulales	Pirellulaceae
GCA_000196115	BX119912.1_1424	CE12	SP	CS pos: 52-53. Pr: 0.2497	Planctomycetia	Pirellulales	Pirellulaceae
GCA_000196115	BX119912.1_1427	GH109	TAT	CS pos: 34-35. Pr: 0.9191	Planctomycetia	Pirellulales	Pirellulaceae
GCA_000196115	BX119912.1_1576	CE15	SP	CS pos: 28-29. Pr: 0.9725	Planctomycetia	Pirellulales	Pirellulaceae
GCA_000196115	BX119912.1_1581	CE1	SP	CS pos: 28-29. Pr: 0.9115	Planctomycetia	Pirellulales	Pirellulaceae
GCA_000196115	BX119912.1_1634	GH77	OTHER	NA	Planctomycetia	Pirellulales	Pirellulaceae
GCA_000196115	BX119912.1_1754	GH141	SP	CS pos: 20-21. Pr: 0.9713	Planctomycetia	Pirellulales	Pirellulaceae
GCA_000196115	BX119912.1_1802	GH20	SP	CS pos: 20-21. Pr: 0.9640	Planctomycetia	Pirellulales	Pirellulaceae
GCA_000196115	BX119912.1_1858	GH95	LIPO	CS pos: 23-24. Pr: 0.9681	Planctomycetia	Pirellulales	Pirellulaceae
GCA_000196115	BX119912.1_1875	PL14	SP	CS pos: 30-31. Pr: 0.9713	Planctomycetia	Pirellulales	Pirellulaceae
GCA_000196115	BX119912.1_1951	GH13_11	OTHER	NA	Planctomycetia	Pirellulales	Pirellulaceae
GCA_000196115	BX119912.1_1972	CE11	OTHER	NA	Planctomycetia	Pirellulales	Pirellulaceae
GCA_000196115	BX119912.1_1989	GH168	OTHER	NA	Planctomycetia	Pirellulales	Pirellulaceae
GCA_000196115	BX119912.1_2005	CE6	SP	CS pos: 29-30. Pr: 0.9713	Planctomycetia	Pirellulales	Pirellulaceae
GCA_000196115	BX119912.1_2006	GH5	SP	CS pos: 30-31. Pr: 0.9746	Planctomycetia	Pirellulales	Pirellulaceae
GCA_000196115	BX119912.1_2019	AA3_2	OTHER	NA	Planctomycetia	Pirellulales	Pirellulaceae
GCA_000196115	BX119912.1_2059	GH33	SP	CS pos: 21-22. Pr: 0.9768	Planctomycetia	Pirellulales	Pirellulaceae
GCA_000196115	BX119912.1_2082	GH13_4	OTHER	NA	Planctomycetia	Pirellulales	Pirellulaceae
GCA_000196115	BX119912.1_2085	GH13_10	OTHER	NA	Planctomycetia	Pirellulales	Pirellulaceae
GCA_000196115	BX119912.1_2107	GH5_25	SP	CS pos: 36-37. Pr: 0.9416	Planctomycetia	Pirellulales	Pirellulaceae
GCA_000196115	BX119912.1_2119	GH117	OTHER	NA	Planctomycetia	Pirellulales	Pirellulaceae
GCA_000196115	BX119912.1_2119	GH117	OTHER	NA	Planctomycetia	Pirellulales	Pirellulaceae
GCA_000196115	BX119912.1_2125	GH109	TAT	CS pos: 37-38. Pr: 0.8987	Planctomycetia	Pirellulales	Pirellulaceae
GCA_000196115	BX119912.1_2134	PL1_2	SP	CS pos: 23-24. Pr: 0.9764	Planctomycetia	Pirellulales	Pirellulaceae
GCA_000196115	BX119912.1_2135	GH127	SP	CS pos: 23-24. Pr: 0.8214	Planctomycetia	Pirellulales	Pirellulaceae
GCA_000196115	BX119912.1_2136	PL1	SP	CS pos: 34-35. Pr: 0.9098	Planctomycetia	Pirellulales	Pirellulaceae
GCA_000196115	BX119912.1_2153	AA6	OTHER	NA	Planctomycetia	Pirellulales	Pirellulaceae
GCA_000196115	BX119912.1_2154	GH109	TAT	CS pos: 34-35. Pr: 0.9006	Planctomycetia	Pirellulales	Pirellulaceae
GCA_000196115	BX119912.1_2224	CE14	OTHER	NA	Planctomycetia	Pirellulales	Pirellulaceae
GCA_000196115	BX119912.1_2255	CE15	LIPO	CS pos: 22-23. Pr: 0.8024	Planctomycetia	Pirellulales	Pirellulaceae
GCA_000196115	BX119912.1_2349	GH29	OTHER	NA	Planctomycetia	Pirellulales	Pirellulaceae
GCA_000196115	BX119912.1_236	CBM48	OTHER	NA	Planctomycetia	Pirellulales	Pirellulaceae
GCA_000196115	BX119912.1_236	GH13_9	OTHER	NA	Planctomycetia	Pirellulales	Pirellulaceae
GCA_000196115	BX119912.1_2407	CE1	OTHER	NA	Planctomycetia	Pirellulales	Pirellulaceae
GCA_000196115	BX119912.1_2491	CE1	SP	CS pos: 46-47. Pr: 0.5803	Planctomycetia	Pirellulales	Pirellulaceae
GCA_000196115	BX119912.1_254	CE7	SP	CS pos: 19-20. Pr: 0.3849	Planctomycetia	Pirellulales	Pirellulaceae
GCA_000196115	BX119912.1_2589	GH144	OTHER	NA	Planctomycetia	Pirellulales	Pirellulaceae
GCA_000196115	BX119912.1_2801	GH109	TAT	CS pos: 46-47. Pr: 0.9036	Planctomycetia	Pirellulales	Pirellulaceae
GCA_000196115	BX119912.1_285	CBM67	SP	CS pos: 21-22. Pr: 0.8684	Planctomycetia	Pirellulales	Pirellulaceae
GCA_000196115	BX119912.1_285	GH78	SP	CS pos: 21-22. Pr: 0.8684	Planctomycetia	Pirellulales	Pirellulaceae
GCA_000196115	BX119912.1_2916	CE4	OTHER	NA	Planctomycetia	Pirellulales	Pirellulaceae
GCA_000196115	BX119912.1_294	CBM67	SP	CS pos: 24-25. Pr: 0.9808	Planctomycetia	Pirellulales	Pirellulaceae
GCA_000196115	BX119912.1_295	GH78	SP	CS pos: 22-23. Pr: 0.9678	Planctomycetia	Pirellulales	Pirellulaceae
GCA_000196115	BX119912.1_305	CE6	SP	CS pos: 41-42. Pr: 0.4393	Planctomycetia	Pirellulales	Pirellulaceae
GCA_000196115	BX119912.1_3294	GH43_26	SP	CS pos: 31-32. Pr: 0.9614	Planctomycetia	Pirellulales	Pirellulaceae
GCA_000196115	BX119912.1_3468	GH33	SP	CS pos: 19-20. Pr: 0.9794	Planctomycetia	Pirellulales	Pirellulaceae
GCA_000196115	BX119912.1_3584	GH109	OTHER	NA	Planctomycetia	Pirellulales	Pirellulaceae
GCA_000196115	BX119912.1_3601	CE1	SP	CS pos: 21-22. Pr: 0.9728	Planctomycetia	Pirellulales	Pirellulaceae
GCA_000196115	BX119912.1_3636	GH33	SP	CS pos: 30-31. Pr: 0.7579	Planctomycetia	Pirellulales	Pirellulaceae
GCA_000196115	BX119912.1_3687	GH109	TAT	CS pos: 39-40. Pr: 0.8736	Planctomycetia	Pirellulales	Pirellulaceae
GCA_000196115	BX119912.1_3729	CBM67	SP	CS pos: 28-29. Pr: 0.9350	Planctomycetia	Pirellulales	Pirellulaceae
GCA_000196115	BX119912.1_3735	GH10	SP	CS pos: 28-29. Pr: 0.4741	Planctomycetia	Pirellulales	Pirellulaceae
GCA_000196115	BX119912.1_3739	GH140	SP	CS pos: 30-31. Pr: 0.4453	Planctomycetia	Pirellulales	Pirellulaceae
GCA_000196115	BX119912.1_3794	GH13_11	OTHER	NA	Planctomycetia	Pirellulales	Pirellulaceae
GCA_000196115	BX119912.1_3903	CE1	LIPO	CS pos: 21-22. Pr: 0.7793	Planctomycetia	Pirellulales	Pirellulaceae
GCA_000196115	BX119912.1_3987	CE1	SP	CS pos: 42-43. Pr: 0.5195	Planctomycetia	Pirellulales	Pirellulaceae
GCA_000196115	BX119912.1_4059	GH10	SP	CS pos: 43-44. Pr: 0.7831	Planctomycetia	Pirellulales	Pirellulaceae
GCA_000196115	BX119912.1_4084	GH109	TAT	CS pos: 40-41. Pr: 0.8698	Planctomycetia	Pirellulales	Pirellulaceae
GCA_000196115	BX119912.1_4085	PL10_3	SP	CS pos: 31-32. Pr: 0.9396	Planctomycetia	Pirellulales	Pirellulaceae
GCA_000196115	BX119912.1_4116	CE14	OTHER	NA	Planctomycetia	Pirellulales	Pirellulaceae
GCA_000196115	BX119912.1_4175	CBM9	SP	CS pos: 23-24. Pr: 0.9740	Planctomycetia	Pirellulales	Pirellulaceae
GCA_000196115	BX119912.1_4223	GH109	TAT	CS pos: 40-41. Pr: 0.9084	Planctomycetia	Pirellulales	Pirellulaceae
GCA_000196115	BX119912.1_4288	CBM85	OTHER	NA	Planctomycetia	Pirellulales	Pirellulaceae
GCA_000196115	BX119912.1_4288	GH10	OTHER	NA	Planctomycetia	Pirellulales	Pirellulaceae
GCA_000196115	BX119912.1_4325	GH97	SP	CS pos: 23-24. Pr: 0.6357	Planctomycetia	Pirellulales	Pirellulaceae
GCA_000196115	BX119912.1_4365	GH63	OTHER	NA	Planctomycetia	Pirellulales	Pirellulaceae
GCA_000196115	BX119912.1_4524	GH33	SP	CS pos: 19-20. Pr: 0.9756	Planctomycetia	Pirellulales	Pirellulaceae
GCA_000196115	BX119912.1_4538	CE1	LIPO	CS pos: 21-22. Pr: 0.7276	Planctomycetia	Pirellulales	Pirellulaceae
GCA_000196115	BX119912.1_4549	GH33	SP	CS pos: 25-26. Pr: 0.9315	Planctomycetia	Pirellulales	Pirellulaceae
GCA_000196115	BX119912.1_4598	CBM51	OTHER	NA	Planctomycetia	Pirellulales	Pirellulaceae
GCA_000196115	BX119912.1_4638	CE17	SP	CS pos: 23-24. Pr: 0.9740	Planctomycetia	Pirellulales	Pirellulaceae
GCA_000196115	BX119912.1_4803	GH109	TAT	CS pos: 30-31. Pr: 0.9119	Planctomycetia	Pirellulales	Pirellulaceae
GCA_000196115	BX119912.1_4813	CE1	SP	CS pos: 31-32. Pr: 0.8145	Planctomycetia	Pirellulales	Pirellulaceae
GCA_000196115	BX119912.1_484	GH109	TAT	CS pos: 31-32. Pr: 0.9003	Planctomycetia	Pirellulales	Pirellulaceae
GCA_000196115	BX119912.1_492	GH33	SP	CS pos: 25-26. Pr: 0.9748	Planctomycetia	Pirellulales	Pirellulaceae
GCA_000196115	BX119912.1_4924	CE1	OTHER	NA	Planctomycetia	Pirellulales	Pirellulaceae
GCA_000196115	BX119912.1_4924	CE1	OTHER	NA	Planctomycetia	Pirellulales	Pirellulaceae
GCA_000196115	BX119912.1_4950	GH109	OTHER	NA	Planctomycetia	Pirellulales	Pirellulaceae
GCA_000196115	BX119912.1_4951	AA7	OTHER	NA	Planctomycetia	Pirellulales	Pirellulaceae
GCA_000196115	BX119912.1_5031	PL31	SP	CS pos: 31-32. Pr: 0.9727	Planctomycetia	Pirellulales	Pirellulaceae
GCA_000196115	BX119912.1_5052	CBM57	SP	CS pos: 19-20. Pr: 0.6391	Planctomycetia	Pirellulales	Pirellulaceae
GCA_000196115	BX119912.1_5053	CBM57	SP	CS pos: 20-21. Pr: 0.9730	Planctomycetia	Pirellulales	Pirellulaceae
GCA_000196115	BX119912.1_5057	CE4	SP	CS pos: 25-26. Pr: 0.9721	Planctomycetia	Pirellulales	Pirellulaceae
GCA_000196115	BX119912.1_5070	GH13_18	OTHER	NA	Planctomycetia	Pirellulales	Pirellulaceae
GCA_000196115	BX119912.1_5077	GH32	SP	CS pos: 26-27. Pr: 0.9699	Planctomycetia	Pirellulales	Pirellulaceae
GCA_000196115	BX119912.1_5177	CE9	OTHER	NA	Planctomycetia	Pirellulales	Pirellulaceae
GCA_000196115	BX119912.1_5179	GH109	TAT	CS pos: 31-32. Pr: 0.6617	Planctomycetia	Pirellulales	Pirellulaceae
GCA_000196115	BX119912.1_5306	CE14	OTHER	NA	Planctomycetia	Pirellulales	Pirellulaceae
GCA_000196115	BX119912.1_536	CE9	OTHER	NA	Planctomycetia	Pirellulales	Pirellulaceae
GCA_000196115	BX119912.1_5406	GH117	SP	CS pos: 19-20. Pr: 0.9795	Planctomycetia	Pirellulales	Pirellulaceae
GCA_000196115	BX119912.1_5414	GH141	SP	CS pos: 29-30. Pr: 0.6756	Planctomycetia	Pirellulales	Pirellulaceae
GCA_000196115	BX119912.1_5450	GH140	OTHER	NA	Planctomycetia	Pirellulales	Pirellulaceae
GCA_000196115	BX119912.1_613	CE3	SP	CS pos: 31-32. Pr: 0.9480	Planctomycetia	Pirellulales	Pirellulaceae
GCA_000196115	BX119912.1_706	CE1	OTHER	NA	Planctomycetia	Pirellulales	Pirellulaceae
GCA_000196115	BX119912.1_813	CE4	SP	CS pos: 19-20. Pr: 0.9757	Planctomycetia	Pirellulales	Pirellulaceae
GCA_000196115	BX119912.1_814	CBM9	SP	CS pos: 37-38. Pr: 0.9501	Planctomycetia	Pirellulales	Pirellulaceae
GCA_000196115	BX119912.1_837	GH57	OTHER	NA	Planctomycetia	Pirellulales	Pirellulaceae
GCA_000196115	BX119912.1_920	GH43	SP	CS pos: 24-25. Pr: 0.9549	Planctomycetia	Pirellulales	Pirellulaceae
GCA_000242455	CP003364.1_101	GH109	TAT	CS pos: 36-37. Pr: 0.8852	Planctomycetia	Isosphaerales	Isosphaeraceae
GCA_000242455	CP003364.1_1018	GH25	SP	CS pos: 30-31. Pr: 0.9720	Planctomycetia	Isosphaerales	Isosphaeraceae
GCA_000242455	CP003364.1_1240	GH94	OTHER	NA	Planctomycetia	Isosphaerales	Isosphaeraceae
GCA_000242455	CP003364.1_1259	GH95	SP	CS pos: 29-30. Pr: 0.9160	Planctomycetia	Isosphaerales	Isosphaeraceae
GCA_000242455	CP003364.1_137	CE1	SP	CS pos: 23-24. Pr: 0.9618	Planctomycetia	Isosphaerales	Isosphaeraceae
GCA_000242455	CP003364.1_1398	CE14	OTHER	NA	Planctomycetia	Isosphaerales	Isosphaeraceae
GCA_000242455	CP003364.1_1466	CE15	SP	CS pos: 49-50. Pr: 0.7799	Planctomycetia	Isosphaerales	Isosphaeraceae
GCA_000242455	CP003364.1_1517	GH109	TAT	CS pos: 43-44. Pr: 0.4213	Planctomycetia	Isosphaerales	Isosphaeraceae
GCA_000242455	CP003364.1_1525	CE7	SP	CS pos: 20-21. Pr: 0.9621	Planctomycetia	Isosphaerales	Isosphaeraceae
GCA_000242455	CP003364.1_1561	CE14	OTHER	NA	Planctomycetia	Isosphaerales	Isosphaeraceae
GCA_000242455	CP003364.1_1741	GH109	OTHER	NA	Planctomycetia	Isosphaerales	Isosphaeraceae
GCA_000242455	CP003364.1_1821	CBM51	SP	CS pos: 27-28. Pr: 0.9172	Planctomycetia	Isosphaerales	Isosphaeraceae
GCA_000242455	CP003364.1_1854	CE15	OTHER	NA	Planctomycetia	Isosphaerales	Isosphaeraceae
GCA_000242455	CP003364.1_2002	GH130	OTHER	NA	Planctomycetia	Isosphaerales	Isosphaeraceae
GCA_000242455	CP003364.1_2006	GH13_11	OTHER	NA	Planctomycetia	Isosphaerales	Isosphaeraceae
GCA_000242455	CP003364.1_2057	CE1	SP	CS pos: 20-21. Pr: 0.9768	Planctomycetia	Isosphaerales	Isosphaeraceae
GCA_000242455	CP003364.1_2118	CE15	OTHER	NA	Planctomycetia	Isosphaerales	Isosphaeraceae
GCA_000242455	CP003364.1_2209	CE7	SP	CS pos: 20-21. Pr: 0.7120	Planctomycetia	Isosphaerales	Isosphaeraceae
GCA_000242455	CP003364.1_2209	CE15	SP	CS pos: 20-21. Pr: 0.7120	Planctomycetia	Isosphaerales	Isosphaeraceae
GCA_000242455	CP003364.1_2215	CE1	SP	CS pos: 16-17. Pr: 0.9806	Planctomycetia	Isosphaerales	Isosphaeraceae
GCA_000242455	CP003364.1_2374	CE1	SP	CS pos: 25-26. Pr: 0.7063	Planctomycetia	Isosphaerales	Isosphaeraceae
GCA_000242455	CP003364.1_2420	GH140	SP	CS pos: 29-30. Pr: 0.7880	Planctomycetia	Isosphaerales	Isosphaeraceae
GCA_000242455	CP003364.1_2420	CBM67	SP	CS pos: 29-30. Pr: 0.7880	Planctomycetia	Isosphaerales	Isosphaeraceae
GCA_000242455	CP003364.1_2432	CE1	SP	CS pos: 21-22. Pr: 0.9757	Planctomycetia	Isosphaerales	Isosphaeraceae
GCA_000242455	CP003364.1_2446	GH109	OTHER	NA	Planctomycetia	Isosphaerales	Isosphaeraceae
GCA_000242455	CP003364.1_245	PL10_1	OTHER	NA	Planctomycetia	Isosphaerales	Isosphaeraceae
GCA_000242455	CP003364.1_2461	CE4	OTHER	NA	Planctomycetia	Isosphaerales	Isosphaeraceae
GCA_000242455	CP003364.1_2482	GH18	SP	CS pos: 27-28. Pr: 0.5161	Planctomycetia	Isosphaerales	Isosphaeraceae
GCA_000242455	CP003364.1_2545	GH63	OTHER	NA	Planctomycetia	Isosphaerales	Isosphaeraceae
GCA_000242455	CP003364.1_2582	CE14	LIPO	CS pos: 17-18. Pr: 0.5247	Planctomycetia	Isosphaerales	Isosphaeraceae
GCA_000242455	CP003364.1_2695	CE1	OTHER	NA	Planctomycetia	Isosphaerales	Isosphaeraceae
GCA_000242455	CP003364.1_2738	CE1	SP	CS pos: 17-18. Pr: 0.8835	Planctomycetia	Isosphaerales	Isosphaeraceae
GCA_000242455	CP003364.1_2738	CE1	SP	CS pos: 17-18. Pr: 0.8835	Planctomycetia	Isosphaerales	Isosphaeraceae
GCA_000242455	CP003364.1_2766	GH5_13	SP	CS pos: 24-25. Pr: 0.9601	Planctomycetia	Isosphaerales	Isosphaeraceae
GCA_000242455	CP003364.1_2767	GH43_26	SP	CS pos: 28-29. Pr: 0.9679	Planctomycetia	Isosphaerales	Isosphaeraceae
GCA_000242455	CP003364.1_2768	GH109	TAT	CS pos: 28-29. Pr: 0.9109	Planctomycetia	Isosphaerales	Isosphaeraceae
GCA_000242455	CP003364.1_2770	GH109	TAT	CS pos: 34-35. Pr: 0.8652	Planctomycetia	Isosphaerales	Isosphaeraceae
GCA_000242455	CP003364.1_2774	GH33	SP	CS pos: 39-40. Pr: 0.8365	Planctomycetia	Isosphaerales	Isosphaeraceae
GCA_000242455	CP003364.1_2808	GH13_10	OTHER	NA	Planctomycetia	Isosphaerales	Isosphaeraceae
GCA_000242455	CP003364.1_2811	GH1	OTHER	NA	Planctomycetia	Isosphaerales	Isosphaeraceae
GCA_000242455	CP003364.1_2812	GH109	TAT	CS pos: 36-37. Pr: 0.8649	Planctomycetia	Isosphaerales	Isosphaeraceae
GCA_000242455	CP003364.1_2847	CBM48	OTHER	NA	Planctomycetia	Isosphaerales	Isosphaeraceae
GCA_000242455	CP003364.1_2847	GH13_9	OTHER	NA	Planctomycetia	Isosphaerales	Isosphaeraceae
GCA_000242455	CP003364.1_2861	GH130	OTHER	NA	Planctomycetia	Isosphaerales	Isosphaeraceae
GCA_000242455	CP003364.1_2882	GH77	OTHER	NA	Planctomycetia	Isosphaerales	Isosphaeraceae
GCA_000242455	CP003364.1_289	GH73	OTHER	NA	Planctomycetia	Isosphaerales	Isosphaeraceae
GCA_000242455	CP003364.1_2905	GH13_11	OTHER	NA	Planctomycetia	Isosphaerales	Isosphaeraceae
GCA_000242455	CP003364.1_3170	CE14	OTHER	NA	Planctomycetia	Isosphaerales	Isosphaeraceae
GCA_000242455	CP003364.1_3202	CBM9	SP	CS pos: 22-23. Pr: 0.9673	Planctomycetia	Isosphaerales	Isosphaeraceae
GCA_000242455	CP003364.1_3458	GH43_26	SP	CS pos: 22-23. Pr: 0.9562	Planctomycetia	Isosphaerales	Isosphaeraceae
GCA_000242455	CP003364.1_346	CBM32	OTHER	NA	Planctomycetia	Isosphaerales	Isosphaeraceae
GCA_000242455	CP003364.1_3559	GH109	OTHER	NA	Planctomycetia	Isosphaerales	Isosphaeraceae
GCA_000242455	CP003364.1_3560	GH130	OTHER	NA	Planctomycetia	Isosphaerales	Isosphaeraceae
GCA_000242455	CP003364.1_3561	GH130	OTHER	NA	Planctomycetia	Isosphaerales	Isosphaeraceae
GCA_000242455	CP003364.1_3599	GH109	TAT	CS pos: 35-36. Pr: 0.4584	Planctomycetia	Isosphaerales	Isosphaeraceae
GCA_000242455	CP003364.1_3758	CBM57	OTHER	NA	Planctomycetia	Isosphaerales	Isosphaeraceae
GCA_000242455	CP003364.1_378	GH33	SP	CS pos: 23-24. Pr: 0.9758	Planctomycetia	Isosphaerales	Isosphaeraceae
GCA_000242455	CP003364.1_3828	AA6	OTHER	NA	Planctomycetia	Isosphaerales	Isosphaeraceae
GCA_000242455	CP003364.1_390	CE7	SP	CS pos: 30-31. Pr: 0.6119	Planctomycetia	Isosphaerales	Isosphaeraceae
GCA_000242455	CP003364.1_3924	CBM51	OTHER	NA	Planctomycetia	Isosphaerales	Isosphaeraceae
GCA_000242455	CP003364.1_4046	CE1	SP	CS pos: 25-26. Pr: 0.8599	Planctomycetia	Isosphaerales	Isosphaeraceae
GCA_000242455	CP003364.1_4067	AA3	OTHER	NA	Planctomycetia	Isosphaerales	Isosphaeraceae
GCA_000242455	CP003364.1_4073	CE1	SP	CS pos: 24-25. Pr: 0.9651	Planctomycetia	Isosphaerales	Isosphaeraceae
GCA_000242455	CP003364.1_431	CBM38	SP	CS pos: 26-27. Pr: 0.9553	Planctomycetia	Isosphaerales	Isosphaeraceae
GCA_000242455	CP003364.1_4371	GH2	OTHER	NA	Planctomycetia	Isosphaerales	Isosphaeraceae
GCA_000242455	CP003364.1_4376	PL9	SP	CS pos: 23-24. Pr: 0.9698	Planctomycetia	Isosphaerales	Isosphaeraceae
GCA_000242455	CP003364.1_4376	GH136	SP	CS pos: 23-24. Pr: 0.9698	Planctomycetia	Isosphaerales	Isosphaeraceae
GCA_000242455	CP003364.1_4576	CBM38	SP	CS pos: 37-38. Pr: 0.7262	Planctomycetia	Isosphaerales	Isosphaeraceae
GCA_000242455	CP003364.1_4576	GH32	SP	CS pos: 37-38. Pr: 0.7262	Planctomycetia	Isosphaerales	Isosphaeraceae
GCA_000242455	CP003364.1_4601	GH109	TAT	CS pos: 30-31. Pr: 0.7698	Planctomycetia	Isosphaerales	Isosphaeraceae
GCA_000242455	CP003364.1_4628	GH57	OTHER	NA	Planctomycetia	Isosphaerales	Isosphaeraceae
GCA_000242455	CP003364.1_4709	CBM9	SP	CS pos: 31-32. Pr: 0.9213	Planctomycetia	Isosphaerales	Isosphaeraceae
GCA_000242455	CP003364.1_4863	GH97	SP	CS pos: 25-26. Pr: 0.8735	Planctomycetia	Isosphaerales	Isosphaeraceae
GCA_000242455	CP003364.1_4884	CBM66	SP	CS pos: 32-33. Pr: 0.9715	Planctomycetia	Isosphaerales	Isosphaeraceae
GCA_000242455	CP003364.1_5027	GH109	TAT	CS pos: 30-31. Pr: 0.9096	Planctomycetia	Isosphaerales	Isosphaeraceae
GCA_000242455	CP003364.1_5036	GH109	TAT	CS pos: 30-31. Pr: 0.5612	Planctomycetia	Isosphaerales	Isosphaeraceae
GCA_000242455	CP003364.1_5042	CE9	OTHER	NA	Planctomycetia	Isosphaerales	Isosphaeraceae
GCA_000242455	CP003364.1_5056	GH104	OTHER	NA	Planctomycetia	Isosphaerales	Isosphaeraceae
GCA_000242455	CP003364.1_5188	GH148	SP	CS pos: 24-25. Pr: 0.9714	Planctomycetia	Isosphaerales	Isosphaeraceae
GCA_000242455	CP003364.1_5190	CE7	SP	CS pos: 25-26. Pr: 0.9620	Planctomycetia	Isosphaerales	Isosphaeraceae
GCA_000242455	CP003364.1_5274	CE1	SP	CS pos: 32-33. Pr: 0.7736	Planctomycetia	Isosphaerales	Isosphaeraceae
GCA_000242455	CP003364.1_5277	CE1	OTHER	NA	Planctomycetia	Isosphaerales	Isosphaeraceae
GCA_000242455	CP003364.1_5396	CE4	OTHER	NA	Planctomycetia	Isosphaerales	Isosphaeraceae
GCA_000242455	CP003364.1_5515	CE1	SP	CS pos: 21-22. Pr: 0.9792	Planctomycetia	Isosphaerales	Isosphaeraceae
GCA_000242455	CP003364.1_5535	CE11	OTHER	NA	Planctomycetia	Isosphaerales	Isosphaeraceae
GCA_000242455	CP003364.1_5567	GH33	SP	CS pos: 18-19. Pr: 0.4284	Planctomycetia	Isosphaerales	Isosphaeraceae
GCA_000242455	CP003364.1_5699	GH109	TAT	CS pos: 25-26. Pr: 0.9389	Planctomycetia	Isosphaerales	Isosphaeraceae
GCA_000242455	CP003364.1_5769	CE1	SP	CS pos: 21-22. Pr: 0.8094	Planctomycetia	Isosphaerales	Isosphaeraceae
GCA_000242455	CP003364.1_5786	GH13_10	OTHER	NA	Planctomycetia	Isosphaerales	Isosphaeraceae
GCA_000242455	CP003364.1_5787	GH13_26	OTHER	NA	Planctomycetia	Isosphaerales	Isosphaeraceae
GCA_000242455	CP003364.1_5788	GH13_16	OTHER	NA	Planctomycetia	Isosphaerales	Isosphaeraceae
GCA_000242455	CP003364.1_5789	GH13_3	OTHER	NA	Planctomycetia	Isosphaerales	Isosphaeraceae
GCA_000242455	CP003364.1_6114	CE1	SP	CS pos: 28-29. Pr: 0.9683	Planctomycetia	Isosphaerales	Isosphaeraceae
GCA_000242455	CP003364.1_6115	GH13_20	OTHER	NA	Planctomycetia	Isosphaerales	Isosphaeraceae
GCA_000242455	CP003364.1_6246	CE1	OTHER	NA	Planctomycetia	Isosphaerales	Isosphaeraceae
GCA_000242455	CP003364.1_6446	CBM9	SP	CS pos: 22-23. Pr: 0.9632	Planctomycetia	Isosphaerales	Isosphaeraceae
GCA_000242455	CP003364.1_6479	GH57	OTHER	NA	Planctomycetia	Isosphaerales	Isosphaeraceae
GCA_000242455	CP003364.1_6481	GH57	OTHER	NA	Planctomycetia	Isosphaerales	Isosphaeraceae
GCA_000242455	CP003364.1_6524	CE4	OTHER	NA	Planctomycetia	Isosphaerales	Isosphaeraceae
GCA_000242455	CP003364.1_6647	GH15	OTHER	NA	Planctomycetia	Isosphaerales	Isosphaeraceae
GCA_000242455	CP003364.1_6862	CBM67	SP	CS pos: 32-33. Pr: 0.9508	Planctomycetia	Isosphaerales	Isosphaeraceae
GCA_000242455	CP003364.1_6871	CE7	SP	CS pos: 29-30. Pr: 0.9610	Planctomycetia	Isosphaerales	Isosphaeraceae
GCA_000242455	CP003364.1_6874	CBM47	SP	CS pos: 39-40. Pr: 0.9679	Planctomycetia	Isosphaerales	Isosphaeraceae
GCA_000242455	CP003364.1_6917	CBM47	SP	CS pos: 36-37. Pr: 0.9327	Planctomycetia	Isosphaerales	Isosphaeraceae
GCA_000242455	CP003364.1_6918	GH109	TAT	CS pos: 34-35. Pr: 0.8756	Planctomycetia	Isosphaerales	Isosphaeraceae
GCA_000242455	CP003364.1_6943	CE15	SP	CS pos: 32-33. Pr: 0.9201	Planctomycetia	Isosphaerales	Isosphaeraceae
GCA_000242455	CP003364.1_6954	GH13	OTHER	NA	Planctomycetia	Isosphaerales	Isosphaeraceae
GCA_000242455	CP003364.1_7041	GH13	OTHER	NA	Planctomycetia	Isosphaerales	Isosphaeraceae
GCA_000242455	CP003364.1_7075	CE1	SP	CS pos: 17-18. Pr: 0.5917	Planctomycetia	Isosphaerales	Isosphaeraceae
GCA_000242455	CP003364.1_7141	CE6	SP	CS pos: 38-39. Pr: 0.6770	Planctomycetia	Isosphaerales	Isosphaeraceae
GCA_000242455	CP003364.1_7151	GH109	TAT	CS pos: 31-32. Pr: 0.8854	Planctomycetia	Isosphaerales	Isosphaeraceae
GCA_000242455	CP003364.1_717	GH5_28	SP	CS pos: 26-27. Pr: 0.5212	Planctomycetia	Isosphaerales	Isosphaeraceae
GCA_000242455	CP003364.1_7202	CE14	OTHER	NA	Planctomycetia	Isosphaerales	Isosphaeraceae
GCA_000242455	CP003364.1_724	GH88	OTHER	NA	Planctomycetia	Isosphaerales	Isosphaeraceae
GCA_000242455	CP003364.1_7251	GH99	SP	CS pos: 23-24. Pr: 0.9736	Planctomycetia	Isosphaerales	Isosphaeraceae
GCA_000242455	CP003364.1_7273	GH123	SP	CS pos: 24-25. Pr: 0.9609	Planctomycetia	Isosphaerales	Isosphaeraceae
GCA_000242455	CP003364.1_728	GH15	OTHER	NA	Planctomycetia	Isosphaerales	Isosphaeraceae
GCA_000242455	CP003364.1_7389	CE1	SP	CS pos: 31-32. Pr: 0.4269	Planctomycetia	Isosphaerales	Isosphaeraceae
GCA_000242455	CP003364.1_7459	AA12	SP	CS pos: 28-29. Pr: 0.2320	Planctomycetia	Isosphaerales	Isosphaeraceae
GCA_000242455	CP003364.1_8	CE4	OTHER	NA	Planctomycetia	Isosphaerales	Isosphaeraceae
GCA_000242455	CP003364.1_801	CE1	OTHER	NA	Planctomycetia	Isosphaerales	Isosphaeraceae
GCA_000242455	CP003364.1_911	GH109	TAT	CS pos: 29-30. Pr: 0.9114	Planctomycetia	Isosphaerales	Isosphaeraceae
GCA_000242455	CP003364.1_941	GH2	SP	CS pos: 24-25. Pr: 0.9653	Planctomycetia	Isosphaerales	Isosphaeraceae
GCA_000242455	CP003364.1_950	GH109	TAT	CS pos: 32-33. Pr: 0.9185	Planctomycetia	Isosphaerales	Isosphaeraceae
GCA_000242455	CP003364.1_961	CE1	SP	CS pos: 38-39. Pr: 0.9402	Planctomycetia	Isosphaerales	Isosphaeraceae
GCA_000242455	CP003364.1_998	GH109	TAT	CS pos: 33-34. Pr: 0.8973	Planctomycetia	Isosphaerales	Isosphaeraceae
GCA_000255655	JH636434.1_1034	CE1	SP	CS pos: 37-38. Pr: 0.4308	Planctomycetia	Planctomycetales	Planctomycetaceae
GCA_000255655	JH636434.1_1046	CE15	SP	CS pos: 22-23. Pr: 0.9727	Planctomycetia	Planctomycetales	Planctomycetaceae
GCA_000255655	JH636434.1_1055	PL12	OTHER	NA	Planctomycetia	Planctomycetales	Planctomycetaceae
GCA_000255655	JH636434.1_1074	GH57	OTHER	NA	Planctomycetia	Planctomycetales	Planctomycetaceae
GCA_000255655	JH636434.1_1124	GH33	SP	CS pos: 25-26. Pr: 0.9497	Planctomycetia	Planctomycetales	Planctomycetaceae
GCA_000255655	JH636434.1_1192	GH13_9	OTHER	NA	Planctomycetia	Planctomycetales	Planctomycetaceae
GCA_000255655	JH636434.1_1263	CE4	OTHER	NA	Planctomycetia	Planctomycetales	Planctomycetaceae
GCA_000255655	JH636434.1_1276	CE14	OTHER	NA	Planctomycetia	Planctomycetales	Planctomycetaceae
GCA_000255655	JH636434.1_1280	PL10_1	SP	CS pos: 25-26. Pr: 0.9549	Planctomycetia	Planctomycetales	Planctomycetaceae
GCA_000255655	JH636434.1_1281	PL1_2	SP	CS pos: 26-27. Pr: 0.4619	Planctomycetia	Planctomycetales	Planctomycetaceae
GCA_000255655	JH636434.1_133	CE1	OTHER	NA	Planctomycetia	Planctomycetales	Planctomycetaceae
GCA_000255655	JH636434.1_1357	GH109	TAT	CS pos: 34-35. Pr: 0.8278	Planctomycetia	Planctomycetales	Planctomycetaceae
GCA_000255655	JH636434.1_1535	GH33	SP	CS pos: 25-26. Pr: 0.9105	Planctomycetia	Planctomycetales	Planctomycetaceae
GCA_000255655	JH636434.1_1568	GH165	OTHER	NA	Planctomycetia	Planctomycetales	Planctomycetaceae
GCA_000255655	JH636434.1_1701	CE17	SP	CS pos: 24-25. Pr: 0.5288	Planctomycetia	Planctomycetales	Planctomycetaceae
GCA_000255655	JH636434.1_1770	GH94	OTHER	NA	Planctomycetia	Planctomycetales	Planctomycetaceae
GCA_000255655	JH636434.1_1816	GH10	OTHER	NA	Planctomycetia	Planctomycetales	Planctomycetaceae
GCA_000255655	JH636434.1_1838	GH109	TAT	CS pos: 33-34. Pr: 0.8812	Planctomycetia	Planctomycetales	Planctomycetaceae
GCA_000255655	JH636434.1_1967	CE15	SP	CS pos: 17-18. Pr: 0.9625	Planctomycetia	Planctomycetales	Planctomycetaceae
GCA_000255655	JH636434.1_2017	GH165	TAT	CS pos: 33-34. Pr: 0.8506	Planctomycetia	Planctomycetales	Planctomycetaceae
GCA_000255655	JH636434.1_2078	CBM66	LIPO	CS pos: 20-21. Pr: 0.9897	Planctomycetia	Planctomycetales	Planctomycetaceae
GCA_000255655	JH636434.1_211	GH33	SP	CS pos: 23-24. Pr: 0.9730	Planctomycetia	Planctomycetales	Planctomycetaceae
GCA_000255655	JH636434.1_2211	GH13_11	OTHER	NA	Planctomycetia	Planctomycetales	Planctomycetaceae
GCA_000255655	JH636434.1_234	AA4	OTHER	NA	Planctomycetia	Planctomycetales	Planctomycetaceae
GCA_000255655	JH636434.1_2368	GH165	SP	CS pos: 27-28. Pr: 0.8386	Planctomycetia	Planctomycetales	Planctomycetaceae
GCA_000255655	JH636434.1_2449	GH109	TAT	CS pos: 37-38. Pr: 0.8880	Planctomycetia	Planctomycetales	Planctomycetaceae
GCA_000255655	JH636434.1_2556	CBM48	OTHER	NA	Planctomycetia	Planctomycetales	Planctomycetaceae
GCA_000255655	JH636434.1_2556	GH13_11	OTHER	NA	Planctomycetia	Planctomycetales	Planctomycetaceae
GCA_000255655	JH636434.1_2617	GH33	OTHER	NA	Planctomycetia	Planctomycetales	Planctomycetaceae
GCA_000255655	JH636434.1_2622	GH165	OTHER	NA	Planctomycetia	Planctomycetales	Planctomycetaceae
GCA_000255655	JH636434.1_2631	GH165	SP	CS pos: 31-32. Pr: 0.9645	Planctomycetia	Planctomycetales	Planctomycetaceae
GCA_000255655	JH636434.1_2660	CE15	SP	CS pos: 37-38. Pr: 0.8954	Planctomycetia	Planctomycetales	Planctomycetaceae
GCA_000255655	JH636434.1_2718	CE1	OTHER	NA	Planctomycetia	Planctomycetales	Planctomycetaceae
GCA_000255655	JH636434.1_424	CBM47	SP	CS pos: 20-21. Pr: 0.9460	Planctomycetia	Planctomycetales	Planctomycetaceae
GCA_000255655	JH636434.1_443	CBM47	OTHER	NA	Planctomycetia	Planctomycetales	Planctomycetaceae
GCA_000255655	JH636434.1_448	CBM66	SP	CS pos: 28-29. Pr: 0.8853	Planctomycetia	Planctomycetales	Planctomycetaceae
GCA_000255655	JH636434.1_454	GH110	SP	CS pos: 28-29. Pr: 0.9039	Planctomycetia	Planctomycetales	Planctomycetaceae
GCA_000255655	JH636434.1_461	CE1	OTHER	NA	Planctomycetia	Planctomycetales	Planctomycetaceae
GCA_000255655	JH636434.1_487	CE4	SP	CS pos: 18-19. Pr: 0.9669	Planctomycetia	Planctomycetales	Planctomycetaceae
GCA_000255655	JH636434.1_502	GH13_11	OTHER	NA	Planctomycetia	Planctomycetales	Planctomycetaceae
GCA_000255655	JH636434.1_685	GH109	TAT	CS pos: 37-38. Pr: 0.9012	Planctomycetia	Planctomycetales	Planctomycetaceae
GCA_000255655	JH636434.1_688	GH92	SP	CS pos: 35-36. Pr: 0.6180	Planctomycetia	Planctomycetales	Planctomycetaceae
GCA_000255655	JH636434.1_693	CE4	OTHER	NA	Planctomycetia	Planctomycetales	Planctomycetaceae
GCA_000255655	JH636434.1_697	GH109	TAT	CS pos: 30-31. Pr: 0.9343	Planctomycetia	Planctomycetales	Planctomycetaceae
GCA_000255655	JH636434.1_703	GH109	OTHER	NA	Planctomycetia	Planctomycetales	Planctomycetaceae
GCA_000255655	JH636434.1_711	PL11	SP	CS pos: 27-28. Pr: 0.6042	Planctomycetia	Planctomycetales	Planctomycetaceae
GCA_000255655	JH636434.1_748	CE15	SP	CS pos: 22-23. Pr: 0.9681	Planctomycetia	Planctomycetales	Planctomycetaceae
GCA_000255655	JH636434.1_754	CE9	OTHER	NA	Planctomycetia	Planctomycetales	Planctomycetaceae
GCA_000255655	JH636434.1_911	CE14	OTHER	NA	Planctomycetia	Planctomycetales	Planctomycetaceae
GCA_000255655	JH636434.1_975	CE1	SP	CS pos: 20-21. Pr: 0.9828	Planctomycetia	Planctomycetales	Planctomycetaceae
GCA_000255655	JH636435.1_1137	CBM6	SP	CS pos: 16-17. Pr: 0.9658	Planctomycetia	Planctomycetales	Planctomycetaceae
GCA_000255655	JH636435.1_1173	GH109	TAT	CS pos: 31-32. Pr: 0.9142	Planctomycetia	Planctomycetales	Planctomycetaceae
GCA_000255655	JH636435.1_1192	GH33	TAT	CS pos: 39-40. Pr: 0.8509	Planctomycetia	Planctomycetales	Planctomycetaceae
GCA_000255655	JH636435.1_134	GH13_16	OTHER	NA	Planctomycetia	Planctomycetales	Planctomycetaceae
GCA_000255655	JH636435.1_135	GH133	OTHER	NA	Planctomycetia	Planctomycetales	Planctomycetaceae
GCA_000255655	JH636435.1_136	GH13_10	OTHER	NA	Planctomycetia	Planctomycetales	Planctomycetaceae
GCA_000255655	JH636435.1_138	CBM48	OTHER	NA	Planctomycetia	Planctomycetales	Planctomycetaceae
GCA_000255655	JH636435.1_138	GH13_11	OTHER	NA	Planctomycetia	Planctomycetales	Planctomycetaceae
GCA_000255655	JH636435.1_139	GH13_26	OTHER	NA	Planctomycetia	Planctomycetales	Planctomycetaceae
GCA_000255655	JH636435.1_1555	CE7	TAT	CS pos: 52-53. Pr: 0.6646	Planctomycetia	Planctomycetales	Planctomycetaceae
GCA_000255655	JH636435.1_1688	CE1	SP	CS pos: 33-34. Pr: 0.9414	Planctomycetia	Planctomycetales	Planctomycetaceae
GCA_000255655	JH636435.1_1967	CE1	OTHER	NA	Planctomycetia	Planctomycetales	Planctomycetaceae
GCA_000255655	JH636435.1_2067	GH5	TAT	CS pos: 35-36. Pr: 0.8937	Planctomycetia	Planctomycetales	Planctomycetaceae
GCA_000255655	JH636435.1_2386	CE1	SP	CS pos: 28-29. Pr: 0.9610	Planctomycetia	Planctomycetales	Planctomycetaceae
GCA_000255655	JH636435.1_2389	GH109	TAT	CS pos: 52-53. Pr: 0.4083	Planctomycetia	Planctomycetales	Planctomycetaceae
GCA_000255655	JH636435.1_2461	GH109	TAT	CS pos: 30-31. Pr: 0.9245	Planctomycetia	Planctomycetales	Planctomycetaceae
GCA_000255655	JH636435.1_2495	CE1	OTHER	NA	Planctomycetia	Planctomycetales	Planctomycetaceae
GCA_000255655	JH636435.1_2546	GH109	TAT	CS pos: 29-30. Pr: 0.9272	Planctomycetia	Planctomycetales	Planctomycetaceae
GCA_000255655	JH636435.1_336	GH33	OTHER	NA	Planctomycetia	Planctomycetales	Planctomycetaceae
GCA_000255655	JH636435.1_358	GH109	TAT	CS pos: 31-32. Pr: 0.6069	Planctomycetia	Planctomycetales	Planctomycetaceae
GCA_000255655	JH636435.1_478	GH156	SP	CS pos: 26-27. Pr: 0.4761	Planctomycetia	Planctomycetales	Planctomycetaceae
GCA_000255655	JH636435.1_481	CBM51	SP	CS pos: 53-54. Pr: 0.4317	Planctomycetia	Planctomycetales	Planctomycetaceae
GCA_000255655	JH636435.1_529	CE1	SP	CS pos: 33-34. Pr: 0.4713	Planctomycetia	Planctomycetales	Planctomycetaceae
GCA_000255655	JH636435.1_604	CBM67	SP	CS pos: 25-26. Pr: 0.6046	Planctomycetia	Planctomycetales	Planctomycetaceae
GCA_000255655	JH636435.1_679	CBM51	SP	CS pos: 21-22. Pr: 0.9738	Planctomycetia	Planctomycetales	Planctomycetaceae
GCA_000255655	JH636435.1_696	GH31	SP	CS pos: 28-29. Pr: 0.9546	Planctomycetia	Planctomycetales	Planctomycetaceae
GCA_000255655	JH636435.1_715	GH109	OTHER	NA	Planctomycetia	Planctomycetales	Planctomycetaceae
GCA_000255655	JH636435.1_848	CE1	SP	CS pos: 24-25. Pr: 0.9020	Planctomycetia	Planctomycetales	Planctomycetaceae
GCA_000255655	JH636435.1_895	CE14	SP	CS pos: 31-32. Pr: 0.7993	Planctomycetia	Planctomycetales	Planctomycetaceae
GCA_000255655	JH636435.1_948	GH109	TAT	CS pos: 32-33. Pr: 0.9215	Planctomycetia	Planctomycetales	Planctomycetaceae
GCA_000255655	JH636436.1_182	GH2	OTHER	NA	Planctomycetia	Planctomycetales	Planctomycetaceae
GCA_000255655	JH636436.1_205	CE1	OTHER	NA	Planctomycetia	Planctomycetales	Planctomycetaceae
GCA_000255655	JH636436.1_309	GH77	OTHER	NA	Planctomycetia	Planctomycetales	Planctomycetaceae
GCA_000255655	JH636436.1_344	CE14	OTHER	NA	Planctomycetia	Planctomycetales	Planctomycetaceae
GCA_000255655	JH636436.1_592	GH33	SP	CS pos: 24-25. Pr: 0.9510	Planctomycetia	Planctomycetales	Planctomycetaceae
GCA_000255655	JH636436.1_597	CE1	OTHER	NA	Planctomycetia	Planctomycetales	Planctomycetaceae
GCA_000255655	JH636436.1_616	GH43_18	SP	CS pos: 29-30. Pr: 0.9074	Planctomycetia	Planctomycetales	Planctomycetaceae
GCA_000255655	JH636436.1_693	GH165	OTHER	NA	Planctomycetia	Planctomycetales	Planctomycetaceae
GCA_000255655	JH636436.1_782	CE7	SP	CS pos: 31-32. Pr: 0.8524	Planctomycetia	Planctomycetales	Planctomycetaceae
GCA_000255655	JH636437.1_145	CE1	SP	CS pos: 31-32. Pr: 0.9612	Planctomycetia	Planctomycetales	Planctomycetaceae
GCA_000255655	JH636437.1_187	CE3	SP	CS pos: 27-28. Pr: 0.9735	Planctomycetia	Planctomycetales	Planctomycetaceae
GCA_000255655	JH636437.1_229	GH144	OTHER	NA	Planctomycetia	Planctomycetales	Planctomycetaceae
GCA_000255655	JH636438.1_114	CE1	SP	CS pos: 25-26. Pr: 0.9777	Planctomycetia	Planctomycetales	Planctomycetaceae
GCA_000255655	JH636438.1_171	GH109	OTHER	NA	Planctomycetia	Planctomycetales	Planctomycetaceae
GCA_000255655	JH636438.1_173	CE11	OTHER	NA	Planctomycetia	Planctomycetales	Planctomycetaceae
GCA_000255655	JH636438.1_19	CE4	OTHER	NA	Planctomycetia	Planctomycetales	Planctomycetaceae
GCA_000255655	JH636438.1_201	CBM51	OTHER	NA	Planctomycetia	Planctomycetales	Planctomycetaceae
GCA_000255655	JH636438.1_203	CBM51	SP	CS pos: 20-21. Pr: 0.6193	Planctomycetia	Planctomycetales	Planctomycetaceae
GCA_000255655	JH636438.1_233	CE14	OTHER	NA	Planctomycetia	Planctomycetales	Planctomycetaceae
GCA_000255705	AIAB01000498.1_3	GH39	TAT	CS pos: 22-23. Pr: 0.9254	Planctomycetia	Gemmatales	Gemmataceae
GCA_000255705	JH636439.1_1089	CBM47	SP	CS pos: 21-22. Pr: 0.9706	Planctomycetia	Gemmatales	Gemmataceae
GCA_000255705	JH636439.1_1110	CE15	SP	CS pos: 18-19. Pr: 0.9444	Planctomycetia	Gemmatales	Gemmataceae
GCA_000255705	JH636439.1_1234	CE1	SP	CS pos: 19-20. Pr: 0.9787	Planctomycetia	Gemmatales	Gemmataceae
GCA_000255705	JH636439.1_1251	CE14	OTHER	NA	Planctomycetia	Gemmatales	Gemmataceae
GCA_000255705	JH636439.1_1256	CE4	OTHER	NA	Planctomycetia	Gemmatales	Gemmataceae
GCA_000255705	JH636439.1_1261	CE4	OTHER	NA	Planctomycetia	Gemmatales	Gemmataceae
GCA_000255705	JH636439.1_547	GH109	TAT	CS pos: 29-30. Pr: 0.9080	Planctomycetia	Gemmatales	Gemmataceae
GCA_000255705	JH636439.1_595	GH13_10	OTHER	NA	Planctomycetia	Gemmatales	Gemmataceae
GCA_000255705	JH636439.1_596	GH37	OTHER	NA	Planctomycetia	Gemmatales	Gemmataceae
GCA_000255705	JH636439.1_698	CBM32	SP	CS pos: 24-25. Pr: 0.9796	Planctomycetia	Gemmatales	Gemmataceae
GCA_000255705	JH636439.1_725	CE9	OTHER	NA	Planctomycetia	Gemmatales	Gemmataceae
GCA_000255705	JH636439.1_742	GH5	SP	CS pos: 17-18. Pr: 0.9851	Planctomycetia	Gemmatales	Gemmataceae
GCA_000255705	JH636439.1_872	GH88	OTHER	NA	Planctomycetia	Gemmatales	Gemmataceae
GCA_000255705	JH636439.1_88	CE1	OTHER	NA	Planctomycetia	Gemmatales	Gemmataceae
GCA_000255705	JH636439.1_884	CBM38	OTHER	NA	Planctomycetia	Gemmatales	Gemmataceae
GCA_000255705	JH636439.1_89	CE1	OTHER	NA	Planctomycetia	Gemmatales	Gemmataceae
GCA_000255705	JH636439.1_967	GH109	TAT	CS pos: 23-24. Pr: 0.9298	Planctomycetia	Gemmatales	Gemmataceae
GCA_000255705	JH636439.1_971	CBM47	SP	CS pos: 23-24. Pr: 0.9757	Planctomycetia	Gemmatales	Gemmataceae
GCA_000255705	JH636439.1_976	CE1	SP	CS pos: 18-19. Pr: 0.9802	Planctomycetia	Gemmatales	Gemmataceae
GCA_000255705	JH636440.1_1014	CE1	SP	CS pos: 23-24. Pr: 0.9430	Planctomycetia	Gemmatales	Gemmataceae
GCA_000255705	JH636440.1_1023	CE9	OTHER	NA	Planctomycetia	Gemmatales	Gemmataceae
GCA_000255705	JH636440.1_243	CE4	OTHER	NA	Planctomycetia	Gemmatales	Gemmataceae
GCA_000255705	JH636440.1_313	CBM48	OTHER	NA	Planctomycetia	Gemmatales	Gemmataceae
GCA_000255705	JH636440.1_313	GH13_9	OTHER	NA	Planctomycetia	Gemmatales	Gemmataceae
GCA_000255705	JH636440.1_437	CE14	OTHER	NA	Planctomycetia	Gemmatales	Gemmataceae
GCA_000255705	JH636440.1_443	CE15	SP	CS pos: 17-18. Pr: 0.9771	Planctomycetia	Gemmatales	Gemmataceae
GCA_000255705	JH636440.1_60	CE1	SP	CS pos: 21-22. Pr: 0.9759	Planctomycetia	Gemmatales	Gemmataceae
GCA_000255705	JH636440.1_63	CE1	SP	CS pos: 23-24. Pr: 0.9772	Planctomycetia	Gemmatales	Gemmataceae
GCA_000255705	JH636440.1_692	GH13_10	OTHER	NA	Planctomycetia	Gemmatales	Gemmataceae
GCA_000255705	JH636440.1_731	GH77	OTHER	NA	Planctomycetia	Gemmatales	Gemmataceae
GCA_000255705	JH636440.1_770	CE1	SP	CS pos: 22-23. Pr: 0.9658	Planctomycetia	Gemmatales	Gemmataceae
GCA_000255705	JH636440.1_816	GH33	OTHER	NA	Planctomycetia	Gemmatales	Gemmataceae
GCA_000255705	JH636440.1_823	CE1	OTHER	NA	Planctomycetia	Gemmatales	Gemmataceae
GCA_000255705	JH636440.1_83	GH109	TAT	CS pos: 28-29. Pr: 0.9278	Planctomycetia	Gemmatales	Gemmataceae
GCA_000255705	JH636440.1_900	CE1	OTHER	NA	Planctomycetia	Gemmatales	Gemmataceae
GCA_000255705	JH636441.1_114	GH135	SP	CS pos: 21-22. Pr: 0.9731	Planctomycetia	Gemmatales	Gemmataceae
GCA_000255705	JH636441.1_132	CE1	SP	CS pos: 19-20. Pr: 0.9778	Planctomycetia	Gemmatales	Gemmataceae
GCA_000255705	JH636441.1_133	GH109	TAT	CS pos: 35-36. Pr: 0.8028	Planctomycetia	Gemmatales	Gemmataceae
GCA_000255705	JH636441.1_319	CE1	SP	CS pos: 20-21. Pr: 0.8925	Planctomycetia	Gemmatales	Gemmataceae
GCA_000255705	JH636441.1_428	GH109	OTHER	NA	Planctomycetia	Gemmatales	Gemmataceae
GCA_000255705	JH636441.1_482	CE12	SP	CS pos: 23-24. Pr: 0.9777	Planctomycetia	Gemmatales	Gemmataceae
GCA_000255705	JH636441.1_580	GH144	OTHER	NA	Planctomycetia	Gemmatales	Gemmataceae
GCA_000255705	JH636441.1_710	CE1	SP	CS pos: 17-18. Pr: 0.9781	Planctomycetia	Gemmatales	Gemmataceae
GCA_000255705	JH636441.1_722	CE1	SP	CS pos: 33-34. Pr: 0.9577	Planctomycetia	Gemmatales	Gemmataceae
GCA_000255705	JH636441.1_844	CE1	SP	CS pos: 22-23. Pr: 0.9513	Planctomycetia	Gemmatales	Gemmataceae
GCA_000255705	JH636442.1_116	AA6	OTHER	NA	Planctomycetia	Gemmatales	Gemmataceae
GCA_000255705	JH636442.1_122	GH109	OTHER	NA	Planctomycetia	Gemmatales	Gemmataceae
GCA_000255705	JH636442.1_133	CE7	SP	CS pos: 24-25. Pr: 0.9690	Planctomycetia	Gemmatales	Gemmataceae
GCA_000255705	JH636442.1_236	GH109	OTHER	NA	Planctomycetia	Gemmatales	Gemmataceae
GCA_000255705	JH636442.1_297	CBM9	SP	CS pos: 23-24. Pr: 0.8658	Planctomycetia	Gemmatales	Gemmataceae
GCA_000255705	JH636442.1_394	GH2	SP	CS pos: 21-22. Pr: 0.9016	Planctomycetia	Gemmatales	Gemmataceae
GCA_000255705	JH636442.1_423	GH33	SP	CS pos: 16-17. Pr: 0.9800	Planctomycetia	Gemmatales	Gemmataceae
GCA_000255705	JH636442.1_423	CE12	SP	CS pos: 16-17. Pr: 0.9800	Planctomycetia	Gemmatales	Gemmataceae
GCA_000255705	JH636442.1_483	GH109	TAT	CS pos: 45-46. Pr: 0.7144	Planctomycetia	Gemmatales	Gemmataceae
GCA_000255705	JH636442.1_94	CE7	SP	CS pos: 19-20. Pr: 0.9800	Planctomycetia	Gemmatales	Gemmataceae
GCA_000255705	JH636443.1_115	CE1	SP	CS pos: 20-21. Pr: 0.9765	Planctomycetia	Gemmatales	Gemmataceae
GCA_000255705	JH636443.1_166	GH39	SP	CS pos: 26-27. Pr: 0.9657	Planctomycetia	Gemmatales	Gemmataceae
GCA_000255705	JH636443.1_169	GH30	SP	CS pos: 39-40. Pr: 0.9486	Planctomycetia	Gemmatales	Gemmataceae
GCA_000255705	JH636443.1_196	CE15	SP	CS pos: 22-23. Pr: 0.9311	Planctomycetia	Gemmatales	Gemmataceae
GCA_000255705	JH636443.1_28	CE1	SP	CS pos: 20-21. Pr: 0.9735	Planctomycetia	Gemmatales	Gemmataceae
GCA_000255705	JH636443.1_35	GH109	TAT	CS pos: 25-26. Pr: 0.9197	Planctomycetia	Gemmatales	Gemmataceae
GCA_000255705	JH636443.1_361	CBM51	SP	CS pos: 21-22. Pr: 0.9707	Planctomycetia	Gemmatales	Gemmataceae
GCA_000255705	JH636443.1_382	GH13_11	OTHER	NA	Planctomycetia	Gemmatales	Gemmataceae
GCA_000255705	JH636443.1_427	GH16_3	SP	CS pos: 32-33. Pr: 0.9037	Planctomycetia	Gemmatales	Gemmataceae
GCA_000255705	JH636443.1_477	GH6	SP	CS pos: 29-30. Pr: 0.9437	Planctomycetia	Gemmatales	Gemmataceae
GCA_000255705	JH636443.1_624	GH18	SP	CS pos: 17-18. Pr: 0.8152	Planctomycetia	Gemmatales	Gemmataceae
GCA_000255705	JH636443.1_93	GH10	OTHER	NA	Planctomycetia	Gemmatales	Gemmataceae
GCA_000255705	JH636444.1_135	CBM48	OTHER	NA	Planctomycetia	Gemmatales	Gemmataceae
GCA_000255705	JH636444.1_135	GH13_9	OTHER	NA	Planctomycetia	Gemmatales	Gemmataceae
GCA_000255705	JH636444.1_324	CE11	OTHER	NA	Planctomycetia	Gemmatales	Gemmataceae
GCA_000255705	JH636444.1_537	GH63	OTHER	NA	Planctomycetia	Gemmatales	Gemmataceae
GCA_000255705	JH636444.1_70	CE1	SP	CS pos: 24-25. Pr: 0.9234	Planctomycetia	Gemmatales	Gemmataceae
GCA_000255705	JH636445.1_152	GH109	OTHER	NA	Planctomycetia	Gemmatales	Gemmataceae
GCA_000255705	JH636445.1_156	GH13_26	OTHER	NA	Planctomycetia	Gemmatales	Gemmataceae
GCA_000255705	JH636445.1_157	CBM48	OTHER	NA	Planctomycetia	Gemmatales	Gemmataceae
GCA_000255705	JH636445.1_157	GH13_11	OTHER	NA	Planctomycetia	Gemmatales	Gemmataceae
GCA_000255705	JH636445.1_247	CBM38	SP	CS pos: 21-22. Pr: 0.9775	Planctomycetia	Gemmatales	Gemmataceae
GCA_000255705	JH636445.1_247	GH32	SP	CS pos: 21-22. Pr: 0.9775	Planctomycetia	Gemmatales	Gemmataceae
GCA_000255705	JH636445.1_255	GH44	SP	CS pos: 31-32. Pr: 0.4336	Planctomycetia	Gemmatales	Gemmataceae
GCA_000255705	JH636445.1_55	CBM2	OTHER	NA	Planctomycetia	Gemmatales	Gemmataceae
GCA_000255705	JH636446.1_103	GH24	OTHER	NA	Planctomycetia	Gemmatales	Gemmataceae
GCA_000255705	JH636446.1_154	CE15	SP	CS pos: 44-45. Pr: 0.6980	Planctomycetia	Gemmatales	Gemmataceae
GCA_000255705	JH636446.1_234	CE15	SP	CS pos: 18-19. Pr: 0.9635	Planctomycetia	Gemmatales	Gemmataceae
GCA_000255705	JH636446.1_441	GH24	OTHER	NA	Planctomycetia	Gemmatales	Gemmataceae
GCA_000255705	JH636447.1_276	CE4	OTHER	NA	Planctomycetia	Gemmatales	Gemmataceae
GCA_000255705	JH636448.1_118	CE15	SP	CS pos: 22-23. Pr: 0.9620	Planctomycetia	Gemmatales	Gemmataceae
GCA_000255705	JH636448.1_129	GH148	SP	CS pos: 17-18. Pr: 0.9820	Planctomycetia	Gemmatales	Gemmataceae
GCA_000255705	JH636448.1_187	AA4	OTHER	NA	Planctomycetia	Gemmatales	Gemmataceae
GCA_000255705	JH636448.1_220	GH140	SP	CS pos: 21-22. Pr: 0.9678	Planctomycetia	Gemmatales	Gemmataceae
GCA_000255705	JH636449.1_105	GH5_1	OTHER	NA	Planctomycetia	Gemmatales	Gemmataceae
GCA_000255705	JH636449.1_160	GH63	OTHER	NA	Planctomycetia	Gemmatales	Gemmataceae
GCA_000255705	JH636449.1_180	CBM9	SP	CS pos: 34-35. Pr: 0.8867	Planctomycetia	Gemmatales	Gemmataceae
GCA_000255705	JH636449.1_43	GH94	OTHER	NA	Planctomycetia	Gemmatales	Gemmataceae
GCA_000255705	JH636449.1_89	CE14	OTHER	NA	Planctomycetia	Gemmatales	Gemmataceae
GCA_000255705	JH636452.1_44	GH163	SP	CS pos: 21-22. Pr: 0.9695	Planctomycetia	Gemmatales	Gemmataceae
GCA_000255705	JH636452.1_80	GH109	OTHER	NA	Planctomycetia	Gemmatales	Gemmataceae
GCA_000255705	JH636452.1_81	CE1	LIPO	CS pos: 18-19. Pr: 0.9956	Planctomycetia	Gemmatales	Gemmataceae
GCA_000255705	JH636452.1_87	GH109	TAT	CS pos: 25-26. Pr: 0.8597	Planctomycetia	Gemmatales	Gemmataceae
GCA_000255705	JH636454.1_122	GH24	OTHER	NA	Planctomycetia	Gemmatales	Gemmataceae
GCA_000255705	JH636456.1_15	GH144	OTHER	NA	Planctomycetia	Gemmatales	Gemmataceae
GCA_000255705	JH636457.1_34	GH12	OTHER	NA	Planctomycetia	Gemmatales	Gemmataceae
GCA_000255705	JH636461.1_13	GH24	OTHER	NA	Planctomycetia	Gemmatales	Gemmataceae
GCA_000284115	AP012338.1_1076	GH38	OTHER	NA	Phycisphaerae	Phycisphaerales	Phycisphaeraceae
GCA_000284115	AP012338.1_108	PL9	SP	CS pos: 22-23. Pr: 0.9725	Phycisphaerae	Phycisphaerales	Phycisphaeraceae
GCA_000284115	AP012338.1_1092	GH2	OTHER	NA	Phycisphaerae	Phycisphaerales	Phycisphaeraceae
GCA_000284115	AP012338.1_1122	GH51	SP	CS pos: 17-18. Pr: 0.9790	Phycisphaerae	Phycisphaerales	Phycisphaeraceae
GCA_000284115	AP012338.1_1209	PL35	OTHER	NA	Phycisphaerae	Phycisphaerales	Phycisphaeraceae
GCA_000284115	AP012338.1_122	GH13_5	OTHER	NA	Phycisphaerae	Phycisphaerales	Phycisphaeraceae
GCA_000284115	AP012338.1_1228	GH25	SP	CS pos: 21-22. Pr: 0.9697	Phycisphaerae	Phycisphaerales	Phycisphaeraceae
GCA_000284115	AP012338.1_1265	GH15	OTHER	NA	Phycisphaerae	Phycisphaerales	Phycisphaeraceae
GCA_000284115	AP012338.1_1282	GH63	OTHER	NA	Phycisphaerae	Phycisphaerales	Phycisphaeraceae
GCA_000284115	AP012338.1_1305	GH16_16	SP	CS pos: 21-22. Pr: 0.9751	Phycisphaerae	Phycisphaerales	Phycisphaeraceae
GCA_000284115	AP012338.1_131	GH133	OTHER	NA	Phycisphaerae	Phycisphaerales	Phycisphaeraceae
GCA_000284115	AP012338.1_1413	GH50	TAT	CS pos: 44-45. Pr: 0.7475	Phycisphaerae	Phycisphaerales	Phycisphaeraceae
GCA_000284115	AP012338.1_1437	GH130	OTHER	NA	Phycisphaerae	Phycisphaerales	Phycisphaeraceae
GCA_000284115	AP012338.1_1441	GH109	OTHER	NA	Phycisphaerae	Phycisphaerales	Phycisphaeraceae
GCA_000284115	AP012338.1_1444	GH26	SP	CS pos: 21-22. Pr: 0.9763	Phycisphaerae	Phycisphaerales	Phycisphaeraceae
GCA_000284115	AP012338.1_1504	GH140	OTHER	NA	Phycisphaerae	Phycisphaerales	Phycisphaeraceae
GCA_000284115	AP012338.1_1540	GH86	SP	CS pos: 27-28. Pr: 0.6056	Phycisphaerae	Phycisphaerales	Phycisphaeraceae
GCA_000284115	AP012338.1_1545	GH2	OTHER	NA	Phycisphaerae	Phycisphaerales	Phycisphaeraceae
GCA_000284115	AP012338.1_1551	GH29	OTHER	NA	Phycisphaerae	Phycisphaerales	Phycisphaeraceae
GCA_000284115	AP012338.1_1557	GH35	OTHER	NA	Phycisphaerae	Phycisphaerales	Phycisphaeraceae
GCA_000284115	AP012338.1_1559	CBM67	OTHER	NA	Phycisphaerae	Phycisphaerales	Phycisphaeraceae
GCA_000284115	AP012338.1_1559	GH78	OTHER	NA	Phycisphaerae	Phycisphaerales	Phycisphaeraceae
GCA_000284115	AP012338.1_1629	GH2	OTHER	NA	Phycisphaerae	Phycisphaerales	Phycisphaeraceae
GCA_000284115	AP012338.1_1672	GH16_12	SP	CS pos: 32-33. Pr: 0.9716	Phycisphaerae	Phycisphaerales	Phycisphaeraceae
GCA_000284115	AP012338.1_1691	GH78	OTHER	NA	Phycisphaerae	Phycisphaerales	Phycisphaeraceae
GCA_000284115	AP012338.1_1694	GH106	OTHER	NA	Phycisphaerae	Phycisphaerales	Phycisphaeraceae
GCA_000284115	AP012338.1_1766	CE14	OTHER	NA	Phycisphaerae	Phycisphaerales	Phycisphaeraceae
GCA_000284115	AP012338.1_1776	CE4	OTHER	NA	Phycisphaerae	Phycisphaerales	Phycisphaeraceae
GCA_000284115	AP012338.1_1803	GH13	SP	CS pos: 28-29. Pr: 0.9698	Phycisphaerae	Phycisphaerales	Phycisphaeraceae
GCA_000284115	AP012338.1_1808	GH13_20	SP	CS pos: 19-20. Pr: 0.9679	Phycisphaerae	Phycisphaerales	Phycisphaeraceae
GCA_000284115	AP012338.1_1823	GH2	OTHER	NA	Phycisphaerae	Phycisphaerales	Phycisphaeraceae
GCA_000284115	AP012338.1_190	GH4	OTHER	NA	Phycisphaerae	Phycisphaerales	Phycisphaeraceae
GCA_000284115	AP012338.1_1900	AA7	OTHER	NA	Phycisphaerae	Phycisphaerales	Phycisphaeraceae
GCA_000284115	AP012338.1_1985	CE1	OTHER	NA	Phycisphaerae	Phycisphaerales	Phycisphaeraceae
GCA_000284115	AP012338.1_2000	AA2	OTHER	NA	Phycisphaerae	Phycisphaerales	Phycisphaeraceae
GCA_000284115	AP012338.1_2010	GH2	OTHER	NA	Phycisphaerae	Phycisphaerales	Phycisphaeraceae
GCA_000284115	AP012338.1_2071	AA3	OTHER	NA	Phycisphaerae	Phycisphaerales	Phycisphaeraceae
GCA_000284115	AP012338.1_2098	GH30	SP	CS pos: 22-23. Pr: 0.9150	Phycisphaerae	Phycisphaerales	Phycisphaeraceae
GCA_000284115	AP012338.1_2098	GH30_7	SP	CS pos: 22-23. Pr: 0.9150	Phycisphaerae	Phycisphaerales	Phycisphaeraceae
GCA_000284115	AP012338.1_2113	GH86	SP	CS pos: 14-15. Pr: 0.6214	Phycisphaerae	Phycisphaerales	Phycisphaeraceae
GCA_000284115	AP012338.1_2230	GH1	OTHER	NA	Phycisphaerae	Phycisphaerales	Phycisphaeraceae
GCA_000284115	AP012338.1_2231	GH53	SP	CS pos: 30-31. Pr: 0.9751	Phycisphaerae	Phycisphaerales	Phycisphaeraceae
GCA_000284115	AP012338.1_2285	GH57	OTHER	NA	Phycisphaerae	Phycisphaerales	Phycisphaeraceae
GCA_000284115	AP012338.1_2306	GH32	OTHER	NA	Phycisphaerae	Phycisphaerales	Phycisphaeraceae
GCA_000284115	AP012338.1_2308	GH57	OTHER	NA	Phycisphaerae	Phycisphaerales	Phycisphaeraceae
GCA_000284115	AP012338.1_2418	GH86	SP	CS pos: 21-22. Pr: 0.9725	Phycisphaerae	Phycisphaerales	Phycisphaeraceae
GCA_000284115	AP012338.1_2426	GH117	OTHER	NA	Phycisphaerae	Phycisphaerales	Phycisphaeraceae
GCA_000284115	AP012338.1_2426	GH117	OTHER	NA	Phycisphaerae	Phycisphaerales	Phycisphaeraceae
GCA_000284115	AP012338.1_247	GH86	SP	CS pos: 24-25. Pr: 0.5270	Phycisphaerae	Phycisphaerales	Phycisphaeraceae
GCA_000284115	AP012338.1_2480	GH5	SP	CS pos: 24-25. Pr: 0.9723	Phycisphaerae	Phycisphaerales	Phycisphaeraceae
GCA_000284115	AP012338.1_2585	CBM85	SP	CS pos: 21-22. Pr: 0.6388	Phycisphaerae	Phycisphaerales	Phycisphaeraceae
GCA_000284115	AP012338.1_2585	GH10	SP	CS pos: 21-22. Pr: 0.6388	Phycisphaerae	Phycisphaerales	Phycisphaeraceae
GCA_000284115	AP012338.1_2586	CBM67	OTHER	NA	Phycisphaerae	Phycisphaerales	Phycisphaeraceae
GCA_000284115	AP012338.1_2586	GH78	OTHER	NA	Phycisphaerae	Phycisphaerales	Phycisphaeraceae
GCA_000284115	AP012338.1_2624	GH118	SP	CS pos: 35-36. Pr: 0.8196	Phycisphaerae	Phycisphaerales	Phycisphaeraceae
GCA_000284115	AP012338.1_2760	GH94	OTHER	NA	Phycisphaerae	Phycisphaerales	Phycisphaeraceae
GCA_000284115	AP012338.1_2763	CE3	OTHER	NA	Phycisphaerae	Phycisphaerales	Phycisphaeraceae
GCA_000284115	AP012338.1_2796	GH50	SP	CS pos: 25-26. Pr: 0.9625	Phycisphaerae	Phycisphaerales	Phycisphaeraceae
GCA_000284115	AP012338.1_2851	GH30	SP	CS pos: 29-30. Pr: 0.9617	Phycisphaerae	Phycisphaerales	Phycisphaeraceae
GCA_000284115	AP012338.1_2874	CE14	OTHER	NA	Phycisphaerae	Phycisphaerales	Phycisphaeraceae
GCA_000284115	AP012338.1_2908	GH20	OTHER	NA	Phycisphaerae	Phycisphaerales	Phycisphaeraceae
GCA_000284115	AP012338.1_2924	GH151	OTHER	NA	Phycisphaerae	Phycisphaerales	Phycisphaeraceae
GCA_000284115	AP012338.1_2953	AA6	OTHER	NA	Phycisphaerae	Phycisphaerales	Phycisphaeraceae
GCA_000284115	AP012338.1_2998	CBM35	OTHER	NA	Phycisphaerae	Phycisphaerales	Phycisphaeraceae
GCA_000284115	AP012338.1_3010	GH5	SP	CS pos: 22-23. Pr: 0.9706	Phycisphaerae	Phycisphaerales	Phycisphaeraceae
GCA_000284115	AP012338.1_3011	GH2	OTHER	NA	Phycisphaerae	Phycisphaerales	Phycisphaeraceae
GCA_000284115	AP012338.1_3027	GH151	OTHER	NA	Phycisphaerae	Phycisphaerales	Phycisphaeraceae
GCA_000284115	AP012338.1_3028	GH16_16	SP	CS pos: 28-29. Pr: 0.9340	Phycisphaerae	Phycisphaerales	Phycisphaeraceae
GCA_000284115	AP012338.1_3033	GH158	SP	CS pos: 23-24. Pr: 0.9549	Phycisphaerae	Phycisphaerales	Phycisphaeraceae
GCA_000284115	AP012338.1_36	GH23	OTHER	NA	Phycisphaerae	Phycisphaerales	Phycisphaeraceae
GCA_000284115	AP012338.1_465	GH2	SP	CS pos: 26-27. Pr: 0.9760	Phycisphaerae	Phycisphaerales	Phycisphaeraceae
GCA_000284115	AP012338.1_466	GH43_24	OTHER	NA	Phycisphaerae	Phycisphaerales	Phycisphaeraceae
GCA_000284115	AP012338.1_486	GH30	SP	CS pos: 28-29. Pr: 0.5465	Phycisphaerae	Phycisphaerales	Phycisphaeraceae
GCA_000284115	AP012338.1_535	CE4	OTHER	NA	Phycisphaerae	Phycisphaerales	Phycisphaeraceae
GCA_000284115	AP012338.1_556	CE11	OTHER	NA	Phycisphaerae	Phycisphaerales	Phycisphaeraceae
GCA_000284115	AP012338.1_574	GH125	OTHER	NA	Phycisphaerae	Phycisphaerales	Phycisphaeraceae
GCA_000284115	AP012338.1_575	GH38	OTHER	NA	Phycisphaerae	Phycisphaerales	Phycisphaeraceae
GCA_000284115	AP012338.1_580	GH51	SP	CS pos: 27-28. Pr: 0.9735	Phycisphaerae	Phycisphaerales	Phycisphaeraceae
GCA_000284115	AP012338.1_645	GH42	OTHER	NA	Phycisphaerae	Phycisphaerales	Phycisphaeraceae
GCA_000284115	AP012338.1_648	GH30	SP	CS pos: 30-31. Pr: 0.9712	Phycisphaerae	Phycisphaerales	Phycisphaeraceae
GCA_000284115	AP012338.1_719	GH130	OTHER	NA	Phycisphaerae	Phycisphaerales	Phycisphaeraceae
GCA_000284115	AP012338.1_761	GH52	OTHER	NA	Phycisphaerae	Phycisphaerales	Phycisphaeraceae
GCA_000284115	AP012338.1_818	GH88	OTHER	NA	Phycisphaerae	Phycisphaerales	Phycisphaeraceae
GCA_000284115	AP012338.1_834	CBM9	SP	CS pos: 23-24. Pr: 0.9764	Phycisphaerae	Phycisphaerales	Phycisphaeraceae
GCA_000284115	AP012338.1_854	GH63	OTHER	NA	Phycisphaerae	Phycisphaerales	Phycisphaeraceae
GCA_000284115	AP012338.1_895	GH32	OTHER	NA	Phycisphaerae	Phycisphaerales	Phycisphaeraceae
GCA_000284115	AP012338.1_896	CBM85	SP	CS pos: 23-24. Pr: 0.9730	Phycisphaerae	Phycisphaerales	Phycisphaeraceae
GCA_000284115	AP012338.1_896	GH10	SP	CS pos: 23-24. Pr: 0.9730	Phycisphaerae	Phycisphaerales	Phycisphaeraceae
GCA_000284115	AP012338.1_898	CBM85	SP	CS pos: 24-25. Pr: 0.9715	Phycisphaerae	Phycisphaerales	Phycisphaeraceae
GCA_000284115	AP012338.1_898	GH10	SP	CS pos: 24-25. Pr: 0.9715	Phycisphaerae	Phycisphaerales	Phycisphaeraceae
GCA_000284115	AP012338.1_899	CBM85	SP	CS pos: 22-23. Pr: 0.9808	Phycisphaerae	Phycisphaerales	Phycisphaeraceae
GCA_000284115	AP012338.1_899	GH10	SP	CS pos: 22-23. Pr: 0.9808	Phycisphaerae	Phycisphaerales	Phycisphaeraceae
GCA_000284115	AP012338.1_912	GH148	SP	CS pos: 39-40. Pr: 0.8474	Phycisphaerae	Phycisphaerales	Phycisphaeraceae
GCA_000284115	AP012338.1_919	CBM67	OTHER	NA	Phycisphaerae	Phycisphaerales	Phycisphaeraceae
GCA_000284115	AP012338.1_919	GH78	OTHER	NA	Phycisphaerae	Phycisphaerales	Phycisphaeraceae
GCA_000284115	AP012338.1_924	GH51	SP	CS pos: 20-21. Pr: 0.9744	Phycisphaerae	Phycisphaerales	Phycisphaeraceae
GCA_000284115	AP012338.1_927	GH158	SP	CS pos: 21-22. Pr: 0.9753	Phycisphaerae	Phycisphaerales	Phycisphaeraceae
GCA_000284115	AP012338.1_938	GH2	OTHER	NA	Phycisphaerae	Phycisphaerales	Phycisphaeraceae
GCA_000284115	AP012338.1_947	GH53	SP	CS pos: 26-27. Pr: 0.9449	Phycisphaerae	Phycisphaerales	Phycisphaeraceae
GCA_000284115	AP012338.1_982	GH9	SP	CS pos: 21-22. Pr: 0.9695	Phycisphaerae	Phycisphaerales	Phycisphaeraceae
GCA_000296795	BAFH01000001.1_6	CBM9	SP	CS pos: 27-28. Pr: 0.9655	Brocadiae	Brocadiales	Brocadiaceae
GCA_000296795	BAFH01000002.1_322	CBM48	OTHER	NA	Brocadiae	Brocadiales	Brocadiaceae
GCA_000296795	BAFH01000002.1_322	GH13_11	OTHER	NA	Brocadiae	Brocadiales	Brocadiaceae
GCA_000296795	BAFH01000002.1_467	GH15	OTHER	NA	Brocadiae	Brocadiales	Brocadiaceae
GCA_000296795	BAFH01000002.1_558	CE11	OTHER	NA	Brocadiae	Brocadiales	Brocadiaceae
GCA_000296795	BAFH01000002.1_758	PL34	OTHER	NA	Brocadiae	Brocadiales	Brocadiaceae
GCA_000296795	BAFH01000003.1_1260	GH133	OTHER	NA	Brocadiae	Brocadiales	Brocadiaceae
GCA_000296795	BAFH01000003.1_1287	GH13_10	OTHER	NA	Brocadiae	Brocadiales	Brocadiaceae
GCA_000296795	BAFH01000003.1_1288	GH13_3	OTHER	NA	Brocadiae	Brocadiales	Brocadiaceae
GCA_000296795	BAFH01000003.1_1289	GH13_16	OTHER	NA	Brocadiae	Brocadiales	Brocadiaceae
GCA_000296795	BAFH01000003.1_1290	CBM48	OTHER	NA	Brocadiae	Brocadiales	Brocadiaceae
GCA_000296795	BAFH01000003.1_1290	GH13_9	OTHER	NA	Brocadiae	Brocadiales	Brocadiaceae
GCA_000296795	BAFH01000003.1_1291	GH57	OTHER	NA	Brocadiae	Brocadiales	Brocadiaceae
GCA_000296795	BAFH01000003.1_1292	GH13_26	OTHER	NA	Brocadiae	Brocadiales	Brocadiaceae
GCA_000296795	BAFH01000003.1_1380	CE4	OTHER	NA	Brocadiae	Brocadiales	Brocadiaceae
GCA_000296795	BAFH01000003.1_1532	CE3	SP	CS pos: 24-25. Pr: 0.9775	Brocadiae	Brocadiales	Brocadiaceae
GCA_000296795	BAFH01000003.1_1651	GH15	OTHER	NA	Brocadiae	Brocadiales	Brocadiaceae
GCA_000296795	BAFH01000003.1_1689	CE14	OTHER	NA	Brocadiae	Brocadiales	Brocadiaceae
GCA_000296795	BAFH01000003.1_1701	AA3	OTHER	NA	Brocadiae	Brocadiales	Brocadiaceae
GCA_000296795	BAFH01000003.1_18	PL34	OTHER	NA	Brocadiae	Brocadiales	Brocadiaceae
GCA_000296795	BAFH01000003.1_333	GH15	OTHER	NA	Brocadiae	Brocadiales	Brocadiaceae
GCA_000296795	BAFH01000003.1_346	AA4	OTHER	NA	Brocadiae	Brocadiales	Brocadiaceae
GCA_000296795	BAFH01000003.1_350	GH77	OTHER	NA	Brocadiae	Brocadiales	Brocadiaceae
GCA_000296795	BAFH01000003.1_382	CE1	SP	CS pos: 20-21. Pr: 0.9806	Brocadiae	Brocadiales	Brocadiaceae
GCA_000296795	BAFH01000003.1_770	GH15	OTHER	NA	Brocadiae	Brocadiales	Brocadiaceae
GCA_000296795	BAFH01000004.1_1026	CE4	OTHER	NA	Brocadiae	Brocadiales	Brocadiaceae
GCA_000296795	BAFH01000004.1_119	GH13	OTHER	NA	Brocadiae	Brocadiales	Brocadiaceae
GCA_000296795	BAFH01000004.1_144	GH57	OTHER	NA	Brocadiae	Brocadiales	Brocadiaceae
GCA_000296795	BAFH01000004.1_293	PL12_3	OTHER	NA	Brocadiae	Brocadiales	Brocadiaceae
GCA_000296795	BAFH01000004.1_31	GH102	OTHER	NA	Brocadiae	Brocadiales	Brocadiaceae
GCA_000296795	BAFH01000004.1_39	GH100	OTHER	NA	Brocadiae	Brocadiales	Brocadiaceae
GCA_000296795	BAFH01000004.1_658	CBM66	SP	CS pos: 23-24. Pr: 0.9695	Brocadiae	Brocadiales	Brocadiaceae
GCA_000296795	BAFH01000004.1_751	GH20	SP	CS pos: 25-26. Pr: 0.9770	Brocadiae	Brocadiales	Brocadiaceae
GCA_000296795	BAFH01000004.1_753	GH5_48	SP	CS pos: 24-25. Pr: 0.8945	Brocadiae	Brocadiales	Brocadiaceae
GCA_000296795	BAFH01000004.1_992	CE14	OTHER	NA	Brocadiae	Brocadiales	Brocadiaceae
GCA_000304635	AMCW01000001.1_14	GH33	SP	CS pos: 19-20. Pr: 0.9792	Planctomycetia	Pirellulales	Pirellulaceae
GCA_000304635	AMCW01000003.1_20	GH33	SP	CS pos: 25-26. Pr: 0.9371	Planctomycetia	Pirellulales	Pirellulaceae
GCA_000304635	AMCW01000003.1_9	CE1	OTHER	NA	Planctomycetia	Pirellulales	Pirellulaceae
GCA_000304635	AMCW01000004.1_102	GH109	OTHER	NA	Planctomycetia	Pirellulales	Pirellulaceae
GCA_000304635	AMCW01000004.1_50	GH33	SP	CS pos: 30-31. Pr: 0.7579	Planctomycetia	Pirellulales	Pirellulaceae
GCA_000304635	AMCW01000004.1_85	CE1	SP	CS pos: 21-22. Pr: 0.9699	Planctomycetia	Pirellulales	Pirellulaceae
GCA_000304635	AMCW01000008.1_21	CE17	SP	CS pos: 23-24. Pr: 0.9740	Planctomycetia	Pirellulales	Pirellulaceae
GCA_000304635	AMCW01000008.1_61	CBM51	OTHER	NA	Planctomycetia	Pirellulales	Pirellulaceae
GCA_000304635	AMCW01000012.1_78	GH109	TAT	CS pos: 31-32. Pr: 0.6696	Planctomycetia	Pirellulales	Pirellulaceae
GCA_000304635	AMCW01000012.1_80	CE9	OTHER	NA	Planctomycetia	Pirellulales	Pirellulaceae
GCA_000304635	AMCW01000013.1_3	GH109	TAT	CS pos: 31-32. Pr: 0.8943	Planctomycetia	Pirellulales	Pirellulaceae
GCA_000304635	AMCW01000014.1_14	GH109	TAT	CS pos: 33-34. Pr: 0.8692	Planctomycetia	Pirellulales	Pirellulaceae
GCA_000304635	AMCW01000016.1_77	GH29	OTHER	NA	Planctomycetia	Pirellulales	Pirellulaceae
GCA_000304635	AMCW01000018.1_101	PL10_1	SP	CS pos: 21-22. Pr: 0.9770	Planctomycetia	Pirellulales	Pirellulaceae
GCA_000304635	AMCW01000018.1_103	GH86	SP	CS pos: 34-35. Pr: 0.9622	Planctomycetia	Pirellulales	Pirellulaceae
GCA_000304635	AMCW01000018.1_139	PL1	SP	CS pos: 26-27. Pr: 0.9738	Planctomycetia	Pirellulales	Pirellulaceae
GCA_000304635	AMCW01000018.1_175	CE4	OTHER	NA	Planctomycetia	Pirellulales	Pirellulaceae
GCA_000304635	AMCW01000018.1_182	PL7_3	OTHER	NA	Planctomycetia	Pirellulales	Pirellulaceae
GCA_000304635	AMCW01000018.1_207	CE12	SP	CS pos: 23-24. Pr: 0.9744	Planctomycetia	Pirellulales	Pirellulaceae
GCA_000304635	AMCW01000018.1_66	GH109	TAT	CS pos: 26-27. Pr: 0.7516	Planctomycetia	Pirellulales	Pirellulaceae
GCA_000304635	AMCW01000018.1_74	CE14	OTHER	NA	Planctomycetia	Pirellulales	Pirellulaceae
GCA_000304635	AMCW01000018.1_80	GH33	SP	CS pos: 41-42. Pr: 0.6919	Planctomycetia	Pirellulales	Pirellulaceae
GCA_000304635	AMCW01000018.1_97	GH2	SP	CS pos: 30-31. Pr: 0.9591	Planctomycetia	Pirellulales	Pirellulaceae
GCA_000304635	AMCW01000021.1_6	GH33	SP	CS pos: 19-20. Pr: 0.9738	Planctomycetia	Pirellulales	Pirellulaceae
GCA_000304635	AMCW01000021.1_63	GH168	SP	CS pos: 20-21. Pr: 0.9805	Planctomycetia	Pirellulales	Pirellulaceae
GCA_000304635	AMCW01000022.1_163	GH77	OTHER	NA	Planctomycetia	Pirellulales	Pirellulaceae
GCA_000304635	AMCW01000022.1_34	GH20	SP	CS pos: 20-21. Pr: 0.9641	Planctomycetia	Pirellulales	Pirellulaceae
GCA_000304635	AMCW01000022.1_85	GH141	SP	CS pos: 20-21. Pr: 0.9710	Planctomycetia	Pirellulales	Pirellulaceae
GCA_000304635	AMCW01000026.1_7	GH109	TAT	CS pos: 34-35. Pr: 0.9196	Planctomycetia	Pirellulales	Pirellulaceae
GCA_000304635	AMCW01000030.1_19	CE14	OTHER	NA	Planctomycetia	Pirellulales	Pirellulaceae
GCA_000304635	AMCW01000032.1_47	CBM85	SP	CS pos: 27-28. Pr: 0.9665	Planctomycetia	Pirellulales	Pirellulaceae
GCA_000304635	AMCW01000032.1_47	GH10	SP	CS pos: 27-28. Pr: 0.9665	Planctomycetia	Pirellulales	Pirellulaceae
GCA_000304635	AMCW01000040.1_118	AA7	OTHER	NA	Planctomycetia	Pirellulales	Pirellulaceae
GCA_000304635	AMCW01000040.1_119	GH109	OTHER	NA	Planctomycetia	Pirellulales	Pirellulaceae
GCA_000304635	AMCW01000040.1_145	CE1	OTHER	NA	Planctomycetia	Pirellulales	Pirellulaceae
GCA_000304635	AMCW01000040.1_145	CE1	OTHER	NA	Planctomycetia	Pirellulales	Pirellulaceae
GCA_000304635	AMCW01000041.1_22	GH43_26	SP	CS pos: 31-32. Pr: 0.9656	Planctomycetia	Pirellulales	Pirellulaceae
GCA_000304635	AMCW01000043.1_1	GH140	SP	CS pos: 40-41. Pr: 0.4466	Planctomycetia	Pirellulales	Pirellulaceae
GCA_000304635	AMCW01000055.1_172	CE4	OTHER	NA	Planctomycetia	Pirellulales	Pirellulaceae
GCA_000304635	AMCW01000055.1_60	GH109	TAT	CS pos: 46-47. Pr: 0.9041	Planctomycetia	Pirellulales	Pirellulaceae
GCA_000304635	AMCW01000062.1_20	CE15	LIPO	CS pos: 22-23. Pr: 0.7947	Planctomycetia	Pirellulales	Pirellulaceae
GCA_000304635	AMCW01000065.1_8	CE14	OTHER	NA	Planctomycetia	Pirellulales	Pirellulaceae
GCA_000304635	AMCW01000070.1_1	GH109	TAT	CS pos: 39-40. Pr: 0.8714	Planctomycetia	Pirellulales	Pirellulaceae
GCA_000304635	AMCW01000071.1_17	CE3	SP	CS pos: 31-32. Pr: 0.9480	Planctomycetia	Pirellulales	Pirellulaceae
GCA_000304635	AMCW01000074.1_19	GH13_23	OTHER	NA	Planctomycetia	Pirellulales	Pirellulaceae
GCA_000304635	AMCW01000074.1_20	GH130	OTHER	NA	Planctomycetia	Pirellulales	Pirellulaceae
GCA_000304635	AMCW01000074.1_22	GH130	OTHER	NA	Planctomycetia	Pirellulales	Pirellulaceae
GCA_000304635	AMCW01000074.1_31	GH33	LIPO	CS pos: 20-21. Pr: 0.6108	Planctomycetia	Pirellulales	Pirellulaceae
GCA_000304635	AMCW01000075.1_1	GH33	SP	CS pos: 25-26. Pr: 0.9742	Planctomycetia	Pirellulales	Pirellulaceae
GCA_000304635	AMCW01000076.1_15	GH43	SP	CS pos: 24-25. Pr: 0.9416	Planctomycetia	Pirellulales	Pirellulaceae
GCA_000304635	AMCW01000081.1_5	CE1	SP	CS pos: 28-29. Pr: 0.9713	Planctomycetia	Pirellulales	Pirellulaceae
GCA_000304635	AMCW01000082.1_35	CBM67	SP	CS pos: 28-29. Pr: 0.9350	Planctomycetia	Pirellulales	Pirellulaceae
GCA_000304635	AMCW01000082.1_41	GH10	SP	CS pos: 28-29. Pr: 0.4741	Planctomycetia	Pirellulales	Pirellulaceae
GCA_000304635	AMCW01000082.1_45	GH140	OTHER	NA	Planctomycetia	Pirellulales	Pirellulaceae
GCA_000304635	AMCW01000089.1_53	CE9	OTHER	NA	Planctomycetia	Pirellulales	Pirellulaceae
GCA_000304635	AMCW01000090.1_18	CE1	SP	CS pos: 33-34. Pr: 0.6850	Planctomycetia	Pirellulales	Pirellulaceae
GCA_000304635	AMCW01000090.1_24	CE1	SP	CS pos: 46-47. Pr: 0.5803	Planctomycetia	Pirellulales	Pirellulaceae
GCA_000304635	AMCW01000098.1_24	GH78	SP	CS pos: 22-23. Pr: 0.8732	Planctomycetia	Pirellulales	Pirellulaceae
GCA_000304635	AMCW01000098.1_25	CBM67	OTHER	NA	Planctomycetia	Pirellulales	Pirellulaceae
GCA_000304635	AMCW01000098.1_34	PL37	TAT	CS pos: 32-33. Pr: 0.5189	Planctomycetia	Pirellulales	Pirellulaceae
GCA_000304635	AMCW01000098.1_37	CBM67	SP	CS pos: 23-24. Pr: 0.9530	Planctomycetia	Pirellulales	Pirellulaceae
GCA_000304635	AMCW01000098.1_37	GH78	SP	CS pos: 23-24. Pr: 0.9530	Planctomycetia	Pirellulales	Pirellulaceae
GCA_000304635	AMCW01000098.1_71	CE7	SP	CS pos: 19-20. Pr: 0.3849	Planctomycetia	Pirellulales	Pirellulaceae
GCA_000304635	AMCW01000098.1_9	CE6	SP	CS pos: 41-42. Pr: 0.4393	Planctomycetia	Pirellulales	Pirellulaceae
GCA_000304635	AMCW01000099.1_1	PL10_3	SP	CS pos: 31-32. Pr: 0.9635	Planctomycetia	Pirellulales	Pirellulaceae
GCA_000304635	AMCW01000099.1_25	GH29	SP	CS pos: 21-22. Pr: 0.7089	Planctomycetia	Pirellulales	Pirellulaceae
GCA_000304635	AMCW01000099.1_25	CBM47	SP	CS pos: 21-22. Pr: 0.7089	Planctomycetia	Pirellulales	Pirellulaceae
GCA_000304635	AMCW01000099.1_34	CE14	OTHER	NA	Planctomycetia	Pirellulales	Pirellulaceae
GCA_000304635	AMCW01000100.1_43	CE4	SP	CS pos: 24-25. Pr: 0.9746	Planctomycetia	Pirellulales	Pirellulaceae
GCA_000304635	AMCW01000100.1_44	CBM9	SP	CS pos: 37-38. Pr: 0.9490	Planctomycetia	Pirellulales	Pirellulaceae
GCA_000304635	AMCW01000100.1_67	GH57	OTHER	NA	Planctomycetia	Pirellulales	Pirellulaceae
GCA_000304635	AMCW01000106.1_29	GH109	OTHER	NA	Planctomycetia	Pirellulales	Pirellulaceae
GCA_000304635	AMCW01000107.1_29	GH144	OTHER	NA	Planctomycetia	Pirellulales	Pirellulaceae
GCA_000304635	AMCW01000110.1_19	GH109	TAT	CS pos: 30-31. Pr: 0.8962	Planctomycetia	Pirellulales	Pirellulaceae
GCA_000304635	AMCW01000112.1_23	GH13_11	OTHER	NA	Planctomycetia	Pirellulales	Pirellulaceae
GCA_000304635	AMCW01000113.1_15	GH32	SP	CS pos: 26-27. Pr: 0.9626	Planctomycetia	Pirellulales	Pirellulaceae
GCA_000304635	AMCW01000113.1_23	GH13_18	OTHER	NA	Planctomycetia	Pirellulales	Pirellulaceae
GCA_000304635	AMCW01000113.1_36	CE4	SP	CS pos: 25-26. Pr: 0.9716	Planctomycetia	Pirellulales	Pirellulaceae
GCA_000304635	AMCW01000113.1_40	CBM57	SP	CS pos: 20-21. Pr: 0.9734	Planctomycetia	Pirellulales	Pirellulaceae
GCA_000304635	AMCW01000113.1_41	CBM57	SP	CS pos: 19-20. Pr: 0.5628	Planctomycetia	Pirellulales	Pirellulaceae
GCA_000304635	AMCW01000113.1_65	PL31	SP	CS pos: 31-32. Pr: 0.9748	Planctomycetia	Pirellulales	Pirellulaceae
GCA_000304635	AMCW01000117.1_46	CE1	LIPO	CS pos: 21-22. Pr: 0.7793	Planctomycetia	Pirellulales	Pirellulaceae
GCA_000304635	AMCW01000120.1_106	AA6	OTHER	NA	Planctomycetia	Pirellulales	Pirellulaceae
GCA_000304635	AMCW01000120.1_107	GH109	TAT	CS pos: 34-35. Pr: 0.9006	Planctomycetia	Pirellulales	Pirellulaceae
GCA_000304635	AMCW01000120.1_14	GH33	SP	CS pos: 21-22. Pr: 0.9771	Planctomycetia	Pirellulales	Pirellulaceae
GCA_000304635	AMCW01000120.1_37	GH13_4	OTHER	NA	Planctomycetia	Pirellulales	Pirellulaceae
GCA_000304635	AMCW01000120.1_40	GH13_10	OTHER	NA	Planctomycetia	Pirellulales	Pirellulaceae
GCA_000304635	AMCW01000120.1_64	GH5_25	SP	CS pos: 36-37. Pr: 0.9416	Planctomycetia	Pirellulales	Pirellulaceae
GCA_000304635	AMCW01000120.1_76	GH117	SP	CS pos: 41-42. Pr: 0.8933	Planctomycetia	Pirellulales	Pirellulaceae
GCA_000304635	AMCW01000120.1_76	GH117	SP	CS pos: 41-42. Pr: 0.8933	Planctomycetia	Pirellulales	Pirellulaceae
GCA_000304635	AMCW01000120.1_80	GH109	TAT	CS pos: 37-38. Pr: 0.8986	Planctomycetia	Pirellulales	Pirellulaceae
GCA_000304635	AMCW01000120.1_89	PL1_2	SP	CS pos: 23-24. Pr: 0.9782	Planctomycetia	Pirellulales	Pirellulaceae
GCA_000304635	AMCW01000120.1_90	GH127	SP	CS pos: 23-24. Pr: 0.7463	Planctomycetia	Pirellulales	Pirellulaceae
GCA_000304635	AMCW01000120.1_91	PL1	SP	CS pos: 34-35. Pr: 0.7321	Planctomycetia	Pirellulales	Pirellulaceae
GCA_000304635	AMCW01000123.1_7	CE1	SP	CS pos: 42-43. Pr: 0.4635	Planctomycetia	Pirellulales	Pirellulaceae
GCA_000304635	AMCW01000125.1_22	GH95	LIPO	CS pos: 23-24. Pr: 0.9901	Planctomycetia	Pirellulales	Pirellulaceae
GCA_000304635	AMCW01000125.1_35	PL14	SP	CS pos: 30-31. Pr: 0.9743	Planctomycetia	Pirellulales	Pirellulaceae
GCA_000304635	AMCW01000134.1_13	AA3_2	OTHER	NA	Planctomycetia	Pirellulales	Pirellulaceae
GCA_000304635	AMCW01000134.1_25	GH5	SP	CS pos: 30-31. Pr: 0.9715	Planctomycetia	Pirellulales	Pirellulaceae
GCA_000304635	AMCW01000134.1_26	CE6	SP	CS pos: 29-30. Pr: 0.9706	Planctomycetia	Pirellulales	Pirellulaceae
GCA_000304635	AMCW01000134.1_41	GH168	LIPO	CS pos: 21-22. Pr: 0.7234	Planctomycetia	Pirellulales	Pirellulaceae
GCA_000304635	AMCW01000137.1_166	GH97	SP	CS pos: 23-24. Pr: 0.4999	Planctomycetia	Pirellulales	Pirellulaceae
GCA_000304635	AMCW01000137.1_204	GH63	OTHER	NA	Planctomycetia	Pirellulales	Pirellulaceae
GCA_000304635	AMCW01000137.1_59	GH109	TAT	CS pos: 40-41. Pr: 0.9084	Planctomycetia	Pirellulales	Pirellulaceae
GCA_000304635	AMCW01000137.1_7	CBM9	SP	CS pos: 23-24. Pr: 0.9741	Planctomycetia	Pirellulales	Pirellulaceae
GCA_000304635	AMCW01000141.1_62	GH10	SP	CS pos: 43-44. Pr: 0.7831	Planctomycetia	Pirellulales	Pirellulaceae
GCA_000304635	AMCW01000141.1_87	GH109	TAT	CS pos: 40-41. Pr: 0.8698	Planctomycetia	Pirellulales	Pirellulaceae
GCA_000304635	AMCW01000147.1_12	CBM48	OTHER	NA	Planctomycetia	Pirellulales	Pirellulaceae
GCA_000304635	AMCW01000147.1_12	GH13_9	OTHER	NA	Planctomycetia	Pirellulales	Pirellulaceae
GCA_000304635	AMCW01000152.1_49	GH117	SP	CS pos: 38-39. Pr: 0.9527	Planctomycetia	Pirellulales	Pirellulaceae
GCA_000304635	AMCW01000152.1_58	GH141	SP	CS pos: 29-30. Pr: 0.9308	Planctomycetia	Pirellulales	Pirellulaceae
GCA_000304635	AMCW01000155.1_25	CE1	SP	CS pos: 28-29. Pr: 0.9306	Planctomycetia	Pirellulales	Pirellulaceae
GCA_000304635	AMCW01000155.1_30	CE15	SP	CS pos: 28-29. Pr: 0.9725	Planctomycetia	Pirellulales	Pirellulaceae
GCA_000304635	AMCW01000163.1_6	CE1	SP	CS pos: 42-43. Pr: 0.6084	Planctomycetia	Pirellulales	Pirellulaceae
GCA_000304635	AMCW01000167.1_15	CE11	OTHER	NA	Planctomycetia	Pirellulales	Pirellulaceae
GCA_000304635	AMCW01000167.1_38	GH13_11	OTHER	NA	Planctomycetia	Pirellulales	Pirellulaceae
GCA_000304635	AMCW01000168.1_64	GH16_17	SP	CS pos: 20-21. Pr: 0.9705	Planctomycetia	Pirellulales	Pirellulaceae
GCA_000304635	AMCW01000168.1_89	CBM48	OTHER	NA	Planctomycetia	Pirellulales	Pirellulaceae
GCA_000304635	AMCW01000168.1_89	GH13_9	OTHER	NA	Planctomycetia	Pirellulales	Pirellulaceae
GCA_000304635	AMCW01000173.1_5	CE1	SP	CS pos: 20-21. Pr: 0.9758	Planctomycetia	Pirellulales	Pirellulaceae
GCA_000304635	AMCW01000173.1_5	CE1	SP	CS pos: 20-21. Pr: 0.9758	Planctomycetia	Pirellulales	Pirellulaceae
GCA_000304635	AMCW01000173.1_5	CE6	SP	CS pos: 20-21. Pr: 0.9758	Planctomycetia	Pirellulales	Pirellulaceae
GCA_000304635	AMCW01000173.1_6	GH10	SP	CS pos: 21-22. Pr: 0.9767	Planctomycetia	Pirellulales	Pirellulaceae
GCA_000304635	AMCW01000174.1_46	CE1	OTHER	NA	Planctomycetia	Pirellulales	Pirellulaceae
GCA_000330745	AMWG01000001.1_74	CE1	OTHER	NA	Planctomycetia	Pirellulales	Pirellulaceae
GCA_000330745	AMWG01000006.1_42	AA7	OTHER	NA	Planctomycetia	Pirellulales	Pirellulaceae
GCA_000330745	AMWG01000006.1_43	GH109	OTHER	NA	Planctomycetia	Pirellulales	Pirellulaceae
GCA_000330745	AMWG01000006.1_69	CE1	SP	CS pos: 42-43. Pr: 0.5131	Planctomycetia	Pirellulales	Pirellulaceae
GCA_000330745	AMWG01000006.1_69	CE1	SP	CS pos: 42-43. Pr: 0.5131	Planctomycetia	Pirellulales	Pirellulaceae
GCA_000330745	AMWG01000008.1_33	PL14	SP	CS pos: 30-31. Pr: 0.9715	Planctomycetia	Pirellulales	Pirellulaceae
GCA_000330745	AMWG01000008.1_49	GH95	LIPO	CS pos: 23-24. Pr: 0.5229	Planctomycetia	Pirellulales	Pirellulaceae
GCA_000330745	AMWG01000009.1_53	CE9	OTHER	NA	Planctomycetia	Pirellulales	Pirellulaceae
GCA_000330745	AMWG01000011.1_57	GH20	SP	CS pos: 20-21. Pr: 0.9641	Planctomycetia	Pirellulales	Pirellulaceae
GCA_000330745	AMWG01000011.1_8	GH141	SP	CS pos: 20-21. Pr: 0.9710	Planctomycetia	Pirellulales	Pirellulaceae
GCA_000330745	AMWG01000012.1_23	CBM9	SP	CS pos: 37-38. Pr: 0.9526	Planctomycetia	Pirellulales	Pirellulaceae
GCA_000330745	AMWG01000012.1_24	CE4	SP	CS pos: 19-20. Pr: 0.9757	Planctomycetia	Pirellulales	Pirellulaceae
GCA_000330745	AMWG01000020.1_26	GH77	OTHER	NA	Planctomycetia	Pirellulales	Pirellulaceae
GCA_000330745	AMWG01000020.1_72	CE1	SP	CS pos: 28-29. Pr: 0.9096	Planctomycetia	Pirellulales	Pirellulaceae
GCA_000330745	AMWG01000020.1_77	CE15	SP	CS pos: 28-29. Pr: 0.9726	Planctomycetia	Pirellulales	Pirellulaceae
GCA_000330745	AMWG01000021.1_170	GH109	TAT	CS pos: 46-47. Pr: 0.9036	Planctomycetia	Pirellulales	Pirellulaceae
GCA_000330745	AMWG01000021.1_59	CE4	OTHER	NA	Planctomycetia	Pirellulales	Pirellulaceae
GCA_000330745	AMWG01000022.1_15	CE7	SP	CS pos: 19-20. Pr: 0.3759	Planctomycetia	Pirellulales	Pirellulaceae
GCA_000330745	AMWG01000022.1_49	CBM67	SP	CS pos: 23-24. Pr: 0.9553	Planctomycetia	Pirellulales	Pirellulaceae
GCA_000330745	AMWG01000022.1_49	GH78	SP	CS pos: 23-24. Pr: 0.9553	Planctomycetia	Pirellulales	Pirellulaceae
GCA_000330745	AMWG01000022.1_52	PL37	TAT	CS pos: 32-33. Pr: 0.3966	Planctomycetia	Pirellulales	Pirellulaceae
GCA_000330745	AMWG01000025.1_27	CE3	SP	CS pos: 31-32. Pr: 0.9586	Planctomycetia	Pirellulales	Pirellulaceae
GCA_000330745	AMWG01000028.1_34	GH43	OTHER	NA	Planctomycetia	Pirellulales	Pirellulaceae
GCA_000330745	AMWG01000033.1_1	GH10	SP	CS pos: 21-22. Pr: 0.9767	Planctomycetia	Pirellulales	Pirellulaceae
GCA_000330745	AMWG01000033.1_2	CE6	OTHER	NA	Planctomycetia	Pirellulales	Pirellulaceae
GCA_000330745	AMWG01000036.1_14	GH33	SP	CS pos: 21-22. Pr: 0.9768	Planctomycetia	Pirellulales	Pirellulaceae
GCA_000330745	AMWG01000036.1_38	GH13_4	OTHER	NA	Planctomycetia	Pirellulales	Pirellulaceae
GCA_000330745	AMWG01000036.1_41	GH13_10	OTHER	NA	Planctomycetia	Pirellulales	Pirellulaceae
GCA_000330745	AMWG01000036.1_64	GH5_25	OTHER	NA	Planctomycetia	Pirellulales	Pirellulaceae
GCA_000330745	AMWG01000043.1_108	GH97	SP	CS pos: 23-24. Pr: 0.6741	Planctomycetia	Pirellulales	Pirellulaceae
GCA_000330745	AMWG01000043.1_146	CBM85	OTHER	NA	Planctomycetia	Pirellulales	Pirellulaceae
GCA_000330745	AMWG01000043.1_146	GH10	OTHER	NA	Planctomycetia	Pirellulales	Pirellulaceae
GCA_000330745	AMWG01000043.1_146	PL8_3	OTHER	NA	Planctomycetia	Pirellulales	Pirellulaceae
GCA_000330745	AMWG01000043.1_211	GH109	TAT	CS pos: 40-41. Pr: 0.9084	Planctomycetia	Pirellulales	Pirellulaceae
GCA_000330745	AMWG01000043.1_258	CBM9	SP	CS pos: 23-24. Pr: 0.9699	Planctomycetia	Pirellulales	Pirellulaceae
GCA_000330745	AMWG01000043.1_65	GH63	OTHER	NA	Planctomycetia	Pirellulales	Pirellulaceae
GCA_000330745	AMWG01000044.1_7	CE14	OTHER	NA	Planctomycetia	Pirellulales	Pirellulaceae
GCA_000330745	AMWG01000047.1_18	CE14	OTHER	NA	Planctomycetia	Pirellulales	Pirellulaceae
GCA_000330745	AMWG01000053.1_111	GH29	OTHER	NA	Planctomycetia	Pirellulales	Pirellulaceae
GCA_000330745	AMWG01000053.1_13	CE15	LIPO	CS pos: 22-23. Pr: 0.7929	Planctomycetia	Pirellulales	Pirellulaceae
GCA_000330745	AMWG01000059.1_6	CE1	SP	CS pos: 42-43. Pr: 0.6797	Planctomycetia	Pirellulales	Pirellulaceae
GCA_000330745	AMWG01000062.1_12	GH86	SP	CS pos: 34-35. Pr: 0.9622	Planctomycetia	Pirellulales	Pirellulaceae
GCA_000330745	AMWG01000062.1_14	PL10_1	SP	CS pos: 15-16. Pr: 0.8508	Planctomycetia	Pirellulales	Pirellulaceae
GCA_000330745	AMWG01000062.1_18	GH2	SP	CS pos: 30-31. Pr: 0.9757	Planctomycetia	Pirellulales	Pirellulaceae
GCA_000330745	AMWG01000064.1_6	CE1	SP	CS pos: 46-47. Pr: 0.7012	Planctomycetia	Pirellulales	Pirellulaceae
GCA_000330745	AMWG01000067.1_18	CE6	SP	CS pos: 29-30. Pr: 0.9706	Planctomycetia	Pirellulales	Pirellulaceae
GCA_000330745	AMWG01000067.1_19	GH5	SP	CS pos: 30-31. Pr: 0.9731	Planctomycetia	Pirellulales	Pirellulaceae
GCA_000330745	AMWG01000067.1_3	GH168	LIPO	CS pos: 21-22. Pr: 0.7415	Planctomycetia	Pirellulales	Pirellulaceae
GCA_000330745	AMWG01000067.1_31	AA3_2	OTHER	NA	Planctomycetia	Pirellulales	Pirellulaceae
GCA_000330745	AMWG01000069.1_18	GH109	TAT	CS pos: 31-32. Pr: 0.8701	Planctomycetia	Pirellulales	Pirellulaceae
GCA_000330745	AMWG01000074.1_1	CE1	SP	CS pos: 20-21. Pr: 0.9758	Planctomycetia	Pirellulales	Pirellulaceae
GCA_000330745	AMWG01000075.1_132	GH141	OTHER	NA	Planctomycetia	Pirellulales	Pirellulaceae
GCA_000330745	AMWG01000075.1_141	GH117	SP	CS pos: 41-42. Pr: 0.9115	Planctomycetia	Pirellulales	Pirellulaceae
GCA_000330745	AMWG01000075.1_96	GH140	OTHER	NA	Planctomycetia	Pirellulales	Pirellulaceae
GCA_000330745	AMWG01000077.1_6	GH130	OTHER	NA	Planctomycetia	Pirellulales	Pirellulaceae
GCA_000330745	AMWG01000077.1_8	GH130	OTHER	NA	Planctomycetia	Pirellulales	Pirellulaceae
GCA_000330745	AMWG01000077.1_9	GH13_23	OTHER	NA	Planctomycetia	Pirellulales	Pirellulaceae
GCA_000330745	AMWG01000089.1_4	CBM48	OTHER	NA	Planctomycetia	Pirellulales	Pirellulaceae
GCA_000330745	AMWG01000089.1_4	GH13_9	OTHER	NA	Planctomycetia	Pirellulales	Pirellulaceae
GCA_000330745	AMWG01000090.1_11	CE4	OTHER	NA	Planctomycetia	Pirellulales	Pirellulaceae
GCA_000330745	AMWG01000090.1_17	PL7_3	SP	CS pos: 19-20. Pr: 0.9806	Planctomycetia	Pirellulales	Pirellulaceae
GCA_000330745	AMWG01000090.1_34	CE12	OTHER	NA	Planctomycetia	Pirellulales	Pirellulaceae
GCA_000330745	AMWG01000090.1_38	GH109	TAT	CS pos: 34-35. Pr: 0.9196	Planctomycetia	Pirellulales	Pirellulaceae
GCA_000330745	AMWG01000091.1_1	CE1	OTHER	NA	Planctomycetia	Pirellulales	Pirellulaceae
GCA_000330745	AMWG01000092.1_15	GH141	SP	CS pos: 19-20. Pr: 0.9770	Planctomycetia	Pirellulales	Pirellulaceae
GCA_000330745	AMWG01000092.1_16	GH95	SP	CS pos: 41-42. Pr: 0.9565	Planctomycetia	Pirellulales	Pirellulaceae
GCA_000330745	AMWG01000092.1_17	CE7	SP	CS pos: 21-22. Pr: 0.9791	Planctomycetia	Pirellulales	Pirellulaceae
GCA_000330745	AMWG01000092.1_18	GH28	SP	CS pos: 49-50. Pr: 0.7898	Planctomycetia	Pirellulales	Pirellulaceae
GCA_000330745	AMWG01000092.1_2	CBM38	SP	CS pos: 41-42. Pr: 0.8627	Planctomycetia	Pirellulales	Pirellulaceae
GCA_000330745	AMWG01000092.1_21	GH29	SP	CS pos: 29-30. Pr: 0.9731	Planctomycetia	Pirellulales	Pirellulaceae
GCA_000330745	AMWG01000093.1_1	PL1	SP	CS pos: 34-35. Pr: 0.8067	Planctomycetia	Pirellulales	Pirellulaceae
GCA_000330745	AMWG01000093.1_12	GH109	TAT	CS pos: 37-38. Pr: 0.8986	Planctomycetia	Pirellulales	Pirellulaceae
GCA_000330745	AMWG01000093.1_16	GH117	SP	CS pos: 40-41. Pr: 0.8981	Planctomycetia	Pirellulales	Pirellulaceae
GCA_000330745	AMWG01000093.1_2	GH127	SP	CS pos: 23-24. Pr: 0.6814	Planctomycetia	Pirellulales	Pirellulaceae
GCA_000330745	AMWG01000093.1_3	PL1_2	SP	CS pos: 23-24. Pr: 0.9756	Planctomycetia	Pirellulales	Pirellulaceae
GCA_000330745	AMWG01000094.1_31	GH109	OTHER	NA	Planctomycetia	Pirellulales	Pirellulaceae
GCA_000330745	AMWG01000099.1_10	CBM67	SP	CS pos: 28-29. Pr: 0.9350	Planctomycetia	Pirellulales	Pirellulaceae
GCA_000330745	AMWG01000099.1_4	GH10	SP	CS pos: 26-27. Pr: 0.9150	Planctomycetia	Pirellulales	Pirellulaceae
GCA_000330745	AMWG01000099.1_51	GH109	TAT	CS pos: 39-40. Pr: 0.8714	Planctomycetia	Pirellulales	Pirellulaceae
GCA_000330745	AMWG01000103.1_1	GH140	SP	CS pos: 30-31. Pr: 0.4453	Planctomycetia	Pirellulales	Pirellulaceae
GCA_000330745	AMWG01000103.1_55	GH13_11	OTHER	NA	Planctomycetia	Pirellulales	Pirellulaceae
GCA_000330745	AMWG01000105.1_12	CE1	SP	CS pos: 28-29. Pr: 0.9755	Planctomycetia	Pirellulales	Pirellulaceae
GCA_000330745	AMWG01000105.1_21	GH109	TAT	CS pos: 30-31. Pr: 0.9171	Planctomycetia	Pirellulales	Pirellulaceae
GCA_000330745	AMWG01000111.1_103	GH33	SP	CS pos: 19-20. Pr: 0.9792	Planctomycetia	Pirellulales	Pirellulaceae
GCA_000330745	AMWG01000114.1_1	CE1	OTHER	NA	Planctomycetia	Pirellulales	Pirellulaceae
GCA_000330745	AMWG01000118.1_138	GH144	OTHER	NA	Planctomycetia	Pirellulales	Pirellulaceae
GCA_000330745	AMWG01000119.1_9	GH43_26	SP	CS pos: 31-32. Pr: 0.9656	Planctomycetia	Pirellulales	Pirellulaceae
GCA_000330745	AMWG01000122.1_1	CE1	SP	CS pos: 20-21. Pr: 0.9761	Planctomycetia	Pirellulales	Pirellulaceae
GCA_000330745	AMWG01000123.1_27	GH109	TAT	CS pos: 26-27. Pr: 0.8290	Planctomycetia	Pirellulales	Pirellulaceae
GCA_000330745	AMWG01000123.1_34	CE14	OTHER	NA	Planctomycetia	Pirellulales	Pirellulaceae
GCA_000330745	AMWG01000123.1_40	GH33	SP	CS pos: 39-40. Pr: 0.7646	Planctomycetia	Pirellulales	Pirellulaceae
GCA_000330745	AMWG01000124.1_22	GH109	TAT	CS pos: 33-34. Pr: 0.8787	Planctomycetia	Pirellulales	Pirellulaceae
GCA_000330745	AMWG01000131.1_13	CBM48	OTHER	NA	Planctomycetia	Pirellulales	Pirellulaceae
GCA_000330745	AMWG01000131.1_13	GH13_9	OTHER	NA	Planctomycetia	Pirellulales	Pirellulaceae
GCA_000330745	AMWG01000131.1_37	GH16_17	SP	CS pos: 20-21. Pr: 0.9793	Planctomycetia	Pirellulales	Pirellulaceae
GCA_000330745	AMWG01000132.1_39	GH33	SP	CS pos: 25-26. Pr: 0.9357	Planctomycetia	Pirellulales	Pirellulaceae
GCA_000330745	AMWG01000132.1_50	CE1	LIPO	CS pos: 21-22. Pr: 0.7240	Planctomycetia	Pirellulales	Pirellulaceae
GCA_000330745	AMWG01000132.1_63	GH33	SP	CS pos: 19-20. Pr: 0.9738	Planctomycetia	Pirellulales	Pirellulaceae
GCA_000330745	AMWG01000135.1_15	CE17	SP	CS pos: 23-24. Pr: 0.9782	Planctomycetia	Pirellulales	Pirellulaceae
GCA_000330745	AMWG01000135.1_60	CBM51	OTHER	NA	Planctomycetia	Pirellulales	Pirellulaceae
GCA_000330745	AMWG01000137.1_4	GH33	LIPO	CS pos: 20-21. Pr: 0.5315	Planctomycetia	Pirellulales	Pirellulaceae
GCA_000330745	AMWG01000137.1_4	CE15	LIPO	CS pos: 20-21. Pr: 0.5315	Planctomycetia	Pirellulales	Pirellulaceae
GCA_000330745	AMWG01000140.1_23	PL31	SP	CS pos: 31-32. Pr: 0.9727	Planctomycetia	Pirellulales	Pirellulaceae
GCA_000330745	AMWG01000140.1_45	CBM57	OTHER	NA	Planctomycetia	Pirellulales	Pirellulaceae
GCA_000330745	AMWG01000140.1_47	CBM57	SP	CS pos: 20-21. Pr: 0.9736	Planctomycetia	Pirellulales	Pirellulaceae
GCA_000330745	AMWG01000140.1_51	CE4	SP	CS pos: 25-26. Pr: 0.9784	Planctomycetia	Pirellulales	Pirellulaceae
GCA_000330745	AMWG01000140.1_64	GH13_18	OTHER	NA	Planctomycetia	Pirellulales	Pirellulaceae
GCA_000330745	AMWG01000140.1_71	GH32	SP	CS pos: 26-27. Pr: 0.9679	Planctomycetia	Pirellulales	Pirellulaceae
GCA_000330745	AMWG01000141.1_17	GH10	SP	CS pos: 43-44. Pr: 0.7831	Planctomycetia	Pirellulales	Pirellulaceae
GCA_000330745	AMWG01000141.1_42	GH109	TAT	CS pos: 40-41. Pr: 0.8698	Planctomycetia	Pirellulales	Pirellulaceae
GCA_000330745	AMWG01000145.1_23	GH78	SP	CS pos: 22-23. Pr: 0.9662	Planctomycetia	Pirellulales	Pirellulaceae
GCA_000330745	AMWG01000145.1_24	CBM67	SP	CS pos: 24-25. Pr: 0.9808	Planctomycetia	Pirellulales	Pirellulaceae
GCA_000330745	AMWG01000145.1_9	CE6	SP	CS pos: 41-42. Pr: 0.5279	Planctomycetia	Pirellulales	Pirellulaceae
GCA_000330745	AMWG01000147.1_42	CE1	SP	CS pos: 21-22. Pr: 0.9691	Planctomycetia	Pirellulales	Pirellulaceae
GCA_000330745	AMWG01000147.1_59	GH109	OTHER	NA	Planctomycetia	Pirellulales	Pirellulaceae
GCA_000330745	AMWG01000147.1_7	GH33	SP	CS pos: 30-31. Pr: 0.4815	Planctomycetia	Pirellulales	Pirellulaceae
GCA_000330745	AMWG01000149.1_7	GH33	SP	CS pos: 25-26. Pr: 0.9748	Planctomycetia	Pirellulales	Pirellulaceae
GCA_000330745	AMWG01000155.1_26	CE14	OTHER	NA	Planctomycetia	Pirellulales	Pirellulaceae
GCA_000330745	AMWG01000158.1_96	GH109	TAT	CS pos: 31-32. Pr: 0.6696	Planctomycetia	Pirellulales	Pirellulaceae
GCA_000330745	AMWG01000158.1_98	CE9	OTHER	NA	Planctomycetia	Pirellulales	Pirellulaceae
GCA_000330745	AMWG01000161.1_26	GH13_11	OTHER	NA	Planctomycetia	Pirellulales	Pirellulaceae
GCA_000330745	AMWG01000161.1_5	CE11	OTHER	NA	Planctomycetia	Pirellulales	Pirellulaceae
GCA_000330745	AMWG01000162.1_23	GH57	OTHER	NA	Planctomycetia	Pirellulales	Pirellulaceae
GCA_000330745	AMWG01000168.1_1	CE1	OTHER	NA	Planctomycetia	Pirellulales	Pirellulaceae
GCA_000330745	AMWG01000174.1_40	CE1	SP	CS pos: 42-43. Pr: 0.4946	Planctomycetia	Pirellulales	Pirellulaceae
GCA_000330745	AMWG01000179.1_34	GH109	TAT	CS pos: 34-35. Pr: 0.9063	Planctomycetia	Pirellulales	Pirellulaceae
GCA_000330745	AMWG01000179.1_35	AA6	OTHER	NA	Planctomycetia	Pirellulales	Pirellulaceae
GCA_000330745	AMWG01000183.1_29	PL10_3	SP	CS pos: 31-32. Pr: 0.9530	Planctomycetia	Pirellulales	Pirellulaceae
GCA_000330745	AMWG01000184.1_18	GH133	OTHER	NA	Planctomycetia	Pirellulales	Pirellulaceae
GCA_000330745	AMWG01000184.1_19	GH13_16	OTHER	NA	Planctomycetia	Pirellulales	Pirellulaceae
GCA_000330745	AMWG01000186.1_43	CE1	LIPO	CS pos: 21-22. Pr: 0.6045	Planctomycetia	Pirellulales	Pirellulaceae
GCA_000330745	AMWG01000188.1_2	CE3	SP	CS pos: 37-38. Pr: 0.9699	Planctomycetia	Pirellulales	Pirellulaceae
GCA_000338295	ANMO01000002.1_7	GH109	TAT	CS pos: 46-47. Pr: 0.9012	Planctomycetia	Pirellulales	Pirellulaceae
GCA_000338295	ANMO01000006.1_46	CE9	OTHER	NA	Planctomycetia	Pirellulales	Pirellulaceae
GCA_000338295	ANMO01000011.1_50	CE1	SP	CS pos: 42-43. Pr: 0.9423	Planctomycetia	Pirellulales	Pirellulaceae
GCA_000338295	ANMO01000015.1_11	GH109	TAT	CS pos: 31-32. Pr: 0.8398	Planctomycetia	Pirellulales	Pirellulaceae
GCA_000338295	ANMO01000015.1_13	CE9	OTHER	NA	Planctomycetia	Pirellulales	Pirellulaceae
GCA_000338295	ANMO01000023.1_22	GH50	SP	CS pos: 27-28. Pr: 0.9644	Planctomycetia	Pirellulales	Pirellulaceae
GCA_000338295	ANMO01000023.1_23	GH50	SP	CS pos: 22-23. Pr: 0.9671	Planctomycetia	Pirellulales	Pirellulaceae
GCA_000338295	ANMO01000029.1_15	GH141	SP	CS pos: 29-30. Pr: 0.9556	Planctomycetia	Pirellulales	Pirellulaceae
GCA_000338295	ANMO01000029.1_7	GH117	SP	CS pos: 19-20. Pr: 0.9802	Planctomycetia	Pirellulales	Pirellulaceae
GCA_000338295	ANMO01000030.1_23	CE1	SP	CS pos: 31-32. Pr: 0.9610	Planctomycetia	Pirellulales	Pirellulaceae
GCA_000338295	ANMO01000030.1_31	GH109	TAT	CS pos: 34-35. Pr: 0.4204	Planctomycetia	Pirellulales	Pirellulaceae
GCA_000338295	ANMO01000032.1_1	GH57	OTHER	NA	Planctomycetia	Pirellulales	Pirellulaceae
GCA_000338295	ANMO01000037.1_4	CE7	OTHER	NA	Planctomycetia	Pirellulales	Pirellulaceae
GCA_000338295	ANMO01000047.1_17	PL14	LIPO	CS pos: 20-21. Pr: 0.5292	Planctomycetia	Pirellulales	Pirellulaceae
GCA_000338295	ANMO01000048.1_18	CBM51	SP	CS pos: 46-47. Pr: 0.8368	Planctomycetia	Pirellulales	Pirellulaceae
GCA_000338295	ANMO01000053.1_16	GH13_11	OTHER	NA	Planctomycetia	Pirellulales	Pirellulaceae
GCA_000338295	ANMO01000054.1_4	CBM9	SP	CS pos: 23-24. Pr: 0.9740	Planctomycetia	Pirellulales	Pirellulaceae
GCA_000338295	ANMO01000055.1_1	CE14	OTHER	NA	Planctomycetia	Pirellulales	Pirellulaceae
GCA_000338295	ANMO01000067.1_46	GH10	SP	CS pos: 29-30. Pr: 0.8344	Planctomycetia	Pirellulales	Pirellulaceae
GCA_000338295	ANMO01000067.1_70	GH109	TAT	CS pos: 40-41. Pr: 0.8687	Planctomycetia	Pirellulales	Pirellulaceae
GCA_000338295	ANMO01000067.1_71	PL10_3	TAT	CS pos: 31-32. Pr: 0.8280	Planctomycetia	Pirellulales	Pirellulaceae
GCA_000338295	ANMO01000072.1_21	GH49	SP	CS pos: 22-23. Pr: 0.9736	Planctomycetia	Pirellulales	Pirellulaceae
GCA_000338295	ANMO01000074.1_16	GH5	SP	CS pos: 30-31. Pr: 0.8858	Planctomycetia	Pirellulales	Pirellulaceae
GCA_000338295	ANMO01000074.1_17	CE6	SP	CS pos: 29-30. Pr: 0.9750	Planctomycetia	Pirellulales	Pirellulaceae
GCA_000338295	ANMO01000074.1_43	CE11	OTHER	NA	Planctomycetia	Pirellulales	Pirellulaceae
GCA_000338295	ANMO01000074.1_6	AA3_2	OTHER	NA	Planctomycetia	Pirellulales	Pirellulaceae
GCA_000338295	ANMO01000080.1_15	CE3	SP	CS pos: 31-32. Pr: 0.9536	Planctomycetia	Pirellulales	Pirellulaceae
GCA_000338295	ANMO01000084.1_26	GH33	SP	CS pos: 23-24. Pr: 0.6570	Planctomycetia	Pirellulales	Pirellulaceae
GCA_000338295	ANMO01000085.1_3	CE15	SP	CS pos: 19-20. Pr: 0.9739	Planctomycetia	Pirellulales	Pirellulaceae
GCA_000338295	ANMO01000085.1_3	GH10	SP	CS pos: 19-20. Pr: 0.9739	Planctomycetia	Pirellulales	Pirellulaceae
GCA_000338295	ANMO01000085.1_4	GH10	SP	CS pos: 21-22. Pr: 0.9731	Planctomycetia	Pirellulales	Pirellulaceae
GCA_000338295	ANMO01000085.1_5	CE1	SP	CS pos: 21-22. Pr: 0.6568	Planctomycetia	Pirellulales	Pirellulaceae
GCA_000338295	ANMO01000085.1_5	CE1	SP	CS pos: 21-22. Pr: 0.6568	Planctomycetia	Pirellulales	Pirellulaceae
GCA_000338295	ANMO01000090.1_16	GH13_18	OTHER	NA	Planctomycetia	Pirellulales	Pirellulaceae
GCA_000338295	ANMO01000090.1_31	CBM57	SP	CS pos: 20-21. Pr: 0.9769	Planctomycetia	Pirellulales	Pirellulaceae
GCA_000338295	ANMO01000090.1_32	CBM57	SP	CS pos: 19-20. Pr: 0.9646	Planctomycetia	Pirellulales	Pirellulaceae
GCA_000338295	ANMO01000090.1_50	PL31	SP	CS pos: 20-21. Pr: 0.9743	Planctomycetia	Pirellulales	Pirellulaceae
GCA_000338295	ANMO01000090.1_9	GH32	SP	CS pos: 26-27. Pr: 0.9637	Planctomycetia	Pirellulales	Pirellulaceae
GCA_000338295	ANMO01000096.1_18	GH43	SP	CS pos: 24-25. Pr: 0.9639	Planctomycetia	Pirellulales	Pirellulaceae
GCA_000338295	ANMO01000097.1_179	GH13_23	OTHER	NA	Planctomycetia	Pirellulales	Pirellulaceae
GCA_000338295	ANMO01000097.1_180	GH130	OTHER	NA	Planctomycetia	Pirellulales	Pirellulaceae
GCA_000338295	ANMO01000097.1_182	GH130	OTHER	NA	Planctomycetia	Pirellulales	Pirellulaceae
GCA_000338295	ANMO01000097.1_191	GH33	SP	CS pos: 26-27. Pr: 0.7378	Planctomycetia	Pirellulales	Pirellulaceae
GCA_000338295	ANMO01000097.1_43	CBM48	OTHER	NA	Planctomycetia	Pirellulales	Pirellulaceae
GCA_000338295	ANMO01000097.1_43	GH13_9	OTHER	NA	Planctomycetia	Pirellulales	Pirellulaceae
GCA_000338295	ANMO01000097.1_68	GH16_17	SP	CS pos: 20-21. Pr: 0.7896	Planctomycetia	Pirellulales	Pirellulaceae
GCA_000338295	ANMO01000109.1_21	CE1	SP	CS pos: 42-43. Pr: 0.7778	Planctomycetia	Pirellulales	Pirellulaceae
GCA_000338295	ANMO01000110.1_23	GH144	OTHER	NA	Planctomycetia	Pirellulales	Pirellulaceae
GCA_000338295	ANMO01000111.1_13	GH29	OTHER	NA	Planctomycetia	Pirellulales	Pirellulaceae
GCA_000338295	ANMO01000111.1_57	CE1	OTHER	NA	Planctomycetia	Pirellulales	Pirellulaceae
GCA_000338295	ANMO01000116.1_51	CE1	SP	CS pos: 44-45. Pr: 0.7349	Planctomycetia	Pirellulales	Pirellulaceae
GCA_000338295	ANMO01000116.1_51	CE1	SP	CS pos: 44-45. Pr: 0.7349	Planctomycetia	Pirellulales	Pirellulaceae
GCA_000338295	ANMO01000116.1_77	AA7	OTHER	NA	Planctomycetia	Pirellulales	Pirellulaceae
GCA_000338295	ANMO01000117.1_11	GH109	OTHER	NA	Planctomycetia	Pirellulales	Pirellulaceae
GCA_000338295	ANMO01000117.1_18	CE14	OTHER	NA	Planctomycetia	Pirellulales	Pirellulaceae
GCA_000338295	ANMO01000117.1_24	GH33	SP	CS pos: 41-42. Pr: 0.7438	Planctomycetia	Pirellulales	Pirellulaceae
GCA_000338295	ANMO01000117.1_41	GH2	SP	CS pos: 30-31. Pr: 0.9750	Planctomycetia	Pirellulales	Pirellulaceae
GCA_000338295	ANMO01000117.1_45	PL10_1	SP	CS pos: 21-22. Pr: 0.9773	Planctomycetia	Pirellulales	Pirellulaceae
GCA_000338295	ANMO01000117.1_47	GH86	SP	CS pos: 21-22. Pr: 0.9820	Planctomycetia	Pirellulales	Pirellulaceae
GCA_000338295	ANMO01000119.1_12	CE4	OTHER	NA	Planctomycetia	Pirellulales	Pirellulaceae
GCA_000338295	ANMO01000119.1_17	PL7_3	SP	CS pos: 19-20. Pr: 0.9798	Planctomycetia	Pirellulales	Pirellulaceae
GCA_000338295	ANMO01000119.1_38	CE12	SP	CS pos: 31-32. Pr: 0.6759	Planctomycetia	Pirellulales	Pirellulaceae
GCA_000338295	ANMO01000119.1_41	GH109	TAT	CS pos: 30-31. Pr: 0.9245	Planctomycetia	Pirellulales	Pirellulaceae
GCA_000338295	ANMO01000120.1_117	GH13_11	OTHER	NA	Planctomycetia	Pirellulales	Pirellulaceae
GCA_000338295	ANMO01000120.1_180	GH43_10	SP	CS pos: 23-24. Pr: 0.7081	Planctomycetia	Pirellulales	Pirellulaceae
GCA_000338295	ANMO01000120.1_181	CE15	SP	CS pos: 26-27. Pr: 0.9647	Planctomycetia	Pirellulales	Pirellulaceae
GCA_000338295	ANMO01000120.1_181	GH10	SP	CS pos: 26-27. Pr: 0.9647	Planctomycetia	Pirellulales	Pirellulaceae
GCA_000338295	ANMO01000120.1_224	CE17	SP	CS pos: 23-24. Pr: 0.9722	Planctomycetia	Pirellulales	Pirellulaceae
GCA_000338295	ANMO01000120.1_23	AA1_2	TAT	CS pos: 28-29. Pr: 0.9274	Planctomycetia	Pirellulales	Pirellulaceae
GCA_000338295	ANMO01000125.1_18	CE1	SP	CS pos: 46-47. Pr: 0.9404	Planctomycetia	Pirellulales	Pirellulaceae
GCA_000338295	ANMO01000130.1_30	CE14	OTHER	NA	Planctomycetia	Pirellulales	Pirellulaceae
GCA_000338295	ANMO01000136.1_11	GH109	OTHER	NA	Planctomycetia	Pirellulales	Pirellulaceae
GCA_000338295	ANMO01000142.1_35	PL7	OTHER	NA	Planctomycetia	Pirellulales	Pirellulaceae
GCA_000338295	ANMO01000145.1_1	PL14	OTHER	NA	Planctomycetia	Pirellulales	Pirellulaceae
GCA_000338295	ANMO01000147.1_1	GH109	OTHER	NA	Planctomycetia	Pirellulales	Pirellulaceae
GCA_000338295	ANMO01000147.1_14	GH13_16	OTHER	NA	Planctomycetia	Pirellulales	Pirellulaceae
GCA_000338295	ANMO01000147.1_15	GH133	OTHER	NA	Planctomycetia	Pirellulales	Pirellulaceae
GCA_000338295	ANMO01000147.1_19	GH109	TAT	CS pos: 24-25. Pr: 0.6376	Planctomycetia	Pirellulales	Pirellulaceae
GCA_000338295	ANMO01000154.1_40	CE1	SP	CS pos: 21-22. Pr: 0.9728	Planctomycetia	Pirellulales	Pirellulaceae
GCA_000338295	ANMO01000154.1_49	GH109	TAT	CS pos: 55-56. Pr: 0.7764	Planctomycetia	Pirellulales	Pirellulaceae
GCA_000338295	ANMO01000154.1_5	GH43_9	SP	CS pos: 22-23. Pr: 0.9745	Planctomycetia	Pirellulales	Pirellulaceae
GCA_000338295	ANMO01000154.1_58	GH109	OTHER	NA	Planctomycetia	Pirellulales	Pirellulaceae
GCA_000338295	ANMO01000154.1_6	GH33	LIPO	CS pos: 21-22. Pr: 0.6997	Planctomycetia	Pirellulales	Pirellulaceae
GCA_000338295	ANMO01000167.1_1	CBM48	OTHER	NA	Planctomycetia	Pirellulales	Pirellulaceae
GCA_000338295	ANMO01000167.1_1	GH13_9	OTHER	NA	Planctomycetia	Pirellulales	Pirellulaceae
GCA_000338295	ANMO01000168.1_76	GH5	SP	CS pos: 49-50. Pr: 0.8057	Planctomycetia	Pirellulales	Pirellulaceae
GCA_000338295	ANMO01000168.1_77	CBM44	OTHER	NA	Planctomycetia	Pirellulales	Pirellulaceae
GCA_000338295	ANMO01000173.1_24	GH109	TAT	CS pos: 40-41. Pr: 0.9135	Planctomycetia	Pirellulales	Pirellulaceae
GCA_000338295	ANMO01000181.1_7	AA6	OTHER	NA	Planctomycetia	Pirellulales	Pirellulaceae
GCA_000338295	ANMO01000181.1_8	GH109	TAT	CS pos: 34-35. Pr: 0.9010	Planctomycetia	Pirellulales	Pirellulaceae
GCA_000338295	ANMO01000183.1_3	CE12	OTHER	NA	Planctomycetia	Pirellulales	Pirellulaceae
GCA_000338295	ANMO01000185.1_7	GH13_11	OTHER	NA	Planctomycetia	Pirellulales	Pirellulaceae
GCA_000338295	ANMO01000192.1_12	GH78	SP	CS pos: 22-23. Pr: 0.9692	Planctomycetia	Pirellulales	Pirellulaceae
GCA_000338295	ANMO01000192.1_14	CBM67	SP	CS pos: 24-25. Pr: 0.9811	Planctomycetia	Pirellulales	Pirellulaceae
GCA_000338295	ANMO01000192.1_21	PL37	TAT	CS pos: 32-33. Pr: 0.5391	Planctomycetia	Pirellulales	Pirellulaceae
GCA_000338295	ANMO01000192.1_24	CBM67	SP	CS pos: 23-24. Pr: 0.6381	Planctomycetia	Pirellulales	Pirellulaceae
GCA_000338295	ANMO01000192.1_24	GH78	SP	CS pos: 23-24. Pr: 0.6381	Planctomycetia	Pirellulales	Pirellulaceae
GCA_000338295	ANMO01000197.1_12	GH109	TAT	CS pos: 39-40. Pr: 0.8736	Planctomycetia	Pirellulales	Pirellulaceae
GCA_000338295	ANMO01000203.1_34	GH109	OTHER	NA	Planctomycetia	Pirellulales	Pirellulaceae
GCA_000338295	ANMO01000208.1_1	GH109	OTHER	NA	Planctomycetia	Pirellulales	Pirellulaceae
GCA_000338295	ANMO01000209.1_24	GH95	SP	CS pos: 29-30. Pr: 0.7858	Planctomycetia	Pirellulales	Pirellulaceae
GCA_000338295	ANMO01000211.1_26	GH77	OTHER	NA	Planctomycetia	Pirellulales	Pirellulaceae
GCA_000338295	ANMO01000211.1_71	CE15	SP	CS pos: 28-29. Pr: 0.9715	Planctomycetia	Pirellulales	Pirellulaceae
GCA_000338295	ANMO01000212.1_3	GH140	SP	CS pos: 25-26. Pr: 0.7850	Planctomycetia	Pirellulales	Pirellulaceae
GCA_000338295	ANMO01000216.1_168	CE4	OTHER	NA	Planctomycetia	Pirellulales	Pirellulaceae
GCA_000338295	ANMO01000222.1_11	GH109	TAT	CS pos: 37-38. Pr: 0.8895	Planctomycetia	Pirellulales	Pirellulaceae
GCA_000338295	ANMO01000222.1_21	PL1_2	SP	CS pos: 23-24. Pr: 0.9782	Planctomycetia	Pirellulales	Pirellulaceae
GCA_000338295	ANMO01000222.1_22	GH127	LIPO	CS pos: 18-19. Pr: 0.6116	Planctomycetia	Pirellulales	Pirellulaceae
GCA_000338295	ANMO01000222.1_23	PL1	SP	CS pos: 34-35. Pr: 0.9690	Planctomycetia	Pirellulales	Pirellulaceae
GCA_000338295	ANMO01000222.1_7	GH117	SP	CS pos: 25-26. Pr: 0.9788	Planctomycetia	Pirellulales	Pirellulaceae
GCA_000338295	ANMO01000222.1_7	GH117	SP	CS pos: 25-26. Pr: 0.9788	Planctomycetia	Pirellulales	Pirellulaceae
GCA_000338295	ANMO01000232.1_29	GH13_10	OTHER	NA	Planctomycetia	Pirellulales	Pirellulaceae
GCA_000338295	ANMO01000232.1_32	GH13_4	OTHER	NA	Planctomycetia	Pirellulales	Pirellulaceae
GCA_000338295	ANMO01000232.1_5	GH5_25	LIPO	CS pos: 26-27. Pr: 0.7977	Planctomycetia	Pirellulales	Pirellulaceae
GCA_000338295	ANMO01000235.1_18	CBM85	SP	CS pos: 28-29. Pr: 0.7448	Planctomycetia	Pirellulales	Pirellulaceae
GCA_000338295	ANMO01000235.1_18	GH10	SP	CS pos: 28-29. Pr: 0.7448	Planctomycetia	Pirellulales	Pirellulaceae
GCA_000338295	ANMO01000235.1_24	CBM67	SP	CS pos: 28-29. Pr: 0.9251	Planctomycetia	Pirellulales	Pirellulaceae
GCA_000338295	ANMO01000236.1_48	CE15	LIPO	CS pos: 22-23. Pr: 0.8180	Planctomycetia	Pirellulales	Pirellulaceae
GCA_000338295	ANMO01000240.1_13	GH109	TAT	CS pos: 31-32. Pr: 0.8836	Planctomycetia	Pirellulales	Pirellulaceae
GCA_000338295	ANMO01000240.1_6	GH33	SP	CS pos: 21-22. Pr: 0.9430	Planctomycetia	Pirellulales	Pirellulaceae
GCA_000338295	ANMO01000246.1_108	GH109	TAT	CS pos: 40-41. Pr: 0.9138	Planctomycetia	Pirellulales	Pirellulaceae
GCA_000338295	ANMO01000246.1_31	GH141	SP	CS pos: 20-21. Pr: 0.9754	Planctomycetia	Pirellulales	Pirellulaceae
GCA_000338295	ANMO01000246.1_81	GH20	SP	CS pos: 20-21. Pr: 0.9496	Planctomycetia	Pirellulales	Pirellulaceae
GCA_000338295	ANMO01000247.1_16	GH141	OTHER	NA	Planctomycetia	Pirellulales	Pirellulaceae
GCA_000338295	ANMO01000256.1_8	CE14	OTHER	NA	Planctomycetia	Pirellulales	Pirellulaceae
GCA_000338295	ANMO01000269.1_59	CE1	LIPO	CS pos: 21-22. Pr: 0.9827	Planctomycetia	Pirellulales	Pirellulaceae
GCA_000338295	ANMO01000271.1_20	GH43_26	SP	CS pos: 29-30. Pr: 0.9839	Planctomycetia	Pirellulales	Pirellulaceae
GCA_000338295	ANMO01000271.1_6	GH109	TAT	CS pos: 34-35. Pr: 0.8532	Planctomycetia	Pirellulales	Pirellulaceae
GCA_000338295	ANMO01000272.1_9	GH63	OTHER	NA	Planctomycetia	Pirellulales	Pirellulaceae
GCA_000346295	ANOG01000010.1_1	GH141	OTHER	NA	Planctomycetia	Pirellulales	Pirellulaceae
GCA_000346295	ANOG01000015.1_1	PL9	OTHER	NA	Planctomycetia	Pirellulales	Pirellulaceae
GCA_000346295	ANOG01000025.1_17	GH29	SP	CS pos: 23-24. Pr: 0.9776	Planctomycetia	Pirellulales	Pirellulaceae
GCA_000346295	ANOG01000025.1_2	CBM32	SP	CS pos: 22-23. Pr: 0.9800	Planctomycetia	Pirellulales	Pirellulaceae
GCA_000346295	ANOG01000025.1_28	GH29	SP	CS pos: 24-25. Pr: 0.9722	Planctomycetia	Pirellulales	Pirellulaceae
GCA_000346295	ANOG01000025.1_38	GH95	LIPO	CS pos: 20-21. Pr: 0.3066	Planctomycetia	Pirellulales	Pirellulaceae
GCA_000346295	ANOG01000025.1_39	GH140	SP	CS pos: 36-37. Pr: 0.9340	Planctomycetia	Pirellulales	Pirellulaceae
GCA_000346295	ANOG01000025.1_4	GH29	TAT	CS pos: 25-26. Pr: 0.9274	Planctomycetia	Pirellulales	Pirellulaceae
GCA_000346295	ANOG01000041.1_8	CBM51	OTHER	NA	Planctomycetia	Pirellulales	Pirellulaceae
GCA_000346295	ANOG01000043.1_3	CBM67	SP	CS pos: 22-23. Pr: 0.8056	Planctomycetia	Pirellulales	Pirellulaceae
GCA_000346295	ANOG01000045.1_3	CE3	SP	CS pos: 22-23. Pr: 0.8979	Planctomycetia	Pirellulales	Pirellulaceae
GCA_000346295	ANOG01000070.1_1	CE14	OTHER	NA	Planctomycetia	Pirellulales	Pirellulaceae
GCA_000346295	ANOG01000075.1_2	GH95	LIPO	CS pos: 16-17. Pr: 0.5371	Planctomycetia	Pirellulales	Pirellulaceae
GCA_000346295	ANOG01000088.1_3	CE1	SP	CS pos: 19-20. Pr: 0.9822	Planctomycetia	Pirellulales	Pirellulaceae
GCA_000346295	ANOG01000099.1_2	CE1	SP	CS pos: 37-38. Pr: 0.9608	Planctomycetia	Pirellulales	Pirellulaceae
GCA_000346295	ANOG01000155.1_5	CBM22	OTHER	NA	Planctomycetia	Pirellulales	Pirellulaceae
GCA_000346295	ANOG01000158.1_8	GH109	TAT	CS pos: 31-32. Pr: 0.9371	Planctomycetia	Pirellulales	Pirellulaceae
GCA_000346295	ANOG01000180.1_2	GH141	OTHER	NA	Planctomycetia	Pirellulales	Pirellulaceae
GCA_000346295	ANOG01000186.1_11	CE7	SP	CS pos: 29-30. Pr: 0.9503	Planctomycetia	Pirellulales	Pirellulaceae
GCA_000346295	ANOG01000187.1_3	GH15	OTHER	NA	Planctomycetia	Pirellulales	Pirellulaceae
GCA_000346295	ANOG01000190.1_13	GH128	OTHER	NA	Planctomycetia	Pirellulales	Pirellulaceae
GCA_000346295	ANOG01000199.1_2	CBM48	OTHER	NA	Planctomycetia	Pirellulales	Pirellulaceae
GCA_000346295	ANOG01000199.1_2	GH13_11	OTHER	NA	Planctomycetia	Pirellulales	Pirellulaceae
GCA_000346295	ANOG01000199.1_3	GH13_26	OTHER	NA	Planctomycetia	Pirellulales	Pirellulaceae
GCA_000346295	ANOG01000204.1_1	GH13_9	OTHER	NA	Planctomycetia	Pirellulales	Pirellulaceae
GCA_000346295	ANOG01000209.1_4	GH2	OTHER	NA	Planctomycetia	Pirellulales	Pirellulaceae
GCA_000346295	ANOG01000209.1_4	CBM35	OTHER	NA	Planctomycetia	Pirellulales	Pirellulaceae
GCA_000346295	ANOG01000218.1_2	GH116	OTHER	NA	Planctomycetia	Pirellulales	Pirellulaceae
GCA_000346295	ANOG01000246.1_3	GH149	OTHER	NA	Planctomycetia	Pirellulales	Pirellulaceae
GCA_000346295	ANOG01000249.1_23	CBM48	OTHER	NA	Planctomycetia	Pirellulales	Pirellulaceae
GCA_000346295	ANOG01000249.1_23	GH13_9	OTHER	NA	Planctomycetia	Pirellulales	Pirellulaceae
GCA_000346295	ANOG01000261.1_18	CBM67	LIPO	CS pos: 25-26. Pr: 0.5940	Planctomycetia	Pirellulales	Pirellulaceae
GCA_000346295	ANOG01000268.1_14	CBM48	OTHER	NA	Planctomycetia	Pirellulales	Pirellulaceae
GCA_000346295	ANOG01000268.1_14	GH13_9	OTHER	NA	Planctomycetia	Pirellulales	Pirellulaceae
GCA_000346295	ANOG01000269.1_4	GH33	SP	CS pos: 23-24. Pr: 0.9790	Planctomycetia	Pirellulales	Pirellulaceae
GCA_000346295	ANOG01000271.1_3	CE12	OTHER	NA	Planctomycetia	Pirellulales	Pirellulaceae
GCA_000346295	ANOG01000271.1_3	CE12	OTHER	NA	Planctomycetia	Pirellulales	Pirellulaceae
GCA_000346295	ANOG01000277.1_8	CE4	OTHER	NA	Planctomycetia	Pirellulales	Pirellulaceae
GCA_000346295	ANOG01000281.1_8	GH109	TAT	CS pos: 34-35. Pr: 0.9016	Planctomycetia	Pirellulales	Pirellulaceae
GCA_000346295	ANOG01000284.1_9	CE6	SP	CS pos: 24-25. Pr: 0.9765	Planctomycetia	Pirellulales	Pirellulaceae
GCA_000346295	ANOG01000285.1_2	GH109	TAT	CS pos: 35-36. Pr: 0.8383	Planctomycetia	Pirellulales	Pirellulaceae
GCA_000346295	ANOG01000313.1_9	GH109	TAT	CS pos: 27-28. Pr: 0.9361	Planctomycetia	Pirellulales	Pirellulaceae
GCA_000346295	ANOG01000315.1_2	GH109	TAT	CS pos: 46-47. Pr: 0.4553	Planctomycetia	Pirellulales	Pirellulaceae
GCA_000346295	ANOG01000315.1_4	CE4	OTHER	NA	Planctomycetia	Pirellulales	Pirellulaceae
GCA_000346295	ANOG01000320.1_5	GH109	OTHER	NA	Planctomycetia	Pirellulales	Pirellulaceae
GCA_000346295	ANOG01000333.1_6	CE15	SP	CS pos: 22-23. Pr: 0.9392	Planctomycetia	Pirellulales	Pirellulaceae
GCA_000346295	ANOG01000368.1_1	GH16_3	OTHER	NA	Planctomycetia	Pirellulales	Pirellulaceae
GCA_000346295	ANOG01000377.1_12	GH33	SP	CS pos: 30-31. Pr: 0.9703	Planctomycetia	Pirellulales	Pirellulaceae
GCA_000346295	ANOG01000383.1_4	GH95	SP	CS pos: 27-28. Pr: 0.9763	Planctomycetia	Pirellulales	Pirellulaceae
GCA_000346295	ANOG01000392.1_9	CE14	OTHER	NA	Planctomycetia	Pirellulales	Pirellulaceae
GCA_000346295	ANOG01000404.1_5	GH13_10	OTHER	NA	Planctomycetia	Pirellulales	Pirellulaceae
GCA_000346295	ANOG01000405.1_8	PL9	SP	CS pos: 22-23. Pr: 0.9624	Planctomycetia	Pirellulales	Pirellulaceae
GCA_000346295	ANOG01000408.1_8	GH109	TAT	CS pos: 27-28. Pr: 0.8838	Planctomycetia	Pirellulales	Pirellulaceae
GCA_000346295	ANOG01000415.1_4	GH63	OTHER	NA	Planctomycetia	Pirellulales	Pirellulaceae
GCA_000346295	ANOG01000424.1_4	GH2	SP	CS pos: 40-41. Pr: 0.6345	Planctomycetia	Pirellulales	Pirellulaceae
GCA_000346295	ANOG01000424.1_4	GH2	SP	CS pos: 40-41. Pr: 0.6345	Planctomycetia	Pirellulales	Pirellulaceae
GCA_000346295	ANOG01000432.1_4	CE4	OTHER	NA	Planctomycetia	Pirellulales	Pirellulaceae
GCA_000346295	ANOG01000446.1_11	CE17	OTHER	NA	Planctomycetia	Pirellulales	Pirellulaceae
GCA_000346295	ANOG01000450.1_4	GH109	TAT	CS pos: 31-32. Pr: 0.8415	Planctomycetia	Pirellulales	Pirellulaceae
GCA_000346295	ANOG01000454.1_2	CE1	SP	CS pos: 31-32. Pr: 0.6066	Planctomycetia	Pirellulales	Pirellulaceae
GCA_000346295	ANOG01000473.1_5	CBM48	OTHER	NA	Planctomycetia	Pirellulales	Pirellulaceae
GCA_000346295	ANOG01000473.1_5	GH13_11	OTHER	NA	Planctomycetia	Pirellulales	Pirellulaceae
GCA_000346295	ANOG01000492.1_34	GH109	TAT	CS pos: 51-52. Pr: 0.8335	Planctomycetia	Pirellulales	Pirellulaceae
GCA_000346295	ANOG01000496.1_13	GH128	OTHER	NA	Planctomycetia	Pirellulales	Pirellulaceae
GCA_000346295	ANOG01000496.1_14	GH97	SP	CS pos: 26-27. Pr: 0.9629	Planctomycetia	Pirellulales	Pirellulaceae
GCA_000346295	ANOG01000496.1_15	GH117	SP	CS pos: 43-44. Pr: 0.9307	Planctomycetia	Pirellulales	Pirellulaceae
GCA_000346295	ANOG01000496.1_15	GH117	SP	CS pos: 43-44. Pr: 0.9307	Planctomycetia	Pirellulales	Pirellulaceae
GCA_000346295	ANOG01000496.1_16	GH141	SP	CS pos: 19-20. Pr: 0.9771	Planctomycetia	Pirellulales	Pirellulaceae
GCA_000346295	ANOG01000496.1_2	GH95	SP	CS pos: 21-22. Pr: 0.9672	Planctomycetia	Pirellulales	Pirellulaceae
GCA_000346295	ANOG01000504.1_6	PL7	SP	CS pos: 26-27. Pr: 0.9658	Planctomycetia	Pirellulales	Pirellulaceae
GCA_000346295	ANOG01000527.1_4	GH33	TAT	CS pos: 33-34. Pr: 0.9218	Planctomycetia	Pirellulales	Pirellulaceae
GCA_000346295	ANOG01000528.1_1	GH148	SP	CS pos: 27-28. Pr: 0.7123	Planctomycetia	Pirellulales	Pirellulaceae
GCA_000346295	ANOG01000534.1_17	CE1	SP	CS pos: 19-20. Pr: 0.9743	Planctomycetia	Pirellulales	Pirellulaceae
GCA_000346295	ANOG01000534.1_5	PL10_3	SP	CS pos: 19-20. Pr: 0.9559	Planctomycetia	Pirellulales	Pirellulaceae
GCA_000346295	ANOG01000537.1_10	AA3	TAT	CS pos: 32-33. Pr: 0.6957	Planctomycetia	Pirellulales	Pirellulaceae
GCA_000346295	ANOG01000537.1_4	GH109	TAT	CS pos: 38-39. Pr: 0.8964	Planctomycetia	Pirellulales	Pirellulaceae
GCA_000346295	ANOG01000538.1_6	GH144	TAT	CS pos: 26-27. Pr: 0.7812	Planctomycetia	Pirellulales	Pirellulaceae
GCA_000346295	ANOG01000540.1_14	GH109	TAT	CS pos: 43-44. Pr: 0.8942	Planctomycetia	Pirellulales	Pirellulaceae
GCA_000346295	ANOG01000550.1_39	CBM67	OTHER	NA	Planctomycetia	Pirellulales	Pirellulaceae
GCA_000346295	ANOG01000581.1_3	GH13_18	OTHER	NA	Planctomycetia	Pirellulales	Pirellulaceae
GCA_000346295	ANOG01000595.1_1	GH117	SP	CS pos: 20-21. Pr: 0.9791	Planctomycetia	Pirellulales	Pirellulaceae
GCA_000346295	ANOG01000595.1_1	GH117	SP	CS pos: 20-21. Pr: 0.9791	Planctomycetia	Pirellulales	Pirellulaceae
GCA_000346295	ANOG01000599.1_6	GH33	LIPO	CS pos: 21-22. Pr: 0.5247	Planctomycetia	Pirellulales	Pirellulaceae
GCA_000346295	ANOG01000622.1_5	CE11	OTHER	NA	Planctomycetia	Pirellulales	Pirellulaceae
GCA_000346295	ANOG01000625.1_8	CE12	SP	CS pos: 27-28. Pr: 0.8978	Planctomycetia	Pirellulales	Pirellulaceae
GCA_000346295	ANOG01000628.1_2	GH116	TAT	CS pos: 55-56. Pr: 0.8514	Planctomycetia	Pirellulales	Pirellulaceae
GCA_000346295	ANOG01000629.1_2	GH29	SP	CS pos: 28-29. Pr: 0.9698	Planctomycetia	Pirellulales	Pirellulaceae
GCA_000346295	ANOG01000650.1_16	GH95	SP	CS pos: 30-31. Pr: 0.9468	Planctomycetia	Pirellulales	Pirellulaceae
GCA_000346295	ANOG01000655.1_3	GH109	OTHER	NA	Planctomycetia	Pirellulales	Pirellulaceae
GCA_000346295	ANOG01000676.1_11	GH32	SP	CS pos: 27-28. Pr: 0.9758	Planctomycetia	Pirellulales	Pirellulaceae
GCA_000346295	ANOG01000677.1_5	CE1	SP	CS pos: 30-31. Pr: 0.9544	Planctomycetia	Pirellulales	Pirellulaceae
GCA_000346295	ANOG01000677.1_5	CE1	SP	CS pos: 30-31. Pr: 0.9544	Planctomycetia	Pirellulales	Pirellulaceae
GCA_000346295	ANOG01000678.1_6	GH5	SP	CS pos: 21-22. Pr: 0.7512	Planctomycetia	Pirellulales	Pirellulaceae
GCA_000346295	ANOG01000680.1_14	CE14	OTHER	NA	Planctomycetia	Pirellulales	Pirellulaceae
GCA_000346295	ANOG01000680.1_18	GH109	TAT	CS pos: 64-65. Pr: 0.6897	Planctomycetia	Pirellulales	Pirellulaceae
GCA_000346295	ANOG01000702.1_2	CE1	SP	CS pos: 22-23. Pr: 0.9662	Planctomycetia	Pirellulales	Pirellulaceae
GCA_000346295	ANOG01000706.1_20	GH5	SP	CS pos: 24-25. Pr: 0.9734	Planctomycetia	Pirellulales	Pirellulaceae
GCA_000346295	ANOG01000712.1_2	CE14	OTHER	NA	Planctomycetia	Pirellulales	Pirellulaceae
GCA_000346295	ANOG01000713.1_6	CBM32	SP	CS pos: 25-26. Pr: 0.9803	Planctomycetia	Pirellulales	Pirellulaceae
GCA_000346295	ANOG01000737.1_23	CE4	OTHER	NA	Planctomycetia	Pirellulales	Pirellulaceae
GCA_000346295	ANOG01000760.1_3	GH117	SP	CS pos: 22-23. Pr: 0.9566	Planctomycetia	Pirellulales	Pirellulaceae
GCA_000346295	ANOG01000773.1_8	GH13_10	OTHER	NA	Planctomycetia	Pirellulales	Pirellulaceae
GCA_000346295	ANOG01000777.1_13	GH62	SP	CS pos: 36-37. Pr: 0.5624	Planctomycetia	Pirellulales	Pirellulaceae
GCA_000346295	ANOG01000778.1_8	GH50	SP	CS pos: 22-23. Pr: 0.8422	Planctomycetia	Pirellulales	Pirellulaceae
GCA_000346295	ANOG01000798.1_11	CE15	SP	CS pos: 21-22. Pr: 0.9775	Planctomycetia	Pirellulales	Pirellulaceae
GCA_000346295	ANOG01000798.1_12	CE15	SP	CS pos: 21-22. Pr: 0.9813	Planctomycetia	Pirellulales	Pirellulaceae
GCA_000346295	ANOG01000798.1_5	GH15	OTHER	NA	Planctomycetia	Pirellulales	Pirellulaceae
GCA_000346295	ANOG01000798.1_6	CE12	SP	CS pos: 31-32. Pr: 0.9715	Planctomycetia	Pirellulales	Pirellulaceae
GCA_000346295	ANOG01000801.1_10	GH32	OTHER	NA	Planctomycetia	Pirellulales	Pirellulaceae
GCA_000346295	ANOG01000814.1_2	CE14	OTHER	NA	Planctomycetia	Pirellulales	Pirellulaceae
GCA_000346295	ANOG01000854.1_13	GH109	TAT	CS pos: 33-34. Pr: 0.8153	Planctomycetia	Pirellulales	Pirellulaceae
GCA_000346295	ANOG01000862.1_1	GH29	LIPO	CS pos: 35-36. Pr: 0.6754	Planctomycetia	Pirellulales	Pirellulaceae
GCA_000346295	ANOG01000862.1_2	GH95	OTHER	NA	Planctomycetia	Pirellulales	Pirellulaceae
GCA_000346295	ANOG01000873.1_6	GH117	SP	CS pos: 19-20. Pr: 0.9675	Planctomycetia	Pirellulales	Pirellulaceae
GCA_000346295	ANOG01000874.1_3	CBM47	SP	CS pos: 23-24. Pr: 0.9432	Planctomycetia	Pirellulales	Pirellulaceae
GCA_000346295	ANOG01000886.1_9	GH63	OTHER	NA	Planctomycetia	Pirellulales	Pirellulaceae
GCA_000346295	ANOG01000889.1_3	CBM85	SP	CS pos: 48-49. Pr: 0.4300	Planctomycetia	Pirellulales	Pirellulaceae
GCA_000346295	ANOG01000889.1_3	GH10	SP	CS pos: 48-49. Pr: 0.4300	Planctomycetia	Pirellulales	Pirellulaceae
GCA_000346295	ANOG01000889.1_4	CBM67	SP	CS pos: 25-26. Pr: 0.6227	Planctomycetia	Pirellulales	Pirellulaceae
GCA_000346295	ANOG01000889.1_4	GH78	SP	CS pos: 25-26. Pr: 0.6227	Planctomycetia	Pirellulales	Pirellulaceae
GCA_000346295	ANOG01000889.1_6	GH145	SP	CS pos: 27-28. Pr: 0.9726	Planctomycetia	Pirellulales	Pirellulaceae
GCA_000346295	ANOG01000889.1_8	PL37	OTHER	NA	Planctomycetia	Pirellulales	Pirellulaceae
GCA_000346295	ANOG01000898.1_2	CE9	OTHER	NA	Planctomycetia	Pirellulales	Pirellulaceae
GCA_000346295	ANOG01000900.1_1	GH28	OTHER	NA	Planctomycetia	Pirellulales	Pirellulaceae
GCA_000346295	ANOG01000900.1_2	GH97	SP	CS pos: 27-28. Pr: 0.8051	Planctomycetia	Pirellulales	Pirellulaceae
GCA_000346295	ANOG01000933.1_3	GH109	TAT	CS pos: 25-26. Pr: 0.9344	Planctomycetia	Pirellulales	Pirellulaceae
GCA_000346295	ANOG01000957.1_1	GH15	OTHER	NA	Planctomycetia	Pirellulales	Pirellulaceae
GCA_000346295	ANOG01000961.1_6	CE4	OTHER	NA	Planctomycetia	Pirellulales	Pirellulaceae
GCA_000346295	ANOG01000967.1_19	GH110	SP	CS pos: 23-24. Pr: 0.9677	Planctomycetia	Pirellulales	Pirellulaceae
GCA_000346295	ANOG01000984.1_4	GH29	OTHER	NA	Planctomycetia	Pirellulales	Pirellulaceae
GCA_000346295	ANOG01000984.1_5	GH29	SP	CS pos: 22-23. Pr: 0.9053	Planctomycetia	Pirellulales	Pirellulaceae
GCA_000346295	ANOG01000984.1_9	GH29	SP	CS pos: 23-24. Pr: 0.9763	Planctomycetia	Pirellulales	Pirellulaceae
GCA_000346295	ANOG01000986.1_9	GH77	OTHER	NA	Planctomycetia	Pirellulales	Pirellulaceae
GCA_000346295	ANOG01000987.1_2	GH13_4	OTHER	NA	Planctomycetia	Pirellulales	Pirellulaceae
GCA_000346295	ANOG01000990.1_1	GH43	OTHER	NA	Planctomycetia	Pirellulales	Pirellulaceae
GCA_000346295	ANOG01000994.1_11	PL10_3	OTHER	NA	Planctomycetia	Pirellulales	Pirellulaceae
GCA_000346295	ANOG01000995.1_2	GH109	OTHER	NA	Planctomycetia	Pirellulales	Pirellulaceae
GCA_000346295	ANOG01001003.1_3	GH109	TAT	CS pos: 34-35. Pr: 0.9347	Planctomycetia	Pirellulales	Pirellulaceae
GCA_000346295	ANOG01001010.1_5	CBM47	OTHER	NA	Planctomycetia	Pirellulales	Pirellulaceae
GCA_000346295	ANOG01001017.1_12	CBM67	SP	CS pos: 19-20. Pr: 0.9302	Planctomycetia	Pirellulales	Pirellulaceae
GCA_000346295	ANOG01001017.1_12	GH78	SP	CS pos: 19-20. Pr: 0.9302	Planctomycetia	Pirellulales	Pirellulaceae
GCA_000346295	ANOG01001017.1_2	GH109	TAT	CS pos: 29-30. Pr: 0.9592	Planctomycetia	Pirellulales	Pirellulaceae
GCA_000346295	ANOG01001017.1_3	GH78	SP	CS pos: 21-22. Pr: 0.9787	Planctomycetia	Pirellulales	Pirellulaceae
GCA_000346295	ANOG01001021.1_1	GH33	OTHER	NA	Planctomycetia	Pirellulales	Pirellulaceae
GCA_000346295	ANOG01001034.1_2	CE17	SP	CS pos: 25-26. Pr: 0.9765	Planctomycetia	Pirellulales	Pirellulaceae
GCA_000346295	ANOG01001041.1_6	GH16_17	SP	CS pos: 24-25. Pr: 0.9725	Planctomycetia	Pirellulales	Pirellulaceae
GCA_000346295	ANOG01001048.1_5	GH2	SP	CS pos: 26-27. Pr: 0.9680	Planctomycetia	Pirellulales	Pirellulaceae
GCA_000346295	ANOG01001049.1_2	GH13_11	OTHER	NA	Planctomycetia	Pirellulales	Pirellulaceae
GCA_000346295	ANOG01001057.1_2	GH2	SP	CS pos: 37-38. Pr: 0.7762	Planctomycetia	Pirellulales	Pirellulaceae
GCA_000346295	ANOG01001057.1_2	CBM32	SP	CS pos: 37-38. Pr: 0.7762	Planctomycetia	Pirellulales	Pirellulaceae
GCA_000346295	ANOG01001065.1_1	CE15	SP	CS pos: 29-30. Pr: 0.9617	Planctomycetia	Pirellulales	Pirellulaceae
GCA_000346295	ANOG01001093.1_2	GH43_26	SP	CS pos: 23-24. Pr: 0.9546	Planctomycetia	Pirellulales	Pirellulaceae
GCA_000346295	ANOG01001093.1_2	CBM66	SP	CS pos: 23-24. Pr: 0.9546	Planctomycetia	Pirellulales	Pirellulaceae
GCA_000346295	ANOG01001100.1_1	AA7	OTHER	NA	Planctomycetia	Pirellulales	Pirellulaceae
GCA_000346295	ANOG01001121.1_4	GH2	LIPO	CS pos: 23-24. Pr: 0.9827	Planctomycetia	Pirellulales	Pirellulaceae
GCA_000346295	ANOG01001121.1_4	GH109	LIPO	CS pos: 23-24. Pr: 0.9827	Planctomycetia	Pirellulales	Pirellulaceae
GCA_000346295	ANOG01001128.1_2	GH57	OTHER	NA	Planctomycetia	Pirellulales	Pirellulaceae
GCA_000346295	ANOG01001130.1_2	GH117	SP	CS pos: 56-57. Pr: 0.4831	Planctomycetia	Pirellulales	Pirellulaceae
GCA_000346295	ANOG01001130.1_3	GH86	SP	CS pos: 26-27. Pr: 0.9216	Planctomycetia	Pirellulales	Pirellulaceae
GCA_000346295	ANOG01001130.1_3	GH50	SP	CS pos: 26-27. Pr: 0.9216	Planctomycetia	Pirellulales	Pirellulaceae
GCA_000346295	ANOG01001130.1_4	GH16_11	SP	CS pos: 20-21. Pr: 0.9747	Planctomycetia	Pirellulales	Pirellulaceae
GCA_000346315	ANOF01000003.1_92	GH144	OTHER	NA	Planctomycetia	Pirellulales	Pirellulaceae
GCA_000346315	ANOF01000006.1_19	CE14	OTHER	NA	Planctomycetia	Pirellulales	Pirellulaceae
GCA_000346315	ANOF01000008.1_43	CE4	OTHER	NA	Planctomycetia	Pirellulales	Pirellulaceae
GCA_000346315	ANOF01000013.1_11	GH109	OTHER	NA	Planctomycetia	Pirellulales	Pirellulaceae
GCA_000346315	ANOF01000013.1_20	GH109	TAT	CS pos: 55-56. Pr: 0.7839	Planctomycetia	Pirellulales	Pirellulaceae
GCA_000346315	ANOF01000013.1_28	CE1	SP	CS pos: 21-22. Pr: 0.9735	Planctomycetia	Pirellulales	Pirellulaceae
GCA_000346315	ANOF01000013.1_63	GH33	LIPO	CS pos: 21-22. Pr: 0.6132	Planctomycetia	Pirellulales	Pirellulaceae
GCA_000346315	ANOF01000013.1_64	GH43_9	SP	CS pos: 22-23. Pr: 0.9763	Planctomycetia	Pirellulales	Pirellulaceae
GCA_000346315	ANOF01000016.1_1	CE1	OTHER	NA	Planctomycetia	Pirellulales	Pirellulaceae
GCA_000346315	ANOF01000016.1_15	PL11_1	SP	CS pos: 20-21. Pr: 0.9746	Planctomycetia	Pirellulales	Pirellulaceae
GCA_000346315	ANOF01000020.1_46	CE14	OTHER	NA	Planctomycetia	Pirellulales	Pirellulaceae
GCA_000346315	ANOF01000027.1_1	GH130	OTHER	NA	Planctomycetia	Pirellulales	Pirellulaceae
GCA_000346315	ANOF01000027.1_3	GH130	OTHER	NA	Planctomycetia	Pirellulales	Pirellulaceae
GCA_000346315	ANOF01000027.1_4	GH13_23	OTHER	NA	Planctomycetia	Pirellulales	Pirellulaceae
GCA_000346315	ANOF01000030.1_15	CBM51	SP	CS pos: 46-47. Pr: 0.8266	Planctomycetia	Pirellulales	Pirellulaceae
GCA_000346315	ANOF01000033.1_6	CE1	SP	CS pos: 42-43. Pr: 0.9395	Planctomycetia	Pirellulales	Pirellulaceae
GCA_000346315	ANOF01000036.1_12	CBM67	OTHER	NA	Planctomycetia	Pirellulales	Pirellulaceae
GCA_000346315	ANOF01000036.1_13	GH78	SP	CS pos: 22-23. Pr: 0.8732	Planctomycetia	Pirellulales	Pirellulaceae
GCA_000346315	ANOF01000036.1_3	PL37	TAT	CS pos: 32-33. Pr: 0.5304	Planctomycetia	Pirellulales	Pirellulaceae
GCA_000346315	ANOF01000039.1_18	GH16_17	SP	CS pos: 20-21. Pr: 0.9646	Planctomycetia	Pirellulales	Pirellulaceae
GCA_000346315	ANOF01000039.1_43	CBM48	OTHER	NA	Planctomycetia	Pirellulales	Pirellulaceae
GCA_000346315	ANOF01000039.1_43	GH13_9	OTHER	NA	Planctomycetia	Pirellulales	Pirellulaceae
GCA_000346315	ANOF01000044.1_34	GH13_11	OTHER	NA	Planctomycetia	Pirellulales	Pirellulaceae
GCA_000346315	ANOF01000047.1_26	CE11	OTHER	NA	Planctomycetia	Pirellulales	Pirellulaceae
GCA_000346315	ANOF01000050.1_25	CE1	OTHER	NA	Planctomycetia	Pirellulales	Pirellulaceae
GCA_000346315	ANOF01000054.1_17	GH13_11	OTHER	NA	Planctomycetia	Pirellulales	Pirellulaceae
GCA_000346315	ANOF01000055.1_47	CBM48	OTHER	NA	Planctomycetia	Pirellulales	Pirellulaceae
GCA_000346315	ANOF01000055.1_47	GH13_9	OTHER	NA	Planctomycetia	Pirellulales	Pirellulaceae
GCA_000346315	ANOF01000058.1_13	CE15	LIPO	CS pos: 22-23. Pr: 0.8033	Planctomycetia	Pirellulales	Pirellulaceae
GCA_000346315	ANOF01000059.1_16	GH109	TAT	CS pos: 40-41. Pr: 0.9050	Planctomycetia	Pirellulales	Pirellulaceae
GCA_000346315	ANOF01000063.1_123	GH141	OTHER	NA	Planctomycetia	Pirellulales	Pirellulaceae
GCA_000346315	ANOF01000063.1_175	CE9	OTHER	NA	Planctomycetia	Pirellulales	Pirellulaceae
GCA_000346315	ANOF01000063.1_92	CE3	SP	CS pos: 31-32. Pr: 0.9526	Planctomycetia	Pirellulales	Pirellulaceae
GCA_000346315	ANOF01000068.1_16	GH109	OTHER	NA	Planctomycetia	Pirellulales	Pirellulaceae
GCA_000346315	ANOF01000068.1_20	CE1	SP	CS pos: 20-21. Pr: 0.9757	Planctomycetia	Pirellulales	Pirellulaceae
GCA_000346315	ANOF01000068.1_20	CE1	SP	CS pos: 20-21. Pr: 0.9757	Planctomycetia	Pirellulales	Pirellulaceae
GCA_000346315	ANOF01000068.1_20	CE6	SP	CS pos: 20-21. Pr: 0.9757	Planctomycetia	Pirellulales	Pirellulaceae
GCA_000346315	ANOF01000068.1_21	GH10	SP	CS pos: 21-22. Pr: 0.9767	Planctomycetia	Pirellulales	Pirellulaceae
GCA_000346315	ANOF01000069.1_34	GH117	SP	CS pos: 19-20. Pr: 0.9803	Planctomycetia	Pirellulales	Pirellulaceae
GCA_000346315	ANOF01000069.1_44	GH141	SP	CS pos: 29-30. Pr: 0.8313	Planctomycetia	Pirellulales	Pirellulaceae
GCA_000346315	ANOF01000071.1_37	GH109	TAT	CS pos: 34-35. Pr: 0.8532	Planctomycetia	Pirellulales	Pirellulaceae
GCA_000346315	ANOF01000071.1_57	GH33	SP	CS pos: 26-27. Pr: 0.7282	Planctomycetia	Pirellulales	Pirellulaceae
GCA_000346315	ANOF01000073.1_11	CBM57	SP	CS pos: 19-20. Pr: 0.9730	Planctomycetia	Pirellulales	Pirellulaceae
GCA_000346315	ANOF01000073.1_12	CBM57	SP	CS pos: 20-21. Pr: 0.9782	Planctomycetia	Pirellulales	Pirellulaceae
GCA_000346315	ANOF01000073.1_27	GH13_18	OTHER	NA	Planctomycetia	Pirellulales	Pirellulaceae
GCA_000346315	ANOF01000073.1_34	GH32	SP	CS pos: 26-27. Pr: 0.9033	Planctomycetia	Pirellulales	Pirellulaceae
GCA_000346315	ANOF01000076.1_9	PL31	SP	CS pos: 31-32. Pr: 0.9749	Planctomycetia	Pirellulales	Pirellulaceae
GCA_000346315	ANOF01000078.1_21	CBM9	SP	CS pos: 23-24. Pr: 0.9725	Planctomycetia	Pirellulales	Pirellulaceae
GCA_000346315	ANOF01000082.1_5	CE15	SP	CS pos: 26-27. Pr: 0.6807	Planctomycetia	Pirellulales	Pirellulaceae
GCA_000346315	ANOF01000082.1_5	GH10	SP	CS pos: 26-27. Pr: 0.6807	Planctomycetia	Pirellulales	Pirellulaceae
GCA_000346315	ANOF01000087.1_2	GH141	SP	CS pos: 20-21. Pr: 0.9752	Planctomycetia	Pirellulales	Pirellulaceae
GCA_000346315	ANOF01000087.1_53	GH20	SP	CS pos: 20-21. Pr: 0.9484	Planctomycetia	Pirellulales	Pirellulaceae
GCA_000346315	ANOF01000090.1_1	CE6	SP	CS pos: 29-30. Pr: 0.9759	Planctomycetia	Pirellulales	Pirellulaceae
GCA_000346315	ANOF01000090.1_13	AA3_2	OTHER	NA	Planctomycetia	Pirellulales	Pirellulaceae
GCA_000346315	ANOF01000090.1_2	GH5	SP	CS pos: 30-31. Pr: 0.9570	Planctomycetia	Pirellulales	Pirellulaceae
GCA_000346315	ANOF01000092.1_18	GH109	TAT	CS pos: 31-32. Pr: 0.8701	Planctomycetia	Pirellulales	Pirellulaceae
GCA_000346315	ANOF01000092.1_25	GH33	SP	CS pos: 21-22. Pr: 0.9430	Planctomycetia	Pirellulales	Pirellulaceae
GCA_000346315	ANOF01000097.1_5	GH63	OTHER	NA	Planctomycetia	Pirellulales	Pirellulaceae
GCA_000346315	ANOF01000099.1_38	GH57	OTHER	NA	Planctomycetia	Pirellulales	Pirellulaceae
GCA_000346315	ANOF01000107.1_77	GH43_26	SP	CS pos: 29-30. Pr: 0.9840	Planctomycetia	Pirellulales	Pirellulaceae
GCA_000346315	ANOF01000111.1_2	PL1	SP	CS pos: 26-27. Pr: 0.9695	Planctomycetia	Pirellulales	Pirellulaceae
GCA_000346315	ANOF01000111.1_37	CE4	OTHER	NA	Planctomycetia	Pirellulales	Pirellulaceae
GCA_000346315	ANOF01000111.1_41	PL7_3	SP	CS pos: 19-20. Pr: 0.8960	Planctomycetia	Pirellulales	Pirellulaceae
GCA_000346315	ANOF01000111.1_6	GH140	LIPO	CS pos: 22-23. Pr: 0.6595	Planctomycetia	Pirellulales	Pirellulaceae
GCA_000346315	ANOF01000111.1_64	CE12	SP	CS pos: 31-32. Pr: 0.6759	Planctomycetia	Pirellulales	Pirellulaceae
GCA_000346315	ANOF01000111.1_67	GH109	TAT	CS pos: 30-31. Pr: 0.9245	Planctomycetia	Pirellulales	Pirellulaceae
GCA_000346315	ANOF01000113.1_12	CE1	SP	CS pos: 31-32. Pr: 0.5150	Planctomycetia	Pirellulales	Pirellulaceae
GCA_000346315	ANOF01000122.1_30	CE14	OTHER	NA	Planctomycetia	Pirellulales	Pirellulaceae
GCA_000346315	ANOF01000123.1_35	CE17	SP	CS pos: 23-24. Pr: 0.9757	Planctomycetia	Pirellulales	Pirellulaceae
GCA_000346315	ANOF01000124.1_49	GH140	SP	CS pos: 40-41. Pr: 0.7425	Planctomycetia	Pirellulales	Pirellulaceae
GCA_000346315	ANOF01000126.1_13	GH109	TAT	CS pos: 30-31. Pr: 0.7034	Planctomycetia	Pirellulales	Pirellulaceae
GCA_000346315	ANOF01000126.1_4	GH13_16	OTHER	NA	Planctomycetia	Pirellulales	Pirellulaceae
GCA_000346315	ANOF01000126.1_5	GH133	OTHER	NA	Planctomycetia	Pirellulales	Pirellulaceae
GCA_000346315	ANOF01000127.1_13	GH109	OTHER	NA	Planctomycetia	Pirellulales	Pirellulaceae
GCA_000346315	ANOF01000127.1_42	GH95	SP	CS pos: 29-30. Pr: 0.7858	Planctomycetia	Pirellulales	Pirellulaceae
GCA_000346315	ANOF01000127.1_58	PL14	LIPO	CS pos: 20-21. Pr: 0.5827	Planctomycetia	Pirellulales	Pirellulaceae
GCA_000346315	ANOF01000132.1_5	GH43_10	SP	CS pos: 23-24. Pr: 0.6978	Planctomycetia	Pirellulales	Pirellulaceae
GCA_000346315	ANOF01000135.1_18	GH109	TAT	CS pos: 32-33. Pr: 0.6637	Planctomycetia	Pirellulales	Pirellulaceae
GCA_000346315	ANOF01000136.1_28	GH10	SP	CS pos: 29-30. Pr: 0.8344	Planctomycetia	Pirellulales	Pirellulaceae
GCA_000346315	ANOF01000136.1_3	PL10_3	TAT	CS pos: 31-32. Pr: 0.8280	Planctomycetia	Pirellulales	Pirellulaceae
GCA_000346315	ANOF01000136.1_4	GH109	TAT	CS pos: 40-41. Pr: 0.8687	Planctomycetia	Pirellulales	Pirellulaceae
GCA_000346315	ANOF01000139.1_18	GH140	SP	CS pos: 21-22. Pr: 0.9361	Planctomycetia	Pirellulales	Pirellulaceae
GCA_000346315	ANOF01000139.1_23	CBM85	SP	CS pos: 28-29. Pr: 0.6482	Planctomycetia	Pirellulales	Pirellulaceae
GCA_000346315	ANOF01000139.1_23	GH10	SP	CS pos: 28-29. Pr: 0.6482	Planctomycetia	Pirellulales	Pirellulaceae
GCA_000346315	ANOF01000144.1_44	AA7	OTHER	NA	Planctomycetia	Pirellulales	Pirellulaceae
GCA_000346315	ANOF01000144.1_72	CE1	SP	CS pos: 44-45. Pr: 0.7364	Planctomycetia	Pirellulales	Pirellulaceae
GCA_000346315	ANOF01000144.1_72	CE1	SP	CS pos: 44-45. Pr: 0.7364	Planctomycetia	Pirellulales	Pirellulaceae
GCA_000346315	ANOF01000150.1_13	CE3	OTHER	NA	Planctomycetia	Pirellulales	Pirellulaceae
GCA_000346315	ANOF01000155.1_101	GH127	OTHER	NA	Planctomycetia	Pirellulales	Pirellulaceae
GCA_000346315	ANOF01000155.1_102	PL1	SP	CS pos: 34-35. Pr: 0.9708	Planctomycetia	Pirellulales	Pirellulaceae
GCA_000346315	ANOF01000155.1_119	AA6	OTHER	NA	Planctomycetia	Pirellulales	Pirellulaceae
GCA_000346315	ANOF01000155.1_120	GH109	TAT	CS pos: 34-35. Pr: 0.9006	Planctomycetia	Pirellulales	Pirellulaceae
GCA_000346315	ANOF01000155.1_49	GH13_4	OTHER	NA	Planctomycetia	Pirellulales	Pirellulaceae
GCA_000346315	ANOF01000155.1_52	GH13_10	OTHER	NA	Planctomycetia	Pirellulales	Pirellulaceae
GCA_000346315	ANOF01000155.1_77	GH5_25	LIPO	CS pos: 28-29. Pr: 0.7639	Planctomycetia	Pirellulales	Pirellulaceae
GCA_000346315	ANOF01000155.1_89	GH117	SP	CS pos: 25-26. Pr: 0.9782	Planctomycetia	Pirellulales	Pirellulaceae
GCA_000346315	ANOF01000155.1_89	GH117	SP	CS pos: 25-26. Pr: 0.9782	Planctomycetia	Pirellulales	Pirellulaceae
GCA_000346315	ANOF01000155.1_93	GH109	TAT	CS pos: 37-38. Pr: 0.9053	Planctomycetia	Pirellulales	Pirellulaceae
GCA_000346315	ANOF01000163.1_1	CBM67	SP	CS pos: 23-24. Pr: 0.7247	Planctomycetia	Pirellulales	Pirellulaceae
GCA_000346315	ANOF01000163.1_1	GH78	SP	CS pos: 23-24. Pr: 0.7247	Planctomycetia	Pirellulales	Pirellulaceae
GCA_000346315	ANOF01000164.1_38	CBM67	SP	CS pos: 28-29. Pr: 0.9312	Planctomycetia	Pirellulales	Pirellulaceae
GCA_000346315	ANOF01000173.1_6	GH109	TAT	CS pos: 39-40. Pr: 0.8655	Planctomycetia	Pirellulales	Pirellulaceae
GCA_000346315	ANOF01000177.1_10	CE1	SP	CS pos: 28-29. Pr: 0.8900	Planctomycetia	Pirellulales	Pirellulaceae
GCA_000346315	ANOF01000177.1_5	CE15	SP	CS pos: 28-29. Pr: 0.9740	Planctomycetia	Pirellulales	Pirellulaceae
GCA_000346315	ANOF01000177.1_56	GH77	OTHER	NA	Planctomycetia	Pirellulales	Pirellulaceae
GCA_000346315	ANOF01000180.1_33	CE9	OTHER	NA	Planctomycetia	Pirellulales	Pirellulaceae
GCA_000346315	ANOF01000180.1_35	GH109	TAT	CS pos: 31-32. Pr: 0.8399	Planctomycetia	Pirellulales	Pirellulaceae
GCA_000346315	ANOF01000184.1_85	GH33	SP	CS pos: 19-20. Pr: 0.9798	Planctomycetia	Pirellulales	Pirellulaceae
GCA_000346315	ANOF01000186.1_21	GH33	SP	CS pos: 23-24. Pr: 0.9278	Planctomycetia	Pirellulales	Pirellulaceae
GCA_000346315	ANOF01000186.1_32	CE1	SP	CS pos: 30-31. Pr: 0.5108	Planctomycetia	Pirellulales	Pirellulaceae
GCA_000346315	ANOF01000186.1_46	GH33	OTHER	NA	Planctomycetia	Pirellulales	Pirellulaceae
GCA_000346315	ANOF01000188.1_38	GH109	TAT	CS pos: 46-47. Pr: 0.8993	Planctomycetia	Pirellulales	Pirellulaceae
GCA_000346315	ANOF01000193.1_8	CE1	SP	CS pos: 46-47. Pr: 0.9404	Planctomycetia	Pirellulales	Pirellulaceae
GCA_000346315	ANOF01000200.1_5	GH163	SP	CS pos: 30-31. Pr: 0.9720	Planctomycetia	Pirellulales	Pirellulaceae
GCA_000346315	ANOF01000202.1_15	GH29	OTHER	NA	Planctomycetia	Pirellulales	Pirellulaceae
GCA_000346315	ANOF01000204.1_13	GH2	SP	CS pos: 30-31. Pr: 0.9753	Planctomycetia	Pirellulales	Pirellulaceae
GCA_000346315	ANOF01000204.1_28	GH33	OTHER	NA	Planctomycetia	Pirellulales	Pirellulaceae
GCA_000346315	ANOF01000204.1_34	CE14	OTHER	NA	Planctomycetia	Pirellulales	Pirellulaceae
GCA_000346315	ANOF01000204.1_43	GH109	TAT	CS pos: 26-27. Pr: 0.7959	Planctomycetia	Pirellulales	Pirellulaceae
GCA_000346315	ANOF01000204.1_6	GH86	SP	CS pos: 21-22. Pr: 0.9821	Planctomycetia	Pirellulales	Pirellulaceae
GCA_000346315	ANOF01000204.1_9	PL10_1	OTHER	NA	Planctomycetia	Pirellulales	Pirellulaceae
GCA_000346315	ANOF01000206.1_14	CE1	LIPO	CS pos: 21-22. Pr: 0.9904	Planctomycetia	Pirellulales	Pirellulaceae
GCA_000346315	ANOF01000208.1_24	GH13_11	OTHER	NA	Planctomycetia	Pirellulales	Pirellulaceae
GCA_000346425	ANOQ01000005.1_28	GH28	OTHER	NA	Planctomycetia	Pirellulales	Pirellulaceae
GCA_000346425	ANOQ01000005.1_51	GH29	SP	CS pos: 28-29. Pr: 0.9663	Planctomycetia	Pirellulales	Pirellulaceae
GCA_000346425	ANOQ01000005.1_57	GH33	SP	CS pos: 34-35. Pr: 0.9740	Planctomycetia	Pirellulales	Pirellulaceae
GCA_000346425	ANOQ01000005.1_58	GH167	LIPO	CS pos: 24-25. Pr: 0.2943	Planctomycetia	Pirellulales	Pirellulaceae
GCA_000346425	ANOQ01000005.1_59	GH50	SP	CS pos: 24-25. Pr: 0.6993	Planctomycetia	Pirellulales	Pirellulaceae
GCA_000346425	ANOQ01000010.1_120	GH109	TAT	CS pos: 30-31. Pr: 0.9082	Planctomycetia	Pirellulales	Pirellulaceae
GCA_000346425	ANOQ01000010.1_132	GH92	SP	CS pos: 24-25. Pr: 0.8803	Planctomycetia	Pirellulales	Pirellulaceae
GCA_000346425	ANOQ01000010.1_45	GH29	OTHER	NA	Planctomycetia	Pirellulales	Pirellulaceae
GCA_000346425	ANOQ01000012.1_110	CBM48	OTHER	NA	Planctomycetia	Pirellulales	Pirellulaceae
GCA_000346425	ANOQ01000012.1_110	GH13_9	OTHER	NA	Planctomycetia	Pirellulales	Pirellulaceae
GCA_000346425	ANOQ01000012.1_111	GH2	SP	CS pos: 19-20. Pr: 0.9797	Planctomycetia	Pirellulales	Pirellulaceae
GCA_000346425	ANOQ01000012.1_134	GH2	SP	CS pos: 34-35. Pr: 0.9649	Planctomycetia	Pirellulales	Pirellulaceae
GCA_000346425	ANOQ01000012.1_136	CBM66	LIPO	CS pos: 19-20. Pr: 0.5597	Planctomycetia	Pirellulales	Pirellulaceae
GCA_000346425	ANOQ01000012.1_149	GH97	SP	CS pos: 36-37. Pr: 0.8904	Planctomycetia	Pirellulales	Pirellulaceae
GCA_000346425	ANOQ01000012.1_155	GH150	SP	CS pos: 25-26. Pr: 0.9711	Planctomycetia	Pirellulales	Pirellulaceae
GCA_000346425	ANOQ01000012.1_156	GH82	SP	CS pos: 20-21. Pr: 0.9855	Planctomycetia	Pirellulales	Pirellulaceae
GCA_000346425	ANOQ01000012.1_270	GH127	OTHER	NA	Planctomycetia	Pirellulales	Pirellulaceae
GCA_000346425	ANOQ01000012.1_283	GH13_23	OTHER	NA	Planctomycetia	Pirellulales	Pirellulaceae
GCA_000346425	ANOQ01000012.1_3	GH2	SP	CS pos: 20-21. Pr: 0.9791	Planctomycetia	Pirellulales	Pirellulaceae
GCA_000346425	ANOQ01000012.1_319	GH117	SP	CS pos: 36-37. Pr: 0.9698	Planctomycetia	Pirellulales	Pirellulaceae
GCA_000346425	ANOQ01000012.1_319	GH117	SP	CS pos: 36-37. Pr: 0.9698	Planctomycetia	Pirellulales	Pirellulaceae
GCA_000346425	ANOQ01000012.1_322	GH140	SP	CS pos: 24-25. Pr: 0.9756	Planctomycetia	Pirellulales	Pirellulaceae
GCA_000346425	ANOQ01000012.1_323	GH2	SP	CS pos: 23-24. Pr: 0.9088	Planctomycetia	Pirellulales	Pirellulaceae
GCA_000346425	ANOQ01000012.1_324	GH86	SP	CS pos: 31-32. Pr: 0.9702	Planctomycetia	Pirellulales	Pirellulaceae
GCA_000346425	ANOQ01000012.1_325	GH117	SP	CS pos: 24-25. Pr: 0.9747	Planctomycetia	Pirellulales	Pirellulaceae
GCA_000346425	ANOQ01000012.1_325	GH117	SP	CS pos: 24-25. Pr: 0.9747	Planctomycetia	Pirellulales	Pirellulaceae
GCA_000346425	ANOQ01000012.1_326	GH109	TAT	CS pos: 27-28. Pr: 0.7954	Planctomycetia	Pirellulales	Pirellulaceae
GCA_000346425	ANOQ01000012.1_352	GH130	OTHER	NA	Planctomycetia	Pirellulales	Pirellulaceae
GCA_000346425	ANOQ01000012.1_354	GH130	OTHER	NA	Planctomycetia	Pirellulales	Pirellulaceae
GCA_000346425	ANOQ01000012.1_45	GH117	SP	CS pos: 22-23. Pr: 0.8679	Planctomycetia	Pirellulales	Pirellulaceae
GCA_000346425	ANOQ01000012.1_54	GH50	OTHER	NA	Planctomycetia	Pirellulales	Pirellulaceae
GCA_000346425	ANOQ01000012.1_55	GH16_11	SP	CS pos: 18-19. Pr: 0.9796	Planctomycetia	Pirellulales	Pirellulaceae
GCA_000346425	ANOQ01000012.1_56	GH117	SP	CS pos: 21-22. Pr: 0.9737	Planctomycetia	Pirellulales	Pirellulaceae
GCA_000346425	ANOQ01000012.1_56	GH117	SP	CS pos: 21-22. Pr: 0.9737	Planctomycetia	Pirellulales	Pirellulaceae
GCA_000346425	ANOQ01000012.1_57	GH2	SP	CS pos: 28-29. Pr: 0.9670	Planctomycetia	Pirellulales	Pirellulaceae
GCA_000346425	ANOQ01000012.1_58	GH2	SP	CS pos: 21-22. Pr: 0.5542	Planctomycetia	Pirellulales	Pirellulaceae
GCA_000346425	ANOQ01000013.1_20	GH29	SP	CS pos: 27-28. Pr: 0.9539	Planctomycetia	Pirellulales	Pirellulaceae
GCA_000346425	ANOQ01000013.1_5	CBM9	SP	CS pos: 23-24. Pr: 0.9751	Planctomycetia	Pirellulales	Pirellulaceae
GCA_000346425	ANOQ01000013.1_75	CBM51	SP	CS pos: 20-21. Pr: 0.9727	Planctomycetia	Pirellulales	Pirellulaceae
GCA_000346425	ANOQ01000017.1_15	GH95	OTHER	NA	Planctomycetia	Pirellulales	Pirellulaceae
GCA_000346425	ANOQ01000017.1_28	CE15	SP	CS pos: 49-50. Pr: 0.5892	Planctomycetia	Pirellulales	Pirellulaceae
GCA_000346425	ANOQ01000017.1_44	GH144	TAT	CS pos: 33-34. Pr: 0.8857	Planctomycetia	Pirellulales	Pirellulaceae
GCA_000346425	ANOQ01000018.1_27	GH13_11	OTHER	NA	Planctomycetia	Pirellulales	Pirellulaceae
GCA_000346425	ANOQ01000020.1_102	GH109	TAT	CS pos: 44-45. Pr: 0.8761	Planctomycetia	Pirellulales	Pirellulaceae
GCA_000346425	ANOQ01000022.1_11	GH2	OTHER	NA	Planctomycetia	Pirellulales	Pirellulaceae
GCA_000346425	ANOQ01000022.1_12	CBM67	OTHER	NA	Planctomycetia	Pirellulales	Pirellulaceae
GCA_000346425	ANOQ01000022.1_12	GH78	OTHER	NA	Planctomycetia	Pirellulales	Pirellulaceae
GCA_000346425	ANOQ01000022.1_38	CBM67	SP	CS pos: 25-26. Pr: 0.9744	Planctomycetia	Pirellulales	Pirellulaceae
GCA_000346425	ANOQ01000022.1_75	CE4	OTHER	NA	Planctomycetia	Pirellulales	Pirellulaceae
GCA_000346425	ANOQ01000033.1_31	GH77	OTHER	NA	Planctomycetia	Pirellulales	Pirellulaceae
GCA_000346425	ANOQ01000035.1_15	GH5	SP	CS pos: 26-27. Pr: 0.7771	Planctomycetia	Pirellulales	Pirellulaceae
GCA_000346425	ANOQ01000035.1_16	GH2	SP	CS pos: 32-33. Pr: 0.5735	Planctomycetia	Pirellulales	Pirellulaceae
GCA_000346425	ANOQ01000035.1_16	CBM32	SP	CS pos: 32-33. Pr: 0.5735	Planctomycetia	Pirellulales	Pirellulaceae
GCA_000346425	ANOQ01000035.1_22	GH2	OTHER	NA	Planctomycetia	Pirellulales	Pirellulaceae
GCA_000346425	ANOQ01000035.1_31	GH29	SP	CS pos: 28-29. Pr: 0.9604	Planctomycetia	Pirellulales	Pirellulaceae
GCA_000346425	ANOQ01000035.1_81	GH109	OTHER	NA	Planctomycetia	Pirellulales	Pirellulaceae
GCA_000346425	ANOQ01000037.1_113	GH97	SP	CS pos: 24-25. Pr: 0.9773	Planctomycetia	Pirellulales	Pirellulaceae
GCA_000346425	ANOQ01000037.1_131	GH95	SP	CS pos: 28-29. Pr: 0.9795	Planctomycetia	Pirellulales	Pirellulaceae
GCA_000346425	ANOQ01000037.1_189	GH117	SP	CS pos: 29-30. Pr: 0.6830	Planctomycetia	Pirellulales	Pirellulaceae
GCA_000346425	ANOQ01000037.1_194	CE1	SP	CS pos: 36-37. Pr: 0.9458	Planctomycetia	Pirellulales	Pirellulaceae
GCA_000346425	ANOQ01000037.1_199	CE12	SP	CS pos: 26-27. Pr: 0.9715	Planctomycetia	Pirellulales	Pirellulaceae
GCA_000346425	ANOQ01000037.1_199	CE12	SP	CS pos: 26-27. Pr: 0.9715	Planctomycetia	Pirellulales	Pirellulaceae
GCA_000346425	ANOQ01000037.1_201	GH106	SP	CS pos: 29-30. Pr: 0.3456	Planctomycetia	Pirellulales	Pirellulaceae
GCA_000346425	ANOQ01000037.1_202	GH109	TAT	CS pos: 35-36. Pr: 0.8959	Planctomycetia	Pirellulales	Pirellulaceae
[truncated: 121,247 more rows]
